# Supplementary material for: The potential of CircRNA1002 as a biomarker in hepatitis B virus-related hepatocellular carcinoma
Source: PeerJ. 2022 Jun 28;10:e13640. doi: 10.7717/peerj.13640 (PMC9248787; doi:10.7717/peerj.13640)
Supplement: Supplemental Information 1 [file peerj-10-13640-s001.zip]

Archive with 88 entries (77 files):
- raw data/
- raw data/RT-qpcr/
- raw data/RT-qpcr/RT-qPCR circRNA/
- raw data/RT-qpcr/RT-qPCR circRNA/RT-qPCR circRNA serum/
- raw data/RT-qpcr/RT-qPCR circRNA/RT-qPCR circRNA serum/amplification and melting curves/
- raw data/RT-qpcr/RT-qPCR circRNA/RT-qPCR circRNA serum/amplification and melting curves/Amplification Plot-GAPDH.jpg
- raw data/RT-qpcr/RT-qPCR circRNA/RT-qPCR circRNA serum/amplification and melting curves/Amplification Plot-circRNA1002.jpg
- raw data/RT-qpcr/RT-qPCR circRNA/RT-qPCR circRNA serum/amplification and melting curves/Amplification Plot-circRNA26265.jpg
- raw data/RT-qpcr/RT-qPCR circRNA/RT-qPCR circRNA serum/amplification and melting curves/Amplification Plot-circRNA26796.jpg
- raw data/RT-qpcr/RT-qPCR circRNA/RT-qPCR circRNA serum/amplification and melting curves/Amplification Plot-circRNA36484.jpg
- raw data/RT-qpcr/RT-qPCR circRNA/RT-qPCR circRNA serum/amplification and melting curves/Amplification Plot-circRNA39338.jpg
- raw data/RT-qpcr/RT-qPCR circRNA/RT-qPCR circRNA serum/amplification and melting curves/Amplification Plot-circRNA44142.jpg
- raw data/RT-qpcr/RT-qPCR circRNA/RT-qPCR circRNA serum/amplification and melting curves/Amplification Plot-circRNA4910.jpg
- raw data/RT-qpcr/RT-qPCR circRNA/RT-qPCR circRNA serum/amplification and melting curves/Amplification Plot-circRNA7935.jpg
- raw data/RT-qpcr/RT-qPCR circRNA/RT-qPCR circRNA serum/amplification and melting curves/Amplification Plot-circRNA7941.jpg
- raw data/RT-qpcr/RT-qPCR circRNA/RT-qPCR circRNA serum/amplification and melting curves/Amplification Plot-hsa_circ_0007259.jpg
- raw data/RT-qpcr/RT-qPCR circRNA/RT-qPCR circRNA serum/amplification and melting curves/Amplification Plot-hsa_circ_0072433.jpg
- raw data/RT-qpcr/RT-qPCR circRNA/RT-qPCR circRNA serum/amplification and melting curves/Melt Curve-GAPDH.jpg
- raw data/RT-qpcr/RT-qPCR circRNA/RT-qPCR circRNA serum/amplification and melting curves/Melt Curve-circRNA1002.jpg
- raw data/RT-qpcr/RT-qPCR circRNA/RT-qPCR circRNA serum/amplification and melting curves/Melt Curve-circRNA26265.jpg
- raw data/RT-qpcr/RT-qPCR circRNA/RT-qPCR circRNA serum/amplification and melting curves/Melt Curve-circRNA26796.jpg
- raw data/RT-qpcr/RT-qPCR circRNA/RT-qPCR circRNA serum/amplification and melting curves/Melt Curve-circRNA36484.jpg
- raw data/RT-qpcr/RT-qPCR circRNA/RT-qPCR circRNA serum/amplification and melting curves/Melt Curve-circRNA39338.jpg
- raw data/RT-qpcr/RT-qPCR circRNA/RT-qPCR circRNA serum/amplification and melting curves/Melt Curve-circRNA44142.jpg
- raw data/RT-qpcr/RT-qPCR circRNA/RT-qPCR circRNA serum/amplification and melting curves/Melt Curve-circRNA4910.jpg
- raw data/RT-qpcr/RT-qPCR circRNA/RT-qPCR circRNA serum/amplification and melting curves/Melt Curve-circRNA7935.jpg
- raw data/RT-qpcr/RT-qPCR circRNA/RT-qPCR circRNA serum/amplification and melting curves/Melt Curve-circRNA7941.jpg
- raw data/RT-qpcr/RT-qPCR circRNA/RT-qPCR circRNA serum/amplification and melting curves/Melt Curve-hsa_circ_0007259.jpg
- raw data/RT-qpcr/RT-qPCR circRNA/RT-qPCR circRNA serum/amplification and melting curves/Melt Curve-hsa_circ_0072433.jpg
- raw data/RT-qpcr/RT-qPCR circRNA/RT-qPCR circRNA serum/circRNA1002.xls
- raw data/RT-qpcr/RT-qPCR circRNA/RT-qPCR circRNA serum/circRNA26265.xls
- raw data/RT-qpcr/RT-qPCR circRNA/RT-qPCR circRNA serum/circRNA26796.xls
- raw data/RT-qpcr/RT-qPCR circRNA/RT-qPCR circRNA serum/circRNA36484.xls
- raw data/RT-qpcr/RT-qPCR circRNA/RT-qPCR circRNA serum/circRNA39338.xls
- raw data/RT-qpcr/RT-qPCR circRNA/RT-qPCR circRNA serum/circRNA44142.xls
- raw data/RT-qpcr/RT-qPCR circRNA/RT-qPCR circRNA serum/circRNA4910.xls
- raw data/RT-qpcr/RT-qPCR circRNA/RT-qPCR circRNA serum/circRNA7935.xls
- raw data/RT-qpcr/RT-qPCR circRNA/RT-qPCR circRNA serum/circRNA7941.xls
- raw data/RT-qpcr/RT-qPCR circRNA/RT-qPCR circRNA serum/hsa_circ_0007259.xls
- raw data/RT-qpcr/RT-qPCR circRNA/RT-qPCR circRNA serum/hsa_circ_0072433.xls
- raw data/RT-qpcr/RT-qPCR circRNA/RT-qPCR circRNA serum/no-RTpcr gel image/
- raw data/RT-qpcr/RT-qPCR circRNA/RT-qPCR circRNA serum/no-RTpcr gel image/gel image.doc
- raw data/RT-qpcr/RT-qPCR circRNA/RT-qPCR circRNA tissue/
- raw data/RT-qpcr/RT-qPCR circRNA/RT-qPCR circRNA tissue/amplification and melting curves/
- raw data/RT-qpcr/RT-qPCR circRNA/RT-qPCR circRNA tissue/amplification and melting curves/Amplification Plot-GAPDH.jpg
- raw data/RT-qpcr/RT-qPCR circRNA/RT-qPCR circRNA tissue/amplification and melting curves/Amplification Plot-circRNA1002.jpg
- raw data/RT-qpcr/RT-qPCR circRNA/RT-qPCR circRNA tissue/amplification and melting curves/Amplification Plot-circRNA26265.jpg
- raw data/RT-qpcr/RT-qPCR circRNA/RT-qPCR circRNA tissue/amplification and melting curves/Amplification Plot-circRNA26796.jpg
- raw data/RT-qpcr/RT-qPCR circRNA/RT-qPCR circRNA tissue/amplification and melting curves/Amplification Plot-circRNA36484.jpg
- raw data/RT-qpcr/RT-qPCR circRNA/RT-qPCR circRNA tissue/amplification and melting curves/Amplification Plot-circRNA39338.jpg
- raw data/RT-qpcr/RT-qPCR circRNA/RT-qPCR circRNA tissue/amplification and melting curves/Amplification Plot-circRNA44142.jpg
- raw data/RT-qpcr/RT-qPCR circRNA/RT-qPCR circRNA tissue/amplification and melting curves/Amplification Plot-circRNA4910.jpg
- raw data/RT-qpcr/RT-qPCR circRNA/RT-qPCR circRNA tissue/amplification and melting curves/Amplification Plot-circRNA7935.jpg
- raw data/RT-qpcr/RT-qPCR circRNA/RT-qPCR circRNA tissue/amplification and melting curves/Amplification Plot-circRNA7941.jpg
- raw data/RT-qpcr/RT-qPCR circRNA/RT-qPCR circRNA tissue/amplification and melting curves/Amplification Plot-hsa_circ_0007259.jpg
- raw data/RT-qpcr/RT-qPCR circRNA/RT-qPCR circRNA tissue/amplification and melting curves/Amplification Plot-hsa_circ_0072433.jpg
- raw data/RT-qpcr/RT-qPCR circRNA/RT-qPCR circRNA tissue/amplification and melting curves/Melt Curve-GAPDH.jpg
- raw data/RT-qpcr/RT-qPCR circRNA/RT-qPCR circRNA tissue/amplification and melting curves/Melt Curve-circRNA1002.jpg
- raw data/RT-qpcr/RT-qPCR circRNA/RT-qPCR circRNA tissue/amplification and melting curves/Melt Curve-circRNA26265.jpg
- raw data/RT-qpcr/RT-qPCR circRNA/RT-qPCR circRNA tissue/amplification and melting curves/Melt Curve-circRNA26796.jpg
- raw data/RT-qpcr/RT-qPCR circRNA/RT-qPCR circRNA tissue/amplification and melting curves/Melt Curve-circRNA36484.jpg
- raw data/RT-qpcr/RT-qPCR circRNA/RT-qPCR circRNA tissue/amplification and melting curves/Melt Curve-circRNA39338.jpg
- raw data/RT-qpcr/RT-qPCR circRNA/RT-qPCR circRNA tissue/amplification and melting curves/Melt Curve-circRNA44142.jpg
- raw data/RT-qpcr/RT-qPCR circRNA/RT-qPCR circRNA tissue/amplification and melting curves/Melt Curve-circRNA4910.jpg
- raw data/RT-qpcr/RT-qPCR circRNA/RT-qPCR circRNA tissue/amplification and melting curves/Melt Curve-circRNA7935.jpg
- raw data/RT-qpcr/RT-qPCR circRNA/RT-qPCR circRNA tissue/amplification and melting curves/Melt Curve-circRNA7941.jpg
- raw data/RT-qpcr/RT-qPCR circRNA/RT-qPCR circRNA tissue/amplification and melting curves/Melt Curve-hsa_circ_0007259.jpg
- raw data/RT-qpcr/RT-qPCR circRNA/RT-qPCR circRNA tissue/amplification and melting curves/Melt Curve-hsa_circ_0072433.jpg
- raw data/RT-qpcr/RT-qPCR circRNA/RT-qPCR circRNA tissue/circRNA1002.xls
- raw data/RT-qpcr/RT-qPCR circRNA/RT-qPCR circRNA tissue/circRNA26265.xls
- raw data/RT-qpcr/RT-qPCR circRNA/RT-qPCR circRNA tissue/circRNA26796.xls
- raw data/RT-qpcr/RT-qPCR circRNA/RT-qPCR circRNA tissue/circRNA36484.xls
- raw data/RT-qpcr/RT-qPCR circRNA/RT-qPCR circRNA tissue/circRNA39338.xls
- raw data/RT-qpcr/RT-qPCR circRNA/RT-qPCR circRNA tissue/circRNA44142.xls
- raw data/RT-qpcr/RT-qPCR circRNA/RT-qPCR circRNA tissue/circRNA4910.xls
- raw data/RT-qpcr/RT-qPCR circRNA/RT-qPCR circRNA tissue/circRNA7935.xls
- raw data/RT-qpcr/RT-qPCR circRNA/RT-qPCR circRNA tissue/circRNA7941.xls
- raw data/RT-qpcr/RT-qPCR circRNA/RT-qPCR circRNA tissue/hsa_circ_0007259.xls
- raw data/RT-qpcr/RT-qPCR circRNA/RT-qPCR circRNA tissue/hsa_circ_0072433.xls
- raw data/RT-qpcr/RT-qPCR circRNA/RT-qPCR circRNA tissue/no-RTpcr gel image/
- raw data/RT-qpcr/RT-qPCR circRNA/RT-qPCR circRNA tissue/no-RTpcr gel image/gel image.doc
- raw data/RT-qpcr/RT-qPCR mRNA tissue/
- raw data/RT-qpcr/RT-qPCR mRNA tissue/RT-qPCR mRNA tissue.xls
- raw data/circRNA quality validation files/
- raw data/circRNA quality validation files/2_mapped_stat.xlsx
- raw data/circRNA quality validation files/ReadsQC.xlsx
- raw data/circRNA quality validation files/circRNA length.pdf
- raw data/circRNA quality validation files/circRNA_length.xlsx
