# Supplementary material for: The potential of CircRNA1002 as a biomarker in hepatitis B virus-related hepatocellular carcinoma
Source: PeerJ. 2022 Jun 28;10:e13640. doi: 10.7717/peerj.13640 (PMC9248787; doi:10.7717/peerj.13640)
Supplement: Supplemental Information 1 [file peerj-10-13640-s001.zip › raw data/RT-qpcr/RT-qPCR circRNA/RT-qPCR circRNA serum/circRNA1002.xls]

## Sheet: Sheet1
	Sample Name	1 HBV	2 HBV	3 HBV	4 HBV	5 HBV	1 HCC	2 HCC	3 HCC	4 HCC	5 HCC
	Target	GAPDH	GAPDH	GAPDH	GAPDH	GAPDH	GAPDH	GAPDH	GAPDH	GAPDH	GAPDH
	CT1	22.9066	21.9373	21.7916	22.3501	22.0973	21.0436	21.547	22.1164	21.7255	20.8959
	CT2	22.9588	21.5148	22.0211	22.5522	21.9646	20.7873	21.7955	22.5283	21.6231	20.8911
	CT3	22.6831	21.3895	22.0378	22.6058	21.6955	20.5769	21.9438	22.2541	21.5033	20.4468
	CT Mean	22.8495	21.6139	21.9502	22.5027	21.9191	20.8026	21.7621	22.2996	21.6173	20.7446
	SD	0.146417	0.287031	0.137571	0.13488	0.204709	0.233754	0.200457	0.209648	0.111227	0.257925
	Target	circRNA1002	circRNA1002	circRNA1002	circRNA1002	circRNA1002	circRNA1002	circRNA1002	circRNA1002	circRNA1002	circRNA1002
	CT1	29.4142	29.0796	29.1423	29.1658	29.2993	29.3813	29.9158	30.2505	29.4499	28.8812
	CT2	29.2447	28.9782	29.1841	29.1272	29.1509	29.229	29.9395	30.2958	29.4854	28.9183
	CT3	29.3694	28.9068	29.2078	29.0454	29.2755	29.3641	29.9841	30.1366	29.1455	29.1419
	CT Mean	29.3428	28.9882	29.1781	29.1128	29.2419	29.3248	29.9464	30.2277	29.3603	28.9805
	SD	0.0878528	0.0868539	0.0331439	0.0614852	0.0796822	0.0834493	0.0346811	0.082045	0.186841	0.141022
	ΔCT	6.49326	7.37434	7.22788	6.61009	7.32277	8.5222	8.18434	7.92806	7.74302	8.23591
	SD	0.170752	0.299884	0.141507	0.148233	0.21967	0.248203	0.203435	0.225131	0.217442	0.29396
	ΔΔCT	0	0.88108	0.734623	0.116828	0.829509	2.02894	1.69108	1.4348	1.24976	1.74265
	SD	0.170752	0.299884	0.141507	0.148233	0.21967	0.248203	0.203435	0.225131	0.217442	0.29396
	2-ΔΔCT	1	0.542961	0.600975	0.922213	0.562721	0.245036	0.309695	0.369899	0.420519	0.29882

## Sheet: Sheet2
	Sample Name	GAPDH Average CT	circRNA1002 Average CT	ΔCT	ΔΔCT	2-ΔΔCT
	1 HBV	22.85±0.15	29.34±0.09	6.49±0.17	0±0.17	1 (0.89～1.13)
	2 HBV	21.61±0.29	28.99±0.09	7.37±0.3	0.88±0.3	0.54 (0.44～0.67)
	3 HBV	21.95±0.14	29.18±0.03	7.23±0.14	0.73±0.14	0.6 (0.54～0.66)
	4 HBV	22.5±0.13	29.11±0.06	6.61±0.15	0.12±0.15	0.92 (0.83～1.02)
	5 HBV	21.92±0.2	29.24±0.08	7.32±0.22	0.83±0.22	0.56 (0.48～0.66)
	1 HCC	20.8±0.23	29.32±0.08	8.52±0.25	2.03±0.25	0.25 (0.21～0.29)
	2 HCC	21.76±0.2	29.95±0.03	8.18±0.2	1.69±0.2	0.31 (0.27～0.36)
	3 HCC	22.3±0.21	30.23±0.08	7.93±0.23	1.43±0.23	0.37 (0.32～0.43)
	4 HCC	21.62±0.11	29.36±0.19	7.74±0.22	1.25±0.22	0.42 (0.36～0.49)
	5 HCC	20.74±0.26	28.98±0.14	8.24±0.29	1.74±0.29	0.3 (0.24～0.37)
	#N/A	#N/A	#N/A	#N/A	#N/A	#N/A
	#N/A	#N/A	#N/A	#N/A	#N/A	#N/A
	#N/A	#N/A	#N/A	#N/A	#N/A	#N/A
	#N/A	#N/A	#N/A	#N/A	#N/A	#N/A
	#N/A	#N/A	#N/A	#N/A	#N/A	#N/A
	#N/A	#N/A	#N/A	#N/A	#N/A	#N/A
	#N/A	#N/A	#N/A	#N/A	#N/A	#N/A
	#N/A	#N/A	#N/A	#N/A	#N/A	#N/A
	#N/A	#N/A	#N/A	#N/A	#N/A	#N/A
	#N/A	#N/A	#N/A	#N/A	#N/A	#N/A
	#N/A	#N/A	#N/A	#N/A	#N/A	#N/A
	#N/A	#N/A	#N/A	#N/A	#N/A	#N/A
	#N/A	#N/A	#N/A	#N/A	#N/A	#N/A
	#N/A	#N/A	#N/A	#N/A	#N/A	#N/A
	#N/A	#N/A	#N/A	#N/A	#N/A	#N/A
	#N/A	#N/A	#N/A	#N/A	#N/A	#N/A
	#N/A	#N/A	#N/A	#N/A	#N/A	#N/A
	#N/A	#N/A	#N/A	#N/A	#N/A	#N/A
	#N/A	#N/A	#N/A	#N/A	#N/A	#N/A
	#N/A	#N/A	#N/A	#N/A	#N/A	#N/A
	#N/A	#N/A	#N/A	#N/A	#N/A	#N/A
	#N/A	#N/A	#N/A	#N/A	#N/A	#N/A
	#N/A	#N/A	#N/A	#N/A	#N/A	#N/A
	#N/A	#N/A	#N/A	#N/A	#N/A	#N/A
	#N/A	#N/A	#N/A	#N/A	#N/A	#N/A
	#N/A	#N/A	#N/A	#N/A	#N/A	#N/A
	#N/A	#N/A	#N/A	#N/A	#N/A	#N/A
	#N/A	#N/A	#N/A	#N/A	#N/A	#N/A
	#N/A	#N/A	#N/A	#N/A	#N/A	#N/A
	#N/A	#N/A	#N/A	#N/A	#N/A	#N/A
	#N/A	#N/A	#N/A	#N/A	#N/A	#N/A
	#N/A	#N/A	#N/A	#N/A	#N/A	#N/A
	#N/A	#N/A	#N/A	#N/A	#N/A	#N/A
	#N/A	#N/A	#N/A	#N/A	#N/A	#N/A
	#N/A	#N/A	#N/A	#N/A	#N/A	#N/A
	#N/A	#N/A	#N/A	#N/A	#N/A	#N/A
	#N/A	#N/A	#N/A	#N/A	#N/A	#N/A
	#N/A	#N/A	#N/A	#N/A	#N/A	#N/A
	#N/A	#N/A	#N/A	#N/A	#N/A	#N/A
	#N/A	#N/A	#N/A	#N/A	#N/A	#N/A
	#N/A	#N/A	#N/A	#N/A	#N/A	#N/A
	#N/A	#N/A	#N/A	#N/A	#N/A	#N/A
	#N/A	#N/A	#N/A	#N/A	#N/A	#N/A
	#N/A	#N/A	#N/A	#N/A	#N/A	#N/A
	#N/A	#N/A	#N/A	#N/A	#N/A	#N/A
	#N/A	#N/A	#N/A	#N/A	#N/A	#N/A
	#N/A	#N/A	#N/A	#N/A	#N/A	#N/A
	#N/A	#N/A	#N/A	#N/A	#N/A	#N/A
	#N/A	#N/A	#N/A	#N/A	#N/A	#N/A
	#N/A	#N/A	#N/A	#N/A	#N/A	#N/A
