# Supplementary material for: The potential of CircRNA1002 as a biomarker in hepatitis B virus-related hepatocellular carcinoma
Source: PeerJ. 2022 Jun 28;10:e13640. doi: 10.7717/peerj.13640 (PMC9248787; doi:10.7717/peerj.13640)
Supplement: Supplemental Information 1 [file peerj-10-13640-s001.zip › raw data/RT-qpcr/RT-qPCR circRNA/RT-qPCR circRNA serum/circRNA26265.xls]

## Sheet: Sheet1
	Sample Name	1 HBV	2 HBV	3 HBV	4 HBV	5 HBV	1 HCC	2 HCC	3 HCC	4 HCC	5 HCC
	Target	GAPDH	GAPDH	GAPDH	GAPDH	GAPDH	GAPDH	GAPDH	GAPDH	GAPDH	GAPDH
	CT1	22.9066	21.9373	21.7916	22.3501	22.0973	21.0436	21.547	22.1164	21.7255	20.8959
	CT2	22.9588	21.5148	22.0211	22.5522	21.9646	20.7873	21.7955	22.5283	21.6231	20.8911
	CT3	22.6831	21.3895	22.0378	22.6058	21.6955	20.5769	21.9438	22.2541	21.5033	20.4468
	CT Mean	22.8495	21.6139	21.9502	22.5027	21.9191	20.8026	21.7621	22.2996	21.6173	20.7446
	SD	0.146417	0.287031	0.137571	0.13488	0.204709	0.233754	0.200457	0.209648	0.111227	0.257925
	Target	circRNA26265	circRNA26265	circRNA26265	circRNA26265	circRNA26265	circRNA26265	circRNA26265	circRNA26265	circRNA26265	circRNA26265
	CT1	33.712	33.5509	34.1499	33.4705	33.0158	32.3464	35.4822		33.0233	33.0716
	CT2	33.3966		34.1017	33.6936	33.1519	32.4891	35.53	34.6309	32.9263	33.0888
	CT3		33.8207	33.8214		33.1833	32.3112		34.5812	33.3679	33.497
	CT Mean	33.5543	33.6858	34.0243	33.582	33.117	32.3822	35.5061	34.606	33.1058	33.2191
	SD	0.222999	0.1908	0.1774	0.157722	0.0890133	0.0942088	0.0338393	0.0351088	0.232084	0.24076
	ΔCT	10.7048	12.0719	12.0741	11.0793	11.1978	11.5796	13.744	12.3064	11.4885	12.4745
	SD	0.266771	0.344662	0.224491	0.207531	0.223225	0.252024	0.203294	0.212568	0.257361	0.352832
	ΔΔCT	0	1.36717	1.36936	0.374561	0.493066	0.874839	3.03922	1.60166	0.783768	1.76976
	SD	0.266771	0.344662	0.224491	0.207531	0.223225	0.252024	0.203294	0.212568	0.257361	0.352832
	2-ΔΔCT	1	0.387652	0.387064	0.77134	0.710513	0.545315	0.121647	0.329499	0.580848	0.293257

## Sheet: Sheet2
	Sample Name	GAPDH Average CT	circRNA26265 Average CT	ΔCT	ΔΔCT	2-ΔΔCT
	1 HBV	22.85±0.15	33.55±0.22	10.7±0.27	0±0.27	1 (0.83～1.2)
	2 HBV	21.61±0.29	33.69±0.19	12.07±0.34	1.37±0.34	0.39 (0.31～0.49)
	3 HBV	21.95±0.14	34.02±0.18	12.07±0.22	1.37±0.22	0.39 (0.33～0.45)
	4 HBV	22.5±0.13	33.58±0.16	11.08±0.21	0.37±0.21	0.77 (0.67～0.89)
	5 HBV	21.92±0.2	33.12±0.09	11.2±0.22	0.49±0.22	0.71 (0.61～0.83)
	1 HCC	20.8±0.23	32.38±0.09	11.58±0.25	0.87±0.25	0.55 (0.46～0.65)
	2 HCC	21.76±0.2	35.51±0.03	13.74±0.2	3.04±0.2	0.12 (0.11～0.14)
	3 HCC	22.3±0.21	34.61±0.04	12.31±0.21	1.6±0.21	0.33 (0.28～0.38)
	4 HCC	21.62±0.11	33.11±0.23	11.49±0.26	0.78±0.26	0.58 (0.49～0.69)
	5 HCC	20.74±0.26	33.22±0.24	12.47±0.35	1.77±0.35	0.29 (0.23～0.37)
	#N/A	#N/A	#N/A	#N/A	#N/A	#N/A
	#N/A	#N/A	#N/A	#N/A	#N/A	#N/A
	#N/A	#N/A	#N/A	#N/A	#N/A	#N/A
	#N/A	#N/A	#N/A	#N/A	#N/A	#N/A
	#N/A	#N/A	#N/A	#N/A	#N/A	#N/A
	#N/A	#N/A	#N/A	#N/A	#N/A	#N/A
	#N/A	#N/A	#N/A	#N/A	#N/A	#N/A
	#N/A	#N/A	#N/A	#N/A	#N/A	#N/A
	#N/A	#N/A	#N/A	#N/A	#N/A	#N/A
	#N/A	#N/A	#N/A	#N/A	#N/A	#N/A
	#N/A	#N/A	#N/A	#N/A	#N/A	#N/A
	#N/A	#N/A	#N/A	#N/A	#N/A	#N/A
	#N/A	#N/A	#N/A	#N/A	#N/A	#N/A
	#N/A	#N/A	#N/A	#N/A	#N/A	#N/A
	#N/A	#N/A	#N/A	#N/A	#N/A	#N/A
	#N/A	#N/A	#N/A	#N/A	#N/A	#N/A
	#N/A	#N/A	#N/A	#N/A	#N/A	#N/A
	#N/A	#N/A	#N/A	#N/A	#N/A	#N/A
	#N/A	#N/A	#N/A	#N/A	#N/A	#N/A
	#N/A	#N/A	#N/A	#N/A	#N/A	#N/A
	#N/A	#N/A	#N/A	#N/A	#N/A	#N/A
	#N/A	#N/A	#N/A	#N/A	#N/A	#N/A
	#N/A	#N/A	#N/A	#N/A	#N/A	#N/A
	#N/A	#N/A	#N/A	#N/A	#N/A	#N/A
	#N/A	#N/A	#N/A	#N/A	#N/A	#N/A
	#N/A	#N/A	#N/A	#N/A	#N/A	#N/A
	#N/A	#N/A	#N/A	#N/A	#N/A	#N/A
	#N/A	#N/A	#N/A	#N/A	#N/A	#N/A
	#N/A	#N/A	#N/A	#N/A	#N/A	#N/A
	#N/A	#N/A	#N/A	#N/A	#N/A	#N/A
	#N/A	#N/A	#N/A	#N/A	#N/A	#N/A
	#N/A	#N/A	#N/A	#N/A	#N/A	#N/A
	#N/A	#N/A	#N/A	#N/A	#N/A	#N/A
	#N/A	#N/A	#N/A	#N/A	#N/A	#N/A
	#N/A	#N/A	#N/A	#N/A	#N/A	#N/A
	#N/A	#N/A	#N/A	#N/A	#N/A	#N/A
	#N/A	#N/A	#N/A	#N/A	#N/A	#N/A
	#N/A	#N/A	#N/A	#N/A	#N/A	#N/A
	#N/A	#N/A	#N/A	#N/A	#N/A	#N/A
	#N/A	#N/A	#N/A	#N/A	#N/A	#N/A
	#N/A	#N/A	#N/A	#N/A	#N/A	#N/A
	#N/A	#N/A	#N/A	#N/A	#N/A	#N/A
	#N/A	#N/A	#N/A	#N/A	#N/A	#N/A
	#N/A	#N/A	#N/A	#N/A	#N/A	#N/A
	#N/A	#N/A	#N/A	#N/A	#N/A	#N/A
	#N/A	#N/A	#N/A	#N/A	#N/A	#N/A
	#N/A	#N/A	#N/A	#N/A	#N/A	#N/A
	#N/A	#N/A	#N/A	#N/A	#N/A	#N/A
	#N/A	#N/A	#N/A	#N/A	#N/A	#N/A
	#N/A	#N/A	#N/A	#N/A	#N/A	#N/A
