# Supplementary material for: The potential of CircRNA1002 as a biomarker in hepatitis B virus-related hepatocellular carcinoma
Source: PeerJ. 2022 Jun 28;10:e13640. doi: 10.7717/peerj.13640 (PMC9248787; doi:10.7717/peerj.13640)
Supplement: Supplemental Information 1 [file peerj-10-13640-s001.zip › raw data/RT-qpcr/RT-qPCR circRNA/RT-qPCR circRNA serum/circRNA26796.xls]

## Sheet: Sheet1
	Sample Name	1 HBV	2 HBV	3 HBV	4 HBV	5 HBV	1 HCC	2 HCC	3 HCC	4 HCC	5 HCC
	Target	GAPDH	GAPDH	GAPDH	GAPDH	GAPDH	GAPDH	GAPDH	GAPDH	GAPDH	GAPDH
	CT1	22.9066	21.9373	21.7916	22.3501	22.0973	21.0436	21.547	22.1164	21.7255	20.8959
	CT2	22.9588	21.5148	22.0211	22.5522	21.9646	20.7873	21.7955	22.5283	21.6231	20.8911
	CT3	22.6831	21.3895	22.0378	22.6058	21.6955	20.5769	21.9438	22.2541	21.5033	20.4468
	CT Mean	22.8495	21.6139	21.9502	22.5027	21.9191	20.8026	21.7621	22.2996	21.6173	20.7446
	SD	0.146417	0.287031	0.137571	0.13488	0.204709	0.233754	0.200457	0.209648	0.111227	0.257925
	Target	circRNA26796	circRNA26796	circRNA26796	circRNA26796	circRNA26796	circRNA26796	circRNA26796	circRNA26796	circRNA26796	circRNA26796
	CT1	33.5669	33.6941	33.7327		34.3111	33.0791	33.0935	33.6019	30.9427	33.0683
	CT2			33.3556	32.5451	34.1709	32.5306	33.0331	34.0299	31.0611	33.5713
	CT3	33.2355	34.0765		32.7783	33.7497	33.0221	32.5903		31.0038	33.21
	CT Mean	33.4012	33.8853	33.5442	32.6617	34.0772	32.8773	32.9056	33.8159	31.0026	33.2832
	SD	0.234402	0.270356	0.266661	0.1649	0.292184	0.301559	0.274775	0.302665	0.0592331	0.259337
	ΔCT	10.5517	12.2714	11.594	10.159	12.1581	12.0747	11.1435	11.5163	9.38528	12.5386
	SD	0.276374	0.394309	0.300056	0.213037	0.35676	0.381548	0.340125	0.368183	0.126016	0.36576
	ΔΔCT	0	1.71975	1.04228	-0.392682	1.6064	1.52299	0.591837	0.96461	-1.16642	1.98693
	SD	0.276374	0.394309	0.300056	0.213037	0.35676	0.381548	0.340125	0.368183	0.126016	0.36576
	2-ΔΔCT	1	0.303602	0.48556	1.31283	0.328416	0.347965	0.663497	0.512417	2.24454	0.252276

## Sheet: Sheet2
	Sample Name	GAPDH Average CT	circRNA26796 Average CT	ΔCT	ΔΔCT	2-ΔΔCT
	1 HBV	22.85±0.15	33.4±0.23	10.55±0.28	0±0.28	1 (0.83～1.21)
	2 HBV	21.61±0.29	33.89±0.27	12.27±0.39	1.72±0.39	0.3 (0.23～0.4)
	3 HBV	21.95±0.14	33.54±0.27	11.59±0.3	1.04±0.3	0.49 (0.39～0.6)
	4 HBV	22.5±0.13	32.66±0.16	10.16±0.21	-0.39±0.21	1.31 (1.13～1.52)
	5 HBV	21.92±0.2	34.08±0.29	12.16±0.36	1.61±0.36	0.33 (0.26～0.42)
	1 HCC	20.8±0.23	32.88±0.3	12.07±0.38	1.52±0.38	0.35 (0.27～0.45)
	2 HCC	21.76±0.2	32.91±0.27	11.14±0.34	0.59±0.34	0.66 (0.52～0.84)
	3 HCC	22.3±0.21	33.82±0.3	11.52±0.37	0.96±0.37	0.51 (0.4～0.66)
	4 HCC	21.62±0.11	31±0.06	9.39±0.13	-1.17±0.13	2.24 (2.06～2.45)
	5 HCC	20.74±0.26	33.28±0.26	12.54±0.37	1.99±0.37	0.25 (0.2～0.33)
	#N/A	#N/A	#N/A	#N/A	#N/A	#N/A
	#N/A	#N/A	#N/A	#N/A	#N/A	#N/A
	#N/A	#N/A	#N/A	#N/A	#N/A	#N/A
	#N/A	#N/A	#N/A	#N/A	#N/A	#N/A
	#N/A	#N/A	#N/A	#N/A	#N/A	#N/A
	#N/A	#N/A	#N/A	#N/A	#N/A	#N/A
	#N/A	#N/A	#N/A	#N/A	#N/A	#N/A
	#N/A	#N/A	#N/A	#N/A	#N/A	#N/A
	#N/A	#N/A	#N/A	#N/A	#N/A	#N/A
	#N/A	#N/A	#N/A	#N/A	#N/A	#N/A
	#N/A	#N/A	#N/A	#N/A	#N/A	#N/A
	#N/A	#N/A	#N/A	#N/A	#N/A	#N/A
	#N/A	#N/A	#N/A	#N/A	#N/A	#N/A
	#N/A	#N/A	#N/A	#N/A	#N/A	#N/A
	#N/A	#N/A	#N/A	#N/A	#N/A	#N/A
	#N/A	#N/A	#N/A	#N/A	#N/A	#N/A
	#N/A	#N/A	#N/A	#N/A	#N/A	#N/A
	#N/A	#N/A	#N/A	#N/A	#N/A	#N/A
	#N/A	#N/A	#N/A	#N/A	#N/A	#N/A
	#N/A	#N/A	#N/A	#N/A	#N/A	#N/A
	#N/A	#N/A	#N/A	#N/A	#N/A	#N/A
	#N/A	#N/A	#N/A	#N/A	#N/A	#N/A
	#N/A	#N/A	#N/A	#N/A	#N/A	#N/A
	#N/A	#N/A	#N/A	#N/A	#N/A	#N/A
	#N/A	#N/A	#N/A	#N/A	#N/A	#N/A
	#N/A	#N/A	#N/A	#N/A	#N/A	#N/A
	#N/A	#N/A	#N/A	#N/A	#N/A	#N/A
	#N/A	#N/A	#N/A	#N/A	#N/A	#N/A
	#N/A	#N/A	#N/A	#N/A	#N/A	#N/A
	#N/A	#N/A	#N/A	#N/A	#N/A	#N/A
	#N/A	#N/A	#N/A	#N/A	#N/A	#N/A
	#N/A	#N/A	#N/A	#N/A	#N/A	#N/A
	#N/A	#N/A	#N/A	#N/A	#N/A	#N/A
	#N/A	#N/A	#N/A	#N/A	#N/A	#N/A
	#N/A	#N/A	#N/A	#N/A	#N/A	#N/A
	#N/A	#N/A	#N/A	#N/A	#N/A	#N/A
	#N/A	#N/A	#N/A	#N/A	#N/A	#N/A
	#N/A	#N/A	#N/A	#N/A	#N/A	#N/A
	#N/A	#N/A	#N/A	#N/A	#N/A	#N/A
	#N/A	#N/A	#N/A	#N/A	#N/A	#N/A
	#N/A	#N/A	#N/A	#N/A	#N/A	#N/A
	#N/A	#N/A	#N/A	#N/A	#N/A	#N/A
	#N/A	#N/A	#N/A	#N/A	#N/A	#N/A
	#N/A	#N/A	#N/A	#N/A	#N/A	#N/A
	#N/A	#N/A	#N/A	#N/A	#N/A	#N/A
	#N/A	#N/A	#N/A	#N/A	#N/A	#N/A
	#N/A	#N/A	#N/A	#N/A	#N/A	#N/A
	#N/A	#N/A	#N/A	#N/A	#N/A	#N/A
	#N/A	#N/A	#N/A	#N/A	#N/A	#N/A
	#N/A	#N/A	#N/A	#N/A	#N/A	#N/A
