# Supplementary material for: The potential of CircRNA1002 as a biomarker in hepatitis B virus-related hepatocellular carcinoma
Source: PeerJ. 2022 Jun 28;10:e13640. doi: 10.7717/peerj.13640 (PMC9248787; doi:10.7717/peerj.13640)
Supplement: Supplemental Information 1 [file peerj-10-13640-s001.zip › raw data/RT-qpcr/RT-qPCR circRNA/RT-qPCR circRNA serum/circRNA36484.xls]

## Sheet: Sheet1
	Sample Name	1 HBV	2 HBV	3 HBV	4 HBV	5 HBV	1 HCC	2 HCC	3 HCC	4 HCC	5 HCC
	Target	GAPDH	GAPDH	GAPDH	GAPDH	GAPDH	GAPDH	GAPDH	GAPDH	GAPDH	GAPDH
	CT1	22.9066	21.9373	21.7916	22.3501	22.0973	21.0436	21.547	22.1164	21.7255	20.8959
	CT2	22.9588	21.5148	22.0211	22.5522	21.9646	20.7873	21.7955	22.5283	21.6231	20.8911
	CT3	22.6831	21.3895	22.0378	22.6058	21.6955	20.5769	21.9438	22.2541	21.5033	20.4468
	CT Mean	22.8495	21.6139	21.9502	22.5027	21.9191	20.8026	21.7621	22.2996	21.6173	20.7446
	SD	0.146417	0.287031	0.137571	0.13488	0.204709	0.233754	0.200457	0.209648	0.111227	0.257925
	Target	circRNA36484	circRNA36484	circRNA36484	circRNA36484	circRNA36484	circRNA36484	circRNA36484	circRNA36484	circRNA36484	circRNA36484
	CT1	31.0812	31.3549	31.3001	31.6894	30.6026	31.7726	31.9029	30.7717	30.3893	30.4961
	CT2	30.9758		31.5903	31.4016	30.2973	31.8413	31.8398	30.3366	30.8457	30.4991
	CT3	31.089	31.6443	31.1373	31.2334	30.5328	32.133		30.2146	30.6962	30.0035
	CT Mean	31.0487	31.4996	31.3426	31.4415	30.4776	31.9156	31.8714	30.441	30.6437	30.3329
	SD	0.0632456	0.204636	0.229461	0.230574	0.160011	0.191371	0.0446109	0.292838	0.232676	0.285245
	ΔCT	8.19919	9.88575	9.39236	8.93878	8.55843	11.113	10.1093	8.14136	9.02646	9.58832
	SD	0.159493	0.35251	0.267541	0.267127	0.259826	0.302099	0.205361	0.360148	0.257894	0.384565
	ΔΔCT	0	1.68657	1.19318	0.739596	0.359247	2.91384	1.91008	-0.0578267	0.827271	1.38914
	SD	0.159493	0.35251	0.267541	0.267127	0.259826	0.302099	0.205361	0.360148	0.257894	0.384565
	2-ΔΔCT	1	0.310665	0.437339	0.598907	0.779571	0.132693	0.266078	1.0409	0.563594	0.381793

## Sheet: Sheet2
	Sample Name	GAPDH Average CT	circRNA36484 Average CT	ΔCT	ΔΔCT	2-ΔΔCT
	1 HBV	22.85±0.15	31.05±0.06	8.2±0.16	0±0.16	1 (0.9～1.12)
	2 HBV	21.61±0.29	31.5±0.2	9.89±0.35	1.69±0.35	0.31 (0.24～0.4)
	3 HBV	21.95±0.14	31.34±0.23	9.39±0.27	1.19±0.27	0.44 (0.36～0.53)
	4 HBV	22.5±0.13	31.44±0.23	8.94±0.27	0.74±0.27	0.6 (0.5～0.72)
	5 HBV	21.92±0.2	30.48±0.16	8.56±0.26	0.36±0.26	0.78 (0.65～0.93)
	1 HCC	20.8±0.23	31.92±0.19	11.11±0.3	2.91±0.3	0.13 (0.11～0.16)
	2 HCC	21.76±0.2	31.87±0.04	10.11±0.21	1.91±0.21	0.27 (0.23～0.31)
	3 HCC	22.3±0.21	30.44±0.29	8.14±0.36	-0.06±0.36	1.04 (0.81～1.34)
	4 HCC	21.62±0.11	30.64±0.23	9.03±0.26	0.83±0.26	0.56 (0.47～0.67)
	5 HCC	20.74±0.26	30.33±0.29	9.59±0.38	1.39±0.38	0.38 (0.29～0.5)
	#N/A	#N/A	#N/A	#N/A	#N/A	#N/A
	#N/A	#N/A	#N/A	#N/A	#N/A	#N/A
	#N/A	#N/A	#N/A	#N/A	#N/A	#N/A
	#N/A	#N/A	#N/A	#N/A	#N/A	#N/A
	#N/A	#N/A	#N/A	#N/A	#N/A	#N/A
	#N/A	#N/A	#N/A	#N/A	#N/A	#N/A
	#N/A	#N/A	#N/A	#N/A	#N/A	#N/A
	#N/A	#N/A	#N/A	#N/A	#N/A	#N/A
	#N/A	#N/A	#N/A	#N/A	#N/A	#N/A
	#N/A	#N/A	#N/A	#N/A	#N/A	#N/A
	#N/A	#N/A	#N/A	#N/A	#N/A	#N/A
	#N/A	#N/A	#N/A	#N/A	#N/A	#N/A
	#N/A	#N/A	#N/A	#N/A	#N/A	#N/A
	#N/A	#N/A	#N/A	#N/A	#N/A	#N/A
	#N/A	#N/A	#N/A	#N/A	#N/A	#N/A
	#N/A	#N/A	#N/A	#N/A	#N/A	#N/A
	#N/A	#N/A	#N/A	#N/A	#N/A	#N/A
	#N/A	#N/A	#N/A	#N/A	#N/A	#N/A
	#N/A	#N/A	#N/A	#N/A	#N/A	#N/A
	#N/A	#N/A	#N/A	#N/A	#N/A	#N/A
	#N/A	#N/A	#N/A	#N/A	#N/A	#N/A
	#N/A	#N/A	#N/A	#N/A	#N/A	#N/A
	#N/A	#N/A	#N/A	#N/A	#N/A	#N/A
	#N/A	#N/A	#N/A	#N/A	#N/A	#N/A
	#N/A	#N/A	#N/A	#N/A	#N/A	#N/A
	#N/A	#N/A	#N/A	#N/A	#N/A	#N/A
	#N/A	#N/A	#N/A	#N/A	#N/A	#N/A
	#N/A	#N/A	#N/A	#N/A	#N/A	#N/A
	#N/A	#N/A	#N/A	#N/A	#N/A	#N/A
	#N/A	#N/A	#N/A	#N/A	#N/A	#N/A
	#N/A	#N/A	#N/A	#N/A	#N/A	#N/A
	#N/A	#N/A	#N/A	#N/A	#N/A	#N/A
	#N/A	#N/A	#N/A	#N/A	#N/A	#N/A
	#N/A	#N/A	#N/A	#N/A	#N/A	#N/A
	#N/A	#N/A	#N/A	#N/A	#N/A	#N/A
	#N/A	#N/A	#N/A	#N/A	#N/A	#N/A
	#N/A	#N/A	#N/A	#N/A	#N/A	#N/A
	#N/A	#N/A	#N/A	#N/A	#N/A	#N/A
	#N/A	#N/A	#N/A	#N/A	#N/A	#N/A
	#N/A	#N/A	#N/A	#N/A	#N/A	#N/A
	#N/A	#N/A	#N/A	#N/A	#N/A	#N/A
	#N/A	#N/A	#N/A	#N/A	#N/A	#N/A
	#N/A	#N/A	#N/A	#N/A	#N/A	#N/A
	#N/A	#N/A	#N/A	#N/A	#N/A	#N/A
	#N/A	#N/A	#N/A	#N/A	#N/A	#N/A
	#N/A	#N/A	#N/A	#N/A	#N/A	#N/A
	#N/A	#N/A	#N/A	#N/A	#N/A	#N/A
	#N/A	#N/A	#N/A	#N/A	#N/A	#N/A
	#N/A	#N/A	#N/A	#N/A	#N/A	#N/A
	#N/A	#N/A	#N/A	#N/A	#N/A	#N/A
