# Supplementary material for: The potential of CircRNA1002 as a biomarker in hepatitis B virus-related hepatocellular carcinoma
Source: PeerJ. 2022 Jun 28;10:e13640. doi: 10.7717/peerj.13640 (PMC9248787; doi:10.7717/peerj.13640)
Supplement: Supplemental Information 1 [file peerj-10-13640-s001.zip › raw data/RT-qpcr/RT-qPCR circRNA/RT-qPCR circRNA serum/circRNA39338.xls]

## Sheet: Sheet1
	Sample Name	1 HBV	2 HBV	3 HBV	4 HBV	5 HBV	1 HCC	2 HCC	3 HCC	4 HCC	5 HCC
	Target	GAPDH	GAPDH	GAPDH	GAPDH	GAPDH	GAPDH	GAPDH	GAPDH	GAPDH	GAPDH
	CT1	22.9066	21.9373	21.7916	22.3501	22.0973	21.0436	21.547	22.1164	21.7255	20.8959
	CT2	22.9588	21.5148	22.0211	22.5522	21.9646	20.7873	21.7955	22.5283	21.6231	20.8911
	CT3	22.6831	21.3895	22.0378	22.6058	21.6955	20.5769	21.9438	22.2541	21.5033	20.4468
	CT Mean	22.8495	21.6139	21.9502	22.5027	21.9191	20.8026	21.7621	22.2996	21.6173	20.7446
	SD	0.146417	0.287031	0.137571	0.13488	0.204709	0.233754	0.200457	0.209648	0.111227	0.257925
	Target	circRNA39338	circRNA39338	circRNA39338	circRNA39338	circRNA39338	circRNA39338	circRNA39338	circRNA39338	circRNA39338	circRNA39338
	CT1	30.4332	29.9466	30.7703	29.859	30.044	31.2453	30.4894	30.5618	30.4627	30.9887
	CT2	29.9325	30.1009	30.5542	29.9694	30.1786	30.898	30.637	30.6066	30.48	30.9218
	CT3	30.4644	29.7186	30.3589	30.0483	29.8144	30.9461	30.7026	30.9506	30.1497	30.5364
	CT Mean	30.2767	29.922	30.5611	29.9589	30.0123	31.0298	30.6097	30.7063	30.3641	30.8157
	SD	0.298472	0.192338	0.205764	0.0950664	0.184148	0.188158	0.109193	0.212706	0.185927	0.244126
	ΔCT	7.4272	8.30814	8.61093	7.45619	8.09317	10.2272	8.84757	8.40675	8.74687	10.0711
	SD	0.332451	0.345515	0.247517	0.165016	0.275348	0.300074	0.228268	0.298658	0.216657	0.355137
	ΔΔCT	0	0.880934	1.18372	0.028987	0.665964	2.80003	1.42037	0.979545	1.31967	2.64387
	SD	0.332451	0.345515	0.247517	0.165016	0.275348	0.300074	0.228268	0.298658	0.216657	0.355137
	2-ΔΔCT	1	0.543016	0.440213	0.980108	0.630267	0.143585	0.373618	0.50714	0.400628	0.159998

## Sheet: Sheet2
	Sample Name	GAPDH Average CT	circRNA39338 Average CT	ΔCT	ΔΔCT	2-ΔΔCT
	1 HBV	22.85±0.15	30.28±0.3	7.43±0.33	0±0.33	1 (0.79～1.26)
	2 HBV	21.61±0.29	29.92±0.19	8.31±0.35	0.88±0.35	0.54 (0.43～0.69)
	3 HBV	21.95±0.14	30.56±0.21	8.61±0.25	1.18±0.25	0.44 (0.37～0.52)
	4 HBV	22.5±0.13	29.96±0.1	7.46±0.17	0.03±0.17	0.98 (0.87～1.1)
	5 HBV	21.92±0.2	30.01±0.18	8.09±0.28	0.67±0.28	0.63 (0.52～0.76)
	1 HCC	20.8±0.23	31.03±0.19	10.23±0.3	2.8±0.3	0.14 (0.12～0.18)
	2 HCC	21.76±0.2	30.61±0.11	8.85±0.23	1.42±0.23	0.37 (0.32～0.44)
	3 HCC	22.3±0.21	30.71±0.21	8.41±0.3	0.98±0.3	0.51 (0.41～0.62)
	4 HCC	21.62±0.11	30.36±0.19	8.75±0.22	1.32±0.22	0.4 (0.34～0.47)
	5 HCC	20.74±0.26	30.82±0.24	10.07±0.36	2.64±0.36	0.16 (0.13～0.2)
	#N/A	#N/A	#N/A	#N/A	#N/A	#N/A
	#N/A	#N/A	#N/A	#N/A	#N/A	#N/A
	#N/A	#N/A	#N/A	#N/A	#N/A	#N/A
	#N/A	#N/A	#N/A	#N/A	#N/A	#N/A
	#N/A	#N/A	#N/A	#N/A	#N/A	#N/A
	#N/A	#N/A	#N/A	#N/A	#N/A	#N/A
	#N/A	#N/A	#N/A	#N/A	#N/A	#N/A
	#N/A	#N/A	#N/A	#N/A	#N/A	#N/A
	#N/A	#N/A	#N/A	#N/A	#N/A	#N/A
	#N/A	#N/A	#N/A	#N/A	#N/A	#N/A
	#N/A	#N/A	#N/A	#N/A	#N/A	#N/A
	#N/A	#N/A	#N/A	#N/A	#N/A	#N/A
	#N/A	#N/A	#N/A	#N/A	#N/A	#N/A
	#N/A	#N/A	#N/A	#N/A	#N/A	#N/A
	#N/A	#N/A	#N/A	#N/A	#N/A	#N/A
	#N/A	#N/A	#N/A	#N/A	#N/A	#N/A
	#N/A	#N/A	#N/A	#N/A	#N/A	#N/A
	#N/A	#N/A	#N/A	#N/A	#N/A	#N/A
	#N/A	#N/A	#N/A	#N/A	#N/A	#N/A
	#N/A	#N/A	#N/A	#N/A	#N/A	#N/A
	#N/A	#N/A	#N/A	#N/A	#N/A	#N/A
	#N/A	#N/A	#N/A	#N/A	#N/A	#N/A
	#N/A	#N/A	#N/A	#N/A	#N/A	#N/A
	#N/A	#N/A	#N/A	#N/A	#N/A	#N/A
	#N/A	#N/A	#N/A	#N/A	#N/A	#N/A
	#N/A	#N/A	#N/A	#N/A	#N/A	#N/A
	#N/A	#N/A	#N/A	#N/A	#N/A	#N/A
	#N/A	#N/A	#N/A	#N/A	#N/A	#N/A
	#N/A	#N/A	#N/A	#N/A	#N/A	#N/A
	#N/A	#N/A	#N/A	#N/A	#N/A	#N/A
	#N/A	#N/A	#N/A	#N/A	#N/A	#N/A
	#N/A	#N/A	#N/A	#N/A	#N/A	#N/A
	#N/A	#N/A	#N/A	#N/A	#N/A	#N/A
	#N/A	#N/A	#N/A	#N/A	#N/A	#N/A
	#N/A	#N/A	#N/A	#N/A	#N/A	#N/A
	#N/A	#N/A	#N/A	#N/A	#N/A	#N/A
	#N/A	#N/A	#N/A	#N/A	#N/A	#N/A
	#N/A	#N/A	#N/A	#N/A	#N/A	#N/A
	#N/A	#N/A	#N/A	#N/A	#N/A	#N/A
	#N/A	#N/A	#N/A	#N/A	#N/A	#N/A
	#N/A	#N/A	#N/A	#N/A	#N/A	#N/A
	#N/A	#N/A	#N/A	#N/A	#N/A	#N/A
	#N/A	#N/A	#N/A	#N/A	#N/A	#N/A
	#N/A	#N/A	#N/A	#N/A	#N/A	#N/A
	#N/A	#N/A	#N/A	#N/A	#N/A	#N/A
	#N/A	#N/A	#N/A	#N/A	#N/A	#N/A
	#N/A	#N/A	#N/A	#N/A	#N/A	#N/A
	#N/A	#N/A	#N/A	#N/A	#N/A	#N/A
	#N/A	#N/A	#N/A	#N/A	#N/A	#N/A
	#N/A	#N/A	#N/A	#N/A	#N/A	#N/A
