# Supplementary material for: The potential of CircRNA1002 as a biomarker in hepatitis B virus-related hepatocellular carcinoma
Source: PeerJ. 2022 Jun 28;10:e13640. doi: 10.7717/peerj.13640 (PMC9248787; doi:10.7717/peerj.13640)
Supplement: Supplemental Information 1 [file peerj-10-13640-s001.zip › raw data/RT-qpcr/RT-qPCR circRNA/RT-qPCR circRNA serum/circRNA44142.xls]

## Sheet: Sheet1
	Sample Name	1 HBV	2 HBV	3 HBV	4 HBV	5 HBV	1 HCC	2 HCC	3 HCC	4 HCC	5 HCC
	Target	GAPDH	GAPDH	GAPDH	GAPDH	GAPDH	GAPDH	GAPDH	GAPDH	GAPDH	GAPDH
	CT1	22.9066	21.9373	21.7916	22.3501	22.0973	21.0436	21.547	22.1164	21.7255	20.8959
	CT2	22.9588	21.5148	22.0211	22.5522	21.9646	20.7873	21.7955	22.5283	21.6231	20.8911
	CT3	22.6831	21.3895	22.0378	22.6058	21.6955	20.5769	21.9438	22.2541	21.5033	20.4468
	CT Mean	22.8495	21.6139	21.9502	22.5027	21.9191	20.8026	21.7621	22.2996	21.6173	20.7446
	SD	0.146417	0.287031	0.137571	0.13488	0.204709	0.233754	0.200457	0.209648	0.111227	0.257925
	Target	circRNA44142	circRNA44142	circRNA44142	circRNA44142	circRNA44142	circRNA44142	circRNA44142	circRNA44142	circRNA44142	circRNA44142
	CT1	31.4154	30.7762	31.4365	30.9996	30.9522	31.0966	29.9963	31.3977	30.4372	30.7135
	CT2	31.219	30.2647	30.9269	31.0501	31.0282	30.6327	29.5999	31.3207	30.0655	30.678
	CT3	31.8091	30.5295	31.2447	31.0486	30.9701	30.7242	30.1403	31.5619	30.2338	30.4492
	CT Mean	31.4812	30.5235	31.2027	31.0328	30.9835	30.8178	29.9122	31.4268	30.2455	30.6136
	SD	0.300502	0.255789	0.257408	0.0287404	0.0397405	0.245735	0.279857	0.123208	0.186118	0.143459
	ΔCT	8.63169	8.9096	9.2525	8.5301	9.06437	10.0152	8.15011	9.1272	8.62825	9.86896
	SD	0.334275	0.384467	0.291864	0.137908	0.208531	0.339156	0.344243	0.243172	0.216821	0.295136
	ΔΔCT	0	0.277919	0.62081	-0.101586	0.432686	1.38354	-0.481579	0.495519	-0.00343513	1.23728
	SD	0.334275	0.384467	0.291864	0.137908	0.208531	0.339156	0.344243	0.243172	0.216821	0.295136
	2-ΔΔCT	1	0.82478	0.650306	1.07295	0.740881	0.383276	1.39627	0.709306	1.00238	0.424172

## Sheet: Sheet2
	Sample Name	GAPDH Average CT	circRNA44142 Average CT	ΔCT	ΔΔCT	2-ΔΔCT
	1 HBV	22.85±0.15	31.48±0.3	8.63±0.33	0±0.33	1 (0.79～1.26)
	2 HBV	21.61±0.29	30.52±0.26	8.91±0.38	0.28±0.38	0.82 (0.63～1.08)
	3 HBV	21.95±0.14	31.2±0.26	9.25±0.29	0.62±0.29	0.65 (0.53～0.8)
	4 HBV	22.5±0.13	31.03±0.03	8.53±0.14	-0.1±0.14	1.07 (0.98～1.18)
	5 HBV	21.92±0.2	30.98±0.04	9.06±0.21	0.43±0.21	0.74 (0.64～0.86)
	1 HCC	20.8±0.23	30.82±0.25	10.02±0.34	1.38±0.34	0.38 (0.3～0.48)
	2 HCC	21.76±0.2	29.91±0.28	8.15±0.34	-0.48±0.34	1.4 (1.1～1.77)
	3 HCC	22.3±0.21	31.43±0.12	9.13±0.24	0.5±0.24	0.71 (0.6～0.84)
	4 HCC	21.62±0.11	30.25±0.19	8.63±0.22	0±0.22	1 (0.86～1.16)
	5 HCC	20.74±0.26	30.61±0.14	9.87±0.3	1.24±0.3	0.42 (0.35～0.52)
	#N/A	#N/A	#N/A	#N/A	#N/A	#N/A
	#N/A	#N/A	#N/A	#N/A	#N/A	#N/A
	#N/A	#N/A	#N/A	#N/A	#N/A	#N/A
	#N/A	#N/A	#N/A	#N/A	#N/A	#N/A
	#N/A	#N/A	#N/A	#N/A	#N/A	#N/A
	#N/A	#N/A	#N/A	#N/A	#N/A	#N/A
	#N/A	#N/A	#N/A	#N/A	#N/A	#N/A
	#N/A	#N/A	#N/A	#N/A	#N/A	#N/A
	#N/A	#N/A	#N/A	#N/A	#N/A	#N/A
	#N/A	#N/A	#N/A	#N/A	#N/A	#N/A
	#N/A	#N/A	#N/A	#N/A	#N/A	#N/A
	#N/A	#N/A	#N/A	#N/A	#N/A	#N/A
	#N/A	#N/A	#N/A	#N/A	#N/A	#N/A
	#N/A	#N/A	#N/A	#N/A	#N/A	#N/A
	#N/A	#N/A	#N/A	#N/A	#N/A	#N/A
	#N/A	#N/A	#N/A	#N/A	#N/A	#N/A
	#N/A	#N/A	#N/A	#N/A	#N/A	#N/A
	#N/A	#N/A	#N/A	#N/A	#N/A	#N/A
	#N/A	#N/A	#N/A	#N/A	#N/A	#N/A
	#N/A	#N/A	#N/A	#N/A	#N/A	#N/A
	#N/A	#N/A	#N/A	#N/A	#N/A	#N/A
	#N/A	#N/A	#N/A	#N/A	#N/A	#N/A
	#N/A	#N/A	#N/A	#N/A	#N/A	#N/A
	#N/A	#N/A	#N/A	#N/A	#N/A	#N/A
	#N/A	#N/A	#N/A	#N/A	#N/A	#N/A
	#N/A	#N/A	#N/A	#N/A	#N/A	#N/A
	#N/A	#N/A	#N/A	#N/A	#N/A	#N/A
	#N/A	#N/A	#N/A	#N/A	#N/A	#N/A
	#N/A	#N/A	#N/A	#N/A	#N/A	#N/A
	#N/A	#N/A	#N/A	#N/A	#N/A	#N/A
	#N/A	#N/A	#N/A	#N/A	#N/A	#N/A
	#N/A	#N/A	#N/A	#N/A	#N/A	#N/A
	#N/A	#N/A	#N/A	#N/A	#N/A	#N/A
	#N/A	#N/A	#N/A	#N/A	#N/A	#N/A
	#N/A	#N/A	#N/A	#N/A	#N/A	#N/A
	#N/A	#N/A	#N/A	#N/A	#N/A	#N/A
	#N/A	#N/A	#N/A	#N/A	#N/A	#N/A
	#N/A	#N/A	#N/A	#N/A	#N/A	#N/A
	#N/A	#N/A	#N/A	#N/A	#N/A	#N/A
	#N/A	#N/A	#N/A	#N/A	#N/A	#N/A
	#N/A	#N/A	#N/A	#N/A	#N/A	#N/A
	#N/A	#N/A	#N/A	#N/A	#N/A	#N/A
	#N/A	#N/A	#N/A	#N/A	#N/A	#N/A
	#N/A	#N/A	#N/A	#N/A	#N/A	#N/A
	#N/A	#N/A	#N/A	#N/A	#N/A	#N/A
	#N/A	#N/A	#N/A	#N/A	#N/A	#N/A
	#N/A	#N/A	#N/A	#N/A	#N/A	#N/A
	#N/A	#N/A	#N/A	#N/A	#N/A	#N/A
	#N/A	#N/A	#N/A	#N/A	#N/A	#N/A
	#N/A	#N/A	#N/A	#N/A	#N/A	#N/A
