# Supplementary material for: The potential of CircRNA1002 as a biomarker in hepatitis B virus-related hepatocellular carcinoma
Source: PeerJ. 2022 Jun 28;10:e13640. doi: 10.7717/peerj.13640 (PMC9248787; doi:10.7717/peerj.13640)
Supplement: Supplemental Information 1 [file peerj-10-13640-s001.zip › raw data/RT-qpcr/RT-qPCR circRNA/RT-qPCR circRNA serum/circRNA4910.xls]

## Sheet: Sheet1
	Sample Name	1 HBV	2 HBV	3 HBV	4 HBV	5 HBV	1 HCC	2 HCC	3 HCC	4 HCC	5 HCC
	Target	GAPDH	GAPDH	GAPDH	GAPDH	GAPDH	GAPDH	GAPDH	GAPDH	GAPDH	GAPDH
	CT1	22.9066	21.9373	21.7916	22.3501	22.0973	21.0436	21.547	22.1164	21.7255	20.8959
	CT2	22.9588	21.5148	22.0211	22.5522	21.9646	20.7873	21.7955	22.5283	21.6231	20.8911
	CT3	22.6831	21.3895	22.0378	22.6058	21.6955	20.5769	21.9438	22.2541	21.5033	20.4468
	CT Mean	22.8495	21.6139	21.9502	22.5027	21.9191	20.8026	21.7621	22.2996	21.6173	20.7446
	SD	0.146417	0.287031	0.137571	0.13488	0.204709	0.233754	0.200457	0.209648	0.111227	0.257925
	Target	circRNA4910	circRNA4910	circRNA4910	circRNA4910	circRNA4910	circRNA4910	circRNA4910	circRNA4910	circRNA4910	circRNA4910
	CT1	25.6173	26.3152	25.9014	26.1749	26.5531	25.2242	26.6722	27.2137	26.3691	26.6194
	CT2	25.4804	26.1626	25.8245	26.0807	26.5281	25.2389	26.4222	27.1695	26.2679	26.7961
	CT3	25.6659	26.435	25.7902	26.0841	26.6461	25.3974	26.0679	27.0166	26.3929	27.1759
	CT Mean	25.5879	26.3043	25.8387	26.1132	26.5758	25.2868	26.3874	27.1333	26.3433	26.8638
	SD	0.0961595	0.136529	0.0569785	0.0534428	0.0621596	0.0960293	0.303671	0.103384	0.0663559	0.284397
	ΔCT	2.73835	4.6904	3.8885	3.61056	4.65662	4.48421	4.62535	4.83367	4.72605	6.1192
	SD	0.17517	0.317848	0.148904	0.145082	0.213938	0.252711	0.363867	0.233754	0.129517	0.383936
	ΔΔCT	0	1.95205	1.15015	0.872207	1.91827	1.74585	1.887	2.09532	1.98769	3.38084
	SD	0.17517	0.317848	0.148904	0.145082	0.213938	0.252711	0.363867	0.233754	0.129517	0.383936
	2-ΔΔCT	1	0.258449	0.450579	0.54631	0.264572	0.298158	0.270369	0.234017	0.252142	0.0959985

## Sheet: Sheet2
	Sample Name	GAPDH Average CT	circRNA4910 Average CT	ΔCT	ΔΔCT	2-ΔΔCT
	1 HBV	22.85±0.15	25.59±0.1	2.74±0.18	0±0.18	1 (0.89～1.13)
	2 HBV	21.61±0.29	26.3±0.14	4.69±0.32	1.95±0.32	0.26 (0.21～0.32)
	3 HBV	21.95±0.14	25.84±0.06	3.89±0.15	1.15±0.15	0.45 (0.41～0.5)
	4 HBV	22.5±0.13	26.11±0.05	3.61±0.15	0.87±0.15	0.55 (0.49～0.6)
	5 HBV	21.92±0.2	26.58±0.06	4.66±0.21	1.92±0.21	0.26 (0.23～0.31)
	1 HCC	20.8±0.23	25.29±0.1	4.48±0.25	1.75±0.25	0.3 (0.25～0.36)
	2 HCC	21.76±0.2	26.39±0.3	4.63±0.36	1.89±0.36	0.27 (0.21～0.35)
	3 HCC	22.3±0.21	27.13±0.1	4.83±0.23	2.1±0.23	0.23 (0.2～0.28)
	4 HCC	21.62±0.11	26.34±0.07	4.73±0.13	1.99±0.13	0.25 (0.23～0.28)
	5 HCC	20.74±0.26	26.86±0.28	6.12±0.38	3.38±0.38	0.1 (0.07～0.13)
	#N/A	#N/A	#N/A	#N/A	#N/A	#N/A
	#N/A	#N/A	#N/A	#N/A	#N/A	#N/A
	#N/A	#N/A	#N/A	#N/A	#N/A	#N/A
	#N/A	#N/A	#N/A	#N/A	#N/A	#N/A
	#N/A	#N/A	#N/A	#N/A	#N/A	#N/A
	#N/A	#N/A	#N/A	#N/A	#N/A	#N/A
	#N/A	#N/A	#N/A	#N/A	#N/A	#N/A
	#N/A	#N/A	#N/A	#N/A	#N/A	#N/A
	#N/A	#N/A	#N/A	#N/A	#N/A	#N/A
	#N/A	#N/A	#N/A	#N/A	#N/A	#N/A
	#N/A	#N/A	#N/A	#N/A	#N/A	#N/A
	#N/A	#N/A	#N/A	#N/A	#N/A	#N/A
	#N/A	#N/A	#N/A	#N/A	#N/A	#N/A
	#N/A	#N/A	#N/A	#N/A	#N/A	#N/A
	#N/A	#N/A	#N/A	#N/A	#N/A	#N/A
	#N/A	#N/A	#N/A	#N/A	#N/A	#N/A
	#N/A	#N/A	#N/A	#N/A	#N/A	#N/A
	#N/A	#N/A	#N/A	#N/A	#N/A	#N/A
	#N/A	#N/A	#N/A	#N/A	#N/A	#N/A
	#N/A	#N/A	#N/A	#N/A	#N/A	#N/A
	#N/A	#N/A	#N/A	#N/A	#N/A	#N/A
	#N/A	#N/A	#N/A	#N/A	#N/A	#N/A
	#N/A	#N/A	#N/A	#N/A	#N/A	#N/A
	#N/A	#N/A	#N/A	#N/A	#N/A	#N/A
	#N/A	#N/A	#N/A	#N/A	#N/A	#N/A
	#N/A	#N/A	#N/A	#N/A	#N/A	#N/A
	#N/A	#N/A	#N/A	#N/A	#N/A	#N/A
	#N/A	#N/A	#N/A	#N/A	#N/A	#N/A
	#N/A	#N/A	#N/A	#N/A	#N/A	#N/A
	#N/A	#N/A	#N/A	#N/A	#N/A	#N/A
	#N/A	#N/A	#N/A	#N/A	#N/A	#N/A
	#N/A	#N/A	#N/A	#N/A	#N/A	#N/A
	#N/A	#N/A	#N/A	#N/A	#N/A	#N/A
	#N/A	#N/A	#N/A	#N/A	#N/A	#N/A
	#N/A	#N/A	#N/A	#N/A	#N/A	#N/A
	#N/A	#N/A	#N/A	#N/A	#N/A	#N/A
	#N/A	#N/A	#N/A	#N/A	#N/A	#N/A
	#N/A	#N/A	#N/A	#N/A	#N/A	#N/A
	#N/A	#N/A	#N/A	#N/A	#N/A	#N/A
	#N/A	#N/A	#N/A	#N/A	#N/A	#N/A
	#N/A	#N/A	#N/A	#N/A	#N/A	#N/A
	#N/A	#N/A	#N/A	#N/A	#N/A	#N/A
	#N/A	#N/A	#N/A	#N/A	#N/A	#N/A
	#N/A	#N/A	#N/A	#N/A	#N/A	#N/A
	#N/A	#N/A	#N/A	#N/A	#N/A	#N/A
	#N/A	#N/A	#N/A	#N/A	#N/A	#N/A
	#N/A	#N/A	#N/A	#N/A	#N/A	#N/A
	#N/A	#N/A	#N/A	#N/A	#N/A	#N/A
	#N/A	#N/A	#N/A	#N/A	#N/A	#N/A
	#N/A	#N/A	#N/A	#N/A	#N/A	#N/A
