# Supplementary material for: The potential of CircRNA1002 as a biomarker in hepatitis B virus-related hepatocellular carcinoma
Source: PeerJ. 2022 Jun 28;10:e13640. doi: 10.7717/peerj.13640 (PMC9248787; doi:10.7717/peerj.13640)
Supplement: Supplemental Information 1 [file peerj-10-13640-s001.zip › raw data/RT-qpcr/RT-qPCR circRNA/RT-qPCR circRNA serum/circRNA7935.xls]

## Sheet: Sheet1
	Sample Name	1 HBV	2 HBV	3 HBV	4 HBV	5 HBV	1 HCC	2 HCC	3 HCC	4 HCC	5 HCC
	Target	GAPDH	GAPDH	GAPDH	GAPDH	GAPDH	GAPDH	GAPDH	GAPDH	GAPDH	GAPDH
	CT1	22.9066	21.9373	21.7916	22.3501	22.0973	21.0436	21.547	22.1164	21.7255	20.8959
	CT2	22.9588	21.5148	22.0211	22.5522	21.9646	20.7873	21.7955	22.5283	21.6231	20.8911
	CT3	22.6831	21.3895	22.0378	22.6058	21.6955	20.5769	21.9438	22.2541	21.5033	20.4468
	CT Mean	22.8495	21.6139	21.9502	22.5027	21.9191	20.8026	21.7621	22.2996	21.6173	20.7446
	SD	0.146417	0.287031	0.137571	0.13488	0.204709	0.233754	0.200457	0.209648	0.111227	0.257925
	Target	circRNA7935	circRNA7935	circRNA7935	circRNA7935	circRNA7935	circRNA7935	circRNA7935	circRNA7935	circRNA7935	circRNA7935
	CT1	27.7482	27.5694	28.428	29.3591	28.5036	27.9201	27.8268	28.326	27.5277	27.3399
	CT2	27.8188	27.6688	28.6807	29.8653	28.3167	27.6593	27.8381	28.4335	27.526	27.5008
	CT3	27.7579	27.7312	28.8678	29.8284	28.4063	27.5293	27.9151	28.508	27.5685	27.6424
	CT Mean	27.775	27.6564	28.6588	29.6843	28.4088	27.7029	27.86	28.4225	27.5407	27.4943
	SD	0.0382705	0.0815845	0.220716	0.282204	0.0934715	0.199047	0.0480705	0.0914771	0.0240556	0.15136
	ΔCT	4.92546	6.04258	6.7086	7.18161	6.48971	6.90028	6.09788	6.12291	5.92343	6.74975
	SD	0.151336	0.298401	0.26008	0.312781	0.225039	0.307019	0.206141	0.228737	0.113799	0.299057
	ΔΔCT	0	1.11711	1.78314	2.25615	1.56424	1.97482	1.17242	1.19745	0.997969	1.82428
	SD	0.151336	0.298401	0.26008	0.312781	0.225039	0.307019	0.206141	0.228737	0.113799	0.299057
	2-ΔΔCT	1	0.461015	0.290551	0.20933	0.338155	0.254402	0.443677	0.436046	0.500704	0.282381

## Sheet: Sheet2
	Sample Name	GAPDH Average CT	circRNA7935 Average CT	ΔCT	ΔΔCT	2-ΔΔCT
	1 HBV	22.85±0.15	27.77±0.04	4.93±0.15	0±0.15	1 (0.9～1.11)
	2 HBV	21.61±0.29	27.66±0.08	6.04±0.3	1.12±0.3	0.46 (0.37～0.57)
	3 HBV	21.95±0.14	28.66±0.22	6.71±0.26	1.78±0.26	0.29 (0.24～0.35)
	4 HBV	22.5±0.13	29.68±0.28	7.18±0.31	2.26±0.31	0.21 (0.17～0.26)
	5 HBV	21.92±0.2	28.41±0.09	6.49±0.23	1.56±0.23	0.34 (0.29～0.4)
	1 HCC	20.8±0.23	27.7±0.2	6.9±0.31	1.97±0.31	0.25 (0.21～0.31)
	2 HCC	21.76±0.2	27.86±0.05	6.1±0.21	1.17±0.21	0.44 (0.38～0.51)
	3 HCC	22.3±0.21	28.42±0.09	6.12±0.23	1.2±0.23	0.44 (0.37～0.51)
	4 HCC	21.62±0.11	27.54±0.02	5.92±0.11	1±0.11	0.5 (0.46～0.54)
	5 HCC	20.74±0.26	27.49±0.15	6.75±0.3	1.82±0.3	0.28 (0.23～0.35)
	#N/A	#N/A	#N/A	#N/A	#N/A	#N/A
	#N/A	#N/A	#N/A	#N/A	#N/A	#N/A
	#N/A	#N/A	#N/A	#N/A	#N/A	#N/A
	#N/A	#N/A	#N/A	#N/A	#N/A	#N/A
	#N/A	#N/A	#N/A	#N/A	#N/A	#N/A
	#N/A	#N/A	#N/A	#N/A	#N/A	#N/A
	#N/A	#N/A	#N/A	#N/A	#N/A	#N/A
	#N/A	#N/A	#N/A	#N/A	#N/A	#N/A
	#N/A	#N/A	#N/A	#N/A	#N/A	#N/A
	#N/A	#N/A	#N/A	#N/A	#N/A	#N/A
	#N/A	#N/A	#N/A	#N/A	#N/A	#N/A
	#N/A	#N/A	#N/A	#N/A	#N/A	#N/A
	#N/A	#N/A	#N/A	#N/A	#N/A	#N/A
	#N/A	#N/A	#N/A	#N/A	#N/A	#N/A
	#N/A	#N/A	#N/A	#N/A	#N/A	#N/A
	#N/A	#N/A	#N/A	#N/A	#N/A	#N/A
	#N/A	#N/A	#N/A	#N/A	#N/A	#N/A
	#N/A	#N/A	#N/A	#N/A	#N/A	#N/A
	#N/A	#N/A	#N/A	#N/A	#N/A	#N/A
	#N/A	#N/A	#N/A	#N/A	#N/A	#N/A
	#N/A	#N/A	#N/A	#N/A	#N/A	#N/A
	#N/A	#N/A	#N/A	#N/A	#N/A	#N/A
	#N/A	#N/A	#N/A	#N/A	#N/A	#N/A
	#N/A	#N/A	#N/A	#N/A	#N/A	#N/A
	#N/A	#N/A	#N/A	#N/A	#N/A	#N/A
	#N/A	#N/A	#N/A	#N/A	#N/A	#N/A
	#N/A	#N/A	#N/A	#N/A	#N/A	#N/A
	#N/A	#N/A	#N/A	#N/A	#N/A	#N/A
	#N/A	#N/A	#N/A	#N/A	#N/A	#N/A
	#N/A	#N/A	#N/A	#N/A	#N/A	#N/A
	#N/A	#N/A	#N/A	#N/A	#N/A	#N/A
	#N/A	#N/A	#N/A	#N/A	#N/A	#N/A
	#N/A	#N/A	#N/A	#N/A	#N/A	#N/A
	#N/A	#N/A	#N/A	#N/A	#N/A	#N/A
	#N/A	#N/A	#N/A	#N/A	#N/A	#N/A
	#N/A	#N/A	#N/A	#N/A	#N/A	#N/A
	#N/A	#N/A	#N/A	#N/A	#N/A	#N/A
	#N/A	#N/A	#N/A	#N/A	#N/A	#N/A
	#N/A	#N/A	#N/A	#N/A	#N/A	#N/A
	#N/A	#N/A	#N/A	#N/A	#N/A	#N/A
	#N/A	#N/A	#N/A	#N/A	#N/A	#N/A
	#N/A	#N/A	#N/A	#N/A	#N/A	#N/A
	#N/A	#N/A	#N/A	#N/A	#N/A	#N/A
	#N/A	#N/A	#N/A	#N/A	#N/A	#N/A
	#N/A	#N/A	#N/A	#N/A	#N/A	#N/A
	#N/A	#N/A	#N/A	#N/A	#N/A	#N/A
	#N/A	#N/A	#N/A	#N/A	#N/A	#N/A
	#N/A	#N/A	#N/A	#N/A	#N/A	#N/A
	#N/A	#N/A	#N/A	#N/A	#N/A	#N/A
	#N/A	#N/A	#N/A	#N/A	#N/A	#N/A
