# Supplementary material for: The potential of CircRNA1002 as a biomarker in hepatitis B virus-related hepatocellular carcinoma
Source: PeerJ. 2022 Jun 28;10:e13640. doi: 10.7717/peerj.13640 (PMC9248787; doi:10.7717/peerj.13640)
Supplement: Supplemental Information 1 [file peerj-10-13640-s001.zip › raw data/RT-qpcr/RT-qPCR circRNA/RT-qPCR circRNA serum/circRNA7941.xls]

## Sheet: Sheet1
	Sample Name	1 HBV	2 HBV	3 HBV	4 HBV	5 HBV	1 HCC	2 HCC	3 HCC	4 HCC	5 HCC
	Target	GAPDH	GAPDH	GAPDH	GAPDH	GAPDH	GAPDH	GAPDH	GAPDH	GAPDH	GAPDH
	CT1	22.9066	21.9373	21.7916	22.3501	22.0973	21.0436	21.547	22.1164	21.7255	20.8959
	CT2	22.9588	21.5148	22.0211	22.5522	21.9646	20.7873	21.7955	22.5283	21.6231	20.8911
	CT3	22.6831	21.3895	22.0378	22.6058	21.6955	20.5769	21.9438	22.2541	21.5033	20.4468
	CT Mean	22.8495	21.6139	21.9502	22.5027	21.9191	20.8026	21.7621	22.2996	21.6173	20.7446
	SD	0.146417	0.287031	0.137571	0.13488	0.204709	0.233754	0.200457	0.209648	0.111227	0.257925
	Target	circRNA7941	circRNA7941	circRNA7941	circRNA7941	circRNA7941	circRNA7941	circRNA7941	circRNA7941	circRNA7941	circRNA7941
	CT1	28.5831	27.5941	27.8724	27.0215	28.0347	26.9116	29.3128	29.3189	28.1031	26.707
	CT2	28.7106	27.664	28.2836	26.9216	28.0291	26.8575	29.0668	29.0572		26.7021
	CT3	28.2837	27.9303	27.9181	27.1572	27.9288	26.91	29.1769	29.539	28.212	26.7432
	CT Mean	28.5258	27.7295	28.0247	27.0334	27.9976	26.893	29.1855	29.305	28.1576	26.7174
	SD	0.219185	0.177404	0.225363	0.118258	0.0595835	0.0307394	0.123225	0.241177	0.0770363	0.0224322
	ΔCT	5.67631	6.11559	6.07448	4.53073	6.07843	6.09043	7.42343	7.00546	6.5403	5.97284
	SD	0.263591	0.33743	0.264035	0.179381	0.213204	0.235767	0.235303	0.31956	0.1353	0.258898
	ΔΔCT	0	0.439278	0.398176	-1.14558	0.402121	0.414122	1.74712	1.32915	0.863989	0.296534
	SD	0.263591	0.33743	0.264035	0.179381	0.213204	0.235767	0.235303	0.31956	0.1353	0.258898
	2-ΔΔCT	1	0.737504	0.758817	2.21235	0.756745	0.750476	0.297896	0.398003	0.549431	0.814206

## Sheet: Sheet2
	Sample Name	GAPDH Average CT	circRNA7941 Average CT	ΔCT	ΔΔCT	2-ΔΔCT
	1 HBV	22.85±0.15	28.53±0.22	5.68±0.26	0±0.26	1 (0.83～1.2)
	2 HBV	21.61±0.29	27.73±0.18	6.12±0.34	0.44±0.34	0.74 (0.58～0.93)
	3 HBV	21.95±0.14	28.02±0.23	6.07±0.26	0.4±0.26	0.76 (0.63～0.91)
	4 HBV	22.5±0.13	27.03±0.12	4.53±0.18	-1.15±0.18	2.21 (1.95～2.51)
	5 HBV	21.92±0.2	28±0.06	6.08±0.21	0.4±0.21	0.76 (0.65～0.88)
	1 HCC	20.8±0.23	26.89±0.03	6.09±0.24	0.41±0.24	0.75 (0.64～0.88)
	2 HCC	21.76±0.2	29.19±0.12	7.42±0.24	1.75±0.24	0.3 (0.25～0.35)
	3 HCC	22.3±0.21	29.31±0.24	7.01±0.32	1.33±0.32	0.4 (0.32～0.5)
	4 HCC	21.62±0.11	28.16±0.08	6.54±0.14	0.86±0.14	0.55 (0.5～0.6)
	5 HCC	20.74±0.26	26.72±0.02	5.97±0.26	0.3±0.26	0.81 (0.68～0.97)
	#N/A	#N/A	#N/A	#N/A	#N/A	#N/A
	#N/A	#N/A	#N/A	#N/A	#N/A	#N/A
	#N/A	#N/A	#N/A	#N/A	#N/A	#N/A
	#N/A	#N/A	#N/A	#N/A	#N/A	#N/A
	#N/A	#N/A	#N/A	#N/A	#N/A	#N/A
	#N/A	#N/A	#N/A	#N/A	#N/A	#N/A
	#N/A	#N/A	#N/A	#N/A	#N/A	#N/A
	#N/A	#N/A	#N/A	#N/A	#N/A	#N/A
	#N/A	#N/A	#N/A	#N/A	#N/A	#N/A
	#N/A	#N/A	#N/A	#N/A	#N/A	#N/A
	#N/A	#N/A	#N/A	#N/A	#N/A	#N/A
	#N/A	#N/A	#N/A	#N/A	#N/A	#N/A
	#N/A	#N/A	#N/A	#N/A	#N/A	#N/A
	#N/A	#N/A	#N/A	#N/A	#N/A	#N/A
	#N/A	#N/A	#N/A	#N/A	#N/A	#N/A
	#N/A	#N/A	#N/A	#N/A	#N/A	#N/A
	#N/A	#N/A	#N/A	#N/A	#N/A	#N/A
	#N/A	#N/A	#N/A	#N/A	#N/A	#N/A
	#N/A	#N/A	#N/A	#N/A	#N/A	#N/A
	#N/A	#N/A	#N/A	#N/A	#N/A	#N/A
	#N/A	#N/A	#N/A	#N/A	#N/A	#N/A
	#N/A	#N/A	#N/A	#N/A	#N/A	#N/A
	#N/A	#N/A	#N/A	#N/A	#N/A	#N/A
	#N/A	#N/A	#N/A	#N/A	#N/A	#N/A
	#N/A	#N/A	#N/A	#N/A	#N/A	#N/A
	#N/A	#N/A	#N/A	#N/A	#N/A	#N/A
	#N/A	#N/A	#N/A	#N/A	#N/A	#N/A
	#N/A	#N/A	#N/A	#N/A	#N/A	#N/A
	#N/A	#N/A	#N/A	#N/A	#N/A	#N/A
	#N/A	#N/A	#N/A	#N/A	#N/A	#N/A
	#N/A	#N/A	#N/A	#N/A	#N/A	#N/A
	#N/A	#N/A	#N/A	#N/A	#N/A	#N/A
	#N/A	#N/A	#N/A	#N/A	#N/A	#N/A
	#N/A	#N/A	#N/A	#N/A	#N/A	#N/A
	#N/A	#N/A	#N/A	#N/A	#N/A	#N/A
	#N/A	#N/A	#N/A	#N/A	#N/A	#N/A
	#N/A	#N/A	#N/A	#N/A	#N/A	#N/A
	#N/A	#N/A	#N/A	#N/A	#N/A	#N/A
	#N/A	#N/A	#N/A	#N/A	#N/A	#N/A
	#N/A	#N/A	#N/A	#N/A	#N/A	#N/A
	#N/A	#N/A	#N/A	#N/A	#N/A	#N/A
	#N/A	#N/A	#N/A	#N/A	#N/A	#N/A
	#N/A	#N/A	#N/A	#N/A	#N/A	#N/A
	#N/A	#N/A	#N/A	#N/A	#N/A	#N/A
	#N/A	#N/A	#N/A	#N/A	#N/A	#N/A
	#N/A	#N/A	#N/A	#N/A	#N/A	#N/A
	#N/A	#N/A	#N/A	#N/A	#N/A	#N/A
	#N/A	#N/A	#N/A	#N/A	#N/A	#N/A
	#N/A	#N/A	#N/A	#N/A	#N/A	#N/A
	#N/A	#N/A	#N/A	#N/A	#N/A	#N/A
