# Supplementary material for: The potential of CircRNA1002 as a biomarker in hepatitis B virus-related hepatocellular carcinoma
Source: PeerJ. 2022 Jun 28;10:e13640. doi: 10.7717/peerj.13640 (PMC9248787; doi:10.7717/peerj.13640)
Supplement: Supplemental Information 1 [file peerj-10-13640-s001.zip › raw data/RT-qpcr/RT-qPCR circRNA/RT-qPCR circRNA serum/hsa_circ_0007259.xls]

## Sheet: Sheet1
	Sample Name	1 HBV	2 HBV	3 HBV	4 HBV	5 HBV	1 HCC	2 HCC	3 HCC	4 HCC	5 HCC
	Target	GAPDH	GAPDH	GAPDH	GAPDH	GAPDH	GAPDH	GAPDH	GAPDH	GAPDH	GAPDH
	CT1	22.9066	21.9373	21.7916	22.3501	22.0973	21.0436	21.547	22.1164	21.7255	20.8959
	CT2	22.9588	21.5148	22.0211	22.5522	21.9646	20.7873	21.7955	22.5283	21.6231	20.8911
	CT3	22.6831	21.3895	22.0378	22.6058	21.6955	20.5769	21.9438	22.2541	21.5033	20.4468
	CT Mean	22.8495	21.6139	21.9502	22.5027	21.9191	20.8026	21.7621	22.2996	21.6173	20.7446
	SD	0.146417	0.287031	0.137571	0.13488	0.204709	0.233754	0.200457	0.209648	0.111227	0.257925
	Target	hsa_circ_0007259	hsa_circ_0007259	hsa_circ_0007259	hsa_circ_0007259	hsa_circ_0007259	hsa_circ_0007259	hsa_circ_0007259	hsa_circ_0007259	hsa_circ_0007259	hsa_circ_0007259
	CT1	33.0337	32.1697	34.329	34.2855	35.523	32.1869	34.5087	36.355	34.7872	33.0997
	CT2	33.5377	31.9375	34.1906	34.6821	35.2966	32.3142	34.595	36.2525	34.5748	32.9654
	CT3	33.4348	31.8172	34.5523		35.0021	32.5423	35.3216		34.2297	33.4964
	CT Mean	33.3354	31.9748	34.3573	34.4838	35.2739	32.3478	34.8084	36.3038	34.5306	33.1871
	SD	0.266281	0.179183	0.182467	0.280418	0.261178	0.180061	0.446508	0.0725088	0.281356	0.27609
	ΔCT	10.4859	10.361	12.4071	11.9811	13.3548	11.5452	13.0463	14.0042	12.9133	12.4426
	SD	0.303881	0.338369	0.228517	0.31117	0.331843	0.295064	0.489441	0.221833	0.302543	0.377824
	ΔΔCT	0	-0.124964	1.92118	1.49517	2.86882	1.05928	2.5604	3.51823	2.42737	1.95663
	SD	0.303881	0.338369	0.228517	0.31117	0.331843	0.295064	0.489441	0.221833	0.302543	0.377824
	2-ΔΔCT	1	1.09048	0.264039	0.354738	0.136898	0.479872	0.169528	0.0872782	0.185904	0.257629

## Sheet: Sheet2
	Sample Name	GAPDH Average CT	hsa_circ_0007259 Average CT	ΔCT	ΔΔCT	2-ΔΔCT
	1 HBV	22.85±0.15	33.34±0.27	10.49±0.3	0±0.3	1 (0.81～1.23)
	2 HBV	21.61±0.29	31.97±0.18	10.36±0.34	-0.12±0.34	1.09 (0.86～1.38)
	3 HBV	21.95±0.14	34.36±0.18	12.41±0.23	1.92±0.23	0.26 (0.23～0.31)
	4 HBV	22.5±0.13	34.48±0.28	11.98±0.31	1.5±0.31	0.35 (0.29～0.44)
	5 HBV	21.92±0.2	35.27±0.26	13.35±0.33	2.87±0.33	0.14 (0.11～0.17)
	1 HCC	20.8±0.23	32.35±0.18	11.55±0.3	1.06±0.3	0.48 (0.39～0.59)
	2 HCC	21.76±0.2	34.81±0.45	13.05±0.49	2.56±0.49	0.17 (0.12～0.24)
	3 HCC	22.3±0.21	36.3±0.07	14±0.22	3.52±0.22	0.09 (0.07～0.1)
	4 HCC	21.62±0.11	34.53±0.28	12.91±0.3	2.43±0.3	0.19 (0.15～0.23)
	5 HCC	20.74±0.26	33.19±0.28	12.44±0.38	1.96±0.38	0.26 (0.2～0.33)
	#N/A	#N/A	#N/A	#N/A	#N/A	#N/A
	#N/A	#N/A	#N/A	#N/A	#N/A	#N/A
	#N/A	#N/A	#N/A	#N/A	#N/A	#N/A
	#N/A	#N/A	#N/A	#N/A	#N/A	#N/A
	#N/A	#N/A	#N/A	#N/A	#N/A	#N/A
	#N/A	#N/A	#N/A	#N/A	#N/A	#N/A
	#N/A	#N/A	#N/A	#N/A	#N/A	#N/A
	#N/A	#N/A	#N/A	#N/A	#N/A	#N/A
	#N/A	#N/A	#N/A	#N/A	#N/A	#N/A
	#N/A	#N/A	#N/A	#N/A	#N/A	#N/A
	#N/A	#N/A	#N/A	#N/A	#N/A	#N/A
	#N/A	#N/A	#N/A	#N/A	#N/A	#N/A
	#N/A	#N/A	#N/A	#N/A	#N/A	#N/A
	#N/A	#N/A	#N/A	#N/A	#N/A	#N/A
	#N/A	#N/A	#N/A	#N/A	#N/A	#N/A
	#N/A	#N/A	#N/A	#N/A	#N/A	#N/A
	#N/A	#N/A	#N/A	#N/A	#N/A	#N/A
	#N/A	#N/A	#N/A	#N/A	#N/A	#N/A
	#N/A	#N/A	#N/A	#N/A	#N/A	#N/A
	#N/A	#N/A	#N/A	#N/A	#N/A	#N/A
	#N/A	#N/A	#N/A	#N/A	#N/A	#N/A
	#N/A	#N/A	#N/A	#N/A	#N/A	#N/A
	#N/A	#N/A	#N/A	#N/A	#N/A	#N/A
	#N/A	#N/A	#N/A	#N/A	#N/A	#N/A
	#N/A	#N/A	#N/A	#N/A	#N/A	#N/A
	#N/A	#N/A	#N/A	#N/A	#N/A	#N/A
	#N/A	#N/A	#N/A	#N/A	#N/A	#N/A
	#N/A	#N/A	#N/A	#N/A	#N/A	#N/A
	#N/A	#N/A	#N/A	#N/A	#N/A	#N/A
	#N/A	#N/A	#N/A	#N/A	#N/A	#N/A
	#N/A	#N/A	#N/A	#N/A	#N/A	#N/A
	#N/A	#N/A	#N/A	#N/A	#N/A	#N/A
	#N/A	#N/A	#N/A	#N/A	#N/A	#N/A
	#N/A	#N/A	#N/A	#N/A	#N/A	#N/A
	#N/A	#N/A	#N/A	#N/A	#N/A	#N/A
	#N/A	#N/A	#N/A	#N/A	#N/A	#N/A
	#N/A	#N/A	#N/A	#N/A	#N/A	#N/A
	#N/A	#N/A	#N/A	#N/A	#N/A	#N/A
	#N/A	#N/A	#N/A	#N/A	#N/A	#N/A
	#N/A	#N/A	#N/A	#N/A	#N/A	#N/A
	#N/A	#N/A	#N/A	#N/A	#N/A	#N/A
	#N/A	#N/A	#N/A	#N/A	#N/A	#N/A
	#N/A	#N/A	#N/A	#N/A	#N/A	#N/A
	#N/A	#N/A	#N/A	#N/A	#N/A	#N/A
	#N/A	#N/A	#N/A	#N/A	#N/A	#N/A
	#N/A	#N/A	#N/A	#N/A	#N/A	#N/A
	#N/A	#N/A	#N/A	#N/A	#N/A	#N/A
	#N/A	#N/A	#N/A	#N/A	#N/A	#N/A
	#N/A	#N/A	#N/A	#N/A	#N/A	#N/A
	#N/A	#N/A	#N/A	#N/A	#N/A	#N/A
