# Supplementary material for: The potential of CircRNA1002 as a biomarker in hepatitis B virus-related hepatocellular carcinoma
Source: PeerJ. 2022 Jun 28;10:e13640. doi: 10.7717/peerj.13640 (PMC9248787; doi:10.7717/peerj.13640)
Supplement: Supplemental Information 1 [file peerj-10-13640-s001.zip › raw data/RT-qpcr/RT-qPCR circRNA/RT-qPCR circRNA serum/hsa_circ_0072433.xls]

## Sheet: Sheet1
	Sample Name	1 HBV	2 HBV	3 HBV	4 HBV	5 HBV	1 HCC	2 HCC	3 HCC	4 HCC	5 HCC
	Target	GAPDH	GAPDH	GAPDH	GAPDH	GAPDH	GAPDH	GAPDH	GAPDH	GAPDH	GAPDH
	CT1	22.9066	21.9373	21.7916	22.3501	22.0973	21.0436	21.547	22.1164	21.7255	20.8959
	CT2	22.9588	21.5148	22.0211	22.5522	21.9646	20.7873	21.7955	22.5283	21.6231	20.8911
	CT3	22.6831	21.3895	22.0378	22.6058	21.6955	20.5769	21.9438	22.2541	21.5033	20.4468
	CT Mean	22.8495	21.6139	21.9502	22.5027	21.9191	20.8026	21.7621	22.2996	21.6173	20.7446
	SD	0.146417	0.287031	0.137571	0.13488	0.204709	0.233754	0.200457	0.209648	0.111227	0.257925
	Target	hsa_circ_0072433	hsa_circ_0072433	hsa_circ_0072433	hsa_circ_0072433	hsa_circ_0072433	hsa_circ_0072433	hsa_circ_0072433	hsa_circ_0072433	hsa_circ_0072433	hsa_circ_0072433
	CT1	32.7793	31.2562	32.1463	31.8084	31.4937	31.4007	31.0231	32.5474	31.4814	31.5005
	CT2	32.6483	31.5332	31.6296	31.3156	32.061	31.475	31.3095	31.9928	31.5876	31.6963
	CT3	32.2636	31.4401	31.8239	31.8539	31.7067	31.6406	31.0702	32.1179	31.462	31.2144
	CT Mean	32.5637	31.4098	31.8666	31.6593	31.7538	31.5054	31.1342	32.2194	31.5103	31.4704
	SD	0.268054	0.140973	0.26097	0.298512	0.286547	0.122825	0.15359	0.290849	0.0676263	0.242334
	ΔCT	9.71421	9.79596	9.91644	9.15657	9.83464	10.7028	9.37215	9.91978	9.89307	10.7258
	SD	0.305436	0.319782	0.29501	0.32757	0.352158	0.264059	0.252533	0.358533	0.130172	0.353908
	ΔΔCT	0	0.081756	0.202232	-0.557636	0.120434	0.988604	-0.342055	0.205573	0.178863	1.01162
	SD	0.305436	0.319782	0.29501	0.32757	0.352158	0.264059	0.252533	0.358533	0.130172	0.353908
	2-ΔΔCT	1	0.944907	0.869205	1.47186	0.919911	0.503965	1.26756	0.867194	0.883399	0.495989

## Sheet: Sheet2
	Sample Name	GAPDH Average CT	hsa_circ_0072433 Average CT	ΔCT	ΔΔCT	2-ΔΔCT
	1 HBV	22.85±0.15	32.56±0.27	9.71±0.31	0±0.31	1 (0.81～1.24)
	2 HBV	21.61±0.29	31.41±0.14	9.8±0.32	0.08±0.32	0.94 (0.76～1.18)
	3 HBV	21.95±0.14	31.87±0.26	9.92±0.3	0.2±0.3	0.87 (0.71～1.07)
	4 HBV	22.5±0.13	31.66±0.3	9.16±0.33	-0.56±0.33	1.47 (1.17～1.85)
	5 HBV	21.92±0.2	31.75±0.29	9.83±0.35	0.12±0.35	0.92 (0.72～1.17)
	1 HCC	20.8±0.23	31.51±0.12	10.7±0.26	0.99±0.26	0.5 (0.42～0.61)
	2 HCC	21.76±0.2	31.13±0.15	9.37±0.25	-0.34±0.25	1.27 (1.06～1.51)
	3 HCC	22.3±0.21	32.22±0.29	9.92±0.36	0.21±0.36	0.87 (0.68～1.11)
	4 HCC	21.62±0.11	31.51±0.07	9.89±0.13	0.18±0.13	0.88 (0.81～0.97)
	5 HCC	20.74±0.26	31.47±0.24	10.73±0.35	1.01±0.35	0.5 (0.39～0.63)
	#N/A	#N/A	#N/A	#N/A	#N/A	#N/A
	#N/A	#N/A	#N/A	#N/A	#N/A	#N/A
	#N/A	#N/A	#N/A	#N/A	#N/A	#N/A
	#N/A	#N/A	#N/A	#N/A	#N/A	#N/A
	#N/A	#N/A	#N/A	#N/A	#N/A	#N/A
	#N/A	#N/A	#N/A	#N/A	#N/A	#N/A
	#N/A	#N/A	#N/A	#N/A	#N/A	#N/A
	#N/A	#N/A	#N/A	#N/A	#N/A	#N/A
	#N/A	#N/A	#N/A	#N/A	#N/A	#N/A
	#N/A	#N/A	#N/A	#N/A	#N/A	#N/A
	#N/A	#N/A	#N/A	#N/A	#N/A	#N/A
	#N/A	#N/A	#N/A	#N/A	#N/A	#N/A
	#N/A	#N/A	#N/A	#N/A	#N/A	#N/A
	#N/A	#N/A	#N/A	#N/A	#N/A	#N/A
	#N/A	#N/A	#N/A	#N/A	#N/A	#N/A
	#N/A	#N/A	#N/A	#N/A	#N/A	#N/A
	#N/A	#N/A	#N/A	#N/A	#N/A	#N/A
	#N/A	#N/A	#N/A	#N/A	#N/A	#N/A
	#N/A	#N/A	#N/A	#N/A	#N/A	#N/A
	#N/A	#N/A	#N/A	#N/A	#N/A	#N/A
	#N/A	#N/A	#N/A	#N/A	#N/A	#N/A
	#N/A	#N/A	#N/A	#N/A	#N/A	#N/A
	#N/A	#N/A	#N/A	#N/A	#N/A	#N/A
	#N/A	#N/A	#N/A	#N/A	#N/A	#N/A
	#N/A	#N/A	#N/A	#N/A	#N/A	#N/A
	#N/A	#N/A	#N/A	#N/A	#N/A	#N/A
	#N/A	#N/A	#N/A	#N/A	#N/A	#N/A
	#N/A	#N/A	#N/A	#N/A	#N/A	#N/A
	#N/A	#N/A	#N/A	#N/A	#N/A	#N/A
	#N/A	#N/A	#N/A	#N/A	#N/A	#N/A
	#N/A	#N/A	#N/A	#N/A	#N/A	#N/A
	#N/A	#N/A	#N/A	#N/A	#N/A	#N/A
	#N/A	#N/A	#N/A	#N/A	#N/A	#N/A
	#N/A	#N/A	#N/A	#N/A	#N/A	#N/A
	#N/A	#N/A	#N/A	#N/A	#N/A	#N/A
	#N/A	#N/A	#N/A	#N/A	#N/A	#N/A
	#N/A	#N/A	#N/A	#N/A	#N/A	#N/A
	#N/A	#N/A	#N/A	#N/A	#N/A	#N/A
	#N/A	#N/A	#N/A	#N/A	#N/A	#N/A
	#N/A	#N/A	#N/A	#N/A	#N/A	#N/A
	#N/A	#N/A	#N/A	#N/A	#N/A	#N/A
	#N/A	#N/A	#N/A	#N/A	#N/A	#N/A
	#N/A	#N/A	#N/A	#N/A	#N/A	#N/A
	#N/A	#N/A	#N/A	#N/A	#N/A	#N/A
	#N/A	#N/A	#N/A	#N/A	#N/A	#N/A
	#N/A	#N/A	#N/A	#N/A	#N/A	#N/A
	#N/A	#N/A	#N/A	#N/A	#N/A	#N/A
	#N/A	#N/A	#N/A	#N/A	#N/A	#N/A
	#N/A	#N/A	#N/A	#N/A	#N/A	#N/A
	#N/A	#N/A	#N/A	#N/A	#N/A	#N/A
