# Supplementary material for: The potential of CircRNA1002 as a biomarker in hepatitis B virus-related hepatocellular carcinoma
Source: PeerJ. 2022 Jun 28;10:e13640. doi: 10.7717/peerj.13640 (PMC9248787; doi:10.7717/peerj.13640)
Supplement: Supplemental Information 1 [file peerj-10-13640-s001.zip › raw data/RT-qpcr/RT-qPCR circRNA/RT-qPCR circRNA tissue/circRNA1002.xls]

## Sheet: Sheet1
	Sample Name	1 adjacent tissue	1 Hcc	2 adjacent tissue	2Hcc	3adjacent tissue	3Hcc	4adjacent tissue	4 Hcc	5adjacent tissue	5 Hcc
	Target	GAPDH	GAPDH	GAPDH	GAPDH	GAPDH	GAPDH	GAPDH	GAPDH	GAPDH	GAPDH
	CT1	21.9066	20.6236	24.0543	22.3101	22.7389	19.8491	22.9216	21.931	23.8384	22.1967
	CT2	21.7523	20.6272	24.3478	22.3642	22.6324	19.7602	22.8684	21.9013	23.7087	22.0456
	CT3	21.6173	20.5105	24.2753	22.3311	22.5326	19.8081	22.9491	22.031	23.6575	22.048
	CT Mean	21.7587	20.5871	24.2258	22.3351	22.6346	19.8058	22.913	21.9544	23.7349	22.0968
	SD	0.144779	0.0663796	0.152878	0.0272783	0.103173	0.0445357	0.0409986	0.067948	0.0932681	0.0865474
	Target	circRNA1002	circRNA1002	circRNA1002	circRNA1002	circRNA1002	circRNA1002	circRNA1002	circRNA1002	circRNA1002	circRNA1002
	CT1	32.7477		33.7676	33.4115	32.7773	33.1153	32.2625			33.0501
	CT2	33.3286	31.6158		33.7419	32.183	33.0638	32.1537	32.9454	32.9595	33.8144
	CT3	32.4778	32.5991	34.0543	33.0902	32.2654	32.9815	32.9201	33.2298	33.7366	33.9412
	CT Mean	32.8514	32.1075	33.911	33.4146	32.4086	33.0535	32.4454	33.0876	33.3481	33.6019
	SD	0.434743	0.695291	0.202739	0.325875	0.32199	0.0674581	0.41465	0.20104	0.549457	0.482067
	ΔCT	11.0926	11.5204	9.68516	11.0794	9.77398	13.2477	9.53238	11.1332	9.61316	11.5052
	SD	0.458217	0.698452	0.253919	0.327015	0.338116	0.0808333	0.416672	0.212212	0.557317	0.489774
	ΔΔCT	0	0.427769	-1.40745	-0.0131906	-1.31863	2.15511	-1.56024	0.0405661	-1.47945	0.412563
	SD	0.458217	0.698452	0.253919	0.327015	0.338116	0.0808333	0.416672	0.212212	0.557317	0.489774
	2-ΔΔCT	1	0.743411	2.65268	1.00918	2.49429	0.224516	2.94902	0.972273	2.78842	0.751287

## Sheet: Sheet2
	Sample Name	GAPDH Average CT	circRNA1002 Average CT	ΔCT	ΔΔCT	2-ΔΔCT
	1 adjacent tissue	21.76±0.14	32.85±0.43	11.09±0.46	0±0.46	1 (0.73～1.37)
	1 Hcc	20.59±0.07	32.11±0.7	11.52±0.7	0.43±0.7	0.74 (0.46～1.21)
	2 adjacent tissue	24.23±0.15	33.91±0.2	9.69±0.25	-1.41±0.25	2.65 (2.22～3.16)
	2Hcc	22.34±0.03	33.41±0.33	11.08±0.33	-0.01±0.33	1.01 (0.8～1.27)
	3adjacent tissue	22.63±0.1	32.41±0.32	9.77±0.34	-1.32±0.34	2.49 (1.97～3.15)
	3Hcc	19.81±0.04	33.05±0.07	13.25±0.08	2.16±0.08	0.22 (0.21～0.24)
	4adjacent tissue	22.91±0.04	32.45±0.41	9.53±0.42	-1.56±0.42	2.95 (2.21～3.94)
	4 Hcc	21.95±0.07	33.09±0.2	11.13±0.21	0.04±0.21	0.97 (0.84～1.13)
	5adjacent tissue	23.73±0.09	33.35±0.55	9.61±0.56	-1.48±0.56	2.79 (1.89～4.1)
	5 Hcc	22.1±0.09	33.6±0.48	11.51±0.49	0.41±0.49	0.75 (0.54～1.05)
	#N/A	#N/A	#N/A	#N/A	#N/A	#N/A
	#N/A	#N/A	#N/A	#N/A	#N/A	#N/A
	#N/A	#N/A	#N/A	#N/A	#N/A	#N/A
	#N/A	#N/A	#N/A	#N/A	#N/A	#N/A
	#N/A	#N/A	#N/A	#N/A	#N/A	#N/A
	#N/A	#N/A	#N/A	#N/A	#N/A	#N/A
	#N/A	#N/A	#N/A	#N/A	#N/A	#N/A
	#N/A	#N/A	#N/A	#N/A	#N/A	#N/A
	#N/A	#N/A	#N/A	#N/A	#N/A	#N/A
	#N/A	#N/A	#N/A	#N/A	#N/A	#N/A
	#N/A	#N/A	#N/A	#N/A	#N/A	#N/A
	#N/A	#N/A	#N/A	#N/A	#N/A	#N/A
	#N/A	#N/A	#N/A	#N/A	#N/A	#N/A
	#N/A	#N/A	#N/A	#N/A	#N/A	#N/A
	#N/A	#N/A	#N/A	#N/A	#N/A	#N/A
	#N/A	#N/A	#N/A	#N/A	#N/A	#N/A
	#N/A	#N/A	#N/A	#N/A	#N/A	#N/A
	#N/A	#N/A	#N/A	#N/A	#N/A	#N/A
	#N/A	#N/A	#N/A	#N/A	#N/A	#N/A
	#N/A	#N/A	#N/A	#N/A	#N/A	#N/A
	#N/A	#N/A	#N/A	#N/A	#N/A	#N/A
	#N/A	#N/A	#N/A	#N/A	#N/A	#N/A
	#N/A	#N/A	#N/A	#N/A	#N/A	#N/A
	#N/A	#N/A	#N/A	#N/A	#N/A	#N/A
	#N/A	#N/A	#N/A	#N/A	#N/A	#N/A
	#N/A	#N/A	#N/A	#N/A	#N/A	#N/A
	#N/A	#N/A	#N/A	#N/A	#N/A	#N/A
	#N/A	#N/A	#N/A	#N/A	#N/A	#N/A
	#N/A	#N/A	#N/A	#N/A	#N/A	#N/A
	#N/A	#N/A	#N/A	#N/A	#N/A	#N/A
	#N/A	#N/A	#N/A	#N/A	#N/A	#N/A
	#N/A	#N/A	#N/A	#N/A	#N/A	#N/A
	#N/A	#N/A	#N/A	#N/A	#N/A	#N/A
	#N/A	#N/A	#N/A	#N/A	#N/A	#N/A
	#N/A	#N/A	#N/A	#N/A	#N/A	#N/A
	#N/A	#N/A	#N/A	#N/A	#N/A	#N/A
	#N/A	#N/A	#N/A	#N/A	#N/A	#N/A
	#N/A	#N/A	#N/A	#N/A	#N/A	#N/A
	#N/A	#N/A	#N/A	#N/A	#N/A	#N/A
	#N/A	#N/A	#N/A	#N/A	#N/A	#N/A
	#N/A	#N/A	#N/A	#N/A	#N/A	#N/A
	#N/A	#N/A	#N/A	#N/A	#N/A	#N/A
	#N/A	#N/A	#N/A	#N/A	#N/A	#N/A
	#N/A	#N/A	#N/A	#N/A	#N/A	#N/A
	#N/A	#N/A	#N/A	#N/A	#N/A	#N/A
	#N/A	#N/A	#N/A	#N/A	#N/A	#N/A
	#N/A	#N/A	#N/A	#N/A	#N/A	#N/A
	#N/A	#N/A	#N/A	#N/A	#N/A	#N/A
	#N/A	#N/A	#N/A	#N/A	#N/A	#N/A
	#N/A	#N/A	#N/A	#N/A	#N/A	#N/A
