# Supplementary material for: The potential of CircRNA1002 as a biomarker in hepatitis B virus-related hepatocellular carcinoma
Source: PeerJ. 2022 Jun 28;10:e13640. doi: 10.7717/peerj.13640 (PMC9248787; doi:10.7717/peerj.13640)
Supplement: Supplemental Information 1 [file peerj-10-13640-s001.zip › raw data/RT-qpcr/RT-qPCR circRNA/RT-qPCR circRNA tissue/circRNA26265.xls]

## Sheet: Sheet1
	Sample Name	邹玉奇1275877 Normal	邹玉奇1275877 Hcc	吴鹏飞1271374 Normal	吴鹏飞1271374 Hcc	徐银莲1269097 Normal	徐银莲1269097 Hcc	沈伟进1269559 Normal	沈伟进1269559 Hcc	尹晓林1288525 Normal	尹晓林1288525 Hcc
	Target	GAPDH	GAPDH	GAPDH	GAPDH	GAPDH	GAPDH	GAPDH	GAPDH	GAPDH	GAPDH
	CT1	21.9066	20.6236	24.0543	22.3101	22.7389	19.8491	22.9216	21.931	23.8384	22.1967
	CT2	21.7523	20.6272	24.3478	22.3642	22.6324	19.7602	22.8684	21.9013	23.7087	22.0456
	CT3	21.6173	20.5105	24.2753	22.3311	22.5326	19.8081	22.9491	22.031	23.6575	22.048
	CT Mean	21.7587	20.5871	24.2258	22.3351	22.6346	19.8058	22.913	21.9544	23.7349	22.0968
	SD	0.144779	0.0663796	0.152878	0.0272783	0.103173	0.0445357	0.0409986	0.067948	0.0932681	0.0865474
	Sample Name	邹玉奇1275877 Normal	邹玉奇1275877 Hcc	吴鹏飞1271374 Normal	吴鹏飞1271374 Hcc	徐银莲1269097 Normal	徐银莲1269097 Hcc	沈伟进1269559 Normal	沈伟进1269559 Hcc	尹晓林1288525 Normal	尹晓林1288525 Hcc
	Target	circRNA26265	circRNA26265	circRNA26265	circRNA26265	circRNA26265	circRNA26265	circRNA26265	circRNA26265	circRNA26265	circRNA26265
	CT1	34.7746	35.8109	35.3681	35.8986	36.6091	35.913	35.998	34.9308	34.9573	34.5651
	CT2			35.0324	36.1091	36.5372		35.1094	35.1171	34.5797
	CT3	35.559	35.8441			36.4804	36.3071	36.2176			33.9443
	CT Mean	35.1668	35.8275	35.2002	36.0038	36.5422	36.11	35.775	35.0239	34.7685	34.2547
	SD	0.554617	0.0234593	0.237387	0.148821	0.0644843	0.278736	0.586777	0.131725	0.267021	0.438934
	ΔCT	13.408	15.2404	10.9744	13.6687	13.9076	16.3042	12.862	13.0695	11.0336	12.158
	SD	0.573203	0.0704031	0.282355	0.1513	0.121667	0.282271	0.588208	0.148217	0.282841	0.447385
	ΔΔCT	0	1.83237	-2.43363	0.260672	0.499602	2.89621	-0.546085	-0.338547	-2.37447	-1.25007
	SD	0.573203	0.0704031	0.282355	0.1513	0.121667	0.282271	0.588208	0.148217	0.282841	0.447385
	2-ΔΔCT	1	0.280803	5.40252	0.834699	0.707302	0.134324	1.46012	1.26448	5.18545	2.37853
	正偏差	0.487823	0.014043	1.16791	0.0922926	0.0622366	0.0290285	0.734991	0.136816	1.12311	0.864755
	负偏差	0.327877	0.0133741	0.96031	0.0831038	0.0572032	0.02387	0.488893	0.123458	0.923161	0.634186

## Sheet: Sheet2
sample name	GAPDH Average CT	circRNA26265 Average CT	ΔCT	ΔΔCT	2-ΔΔCT
1adjacent tissue	21.76±0.14	35.17±0.55	13.41±0.57	0±0.57	1 (0.67～1.49)
1HCC	20.59±0.07	35.83±0.02	15.24±0.07	1.83±0.07	0.28 (0.27～0.29)
1adjacent tissue	24.23±0.15	35.2±0.24	10.97±0.28	-2.43±0.28	5.4 (4.44～6.57)
1HCC	22.34±0.03	36±0.15	13.67±0.15	0.26±0.15	0.83 (0.75～0.93)
1adjacent tissue	22.63±0.1	36.54±0.06	13.91±0.12	0.5±0.12	0.71 (0.65～0.77)
1HCC	19.81±0.04	36.11±0.28	16.3±0.28	2.9±0.28	0.13 (0.11～0.16)
1adjacent tissue	22.91±0.04	35.77±0.59	12.86±0.59	-0.55±0.59	1.46 (0.97～2.2)
1HCC	21.95±0.07	35.02±0.13	13.07±0.15	-0.34±0.15	1.26 (1.14～1.4)
1adjacent tissue	23.73±0.09	34.77±0.27	11.03±0.28	-2.37±0.28	5.19 (4.26～6.31)
1HCC	22.1±0.09	34.25±0.44	12.16±0.45	-1.25±0.45	2.38 (1.74～3.24)
	#N/A	#N/A	#N/A	#N/A	#N/A
	#N/A	#N/A	#N/A	#N/A	#N/A
	#N/A	#N/A	#N/A	#N/A	#N/A
	#N/A	#N/A	#N/A	#N/A	#N/A
	#N/A	#N/A	#N/A	#N/A	#N/A
	#N/A	#N/A	#N/A	#N/A	#N/A
	#N/A	#N/A	#N/A	#N/A	#N/A
	#N/A	#N/A	#N/A	#N/A	#N/A
	#N/A	#N/A	#N/A	#N/A	#N/A
	#N/A	#N/A	#N/A	#N/A	#N/A
	#N/A	#N/A	#N/A	#N/A	#N/A
	#N/A	#N/A	#N/A	#N/A	#N/A
	#N/A	#N/A	#N/A	#N/A	#N/A
	#N/A	#N/A	#N/A	#N/A	#N/A
	#N/A	#N/A	#N/A	#N/A	#N/A
	#N/A	#N/A	#N/A	#N/A	#N/A
	#N/A	#N/A	#N/A	#N/A	#N/A
	#N/A	#N/A	#N/A	#N/A	#N/A
	#N/A	#N/A	#N/A	#N/A	#N/A
	#N/A	#N/A	#N/A	#N/A	#N/A
	#N/A	#N/A	#N/A	#N/A	#N/A
	#N/A	#N/A	#N/A	#N/A	#N/A
	#N/A	#N/A	#N/A	#N/A	#N/A
	#N/A	#N/A	#N/A	#N/A	#N/A
	#N/A	#N/A	#N/A	#N/A	#N/A
	#N/A	#N/A	#N/A	#N/A	#N/A
	#N/A	#N/A	#N/A	#N/A	#N/A
	#N/A	#N/A	#N/A	#N/A	#N/A
	#N/A	#N/A	#N/A	#N/A	#N/A
	#N/A	#N/A	#N/A	#N/A	#N/A
	#N/A	#N/A	#N/A	#N/A	#N/A
	#N/A	#N/A	#N/A	#N/A	#N/A
	#N/A	#N/A	#N/A	#N/A	#N/A
	#N/A	#N/A	#N/A	#N/A	#N/A
	#N/A	#N/A	#N/A	#N/A	#N/A
	#N/A	#N/A	#N/A	#N/A	#N/A
	#N/A	#N/A	#N/A	#N/A	#N/A
	#N/A	#N/A	#N/A	#N/A	#N/A
	#N/A	#N/A	#N/A	#N/A	#N/A
	#N/A	#N/A	#N/A	#N/A	#N/A
	#N/A	#N/A	#N/A	#N/A	#N/A
	#N/A	#N/A	#N/A	#N/A	#N/A
	#N/A	#N/A	#N/A	#N/A	#N/A
	#N/A	#N/A	#N/A	#N/A	#N/A
	#N/A	#N/A	#N/A	#N/A	#N/A
	#N/A	#N/A	#N/A	#N/A	#N/A
	#N/A	#N/A	#N/A	#N/A	#N/A
	#N/A	#N/A	#N/A	#N/A	#N/A
	#N/A	#N/A	#N/A	#N/A	#N/A
	#N/A	#N/A	#N/A	#N/A	#N/A
