# Supplementary material for: The potential of CircRNA1002 as a biomarker in hepatitis B virus-related hepatocellular carcinoma
Source: PeerJ. 2022 Jun 28;10:e13640. doi: 10.7717/peerj.13640 (PMC9248787; doi:10.7717/peerj.13640)
Supplement: Supplemental Information 1 [file peerj-10-13640-s001.zip › raw data/RT-qpcr/RT-qPCR circRNA/RT-qPCR circRNA tissue/circRNA26796.xls]

## Sheet: Sheet1
	Sample Name	邹玉奇1275877 Normal	邹玉奇1275877 Hcc	吴鹏飞1271374 Normal	吴鹏飞1271374 Hcc	徐银莲1269097 Normal	徐银莲1269097 Hcc	沈伟进1269559 Normal	沈伟进1269559 Hcc	尹晓林1288525 Normal	尹晓林1288525 Hcc
	Target	GAPDH	GAPDH	GAPDH	GAPDH	GAPDH	GAPDH	GAPDH	GAPDH	GAPDH	GAPDH
	CT1	21.9066	20.6236	24.0543	22.3101	22.7389	19.8491	22.9216	21.931	23.8384	22.1967
	CT2	21.7523	20.6272	24.3478	22.3642	22.6324	19.7602	22.8684	21.9013	23.7087	22.0456
	CT3	21.6173	20.5105	24.2753	22.3311	22.5326	19.8081	22.9491	22.031	23.6575	22.048
	CT Mean	21.7587	20.5871	24.2258	22.3351	22.6346	19.8058	22.913	21.9544	23.7349	22.0968
	SD	0.144779	0.0663796	0.152878	0.0272783	0.103173	0.0445357	0.0409986	0.067948	0.0932681	0.0865474
	Sample Name	邹玉奇1275877 Normal	邹玉奇1275877 Hcc	吴鹏飞1271374 Normal	吴鹏飞1271374 Hcc	徐银莲1269097 Normal	徐银莲1269097 Hcc	沈伟进1269559 Normal	沈伟进1269559 Hcc	尹晓林1288525 Normal	尹晓林1288525 Hcc
	Target	circRNA26796	circRNA26796	circRNA26796	circRNA26796	circRNA26796	circRNA26796	circRNA26796	circRNA26796	circRNA26796	circRNA26796
	CT1	32.5668	33.2106		31.9157	31.9655		33.5568
	CT2	33.1919	33.3728	33.872	32.3367		32.3906		34.8363	35.1963	33.8784
	CT3	33.5242	33.1249	33.5562	32.3132	32.2622	32.3692	33.6072	34.4112	34.7521	34.0262
	CT Mean	33.0943	33.2361	33.7141	32.1885	32.1138	32.3799	33.582	34.6237	34.9742	33.9523
	SD	0.486079	0.125912	0.223307	0.236581	0.209806	0.0150758	0.0356569	0.300614	0.314066	0.104468
	ΔCT	11.3355	12.649	9.48827	9.85338	9.47922	12.5741	10.669	12.6693	11.2393	11.8555
	SD	0.507182	0.142338	0.270624	0.238148	0.233802	0.0470181	0.0543351	0.308198	0.327623	0.135661
	ΔΔCT	0	1.31345	-1.84728	-1.48217	-1.85632	1.23856	-0.666562	1.33378	-0.0962315	0.520004
	SD	0.507182	0.142338	0.270624	0.238148	0.233802	0.0470181	0.0543351	0.308198	0.327623	0.135661
	2-ΔΔCT	1	0.402358	3.5982	2.79368	3.62084	0.423796	1.58729	0.396727	1.06898	0.69737
	正偏差	0.421271	0.0417213	0.742416	0.501403	0.637014	0.0140393	0.0609207	0.0944845	0.272529	0.0687579
	负偏差	0.296405	0.0378015	0.615434	0.425106	0.541711	0.0135891	0.058669	0.0763104	0.217164	0.0625871

## Sheet: Sheet2
sample name	GAPDH Average CT	circRNA26796 Average CT	ΔCT	ΔΔCT	2-ΔΔCT
1adjacent tissue	21.76±0.14	33.09±0.49	11.34±0.51	0±0.51	1 (0.7～1.42)
1HCC	20.59±0.07	33.24±0.13	12.65±0.14	1.31±0.14	0.4 (0.36～0.44)
1adjacent tissue	24.23±0.15	33.71±0.22	9.49±0.27	-1.85±0.27	3.6 (2.98～4.34)
1HCC	22.34±0.03	32.19±0.24	9.85±0.24	-1.48±0.24	2.79 (2.37～3.3)
1adjacent tissue	22.63±0.1	32.11±0.21	9.48±0.23	-1.86±0.23	3.62 (3.08～4.26)
1HCC	19.81±0.04	32.38±0.02	12.57±0.05	1.24±0.05	0.42 (0.41～0.44)
1adjacent tissue	22.91±0.04	33.58±0.04	10.67±0.05	-0.67±0.05	1.59 (1.53～1.65)
1HCC	21.95±0.07	34.62±0.3	12.67±0.31	1.33±0.31	0.4 (0.32～0.49)
1adjacent tissue	23.73±0.09	34.97±0.31	11.24±0.33	-0.1±0.33	1.07 (0.85～1.34)
1HCC	22.1±0.09	33.95±0.1	11.86±0.14	0.52±0.14	0.7 (0.63～0.77)
	#N/A	#N/A	#N/A	#N/A	#N/A
	#N/A	#N/A	#N/A	#N/A	#N/A
	#N/A	#N/A	#N/A	#N/A	#N/A
	#N/A	#N/A	#N/A	#N/A	#N/A
	#N/A	#N/A	#N/A	#N/A	#N/A
	#N/A	#N/A	#N/A	#N/A	#N/A
	#N/A	#N/A	#N/A	#N/A	#N/A
	#N/A	#N/A	#N/A	#N/A	#N/A
	#N/A	#N/A	#N/A	#N/A	#N/A
	#N/A	#N/A	#N/A	#N/A	#N/A
	#N/A	#N/A	#N/A	#N/A	#N/A
	#N/A	#N/A	#N/A	#N/A	#N/A
	#N/A	#N/A	#N/A	#N/A	#N/A
	#N/A	#N/A	#N/A	#N/A	#N/A
	#N/A	#N/A	#N/A	#N/A	#N/A
	#N/A	#N/A	#N/A	#N/A	#N/A
	#N/A	#N/A	#N/A	#N/A	#N/A
	#N/A	#N/A	#N/A	#N/A	#N/A
	#N/A	#N/A	#N/A	#N/A	#N/A
	#N/A	#N/A	#N/A	#N/A	#N/A
	#N/A	#N/A	#N/A	#N/A	#N/A
	#N/A	#N/A	#N/A	#N/A	#N/A
	#N/A	#N/A	#N/A	#N/A	#N/A
	#N/A	#N/A	#N/A	#N/A	#N/A
	#N/A	#N/A	#N/A	#N/A	#N/A
	#N/A	#N/A	#N/A	#N/A	#N/A
	#N/A	#N/A	#N/A	#N/A	#N/A
	#N/A	#N/A	#N/A	#N/A	#N/A
	#N/A	#N/A	#N/A	#N/A	#N/A
	#N/A	#N/A	#N/A	#N/A	#N/A
	#N/A	#N/A	#N/A	#N/A	#N/A
	#N/A	#N/A	#N/A	#N/A	#N/A
	#N/A	#N/A	#N/A	#N/A	#N/A
	#N/A	#N/A	#N/A	#N/A	#N/A
	#N/A	#N/A	#N/A	#N/A	#N/A
	#N/A	#N/A	#N/A	#N/A	#N/A
	#N/A	#N/A	#N/A	#N/A	#N/A
	#N/A	#N/A	#N/A	#N/A	#N/A
	#N/A	#N/A	#N/A	#N/A	#N/A
	#N/A	#N/A	#N/A	#N/A	#N/A
	#N/A	#N/A	#N/A	#N/A	#N/A
	#N/A	#N/A	#N/A	#N/A	#N/A
	#N/A	#N/A	#N/A	#N/A	#N/A
	#N/A	#N/A	#N/A	#N/A	#N/A
	#N/A	#N/A	#N/A	#N/A	#N/A
	#N/A	#N/A	#N/A	#N/A	#N/A
	#N/A	#N/A	#N/A	#N/A	#N/A
	#N/A	#N/A	#N/A	#N/A	#N/A
	#N/A	#N/A	#N/A	#N/A	#N/A
	#N/A	#N/A	#N/A	#N/A	#N/A
