# Supplementary material for: The potential of CircRNA1002 as a biomarker in hepatitis B virus-related hepatocellular carcinoma
Source: PeerJ. 2022 Jun 28;10:e13640. doi: 10.7717/peerj.13640 (PMC9248787; doi:10.7717/peerj.13640)
Supplement: Supplemental Information 1 [file peerj-10-13640-s001.zip › raw data/RT-qpcr/RT-qPCR circRNA/RT-qPCR circRNA tissue/circRNA36484.xls]

## Sheet: Sheet1
	Sample Name	邹玉奇1275877 Normal	邹玉奇1275877 Hcc	吴鹏飞1271374 Normal	吴鹏飞1271374 Hcc	徐银莲1269097 Normal	徐银莲1269097 Hcc	沈伟进1269559 Normal	沈伟进1269559 Hcc	尹晓林1288525 Normal	尹晓林1288525 Hcc
	Target	GAPDH	GAPDH	GAPDH	GAPDH	GAPDH	GAPDH	GAPDH	GAPDH	GAPDH	GAPDH
	CT1	21.9066	20.6236	24.0543	22.3101	22.7389	19.8491	22.9216	21.931	23.8384	22.1967
	CT2	21.7523	20.6272	24.3478	22.3642	22.6324	19.7602	22.8684	21.9013	23.7087	22.0456
	CT3	21.6173	20.5105	24.2753	22.3311	22.5326	19.8081	22.9491	22.031	23.6575	22.048
	CT Mean	21.7587	20.5871	24.2258	22.3351	22.6346	19.8058	22.913	21.9544	23.7349	22.0968
	SD	0.144779	0.0663796	0.152878	0.0272783	0.103173	0.0445357	0.0409986	0.067948	0.0932681	0.0865474
	Sample Name	邹玉奇1275877 Normal	邹玉奇1275877 Hcc	吴鹏飞1271374 Normal	吴鹏飞1271374 Hcc	徐银莲1269097 Normal	徐银莲1269097 Hcc	沈伟进1269559 Normal	沈伟进1269559 Hcc	尹晓林1288525 Normal	尹晓林1288525 Hcc
	Target	circRNA36484	circRNA36484	circRNA36484	circRNA36484	circRNA36484	circRNA36484	circRNA36484	circRNA36484	circRNA36484	circRNA36484
	CT1	35.1643	34.5697	34.9801	36.1569	35.2085	34.6849	35.3503	35.2632
	CT2	35.3376	34.3741	34.9972	35.4138	35.4214	34.6174	34.7838	34.9641	35.2783	35.1005
	CT3	35.0703	34.7851		36.0322	34.7103	35.2024	34.5733		34.6803	35.7312
	CT Mean	35.1908	34.5763	34.9886	35.8676	35.1134	34.8349	34.9025	35.1136	34.9793	35.4158
	SD	0.135594	0.205571	0.0120439	0.397943	0.364984	0.320044	0.40187	0.211519	0.422901	0.445945
	ΔCT	13.432	13.9892	10.7628	13.5325	12.4788	15.0291	11.9894	13.1592	11.2444	13.3191
	SD	0.19836	0.216023	0.153351	0.398877	0.379287	0.323128	0.403956	0.222165	0.433064	0.454265
	ΔΔCT	0	0.557233	-2.66919	0.100498	-0.953242	1.59705	-1.44257	-0.272795	-2.18761	-0.112923
	SD	0.19836	0.216023	0.153351	0.398877	0.379287	0.323128	0.403956	0.222165	0.433064	0.454265
	2-ΔΔCT	1	0.679605	6.36072	0.932711	1.93622	0.330552	2.71804	1.20815	4.55551	1.08142
	正偏差	0.147394	0.109774	0.713355	0.297051	0.582218	0.0829816	0.878283	0.201136	1.59487	0.400216
	负偏差	0.12846	0.0945088	0.64142	0.225298	0.44762	0.0663301	0.663791	0.172429	1.1813	0.29211

## Sheet: Sheet2
sample name	GAPDH Average CT	circRNA36484 Average CT	ΔCT	ΔΔCT	2-ΔΔCT
1adjacent tissue	21.76±0.14	35.19±0.14	13.43±0.2	0±0.2	1 (0.87～1.15)
1HCC	20.59±0.07	34.58±0.21	13.99±0.22	0.56±0.22	0.68 (0.59～0.79)
1adjacent tissue	24.23±0.15	34.99±0.01	10.76±0.15	-2.67±0.15	6.36 (5.72～7.07)
1HCC	22.34±0.03	35.87±0.4	13.53±0.4	0.1±0.4	0.93 (0.71～1.23)
1adjacent tissue	22.63±0.1	35.11±0.36	12.48±0.38	-0.95±0.38	1.94 (1.49～2.52)
1HCC	19.81±0.04	34.83±0.32	15.03±0.32	1.6±0.32	0.33 (0.26～0.41)
1adjacent tissue	22.91±0.04	34.9±0.4	11.99±0.4	-1.44±0.4	2.72 (2.05～3.6)
1HCC	21.95±0.07	35.11±0.21	13.16±0.22	-0.27±0.22	1.21 (1.04～1.41)
1adjacent tissue	23.73±0.09	34.98±0.42	11.24±0.43	-2.19±0.43	4.56 (3.37～6.15)
1HCC	22.1±0.09	35.42±0.45	13.32±0.45	-0.11±0.45	1.08 (0.79～1.48)
	#N/A	#N/A	#N/A	#N/A	#N/A
	#N/A	#N/A	#N/A	#N/A	#N/A
	#N/A	#N/A	#N/A	#N/A	#N/A
	#N/A	#N/A	#N/A	#N/A	#N/A
	#N/A	#N/A	#N/A	#N/A	#N/A
	#N/A	#N/A	#N/A	#N/A	#N/A
	#N/A	#N/A	#N/A	#N/A	#N/A
	#N/A	#N/A	#N/A	#N/A	#N/A
	#N/A	#N/A	#N/A	#N/A	#N/A
	#N/A	#N/A	#N/A	#N/A	#N/A
	#N/A	#N/A	#N/A	#N/A	#N/A
	#N/A	#N/A	#N/A	#N/A	#N/A
	#N/A	#N/A	#N/A	#N/A	#N/A
	#N/A	#N/A	#N/A	#N/A	#N/A
	#N/A	#N/A	#N/A	#N/A	#N/A
	#N/A	#N/A	#N/A	#N/A	#N/A
	#N/A	#N/A	#N/A	#N/A	#N/A
	#N/A	#N/A	#N/A	#N/A	#N/A
	#N/A	#N/A	#N/A	#N/A	#N/A
	#N/A	#N/A	#N/A	#N/A	#N/A
	#N/A	#N/A	#N/A	#N/A	#N/A
	#N/A	#N/A	#N/A	#N/A	#N/A
	#N/A	#N/A	#N/A	#N/A	#N/A
	#N/A	#N/A	#N/A	#N/A	#N/A
	#N/A	#N/A	#N/A	#N/A	#N/A
	#N/A	#N/A	#N/A	#N/A	#N/A
	#N/A	#N/A	#N/A	#N/A	#N/A
	#N/A	#N/A	#N/A	#N/A	#N/A
	#N/A	#N/A	#N/A	#N/A	#N/A
	#N/A	#N/A	#N/A	#N/A	#N/A
	#N/A	#N/A	#N/A	#N/A	#N/A
	#N/A	#N/A	#N/A	#N/A	#N/A
	#N/A	#N/A	#N/A	#N/A	#N/A
	#N/A	#N/A	#N/A	#N/A	#N/A
	#N/A	#N/A	#N/A	#N/A	#N/A
	#N/A	#N/A	#N/A	#N/A	#N/A
	#N/A	#N/A	#N/A	#N/A	#N/A
	#N/A	#N/A	#N/A	#N/A	#N/A
	#N/A	#N/A	#N/A	#N/A	#N/A
	#N/A	#N/A	#N/A	#N/A	#N/A
	#N/A	#N/A	#N/A	#N/A	#N/A
	#N/A	#N/A	#N/A	#N/A	#N/A
	#N/A	#N/A	#N/A	#N/A	#N/A
	#N/A	#N/A	#N/A	#N/A	#N/A
	#N/A	#N/A	#N/A	#N/A	#N/A
	#N/A	#N/A	#N/A	#N/A	#N/A
	#N/A	#N/A	#N/A	#N/A	#N/A
	#N/A	#N/A	#N/A	#N/A	#N/A
	#N/A	#N/A	#N/A	#N/A	#N/A
	#N/A	#N/A	#N/A	#N/A	#N/A
