# Supplementary material for: The potential of CircRNA1002 as a biomarker in hepatitis B virus-related hepatocellular carcinoma
Source: PeerJ. 2022 Jun 28;10:e13640. doi: 10.7717/peerj.13640 (PMC9248787; doi:10.7717/peerj.13640)
Supplement: Supplemental Information 1 [file peerj-10-13640-s001.zip › raw data/RT-qpcr/RT-qPCR circRNA/RT-qPCR circRNA tissue/circRNA39338.xls]

## Sheet: Sheet1
	Sample Name	邹玉奇1275877 Normal	邹玉奇1275877 Hcc	吴鹏飞1271374 Normal	吴鹏飞1271374 Hcc	徐银莲1269097 Normal	徐银莲1269097 Hcc	沈伟进1269559 Normal	沈伟进1269559 Hcc	尹晓林1288525 Normal	尹晓林1288525 Hcc
	Target	GAPDH	GAPDH	GAPDH	GAPDH	GAPDH	GAPDH	GAPDH	GAPDH	GAPDH	GAPDH
	CT1	21.9066	20.6236	24.0543	22.3101	22.7389	19.8491	22.9216	21.931	23.8384	22.1967
	CT2	21.7523	20.6272	24.3478	22.3642	22.6324	19.7602	22.8684	21.9013	23.7087	22.0456
	CT3	21.6173	20.5105	24.2753	22.3311	22.5326	19.8081	22.9491	22.031	23.6575	22.048
	CT Mean	21.7587	20.5871	24.2258	22.3351	22.6346	19.8058	22.913	21.9544	23.7349	22.0968
	SD	0.144779	0.0663796	0.152878	0.0272783	0.103173	0.0445357	0.0409986	0.067948	0.0932681	0.0865474
	Sample Name	邹玉奇1275877 Normal	邹玉奇1275877 Hcc	吴鹏飞1271374 Normal	吴鹏飞1271374 Hcc	徐银莲1269097 Normal	徐银莲1269097 Hcc	沈伟进1269559 Normal	沈伟进1269559 Hcc	尹晓林1288525 Normal	尹晓林1288525 Hcc
	Target	circRNA39338	circRNA39338	circRNA39338	circRNA39338	circRNA39338	circRNA39338	circRNA39338	circRNA39338	circRNA39338	circRNA39338
	CT1	29.5708			33.4424	31.4014	32.0985	33.5691		34.8874	31.3649
	CT2		31.9573	32.868	34.3479		31.3403	33.393	33.9641	34.9662	31.6223
	CT3	29.1767	32.4853	33.2931	33.682	31.2185	31.3719		33.1755		31.4016
	CT Mean	29.3738	32.2213	33.0806	33.8241	31.3099	31.6036	33.4811	33.5698	34.9268	31.4629
	SD	0.278711	0.373335	0.300612	0.469142	0.129311	0.428906	0.124558	0.557579	0.0557121	0.139264
	ΔCT	7.61502	11.6342	8.85477	11.489	8.67533	11.7978	10.568	11.6154	11.1919	9.3662
	SD	0.314072	0.37919	0.337252	0.469934	0.165427	0.431212	0.131132	0.561704	0.108641	0.163966
	ΔΔCT	0	4.01916	1.23974	3.87394	1.0603	4.18274	2.95299	4.00035	3.57687	1.75117
	SD	0.314072	0.37919	0.337252	0.469934	0.165427	0.431212	0.131132	0.561704	0.108641	0.163966
	2-ΔΔCT	1	0.0616754	0.423448	0.0682067	0.479532	0.0550642	0.129141	0.0624849	0.0838021	0.29706
	正偏差	0.243212	0.0185403	0.111514	0.0262628	0.058262	0.0191825	0.012288	0.0297435	0.00655431	0.0357549
	负偏差	0.195632	0.0142551	0.0882688	0.0189616	0.0519502	0.0142265	0.0112204	0.0201513	0.00607887	0.0319137

## Sheet: Sheet2
	sample name	GAPDH Average CT	circRNA39338 Average CT	ΔCT	ΔΔCT	2-ΔΔCT
	1adjacent tissue	21.76±0.14	29.37±0.28	7.62±0.31	0±0.31	1 (0.8～1.24)
	1HCC	20.59±0.07	32.22±0.37	11.63±0.38	4.02±0.38	0.06 (0.05～0.08)
	1adjacent tissue	24.23±0.15	33.08±0.3	8.85±0.34	1.24±0.34	0.42 (0.34～0.53)
	1HCC	22.34±0.03	33.82±0.47	11.49±0.47	3.87±0.47	0.07 (0.05～0.09)
	1adjacent tissue	22.63±0.1	31.31±0.13	8.68±0.17	1.06±0.17	0.48 (0.43～0.54)
	1HCC	19.81±0.04	31.6±0.43	11.8±0.43	4.18±0.43	0.06 (0.04～0.07)
	1adjacent tissue	22.91±0.04	33.48±0.12	10.57±0.13	2.95±0.13	0.13 (0.12～0.14)
	1HCC	21.95±0.07	33.57±0.56	11.62±0.56	4±0.56	0.06 (0.04～0.09)
	1adjacent tissue	23.73±0.09	34.93±0.06	11.19±0.11	3.58±0.11	0.08 (0.08～0.09)
	1HCC	22.1±0.09	31.46±0.14	9.37±0.16	1.75±0.16	0.3 (0.27～0.33)
		#N/A	#N/A	#N/A	#N/A	#N/A
		#N/A	#N/A	#N/A	#N/A	#N/A
		#N/A	#N/A	#N/A	#N/A	#N/A
		#N/A	#N/A	#N/A	#N/A	#N/A
		#N/A	#N/A	#N/A	#N/A	#N/A
		#N/A	#N/A	#N/A	#N/A	#N/A
		#N/A	#N/A	#N/A	#N/A	#N/A
		#N/A	#N/A	#N/A	#N/A	#N/A
		#N/A	#N/A	#N/A	#N/A	#N/A
		#N/A	#N/A	#N/A	#N/A	#N/A
		#N/A	#N/A	#N/A	#N/A	#N/A
		#N/A	#N/A	#N/A	#N/A	#N/A
		#N/A	#N/A	#N/A	#N/A	#N/A
		#N/A	#N/A	#N/A	#N/A	#N/A
		#N/A	#N/A	#N/A	#N/A	#N/A
		#N/A	#N/A	#N/A	#N/A	#N/A
		#N/A	#N/A	#N/A	#N/A	#N/A
		#N/A	#N/A	#N/A	#N/A	#N/A
		#N/A	#N/A	#N/A	#N/A	#N/A
		#N/A	#N/A	#N/A	#N/A	#N/A
		#N/A	#N/A	#N/A	#N/A	#N/A
		#N/A	#N/A	#N/A	#N/A	#N/A
		#N/A	#N/A	#N/A	#N/A	#N/A
		#N/A	#N/A	#N/A	#N/A	#N/A
		#N/A	#N/A	#N/A	#N/A	#N/A
		#N/A	#N/A	#N/A	#N/A	#N/A
		#N/A	#N/A	#N/A	#N/A	#N/A
		#N/A	#N/A	#N/A	#N/A	#N/A
		#N/A	#N/A	#N/A	#N/A	#N/A
		#N/A	#N/A	#N/A	#N/A	#N/A
		#N/A	#N/A	#N/A	#N/A	#N/A
		#N/A	#N/A	#N/A	#N/A	#N/A
		#N/A	#N/A	#N/A	#N/A	#N/A
		#N/A	#N/A	#N/A	#N/A	#N/A
		#N/A	#N/A	#N/A	#N/A	#N/A
		#N/A	#N/A	#N/A	#N/A	#N/A
		#N/A	#N/A	#N/A	#N/A	#N/A
		#N/A	#N/A	#N/A	#N/A	#N/A
		#N/A	#N/A	#N/A	#N/A	#N/A
		#N/A	#N/A	#N/A	#N/A	#N/A
		#N/A	#N/A	#N/A	#N/A	#N/A
		#N/A	#N/A	#N/A	#N/A	#N/A
		#N/A	#N/A	#N/A	#N/A	#N/A
		#N/A	#N/A	#N/A	#N/A	#N/A
		#N/A	#N/A	#N/A	#N/A	#N/A
		#N/A	#N/A	#N/A	#N/A	#N/A
		#N/A	#N/A	#N/A	#N/A	#N/A
		#N/A	#N/A	#N/A	#N/A	#N/A
		#N/A	#N/A	#N/A	#N/A	#N/A
		#N/A	#N/A	#N/A	#N/A	#N/A
