# Supplementary material for: The potential of CircRNA1002 as a biomarker in hepatitis B virus-related hepatocellular carcinoma
Source: PeerJ. 2022 Jun 28;10:e13640. doi: 10.7717/peerj.13640 (PMC9248787; doi:10.7717/peerj.13640)
Supplement: Supplemental Information 1 [file peerj-10-13640-s001.zip › raw data/RT-qpcr/RT-qPCR circRNA/RT-qPCR circRNA tissue/circRNA44142.xls]

## Sheet: Sheet1
	Sample Name	邹玉奇1275877 Normal	邹玉奇1275877 Hcc	吴鹏飞1271374 Normal	吴鹏飞1271374 Hcc	徐银莲1269097 Normal	徐银莲1269097 Hcc	沈伟进1269559 Normal	沈伟进1269559 Hcc	尹晓林1288525 Normal	尹晓林1288525 Hcc
	Target	GAPDH	GAPDH	GAPDH	GAPDH	GAPDH	GAPDH	GAPDH	GAPDH	GAPDH	GAPDH
	CT1	21.9066	20.6236	24.0543	22.3101	22.7389	19.8491	22.9216	21.931	23.8384	22.1967
	CT2	21.7523	20.6272	24.3478	22.3642	22.6324	19.7602	22.8684	21.9013	23.7087	22.0456
	CT3	21.6173	20.5105	24.2753	22.3311	22.5326	19.8081	22.9491	22.031	23.6575	22.048
	CT Mean	21.7587	20.5871	24.2258	22.3351	22.6346	19.8058	22.913	21.9544	23.7349	22.0968
	SD	0.144779	0.0663796	0.152878	0.0272783	0.103173	0.0445357	0.0409986	0.067948	0.0932681	0.0865474
	Sample Name	邹玉奇1275877 Normal	邹玉奇1275877 Hcc	吴鹏飞1271374 Normal	吴鹏飞1271374 Hcc	徐银莲1269097 Normal	徐银莲1269097 Hcc	沈伟进1269559 Normal	沈伟进1269559 Hcc	尹晓林1288525 Normal	尹晓林1288525 Hcc
	Target	circRNA44142	circRNA44142	circRNA44142	circRNA44142	circRNA44142	circRNA44142	circRNA44142	circRNA44142	circRNA44142	circRNA44142
	CT1	33.0746		32.4627	31.324	34.1706	33.4148	31.9839		31.9775	32.4966
	CT2	33.277	34.3498	32.1983	31.2399	34.1589	33.3648	32.2406	32.7868
	CT3		34.019	32.3936	31.6188		33.3545	31.8062	32.0747	32.2969	32.4157
	CT Mean	33.1758	34.1844	32.3515	31.3942	34.1648	33.3781	32.0102	32.4308	32.1372	32.4561
	SD	0.143102	0.233899	0.137131	0.19897	0.00824595	0.032255	0.218378	0.503577	0.225846	0.0571417
	ΔCT	11.4171	13.5973	8.12572	9.05909	11.5302	13.5723	9.09716	10.4763	8.40229	10.3594
	SD	0.203567	0.243136	0.205369	0.200831	0.103502	0.0549892	0.222194	0.508141	0.244347	0.103709
	ΔΔCT	0	2.18021	-3.29135	-2.35798	0.113095	2.15518	-2.31991	-0.940735	-3.01479	-1.05768
	SD	0.203567	0.243136	0.205369	0.200831	0.103502	0.0549892	0.222194	0.508141	0.244347	0.103709
	2-ΔΔCT	1	0.220643	9.79031	5.12653	0.924602	0.224506	4.99302	1.91951	8.08242	2.08158
	正偏差	0.151542	0.0405019	1.49773	0.7657	0.0687705	0.00872234	0.831366	0.810446	1.49166	0.155146
	负偏差	0.131599	0.0342203	1.29901	0.666197	0.0640096	0.00839614	0.712698	0.569847	1.25926	0.144384

## Sheet: Sheet2
	sample name	GAPDH Average CT	circRNA44142 Average CT	ΔCT	ΔΔCT	2-ΔΔCT
	1adjacent tissue	21.76±0.14	33.18±0.14	11.42±0.2	0±0.2	1 (0.87～1.15)
	1HCC	20.59±0.07	34.18±0.23	13.6±0.24	2.18±0.24	0.22 (0.19～0.26)
	1adjacent tissue	24.23±0.15	32.35±0.14	8.13±0.21	-3.29±0.21	9.79 (8.49～11.29)
	1HCC	22.34±0.03	31.39±0.2	9.06±0.2	-2.36±0.2	5.13 (4.46～5.89)
	1adjacent tissue	22.63±0.1	34.16±0.01	11.53±0.1	0.11±0.1	0.92 (0.86～0.99)
	1HCC	19.81±0.04	33.38±0.03	13.57±0.05	2.16±0.05	0.22 (0.22～0.23)
	1adjacent tissue	22.91±0.04	32.01±0.22	9.1±0.22	-2.32±0.22	4.99 (4.28～5.82)
	1HCC	21.95±0.07	32.43±0.5	10.48±0.51	-0.94±0.51	1.92 (1.35～2.73)
	1adjacent tissue	23.73±0.09	32.14±0.23	8.4±0.24	-3.01±0.24	8.08 (6.82～9.57)
	1HCC	22.1±0.09	32.46±0.06	10.36±0.1	-1.06±0.1	2.08 (1.94～2.24)
		#N/A	#N/A	#N/A	#N/A	#N/A
		#N/A	#N/A	#N/A	#N/A	#N/A
		#N/A	#N/A	#N/A	#N/A	#N/A
		#N/A	#N/A	#N/A	#N/A	#N/A
		#N/A	#N/A	#N/A	#N/A	#N/A
		#N/A	#N/A	#N/A	#N/A	#N/A
		#N/A	#N/A	#N/A	#N/A	#N/A
		#N/A	#N/A	#N/A	#N/A	#N/A
		#N/A	#N/A	#N/A	#N/A	#N/A
		#N/A	#N/A	#N/A	#N/A	#N/A
		#N/A	#N/A	#N/A	#N/A	#N/A
		#N/A	#N/A	#N/A	#N/A	#N/A
		#N/A	#N/A	#N/A	#N/A	#N/A
		#N/A	#N/A	#N/A	#N/A	#N/A
		#N/A	#N/A	#N/A	#N/A	#N/A
		#N/A	#N/A	#N/A	#N/A	#N/A
		#N/A	#N/A	#N/A	#N/A	#N/A
		#N/A	#N/A	#N/A	#N/A	#N/A
		#N/A	#N/A	#N/A	#N/A	#N/A
		#N/A	#N/A	#N/A	#N/A	#N/A
		#N/A	#N/A	#N/A	#N/A	#N/A
		#N/A	#N/A	#N/A	#N/A	#N/A
		#N/A	#N/A	#N/A	#N/A	#N/A
		#N/A	#N/A	#N/A	#N/A	#N/A
		#N/A	#N/A	#N/A	#N/A	#N/A
		#N/A	#N/A	#N/A	#N/A	#N/A
		#N/A	#N/A	#N/A	#N/A	#N/A
		#N/A	#N/A	#N/A	#N/A	#N/A
		#N/A	#N/A	#N/A	#N/A	#N/A
		#N/A	#N/A	#N/A	#N/A	#N/A
		#N/A	#N/A	#N/A	#N/A	#N/A
		#N/A	#N/A	#N/A	#N/A	#N/A
		#N/A	#N/A	#N/A	#N/A	#N/A
		#N/A	#N/A	#N/A	#N/A	#N/A
		#N/A	#N/A	#N/A	#N/A	#N/A
		#N/A	#N/A	#N/A	#N/A	#N/A
		#N/A	#N/A	#N/A	#N/A	#N/A
		#N/A	#N/A	#N/A	#N/A	#N/A
		#N/A	#N/A	#N/A	#N/A	#N/A
		#N/A	#N/A	#N/A	#N/A	#N/A
		#N/A	#N/A	#N/A	#N/A	#N/A
		#N/A	#N/A	#N/A	#N/A	#N/A
		#N/A	#N/A	#N/A	#N/A	#N/A
		#N/A	#N/A	#N/A	#N/A	#N/A
		#N/A	#N/A	#N/A	#N/A	#N/A
		#N/A	#N/A	#N/A	#N/A	#N/A
		#N/A	#N/A	#N/A	#N/A	#N/A
		#N/A	#N/A	#N/A	#N/A	#N/A
		#N/A	#N/A	#N/A	#N/A	#N/A
		#N/A	#N/A	#N/A	#N/A	#N/A
