# Supplementary material for: The potential of CircRNA1002 as a biomarker in hepatitis B virus-related hepatocellular carcinoma
Source: PeerJ. 2022 Jun 28;10:e13640. doi: 10.7717/peerj.13640 (PMC9248787; doi:10.7717/peerj.13640)
Supplement: Supplemental Information 1 [file peerj-10-13640-s001.zip › raw data/RT-qpcr/RT-qPCR circRNA/RT-qPCR circRNA tissue/circRNA4910.xls]

## Sheet: Sheet1
	Sample Name	邹玉奇1275877 Normal	邹玉奇1275877 Hcc	吴鹏飞1271374 Normal	吴鹏飞1271374 Hcc	徐银莲1269097 Normal	徐银莲1269097 Hcc	沈伟进1269559 Normal	沈伟进1269559 Hcc	尹晓林1288525 Normal	尹晓林1288525 Hcc
	Target	GAPDH	GAPDH	GAPDH	GAPDH	GAPDH	GAPDH	GAPDH	GAPDH	GAPDH	GAPDH
	CT1	21.9066	20.6236	24.0543	22.3101	22.7389	19.8491	22.9216	21.931	23.8384	22.1967
	CT2	21.7523	20.6272	24.3478	22.3642	22.6324	19.7602	22.8684	21.9013	23.7087	22.0456
	CT3	21.6173	20.5105	24.2753	22.3311	22.5326	19.8081	22.9491	22.031	23.6575	22.048
	CT Mean	21.7587	20.5871	24.2258	22.3351	22.6346	19.8058	22.913	21.9544	23.7349	22.0968
	SD	0.144779	0.0663796	0.152878	0.0272783	0.103173	0.0445357	0.0409986	0.067948	0.0932681	0.0865474
	Sample Name	邹玉奇1275877 Normal	邹玉奇1275877 Hcc	吴鹏飞1271374 Normal	吴鹏飞1271374 Hcc	徐银莲1269097 Normal	徐银莲1269097 Hcc	沈伟进1269559 Normal	沈伟进1269559 Hcc	尹晓林1288525 Normal	尹晓林1288525 Hcc
	Target	circRNA4910	circRNA4910	circRNA4910	circRNA4910	circRNA4910	circRNA4910	circRNA4910	circRNA4910	circRNA4910	circRNA4910
	CT1	31.6377	30.0229	31.1131	29.4513	30.717	29.6535	30.2144	32.8471	31.8506	31.0835
	CT2	30.943	30.3977	30.7811	29.2542	30.7046	29.7969	30.2431			31.3236
	CT3	31.408	30.0615	31.3957	29.402	30.2919	29.7784	30.5853	32.4725	32.0185	31.0976
	CT Mean	31.3296	30.1607	31.0967	29.3692	30.5712	29.7429	30.3476	32.6598	31.9345	31.1682
	SD	0.353961	0.206155	0.307636	0.10258	0.241939	0.0780179	0.206367	0.264874	0.118735	0.134737
	ΔCT	9.57081	9.57359	6.87085	7.03404	7.93656	9.93714	7.43458	10.7054	8.19962	9.07146
	SD	0.382426	0.216578	0.343528	0.106145	0.26302	0.0898344	0.2104	0.27345	0.150987	0.160139
	ΔΔCT	0	0.00278219	-2.69996	-2.53677	-1.63425	0.366325	-2.13623	1.13455	-1.37119	-0.499353
	SD	0.382426	0.216578	0.343528	0.106145	0.26302	0.0898344	0.2104	0.27345	0.150987	0.160139
	2-ΔΔCT	1	0.998073	6.49783	5.80289	3.10427	0.775756	4.39613	0.455478	2.58684	1.41358
	正偏差	0.303532	0.161662	1.74698	0.44304	0.620815	0.0498408	0.690233	0.095056	0.285403	0.165947
	负偏差	0.232853	0.139127	1.37681	0.411614	0.517351	0.0468319	0.596567	0.0786435	0.257044	0.148512

## Sheet: Sheet2
	sample name	GAPDH Average CT	circRNA4910 Average CT	ΔCT	ΔΔCT	2-ΔΔCT
	1adjacent tissue	21.76±0.14	31.33±0.35	9.57±0.38	0±0.38	1 (0.77～1.3)
	1HCC	20.59±0.07	30.16±0.21	9.57±0.22	0±0.22	1 (0.86～1.16)
	1adjacent tissue	24.23±0.15	31.1±0.31	6.87±0.34	-2.7±0.34	6.5 (5.12～8.24)
	1HCC	22.34±0.03	29.37±0.1	7.03±0.11	-2.54±0.11	5.8 (5.39～6.25)
	1adjacent tissue	22.63±0.1	30.57±0.24	7.94±0.26	-1.63±0.26	3.1 (2.59～3.73)
	1HCC	19.81±0.04	29.74±0.08	9.94±0.09	0.37±0.09	0.78 (0.73～0.83)
	1adjacent tissue	22.91±0.04	30.35±0.21	7.43±0.21	-2.14±0.21	4.4 (3.8～5.09)
	1HCC	21.95±0.07	32.66±0.26	10.71±0.27	1.13±0.27	0.46 (0.38～0.55)
	1adjacent tissue	23.73±0.09	31.93±0.12	8.2±0.15	-1.37±0.15	2.59 (2.33～2.87)
	1HCC	22.1±0.09	31.17±0.13	9.07±0.16	-0.5±0.16	1.41 (1.27～1.58)
		#N/A	#N/A	#N/A	#N/A	#N/A
		#N/A	#N/A	#N/A	#N/A	#N/A
		#N/A	#N/A	#N/A	#N/A	#N/A
		#N/A	#N/A	#N/A	#N/A	#N/A
		#N/A	#N/A	#N/A	#N/A	#N/A
		#N/A	#N/A	#N/A	#N/A	#N/A
		#N/A	#N/A	#N/A	#N/A	#N/A
		#N/A	#N/A	#N/A	#N/A	#N/A
		#N/A	#N/A	#N/A	#N/A	#N/A
		#N/A	#N/A	#N/A	#N/A	#N/A
		#N/A	#N/A	#N/A	#N/A	#N/A
		#N/A	#N/A	#N/A	#N/A	#N/A
		#N/A	#N/A	#N/A	#N/A	#N/A
		#N/A	#N/A	#N/A	#N/A	#N/A
		#N/A	#N/A	#N/A	#N/A	#N/A
		#N/A	#N/A	#N/A	#N/A	#N/A
		#N/A	#N/A	#N/A	#N/A	#N/A
		#N/A	#N/A	#N/A	#N/A	#N/A
		#N/A	#N/A	#N/A	#N/A	#N/A
		#N/A	#N/A	#N/A	#N/A	#N/A
		#N/A	#N/A	#N/A	#N/A	#N/A
		#N/A	#N/A	#N/A	#N/A	#N/A
		#N/A	#N/A	#N/A	#N/A	#N/A
		#N/A	#N/A	#N/A	#N/A	#N/A
		#N/A	#N/A	#N/A	#N/A	#N/A
		#N/A	#N/A	#N/A	#N/A	#N/A
		#N/A	#N/A	#N/A	#N/A	#N/A
		#N/A	#N/A	#N/A	#N/A	#N/A
		#N/A	#N/A	#N/A	#N/A	#N/A
		#N/A	#N/A	#N/A	#N/A	#N/A
		#N/A	#N/A	#N/A	#N/A	#N/A
		#N/A	#N/A	#N/A	#N/A	#N/A
		#N/A	#N/A	#N/A	#N/A	#N/A
		#N/A	#N/A	#N/A	#N/A	#N/A
		#N/A	#N/A	#N/A	#N/A	#N/A
		#N/A	#N/A	#N/A	#N/A	#N/A
		#N/A	#N/A	#N/A	#N/A	#N/A
		#N/A	#N/A	#N/A	#N/A	#N/A
		#N/A	#N/A	#N/A	#N/A	#N/A
		#N/A	#N/A	#N/A	#N/A	#N/A
		#N/A	#N/A	#N/A	#N/A	#N/A
		#N/A	#N/A	#N/A	#N/A	#N/A
		#N/A	#N/A	#N/A	#N/A	#N/A
		#N/A	#N/A	#N/A	#N/A	#N/A
		#N/A	#N/A	#N/A	#N/A	#N/A
		#N/A	#N/A	#N/A	#N/A	#N/A
		#N/A	#N/A	#N/A	#N/A	#N/A
		#N/A	#N/A	#N/A	#N/A	#N/A
		#N/A	#N/A	#N/A	#N/A	#N/A
		#N/A	#N/A	#N/A	#N/A	#N/A
