# Supplementary material for: The potential of CircRNA1002 as a biomarker in hepatitis B virus-related hepatocellular carcinoma
Source: PeerJ. 2022 Jun 28;10:e13640. doi: 10.7717/peerj.13640 (PMC9248787; doi:10.7717/peerj.13640)
Supplement: Supplemental Information 1 [file peerj-10-13640-s001.zip › raw data/RT-qpcr/RT-qPCR circRNA/RT-qPCR circRNA tissue/circRNA7935.xls]

## Sheet: Sheet1
	Sample Name	1 adjacent tissue	1 Hcc	2 adjacent tissue	2Hcc	3adjacent tissue	3Hcc	4adjacent tissue	4 Hcc	5adjacent tissue	5 Hcc
	Target	GAPDH	GAPDH	GAPDH	GAPDH	GAPDH	GAPDH	GAPDH	GAPDH	GAPDH	GAPDH
	CT1	21.9066	20.6236	24.0543	22.3101	22.7389	19.8491	22.9216	21.931	23.8384	22.1967
	CT2	21.7523	20.6272	24.3478	22.3642	22.6324	19.7602	22.8684	21.9013	23.7087	22.0456
	CT3	21.6173	20.5105	24.2753	22.3311	22.5326	19.8081	22.9491	22.031	23.6575	22.048
	CT Mean	21.7587	20.5871	24.2258	22.3351	22.6346	19.8058	22.913	21.9544	23.7349	22.0968
	SD	0.144779	0.0663796	0.152878	0.0272783	0.103173	0.0445357	0.0409986	0.067948	0.0932681	0.0865474
	Target	circRNA7935	circRNA7935	circRNA7935	circRNA7935	circRNA7935	circRNA7935	circRNA7935	circRNA7935	circRNA7935	circRNA7935
	CT1	33.3092		32.2906	31.5863	33.156		32.6279	31.7085	34.3763	31.3581
	CT2		33.7675	32.5095	32.143	33.4789	33.3248	31.9972	30.6717	33.1887
	CT3	33.5766	33.0829	32.1071	31.7794	32.9482	33.7455	32.3087	31.105		30.9401
	CT Mean	33.4429	33.4252	32.3024	31.8362	33.1943	33.5352	32.3113	31.1617	33.7825	31.1491
	SD	0.189066	0.484072	0.201451	0.282678	0.267451	0.29751	0.315357	0.520684	0.839724	0.29559
	ΔCT	11.6841	12.8381	8.0766	9.50107	10.5597	13.7294	9.39826	9.20731	10.0476	9.05236
	SD	0.238132	0.488602	0.252892	0.283991	0.286662	0.300824	0.318011	0.525099	0.844888	0.308
	ΔΔCT	0	1.15398	-3.60752	-2.18306	-1.12439	2.04525	-2.28586	-2.47681	-1.63651	-2.63176
	SD	0.238132	0.488602	0.252892	0.283991	0.286662	0.300824	0.318011	0.525099	0.844888	0.308
	2-ΔΔCT	1	0.449385	12.1891	4.54114	2.18009	0.24228	4.87656	5.56665	3.10912	6.19782

## Sheet: Sheet2
	Sample Name	GAPDH Average CT	circRNA7935 Average CT	ΔCT	ΔΔCT	2-ΔΔCT
	1 adjacent tissue	21.76±0.14	33.44±0.19	11.68±0.24	0±0.24	1 (0.85～1.18)
	1 Hcc	20.59±0.07	33.43±0.48	12.84±0.49	1.15±0.49	0.45 (0.32～0.63)
	2 adjacent tissue	24.23±0.15	32.3±0.2	8.08±0.25	-3.61±0.25	12.19 (10.23～14.52)
	2Hcc	22.34±0.03	31.84±0.28	9.5±0.28	-2.18±0.28	4.54 (3.73～5.53)
	3adjacent tissue	22.63±0.1	33.19±0.27	10.56±0.29	-1.12±0.29	2.18 (1.79～2.66)
	3Hcc	19.81±0.04	33.54±0.3	13.73±0.3	2.05±0.3	0.24 (0.2～0.3)
	4adjacent tissue	22.91±0.04	32.31±0.32	9.4±0.32	-2.29±0.32	4.88 (3.91～6.08)
	4 Hcc	21.95±0.07	31.16±0.52	9.21±0.53	-2.48±0.53	5.57 (3.87～8.01)
	5adjacent tissue	23.73±0.09	33.78±0.84	10.05±0.84	-1.64±0.84	3.11 (1.73～5.58)
	5 Hcc	22.1±0.09	31.15±0.3	9.05±0.31	-2.63±0.31	6.2 (5.01～7.67)
	#N/A	#N/A	#N/A	#N/A	#N/A	#N/A
	#N/A	#N/A	#N/A	#N/A	#N/A	#N/A
	#N/A	#N/A	#N/A	#N/A	#N/A	#N/A
	#N/A	#N/A	#N/A	#N/A	#N/A	#N/A
	#N/A	#N/A	#N/A	#N/A	#N/A	#N/A
	#N/A	#N/A	#N/A	#N/A	#N/A	#N/A
	#N/A	#N/A	#N/A	#N/A	#N/A	#N/A
	#N/A	#N/A	#N/A	#N/A	#N/A	#N/A
	#N/A	#N/A	#N/A	#N/A	#N/A	#N/A
	#N/A	#N/A	#N/A	#N/A	#N/A	#N/A
	#N/A	#N/A	#N/A	#N/A	#N/A	#N/A
	#N/A	#N/A	#N/A	#N/A	#N/A	#N/A
	#N/A	#N/A	#N/A	#N/A	#N/A	#N/A
	#N/A	#N/A	#N/A	#N/A	#N/A	#N/A
	#N/A	#N/A	#N/A	#N/A	#N/A	#N/A
	#N/A	#N/A	#N/A	#N/A	#N/A	#N/A
	#N/A	#N/A	#N/A	#N/A	#N/A	#N/A
	#N/A	#N/A	#N/A	#N/A	#N/A	#N/A
	#N/A	#N/A	#N/A	#N/A	#N/A	#N/A
	#N/A	#N/A	#N/A	#N/A	#N/A	#N/A
	#N/A	#N/A	#N/A	#N/A	#N/A	#N/A
	#N/A	#N/A	#N/A	#N/A	#N/A	#N/A
	#N/A	#N/A	#N/A	#N/A	#N/A	#N/A
	#N/A	#N/A	#N/A	#N/A	#N/A	#N/A
	#N/A	#N/A	#N/A	#N/A	#N/A	#N/A
	#N/A	#N/A	#N/A	#N/A	#N/A	#N/A
	#N/A	#N/A	#N/A	#N/A	#N/A	#N/A
	#N/A	#N/A	#N/A	#N/A	#N/A	#N/A
	#N/A	#N/A	#N/A	#N/A	#N/A	#N/A
	#N/A	#N/A	#N/A	#N/A	#N/A	#N/A
	#N/A	#N/A	#N/A	#N/A	#N/A	#N/A
	#N/A	#N/A	#N/A	#N/A	#N/A	#N/A
	#N/A	#N/A	#N/A	#N/A	#N/A	#N/A
	#N/A	#N/A	#N/A	#N/A	#N/A	#N/A
	#N/A	#N/A	#N/A	#N/A	#N/A	#N/A
	#N/A	#N/A	#N/A	#N/A	#N/A	#N/A
	#N/A	#N/A	#N/A	#N/A	#N/A	#N/A
	#N/A	#N/A	#N/A	#N/A	#N/A	#N/A
	#N/A	#N/A	#N/A	#N/A	#N/A	#N/A
	#N/A	#N/A	#N/A	#N/A	#N/A	#N/A
	#N/A	#N/A	#N/A	#N/A	#N/A	#N/A
	#N/A	#N/A	#N/A	#N/A	#N/A	#N/A
	#N/A	#N/A	#N/A	#N/A	#N/A	#N/A
	#N/A	#N/A	#N/A	#N/A	#N/A	#N/A
	#N/A	#N/A	#N/A	#N/A	#N/A	#N/A
	#N/A	#N/A	#N/A	#N/A	#N/A	#N/A
	#N/A	#N/A	#N/A	#N/A	#N/A	#N/A
	#N/A	#N/A	#N/A	#N/A	#N/A	#N/A
	#N/A	#N/A	#N/A	#N/A	#N/A	#N/A
	#N/A	#N/A	#N/A	#N/A	#N/A	#N/A
