# Supplementary material for: The potential of CircRNA1002 as a biomarker in hepatitis B virus-related hepatocellular carcinoma
Source: PeerJ. 2022 Jun 28;10:e13640. doi: 10.7717/peerj.13640 (PMC9248787; doi:10.7717/peerj.13640)
Supplement: Supplemental Information 1 [file peerj-10-13640-s001.zip › raw data/RT-qpcr/RT-qPCR circRNA/RT-qPCR circRNA tissue/circRNA7941.xls]

## Sheet: Sheet1
	Sample Name	邹玉奇1275877 Normal	邹玉奇1275877 Hcc	吴鹏飞1271374 Normal	吴鹏飞1271374 Hcc	徐银莲1269097 Normal	徐银莲1269097 Hcc	沈伟进1269559 Normal	沈伟进1269559 Hcc	尹晓林1288525 Normal	尹晓林1288525 Hcc
	Target	GAPDH	GAPDH	GAPDH	GAPDH	GAPDH	GAPDH	GAPDH	GAPDH	GAPDH	GAPDH
	CT1	21.9066	20.6236	24.0543	22.3101	22.7389	19.8491	22.9216	21.931	23.8384	22.1967
	CT2	21.7523	20.6272	24.3478	22.3642	22.6324	19.7602	22.8684	21.9013	23.7087	22.0456
	CT3	21.6173	20.5105	24.2753	22.3311	22.5326	19.8081	22.9491	22.031	23.6575	22.048
	CT Mean	21.7587	20.5871	24.2258	22.3351	22.6346	19.8058	22.913	21.9544	23.7349	22.0968
	SD	0.144779	0.0663796	0.152878	0.0272783	0.103173	0.0445357	0.0409986	0.067948	0.0932681	0.0865474
	Sample Name	邹玉奇1275877 Normal	邹玉奇1275877 Hcc	吴鹏飞1271374 Normal	吴鹏飞1271374 Hcc	徐银莲1269097 Normal	徐银莲1269097 Hcc	沈伟进1269559 Normal	沈伟进1269559 Hcc	尹晓林1288525 Normal	尹晓林1288525 Hcc
	Target	circRNA7941	circRNA7941	circRNA7941	circRNA7941	circRNA7941	circRNA7941	circRNA7941	circRNA7941	circRNA7941	circRNA7941
	CT1			30.5164		30.8667	32.9963	30.4676	30.7714	30.8819
	CT2	29.243	36.0338	30.3822	31.8132	30.2541	32.4046	30.1254			30.5942
	CT3	29.3981	36.72		31.7303	30.9749	32.1456	29.7193	30.7743	31.2983	30.1778
	CT Mean	29.3206	36.3769	30.4493	31.7718	30.6986	32.5155	30.1041	30.7728	31.0901	30.386
	SD	0.109625	0.485192	0.0948702	0.0586522	0.388681	0.436089	0.37463	0.00207835	0.294429	0.294416
	ΔCT	7.56181	15.7898	6.22349	9.43663	8.06397	12.7097	7.19107	8.81842	7.3552	8.28925
	SD	0.1816	0.489712	0.179922	0.0646853	0.402141	0.438358	0.376867	0.0679797	0.308849	0.306873
	ΔΔCT	0	8.22799	-1.33832	1.87482	0.502161	5.14788	-0.370742	1.25661	-0.206608	0.727435
	SD	0.1816	0.489712	0.179922	0.0646853	0.402141	0.438358	0.376867	0.0679797	0.308849	0.306873
	2-ΔΔCT	1	0.00333525	2.52857	0.272662	0.706048	0.0282054	1.29302	0.418527	1.15397	0.603977
	正偏差	0.134141	0.00134799	0.335851	0.0125034	0.226972	0.0100146	0.38599	0.020193	0.275475	0.143157
	负偏差	0.118276	0.000959994	0.296473	0.0119552	0.171757	0.00739055	0.297254	0.0192636	0.222387	0.115727

## Sheet: Sheet2
sample name	GAPDH Average CT	circRNA7941 Average CT	ΔCT	ΔΔCT	2-ΔΔCT
1adjacent tissue	21.76±0.14	29.32±0.11	7.56±0.18	0±0.18	1 (0.88～1.13)
1HCC	20.59±0.07	36.38±0.49	15.79±0.49	8.23±0.49	0 (0～0)
1adjacent tissue	24.23±0.15	30.45±0.09	6.22±0.18	-1.34±0.18	2.53 (2.23～2.86)
1HCC	22.34±0.03	31.77±0.06	9.44±0.06	1.87±0.06	0.27 (0.26～0.29)
1adjacent tissue	22.63±0.1	30.7±0.39	8.06±0.4	0.5±0.4	0.71 (0.53～0.93)
1HCC	19.81±0.04	32.52±0.44	12.71±0.44	5.15±0.44	0.03 (0.02～0.04)
1adjacent tissue	22.91±0.04	30.1±0.37	7.19±0.38	-0.37±0.38	1.29 (1～1.68)
1HCC	21.95±0.07	30.77±0	8.82±0.07	1.26±0.07	0.42 (0.4～0.44)
1adjacent tissue	23.73±0.09	31.09±0.29	7.36±0.31	-0.21±0.31	1.15 (0.93～1.43)
1HCC	22.1±0.09	30.39±0.29	8.29±0.31	0.73±0.31	0.6 (0.49～0.75)
	#N/A	#N/A	#N/A	#N/A	#N/A
	#N/A	#N/A	#N/A	#N/A	#N/A
	#N/A	#N/A	#N/A	#N/A	#N/A
	#N/A	#N/A	#N/A	#N/A	#N/A
	#N/A	#N/A	#N/A	#N/A	#N/A
	#N/A	#N/A	#N/A	#N/A	#N/A
	#N/A	#N/A	#N/A	#N/A	#N/A
	#N/A	#N/A	#N/A	#N/A	#N/A
	#N/A	#N/A	#N/A	#N/A	#N/A
	#N/A	#N/A	#N/A	#N/A	#N/A
	#N/A	#N/A	#N/A	#N/A	#N/A
	#N/A	#N/A	#N/A	#N/A	#N/A
	#N/A	#N/A	#N/A	#N/A	#N/A
	#N/A	#N/A	#N/A	#N/A	#N/A
	#N/A	#N/A	#N/A	#N/A	#N/A
	#N/A	#N/A	#N/A	#N/A	#N/A
	#N/A	#N/A	#N/A	#N/A	#N/A
	#N/A	#N/A	#N/A	#N/A	#N/A
	#N/A	#N/A	#N/A	#N/A	#N/A
	#N/A	#N/A	#N/A	#N/A	#N/A
	#N/A	#N/A	#N/A	#N/A	#N/A
	#N/A	#N/A	#N/A	#N/A	#N/A
	#N/A	#N/A	#N/A	#N/A	#N/A
	#N/A	#N/A	#N/A	#N/A	#N/A
	#N/A	#N/A	#N/A	#N/A	#N/A
	#N/A	#N/A	#N/A	#N/A	#N/A
	#N/A	#N/A	#N/A	#N/A	#N/A
	#N/A	#N/A	#N/A	#N/A	#N/A
	#N/A	#N/A	#N/A	#N/A	#N/A
	#N/A	#N/A	#N/A	#N/A	#N/A
	#N/A	#N/A	#N/A	#N/A	#N/A
	#N/A	#N/A	#N/A	#N/A	#N/A
	#N/A	#N/A	#N/A	#N/A	#N/A
	#N/A	#N/A	#N/A	#N/A	#N/A
	#N/A	#N/A	#N/A	#N/A	#N/A
	#N/A	#N/A	#N/A	#N/A	#N/A
	#N/A	#N/A	#N/A	#N/A	#N/A
	#N/A	#N/A	#N/A	#N/A	#N/A
	#N/A	#N/A	#N/A	#N/A	#N/A
	#N/A	#N/A	#N/A	#N/A	#N/A
	#N/A	#N/A	#N/A	#N/A	#N/A
	#N/A	#N/A	#N/A	#N/A	#N/A
	#N/A	#N/A	#N/A	#N/A	#N/A
	#N/A	#N/A	#N/A	#N/A	#N/A
	#N/A	#N/A	#N/A	#N/A	#N/A
	#N/A	#N/A	#N/A	#N/A	#N/A
	#N/A	#N/A	#N/A	#N/A	#N/A
	#N/A	#N/A	#N/A	#N/A	#N/A
	#N/A	#N/A	#N/A	#N/A	#N/A
	#N/A	#N/A	#N/A	#N/A	#N/A
