# Supplementary material for: The potential of CircRNA1002 as a biomarker in hepatitis B virus-related hepatocellular carcinoma
Source: PeerJ. 2022 Jun 28;10:e13640. doi: 10.7717/peerj.13640 (PMC9248787; doi:10.7717/peerj.13640)
Supplement: Supplemental Information 1 [file peerj-10-13640-s001.zip › raw data/RT-qpcr/RT-qPCR circRNA/RT-qPCR circRNA tissue/hsa_circ_0007259.xls]

## Sheet: Sheet1
	Sample Name	邹玉奇1275877 Normal	邹玉奇1275877 Hcc	吴鹏飞1271374 Normal	吴鹏飞1271374 Hcc	徐银莲1269097 Normal	徐银莲1269097 Hcc	沈伟进1269559 Normal	沈伟进1269559 Hcc	尹晓林1288525 Normal	尹晓林1288525 Hcc
	Target	GAPDH	GAPDH	GAPDH	GAPDH	GAPDH	GAPDH	GAPDH	GAPDH	GAPDH	GAPDH
	CT1	21.9066	20.6236	24.0543	22.3101	22.7389	19.8491	22.9216	21.931	23.8384	22.1967
	CT2	21.7523	20.6272	24.3478	22.3642	22.6324	19.7602	22.8684	21.9013	23.7087	22.0456
	CT3	21.6173	20.5105	24.2753	22.3311	22.5326	19.8081	22.9491	22.031	23.6575	22.048
	CT Mean	21.7587	20.5871	24.2258	22.3351	22.6346	19.8058	22.913	21.9544	23.7349	22.0968
	SD	0.144779	0.0663796	0.152878	0.0272783	0.103173	0.0445357	0.0409986	0.067948	0.0932681	0.0865474
	Sample Name	邹玉奇1275877 Normal	邹玉奇1275877 Hcc	吴鹏飞1271374 Normal	吴鹏飞1271374 Hcc	徐银莲1269097 Normal	徐银莲1269097 Hcc	沈伟进1269559 Normal	沈伟进1269559 Hcc	尹晓林1288525 Normal	尹晓林1288525 Hcc
	Target	hsa_circ_0007259	hsa_circ_0007259	hsa_circ_0007259	hsa_circ_0007259	hsa_circ_0007259	hsa_circ_0007259	hsa_circ_0007259	hsa_circ_0007259	hsa_circ_0007259	hsa_circ_0007259
	CT1	34.3348	34.7874	35.3515	34.4483	32.2252	34.5804	33.0884	34.975	36.3145	35.4343
	CT2	34.4811	34.5457		35.3849	32.7149	33.8011	32.798	34.8925	36.9649	35.533
	CT3	34.4692		35.2379	34.9669	32.1715	33.9215	33.6073	34.9024	36.7657	35.7868
	CT Mean	34.4284	34.6666	35.2947	34.9333	32.3705	34.101	33.1646	34.9233	36.6817	35.5847
	SD	0.0812909	0.170953	0.0803717	0.469193	0.299422	0.419542	0.409966	0.0450403	0.333231	0.181877
	ΔCT	12.6696	14.0795	11.0689	12.5982	9.73592	14.2952	10.2515	12.9688	12.9468	13.4879
	SD	0.16604	0.183388	0.172717	0.469985	0.316699	0.421899	0.412011	0.0815202	0.346037	0.201419
	ΔΔCT	0	1.40983	-1.60073	-0.0714143	-2.9337	1.62558	-2.41809	0.299226	0.27718	0.818319
	SD	0.16604	0.183388	0.172717	0.469985	0.316699	0.421899	0.412011	0.0815202	0.346037	0.201419
	2-ΔΔCT	1	0.376355	3.03297	1.05075	7.64068	0.324078	5.34465	0.812688	0.825203	0.567102
	正偏差	0.121975	0.051014	0.385732	0.404637	1.87562	0.110086	1.76662	0.0472436	0.223683	0.0849683
	负偏差	0.108714	0.0449246	0.34221	0.292137	1.50594	0.0821729	1.32774	0.0446481	0.175981	0.0738965

## Sheet: Sheet2
	sample name	GAPDH Average CT	hsa_circ_0007259 Average CT	ΔCT	ΔΔCT	2-ΔΔCT
	1adjacent tissue	21.76±0.14	34.43±0.08	12.67±0.17	0±0.17	1 (0.89～1.12)
	1HCC	20.59±0.07	34.67±0.17	14.08±0.18	1.41±0.18	0.38 (0.33～0.43)
	1adjacent tissue	24.23±0.15	35.29±0.08	11.07±0.17	-1.6±0.17	3.03 (2.69～3.42)
	1HCC	22.34±0.03	34.93±0.47	12.6±0.47	-0.07±0.47	1.05 (0.76～1.46)
	1adjacent tissue	22.63±0.1	32.37±0.3	9.74±0.32	-2.93±0.32	7.64 (6.13～9.52)
	1HCC	19.81±0.04	34.1±0.42	14.3±0.42	1.63±0.42	0.32 (0.24～0.43)
	1adjacent tissue	22.91±0.04	33.16±0.41	10.25±0.41	-2.42±0.41	5.34 (4.02～7.11)
	1HCC	21.95±0.07	34.92±0.05	12.97±0.08	0.3±0.08	0.81 (0.77～0.86)
	1adjacent tissue	23.73±0.09	36.68±0.33	12.95±0.35	0.28±0.35	0.83 (0.65～1.05)
	1HCC	22.1±0.09	35.58±0.18	13.49±0.2	0.82±0.2	0.57 (0.49～0.65)
		#N/A	#N/A	#N/A	#N/A	#N/A
		#N/A	#N/A	#N/A	#N/A	#N/A
		#N/A	#N/A	#N/A	#N/A	#N/A
		#N/A	#N/A	#N/A	#N/A	#N/A
		#N/A	#N/A	#N/A	#N/A	#N/A
		#N/A	#N/A	#N/A	#N/A	#N/A
		#N/A	#N/A	#N/A	#N/A	#N/A
		#N/A	#N/A	#N/A	#N/A	#N/A
		#N/A	#N/A	#N/A	#N/A	#N/A
		#N/A	#N/A	#N/A	#N/A	#N/A
		#N/A	#N/A	#N/A	#N/A	#N/A
		#N/A	#N/A	#N/A	#N/A	#N/A
		#N/A	#N/A	#N/A	#N/A	#N/A
		#N/A	#N/A	#N/A	#N/A	#N/A
		#N/A	#N/A	#N/A	#N/A	#N/A
		#N/A	#N/A	#N/A	#N/A	#N/A
		#N/A	#N/A	#N/A	#N/A	#N/A
		#N/A	#N/A	#N/A	#N/A	#N/A
		#N/A	#N/A	#N/A	#N/A	#N/A
		#N/A	#N/A	#N/A	#N/A	#N/A
		#N/A	#N/A	#N/A	#N/A	#N/A
		#N/A	#N/A	#N/A	#N/A	#N/A
		#N/A	#N/A	#N/A	#N/A	#N/A
		#N/A	#N/A	#N/A	#N/A	#N/A
		#N/A	#N/A	#N/A	#N/A	#N/A
		#N/A	#N/A	#N/A	#N/A	#N/A
		#N/A	#N/A	#N/A	#N/A	#N/A
		#N/A	#N/A	#N/A	#N/A	#N/A
		#N/A	#N/A	#N/A	#N/A	#N/A
		#N/A	#N/A	#N/A	#N/A	#N/A
		#N/A	#N/A	#N/A	#N/A	#N/A
		#N/A	#N/A	#N/A	#N/A	#N/A
		#N/A	#N/A	#N/A	#N/A	#N/A
		#N/A	#N/A	#N/A	#N/A	#N/A
		#N/A	#N/A	#N/A	#N/A	#N/A
		#N/A	#N/A	#N/A	#N/A	#N/A
		#N/A	#N/A	#N/A	#N/A	#N/A
		#N/A	#N/A	#N/A	#N/A	#N/A
		#N/A	#N/A	#N/A	#N/A	#N/A
		#N/A	#N/A	#N/A	#N/A	#N/A
		#N/A	#N/A	#N/A	#N/A	#N/A
		#N/A	#N/A	#N/A	#N/A	#N/A
		#N/A	#N/A	#N/A	#N/A	#N/A
		#N/A	#N/A	#N/A	#N/A	#N/A
		#N/A	#N/A	#N/A	#N/A	#N/A
		#N/A	#N/A	#N/A	#N/A	#N/A
		#N/A	#N/A	#N/A	#N/A	#N/A
		#N/A	#N/A	#N/A	#N/A	#N/A
		#N/A	#N/A	#N/A	#N/A	#N/A
		#N/A	#N/A	#N/A	#N/A	#N/A
