# Supplementary material for: The potential of CircRNA1002 as a biomarker in hepatitis B virus-related hepatocellular carcinoma
Source: PeerJ. 2022 Jun 28;10:e13640. doi: 10.7717/peerj.13640 (PMC9248787; doi:10.7717/peerj.13640)
Supplement: Supplemental Information 1 [file peerj-10-13640-s001.zip › raw data/RT-qpcr/RT-qPCR circRNA/RT-qPCR circRNA tissue/hsa_circ_0072433.xls]

## Sheet: Results
Well	Sample Name	Target Name	Task	Reporter	Quencher	RQ	RQ Min	RQ Max	Cт	Cт Mean	Cт SD	ΔCт	ΔCт Mean	ΔCт SE	HK Control ΔCт Mean	HK Control ΔCт SE	ΔΔCт	Automatic Ct Threshold	Ct Threshold	Automatic Baseline	Baseline Start	Baseline End	Efficiency	Tm1	Tm2	Tm3	Comments	HIGHSD	NOAMP	EXPFAIL	MTP
A4	Normal1	0072433-F1R1	UNKNOWN	SYBR-2	None				34.5501	34.6398	0.099753							TRUE	0.217154	TRUE	3	29	1	77.6959				N	N	N	N
A5	Normal1	0072433-F1R1	UNKNOWN	SYBR-2	None				34.7473	34.6398	0.099753							TRUE	0.217154	TRUE	3	29	1	77.6959				N	N	N	N
A6	Normal1	0072433-F1R1	UNKNOWN	SYBR-2	None				34.622	34.6398	0.099753							TRUE	0.217154	TRUE	3	29	1	77.6959				N	N	N	N
B4	Hcc1	0072433-F1R1	UNKNOWN	SYBR-2	None				Undetermined									TRUE	0.217154	TRUE	3	39	1	78.6901	61.5906	82.8655		N	N	Y	Y
B5	Hcc1	0072433-F1R1	UNKNOWN	SYBR-2	None				Undetermined									TRUE	0.217154	TRUE	3	39	1	79.0877	61.5906	83.8596		N	Y	Y	Y
B6	Hcc1	0072433-F1R1	UNKNOWN	SYBR-2	None				Undetermined									TRUE	0.217154	TRUE	3	39	1	79.2866	61.5906			N	N	Y	Y
C4	Normal2	0072433-F1R1	UNKNOWN	SYBR-2	None				Undetermined	35.239								TRUE	0.217154	TRUE	3	39	1	78.6901	61.5906			N	N	Y	Y
C5	Normal2	0072433-F1R1	UNKNOWN	SYBR-2	None				35.239	35.239								TRUE	0.217154	TRUE	3	30	1	77.6959				N	N	N	N
C6	Normal2	0072433-F1R1	UNKNOWN	SYBR-2	None				Undetermined	35.239								TRUE	0.217154	TRUE	3	39	1	61.5906	79.0877	83.2632		N	Y	Y	Y
D4	Hcc2	0072433-F1R1	UNKNOWN	SYBR-2	None				Undetermined	34.8628								TRUE	0.217154	TRUE	3	21	1	61.5906	78.4912	68.9474		N	N	N	Y
D5	Hcc2	0072433-F1R1	UNKNOWN	SYBR-2	None				34.8628	34.8628								TRUE	0.217154	TRUE	3	31	1	77.6959				N	N	N	N
D6	Hcc2	0072433-F1R1	UNKNOWN	SYBR-2	None				Undetermined	34.8628								TRUE	0.217154	TRUE	3	39	1	61.5906	78.6901	84.0585		N	Y	Y	Y
E4	Normal3	0072433-F1R1	UNKNOWN	SYBR-2	None				Undetermined	34.8781	0.658996							TRUE	0.217154	TRUE	3	39	1	61.5906	68.7485	77.4971		N	Y	Y	Y
E5	Normal3	0072433-F1R1	UNKNOWN	SYBR-2	None				35.3441	34.8781	0.658996							TRUE	0.217154	TRUE	3	31	1	77.6959				Y	N	N	N
E6	Normal3	0072433-F1R1	UNKNOWN	SYBR-2	None				34.4122	34.8781	0.658996							TRUE	0.217154	TRUE	3	28	1	77.4971				Y	N	N	N
F4	Hcc3	0072433-F1R1	UNKNOWN	SYBR-2	None				35.7134	36.012	0.862442							TRUE	0.217154	TRUE	3	31	1	77.6959				Y	N	N	N
F5	Hcc3	0072433-F1R1	UNKNOWN	SYBR-2	None				36.9841	36.012	0.862442							TRUE	0.217154	TRUE	3	32	1	77.8947				Y	N	N	N
F6	Hcc3	0072433-F1R1	UNKNOWN	SYBR-2	None				35.3386	36.012	0.862442							TRUE	0.217154	TRUE	3	31	1	77.6959				Y	N	N	N
G1	Normal4	0072433-F1R1	UNKNOWN	SYBR-2	None				35.0294	35.4393	0.420491							TRUE	0.217154	TRUE	3	32	1	77.4971				N	N	N	N
G2	Normal4	0072433-F1R1	UNKNOWN	SYBR-2	None				35.8697	35.4393	0.420491							TRUE	0.217154	TRUE	3	32	1	77.4971				N	N	N	N
G3	Normal4	0072433-F1R1	UNKNOWN	SYBR-2	None				35.4188	35.4393	0.420491							TRUE	0.217154	TRUE	3	31	1	77.4971				N	N	N	N
G4	Hcc4	0072433-F1R1	UNKNOWN	SYBR-2	None				35.924	36.0955	0.904289							TRUE	0.217154	TRUE	3	32	1	77.4971				Y	N	N	N
G5	Hcc4	0072433-F1R1	UNKNOWN	SYBR-2	None				35.2892	36.0955	0.904289							TRUE	0.217154	TRUE	3	32	1	77.4971				Y	N	N	N
G6	Hcc4	0072433-F1R1	UNKNOWN	SYBR-2	None				37.0732	36.0955	0.904289							TRUE	0.217154	TRUE	3	32	1	77.8947				Y	N	N	N
H1	Normal5	0072433-F1R1	UNKNOWN	SYBR-2	None				36.9268	36.9268								TRUE	0.217154	TRUE	3	34	1	77.4971				N	N	N	N
H2	Normal5	0072433-F1R1	UNKNOWN	SYBR-2	None				Undetermined	36.9268								TRUE	0.217154	TRUE	3	39	1	61.3918				N	Y	Y	N
H3	Normal5	0072433-F1R1	UNKNOWN	SYBR-2	None				Undetermined	36.9268								TRUE	0.217154	TRUE	3	39	1	61.5906				N	Y	Y	N
H4	Hcc5	0072433-F1R1	UNKNOWN	SYBR-2	None				33.8166	35.0898	1.14031							TRUE	0.217154	TRUE	3	30	1	77.4971				Y	N	N	N
H5	Hcc5	0072433-F1R1	UNKNOWN	SYBR-2	None				36.0171	35.0898	1.14031							TRUE	0.217154	TRUE	3	32	1	77.6959				Y	N	N	N
H6	Hcc5	0072433-F1R1	UNKNOWN	SYBR-2	None				35.4358	35.0898	1.14031							TRUE	0.217154	TRUE	3	31	1	77.6959				Y	N	N	N
