# Supplementary material for: The potential of CircRNA1002 as a biomarker in hepatitis B virus-related hepatocellular carcinoma
Source: PeerJ. 2022 Jun 28;10:e13640. doi: 10.7717/peerj.13640 (PMC9248787; doi:10.7717/peerj.13640)
Supplement: Supplemental Information 1 [file peerj-10-13640-s001.zip › raw data/RT-qpcr/RT-qPCR mRNA tissue/RT-qPCR mRNA tissue.xls]

## Sheet: data analysis
	CT value					average CT value					△CT=CTtarget gene-Ctgapdh				△△CT=△CTtarget-△CTcontrol				fold change=2-△△CT
sample	GAPDH	FOS	KLF6	PLAC8		GAPDH	FOS	KLF6	PLAC8		FOS	KLF6	PLAC8		FOS	KLF6	PLAC8		FOS	KLF6	PLAC8
HCC1	20.5529	24.8082	23.2218	27.0565
	20.7232	24.7796	23.2372	27.0315		20.6754	24.7695	23.1925	27.0334		4.09415	2.51717	6.35805		0	0	0		1	1	1
	20.75	24.7207	23.1186	27.0122
adjacent tissue1	21.1897	23.6447	23.5327	24.4927
	21.2273	23.6961	23.2696	24.4195		21.2172	23.6436	23.4568	24.48		2.4264	2.23954	3.26281		-1.66775	-0.277631	-3.09524		3.17718	1.2122	8.54595
	21.2347	23.5901	23.5679	24.5279
HCC2	21.2408	28.2067	23.302	23.4132
	21.2535	28.448	24.2314	23.4439		21.2541	28.4233	23.6718	23.407		7.16918	2.41771	2.15286		3.07503	-0.0994584	-4.20519		0.118665	1.07137	18.4454
	21.268	28.6152	23.4821	23.3638
adjacent tissue2	21.9698	25.028	22.6337	23.9682
	21.9708	25.0284	22.7693	24.1693		21.9354	24.9357	22.7765	24.0438		3.00031	0.841129	2.10837		-1.09384	-1.67604	-4.24969		2.13441	3.19551	19.0232
	21.8657	24.7507	22.9266	23.9938
HCC3	18.2594	25.0565	23.7351	23.474
	18.1527	25.0259	23.6829	23.4292		18.1932	25.0442	23.6867	23.4115		6.85093	5.49352	5.21828		2.75678	2.97635	-1.13978		0.147953	0.127066	2.20347
	18.1676	25.05	23.6422	23.3313
adjacent tissue3	19.7885	23.7575	23.6875	24.545
	19.7772	23.7021	23.6627	24.47		19.7609	23.6842	23.6494	24.4595		3.92336	3.88848	4.69863		-0.170788	1.3713	-1.65942		1.12567	0.386542	3.15889
	19.7169	23.5932	23.5979	24.3635
HCC4	21.7902	24.3206	23.4426	24.6497
	21.661	24.2227	23.8393	24.7227		21.7491	24.2422	23.7043	24.6802		2.49311	1.95517	2.93108		-1.60104	-0.562007	-3.42698		3.03362	1.47632	10.7553
	21.7962	24.1834	23.831	24.6682
adjacent tissue4	20.7494	29.2561	29.91	24.2272
	20.7711	29.2257	29.3947	24.4485		20.7789	29.1409	29.6627	24.4045		8.36196	8.88378	3.62561		4.26781	6.3666	-2.73244		0.0519113	0.0121189	6.64578
	20.8163	28.9409	29.6835	24.5379
HCC5	20.6181	23.8301	23.4654	23.5861
	20.4007	23.6692	23.5257	23.6202		20.4912	23.7331	23.468	23.5703		3.24197	2.97688	3.07909		-0.852178	0.459705	-3.27896		1.80522	0.727135	9.70657
	20.4548	23.7001	23.413	23.5045
adjacent tissue5	21.0021	27.0683	27.3604	23.4009
	21.1003	26.9848	27.3725	23.433		21.1438	27.013	27.4804	23.5226		5.8692	6.33665	2.37877		1.77505	3.81948	-3.97928		0.292184	0.0708309	15.7719
	21.329	26.9858	27.7084	23.7338
HCC6	20.2547	23.7452	23.5513	24.0542
	20.2591	23.8502	23.5597	23.8693		20.2596	23.8767	23.5716	23.9216		3.61707	3.31194	3.66191		-0.477082	0.79477	-2.69614		1.39193	0.576435	6.48066
	20.2651	24.0347	23.6037	23.8412
adjacent tissue6	21.1114	21.363	24.0591	23.6353
	20.9091	21.2498	24.1268	23.7363		20.971	21.2761	24.1454	23.7111		0.305175	3.17447	2.74013		-3.78897	0.6573	-3.61792		13.8228	0.634064	12.2773
	20.8924	21.2156	24.2503	23.7618
