# Supplementary material for: The potential of CircRNA1002 as a biomarker in hepatitis B virus-related hepatocellular carcinoma
Source: PeerJ. 2022 Jun 28;10:e13640. doi: 10.7717/peerj.13640 (PMC9248787; doi:10.7717/peerj.13640)
Supplement: Supplemental Information 1 [file peerj-10-13640-s001.zip › raw data/circRNA quality validation files/2_mapped_stat.xlsx]

## Sheet: Sheet1
Sample	HCC1	HCC2	HCC3	HCC4	HCC5	HBV1	HBV2	HBV3	HBV4
Valid reads	72668186	85249482	100355312	104319800	85734690	86106690	87209192	88524734	93454236
Mapped reads	63952485(88.01%)	76285220(89.48%)	89663870(89.35%)	93146738(89.29%)	76615097(89.36%)	77062123(89.50%)	77325600(88.67%)	79104773(89.36%)	84186072(90.08%)
Unique Mapped reads	60313383(83.00%)	68881196(80.80%)	84843118(84.54%)	86318133(82.74%)	70029769(81.68%)	72446354(84.14%)	73374496(84.14%)	73930655(83.51%)	77158520(82.56%)
Multi Mapped reads	3639102(5.01%)	7404024(8.69%)	4820752(4.80%)	6828605(6.55%)	6585328(7.68%)	4615769(5.36%)	3951104(4.53%)	5174118(5.84%)	7027552(7.52%)
PE Mapped reads	29222250(40.21%)	35512132(41.66%)	41336612(41.19%)	43292738(41.50%)	35499108(41.41%)	35908046(41.70%)	35324290(40.51%)	36470868(41.20%)	39240565(41.99%)
Mapped left reads	33712955(46.39%)	39894669(46.80%)	47097104(46.93%)	48703767(46.69%)	40322564(47.03%)	40189950(46.67%)	40928464(46.93%)	41681361(47.08%)	44132444(47.22%)
Mapped right reads	30239530(41.61%)	36390551(42.69%)	42566766(42.42%)	44442971(42.60%)	36292533(42.33%)	36872173(42.82%)	36397136(41.74%)	37423412(42.27%)	40053628(42.86%)
Reads map to sense strand	30539620(42.03%)	34890222(40.93%)	42943588(42.79%)	43652224(41.84%)	35690828(41.63%)	36436400(42.32%)	37056282(42.49%)	37447827(42.30%)	38906190(41.63%)
Reads map to antisense strand	29773763(40.97%)	33990974(39.87%)	41899530(41.75%)	42665909(40.90%)	34338941(40.05%)	36009954(41.82%)	36318214(41.64%)	36482828(41.21%)	38252330(40.93%)
Non-splice reads	36771498(50.60%)	37852850(44.40%)	51608838(51.43%)	47867746(45.89%)	29158547(34.01%)	51503087(59.81%)	49937857(57.26%)	44265956(50.00%)	50857920(54.42%)
Splice reads	23541885(32.40%)	31028346(36.40%)	33234280(33.12%)	38450387(36.86%)	40871222(47.67%)	20943267(24.32%)	23436639(26.87%)	29664699(33.51%)	26300600(28.14%)
Unmapped reads	8715701(11.99%)	8964262(10.52%)	10691442(10.65%)	11173062(10.71%)	9119593(10.64%)	9044567(10.50%)	9883592(11.33%)	9419961(10.64%)	9268164(9.92%)
Back-spliced junctions reads	771846(1.06%)	809704(0.95%)	902351(0.90%)	1233353(1.18%)	1472608(1.72%)	749187(0.87%)	734050(0.84%)	959763(1.08%)	714068(0.76%)
