# Supplementary material for: The potential of CircRNA1002 as a biomarker in hepatitis B virus-related hepatocellular carcinoma
Source: PeerJ. 2022 Jun 28;10:e13640. doi: 10.7717/peerj.13640 (PMC9248787; doi:10.7717/peerj.13640)
Supplement: Supplemental Information 1 [file peerj-10-13640-s001.zip › raw data/circRNA quality validation files/ReadsQC.xlsx]

## Sheet: Sheet1
Sample	Raw Data		Valid Data		Valid Ratio(reads)	Q20%	Q30%	GC content%
	Read	Base	Read	Base
HCC1	79368772	11.91G	77481624	11.62G	97.62	99.3	95.21	51
HCC2	93876094	14.08G	91966682	13.80G	97.97	99.52	96.08	53
HCC3	108850032	16.33G	106278122	15.94G	97.64	99.4	95.55	50.5
HCC4	114729536	17.21G	112629922	16.89G	98.17	99.55	96.06	53
HCC5	92661828	13.90G	91351466	13.70G	98.59	99.51	96.06	56
HBV1	96009166	14.40G	93459912	14.02G	97.34	99.65	96.17	48.5
HBV2	96041204	14.41G	93260922	13.99G	97.11	99.38	95.54	49
HBV3	97266800	14.59G	95236108	14.29G	97.91	99.56	96.05	51
HBV4	104733400	15.71G	101860510	15.28G	97.26	99.63	96.49	50.5
