# Supplementary material for: The potential of CircRNA1002 as a biomarker in hepatitis B virus-related hepatocellular carcinoma
Source: PeerJ. 2022 Jun 28;10:e13640. doi: 10.7717/peerj.13640 (PMC9248787; doi:10.7717/peerj.13640)
Supplement: Supplemental Information 1 [file peerj-10-13640-s001.zip › raw data/circRNA quality validation files/circRNA_length.xlsx]

id	length
ciRNA1	423
ciRNA10	220
ciRNA100	600
ciRNA1000	511
ciRNA1001	979
ciRNA1002	832
ciRNA1003	1220
ciRNA1004	594
ciRNA1005	828
ciRNA1006	768
ciRNA1007	395
ciRNA1008	309
ciRNA1009	1522
ciRNA101	181
ciRNA1010	178
ciRNA1011	496
ciRNA1012	157
ciRNA1013	259
ciRNA1014	843
ciRNA1015	524
ciRNA1016	209
ciRNA1017	860
ciRNA1018	400
ciRNA1019	2022
ciRNA102	444
ciRNA1020	712
ciRNA1021	509
ciRNA1022	449
ciRNA1023	744
ciRNA1024	521
ciRNA1025	840
ciRNA1026	665
ciRNA1027	802
ciRNA1028	138
ciRNA1029	862
ciRNA103	1848
ciRNA1030	394
ciRNA1031	1257
ciRNA1032	2202
ciRNA1033	597
ciRNA1034	519
ciRNA1035	241
ciRNA1036	186
ciRNA1037	1496
ciRNA1038	1429
ciRNA1039	541
ciRNA104	379
ciRNA1040	184
ciRNA1041	188
ciRNA1042	1256
ciRNA1043	1247
ciRNA1044	348
ciRNA1045	290
ciRNA1046	304
ciRNA1047	685
ciRNA1048	2014
ciRNA1049	338
ciRNA105	211
ciRNA1050	345
ciRNA1051	1842
ciRNA1052	325
ciRNA1053	322
ciRNA1054	164
ciRNA1055	739
ciRNA1056	4925
ciRNA1057	986
ciRNA1058	2688
ciRNA1059	511
ciRNA106	1216
ciRNA1060	389
ciRNA1061	343
ciRNA1062	235
ciRNA1063	274
ciRNA1064	156
ciRNA1065	193
ciRNA1066	884
ciRNA1067	186
ciRNA1068	1064
ciRNA1069	1441
ciRNA107	218
ciRNA1070	876
ciRNA1071	889
ciRNA1072	1628
ciRNA1073	188
ciRNA1074	324
ciRNA1075	153
ciRNA1076	226
ciRNA1077	324
ciRNA1078	1348
ciRNA1079	512
ciRNA108	280
ciRNA1080	173
ciRNA1081	211
ciRNA1082	226
ciRNA1083	708
ciRNA1084	525
ciRNA1085	221
ciRNA1086	169
ciRNA1087	608
ciRNA1088	272
ciRNA1089	310
ciRNA109	1315
ciRNA1090	1237
ciRNA1091	288
ciRNA1092	303
ciRNA1093	1893
ciRNA1094	510
ciRNA1095	287
ciRNA1096	368
ciRNA1097	3218
ciRNA1098	414
ciRNA1099	266
ciRNA11	1568
ciRNA110	1207
ciRNA1100	603
ciRNA1101	1245
ciRNA1102	175
ciRNA1103	1114
ciRNA1104	2621
ciRNA1105	370
ciRNA1106	1106
ciRNA1107	603
ciRNA1108	489
ciRNA1109	299
ciRNA111	758
ciRNA1110	795
ciRNA1111	838
ciRNA1112	5892
ciRNA1113	412
ciRNA1114	898
ciRNA1115	755
ciRNA1116	310
ciRNA1117	151
ciRNA1118	514
ciRNA1119	572
ciRNA112	345
ciRNA1120	332
ciRNA1121	536
ciRNA1122	1073
ciRNA1123	1290
ciRNA1124	249
ciRNA1125	394
ciRNA1126	699
ciRNA1127	1686
ciRNA1128	240
ciRNA1129	838
ciRNA113	195
ciRNA1130	620
ciRNA1131	311
ciRNA1132	868
ciRNA1133	169
ciRNA1134	225
ciRNA1135	195
ciRNA1136	175
ciRNA1137	272
ciRNA1138	1771
ciRNA1139	246
ciRNA114	241
ciRNA1140	456
ciRNA1141	525
ciRNA1142	747
ciRNA1143	214
ciRNA1144	276
ciRNA1145	242
ciRNA1146	1418
ciRNA1147	316
ciRNA1148	687
ciRNA1149	432
ciRNA115	168
ciRNA1150	266
ciRNA1151	167
ciRNA1152	580
ciRNA1153	745
ciRNA1154	878
ciRNA1155	271
ciRNA1156	433
ciRNA1157	1304
ciRNA1158	351
ciRNA1159	845
ciRNA116	3135
ciRNA1160	834
ciRNA1161	168
ciRNA1162	258
ciRNA1163	637
ciRNA1164	178
ciRNA1165	417
ciRNA1166	499
ciRNA1167	281
ciRNA1168	305
ciRNA1169	326
ciRNA117	445
ciRNA1170	2218
ciRNA1171	1304
ciRNA1172	404
ciRNA1173	1974
ciRNA1174	274
ciRNA1175	314
ciRNA1176	608
ciRNA1177	289
ciRNA1178	178
ciRNA1179	535
ciRNA118	1058
ciRNA1180	671
ciRNA1181	943
ciRNA1182	629
ciRNA1183	234
ciRNA1184	401
ciRNA1185	212
ciRNA1186	906
ciRNA1187	927
ciRNA1188	1459
ciRNA1189	723
ciRNA119	382
ciRNA1190	489
ciRNA1191	281
ciRNA1192	486
ciRNA1193	541
ciRNA1194	1755
ciRNA1195	748
ciRNA1196	479
ciRNA1197	199
ciRNA1198	359
ciRNA1199	198
ciRNA12	385
ciRNA120	1776
ciRNA1200	1654
ciRNA1201	276
ciRNA1202	200
ciRNA1203	806
ciRNA1204	275
ciRNA1205	124
ciRNA1206	410
ciRNA1207	237
ciRNA1208	492
ciRNA1209	290
ciRNA121	146
ciRNA1210	181
ciRNA1211	667
ciRNA1212	453
ciRNA1213	3690
ciRNA1214	169
ciRNA1215	292
ciRNA1216	281
ciRNA1217	487
ciRNA1218	360
ciRNA1219	473
ciRNA122	617
ciRNA1220	400
ciRNA1221	463
ciRNA1222	481
ciRNA1223	2419
ciRNA1224	1031
ciRNA1225	758
ciRNA1226	233
ciRNA1227	3629
ciRNA1228	561
ciRNA1229	244
ciRNA123	596
ciRNA1230	702
ciRNA1231	520
ciRNA1232	757
ciRNA1233	983
ciRNA1234	197
ciRNA1235	181
ciRNA1236	1925
ciRNA1237	432
ciRNA1238	517
ciRNA1239	698
ciRNA124	571
ciRNA1240	4624
ciRNA1241	1802
ciRNA1242	206
ciRNA1243	284
ciRNA1244	356
ciRNA1245	862
ciRNA1246	1032
ciRNA1247	499
ciRNA1248	313
ciRNA1249	676
ciRNA125	81654
ciRNA1250	574
ciRNA1251	513
ciRNA1252	529
ciRNA1253	2357
ciRNA1254	285
ciRNA1255	432
ciRNA1256	284
ciRNA1257	208
ciRNA1258	545
ciRNA1259	1509
ciRNA126	178
ciRNA1260	205
ciRNA1261	244
ciRNA1262	307
ciRNA1263	304
ciRNA1264	602
ciRNA1265	303
ciRNA1266	386
ciRNA1267	215
ciRNA1268	2005
ciRNA1269	495
ciRNA127	251
ciRNA1270	292
ciRNA1271	200
ciRNA1272	1166
ciRNA1273	2033
ciRNA1274	410
ciRNA1275	569
ciRNA1276	286
ciRNA1277	166
ciRNA1278	570
ciRNA1279	614
ciRNA128	410
ciRNA1280	147
ciRNA1281	1063
ciRNA1282	315
ciRNA1283	2228
ciRNA1284	152
ciRNA1285	419
ciRNA1286	579
ciRNA1287	851
ciRNA1288	381
ciRNA1289	1031
ciRNA129	306
ciRNA1290	1270
ciRNA1291	295
ciRNA1292	609
ciRNA1293	362
ciRNA1294	437
ciRNA1295	972
ciRNA1296	198
ciRNA1297	659
ciRNA1298	505
ciRNA1299	215
ciRNA13	483
ciRNA130	1123
ciRNA1300	817
ciRNA1301	191
ciRNA1302	281
ciRNA1303	394
ciRNA1304	240
ciRNA1305	366
ciRNA1306	1833
ciRNA1307	2246
ciRNA1308	551
ciRNA1309	275
ciRNA131	485
ciRNA1310	1969
ciRNA1311	743
ciRNA1312	155
ciRNA1313	1443
ciRNA1314	532
ciRNA1315	428
ciRNA1316	230
ciRNA1317	369
ciRNA1318	843
ciRNA1319	862
ciRNA132	484
ciRNA1320	1937
ciRNA1321	512
ciRNA1322	155
ciRNA1323	1627
ciRNA1324	302
ciRNA1325	359
ciRNA1326	518
ciRNA1327	694
ciRNA1328	233
ciRNA1329	231
ciRNA133	483
ciRNA1330	2812
ciRNA1331	581
ciRNA1332	872
ciRNA1333	3557
ciRNA1334	339
ciRNA1335	142
ciRNA1336	230
ciRNA1337	828
ciRNA1338	15804
ciRNA1339	168
ciRNA134	205
ciRNA1340	416
ciRNA1341	249
ciRNA1342	211
ciRNA1343	210
ciRNA1344	704
ciRNA1345	201
ciRNA1346	155
ciRNA1347	878
ciRNA1348	240
ciRNA1349	305
ciRNA135	172
ciRNA1350	1025
ciRNA1351	239
ciRNA1352	1090
ciRNA1353	582
ciRNA1354	784
ciRNA1355	526
ciRNA1356	310
ciRNA1357	559
ciRNA1358	560
ciRNA1359	222
ciRNA136	255
ciRNA1360	643
ciRNA1361	566
ciRNA1362	982
ciRNA1363	378
ciRNA1364	777
ciRNA1365	3411
ciRNA1366	406
ciRNA1367	2674
ciRNA1368	331
ciRNA1369	2992
ciRNA137	445
ciRNA1370	789
ciRNA1371	247
ciRNA1372	242
ciRNA1373	1427
ciRNA1374	191
ciRNA1375	153
ciRNA1376	445
ciRNA1377	616
ciRNA1378	1209
ciRNA1379	494
ciRNA138	588
ciRNA1380	508
ciRNA1381	1011
ciRNA1382	187
ciRNA1383	159
ciRNA1384	464
ciRNA1385	727
ciRNA1386	564
ciRNA1387	252
ciRNA1388	177
ciRNA1389	281
ciRNA139	180
ciRNA1390	1341
ciRNA1391	653
ciRNA1392	152
ciRNA1393	210
ciRNA1394	586
ciRNA1395	1336
ciRNA1396	213
ciRNA1397	1504
ciRNA1398	162
ciRNA1399	279
ciRNA14	864
ciRNA140	192
ciRNA1400	647
ciRNA1401	168
ciRNA1402	569
ciRNA1403	176
ciRNA1404	789
ciRNA1405	356
ciRNA1406	167
ciRNA1407	246
ciRNA1408	382
ciRNA1409	274
ciRNA141	1349
ciRNA1410	521
ciRNA1411	283
ciRNA1412	134
ciRNA1413	279
ciRNA1414	311
ciRNA1415	490
ciRNA1416	566
ciRNA1417	361
ciRNA1418	176
ciRNA1419	752
ciRNA142	690
ciRNA1420	199
ciRNA1421	220
ciRNA1422	1335
ciRNA1423	381
ciRNA1424	2596
ciRNA1425	1448
ciRNA1426	1591
ciRNA1427	305
ciRNA1428	367
ciRNA1429	387
ciRNA143	1203
ciRNA1430	245
ciRNA1431	281
ciRNA1432	188
ciRNA1433	152
ciRNA1434	1167
ciRNA1435	202
ciRNA1436	508
ciRNA1437	339
ciRNA1438	2270
ciRNA1439	142
ciRNA144	528
ciRNA1440	3059
ciRNA1441	477
ciRNA1442	635
ciRNA1443	178
ciRNA1444	1420
ciRNA1445	1435
ciRNA1446	141
ciRNA1447	366
ciRNA1448	151
ciRNA1449	2977
ciRNA145	616
ciRNA1450	1757
ciRNA1451	937
ciRNA1452	262
ciRNA1453	432
ciRNA1454	1766
ciRNA1455	304
ciRNA1456	170
ciRNA1457	909
ciRNA1458	986
ciRNA1459	843
ciRNA146	375
ciRNA1460	1258
ciRNA1461	1240
ciRNA1462	213
ciRNA1463	170
ciRNA1464	339
ciRNA1465	146
ciRNA1466	185
ciRNA1467	161
ciRNA1468	289
ciRNA1469	1067
ciRNA147	1793
ciRNA1470	441
ciRNA1471	314
ciRNA1472	312
ciRNA1473	412
ciRNA1474	261
ciRNA1475	644
ciRNA1476	180
ciRNA1477	240
ciRNA1478	157
ciRNA1479	571
ciRNA148	1968
ciRNA1480	822
ciRNA1481	402
ciRNA1482	238
ciRNA1483	601
ciRNA1484	163
ciRNA1485	176
ciRNA1486	248
ciRNA1487	1124
ciRNA1488	279
ciRNA1489	882
ciRNA149	237
ciRNA1490	237
ciRNA1491	324
ciRNA1492	227
ciRNA1493	225
ciRNA1494	315
ciRNA1495	606
ciRNA1496	264
ciRNA1497	312
ciRNA1498	614
ciRNA1499	296
ciRNA15	236
ciRNA150	1331
ciRNA1500	3696
ciRNA1501	3697
ciRNA1502	169
ciRNA1503	443
ciRNA1504	2347
ciRNA1505	655
ciRNA1506	212
ciRNA1507	495
ciRNA1508	3434
ciRNA1509	225
ciRNA151	1385
ciRNA1510	4252
ciRNA1511	851
ciRNA1512	234
ciRNA1513	1002
ciRNA1514	268
ciRNA1515	862
ciRNA1516	239
ciRNA1517	1886
ciRNA1518	384
ciRNA1519	1173
ciRNA152	316
ciRNA1520	352
ciRNA1521	569
ciRNA1522	491
ciRNA1523	452
ciRNA1524	168
ciRNA1525	185
ciRNA1526	1173
ciRNA1527	206
ciRNA1528	424
ciRNA1529	245
ciRNA153	241
ciRNA1530	1443
ciRNA1531	451
ciRNA1532	879
ciRNA1533	547
ciRNA1534	386
ciRNA1535	868
ciRNA1536	548
ciRNA1537	660
ciRNA1538	315
ciRNA1539	266
ciRNA154	198
ciRNA1540	2082
ciRNA1541	202
ciRNA1542	736
ciRNA1543	470
ciRNA1544	917
ciRNA1545	1110
ciRNA1546	244
ciRNA1547	225
ciRNA1548	4391
ciRNA1549	1168
ciRNA155	246
ciRNA1550	701
ciRNA1551	452
ciRNA1552	191
ciRNA1553	180
ciRNA1554	367
ciRNA1555	705
ciRNA1556	195
ciRNA1557	499
ciRNA1558	2186
ciRNA1559	932
ciRNA156	930
ciRNA1560	662
ciRNA1561	497
ciRNA1562	322
ciRNA1563	255
ciRNA1564	1970
ciRNA1565	627
ciRNA1566	489
ciRNA1567	446
ciRNA1568	381
ciRNA1569	305
ciRNA157	419
ciRNA1570	333
ciRNA1571	436
ciRNA1572	219
ciRNA1573	1333
ciRNA1574	363
ciRNA1575	638
ciRNA1576	239
ciRNA1577	282
ciRNA1578	16947
ciRNA1579	290
ciRNA158	1352
ciRNA1580	339
ciRNA1581	289
ciRNA1582	406
ciRNA1583	154
ciRNA1584	140
ciRNA1585	417
ciRNA1586	1047
ciRNA1587	244
ciRNA1588	2584
ciRNA1589	2352
ciRNA159	449
ciRNA1590	1564
ciRNA1591	295
ciRNA1592	255
ciRNA1593	839
ciRNA1594	447
ciRNA1595	212
ciRNA1596	601
ciRNA1597	173
ciRNA16	1405
ciRNA160	134
ciRNA161	146
ciRNA162	173
ciRNA163	185
ciRNA164	1058
ciRNA165	612
ciRNA166	387
ciRNA167	930
ciRNA168	645
ciRNA169	1585
ciRNA17	835
ciRNA170	199
ciRNA171	179
ciRNA172	500
ciRNA173	454
ciRNA174	706
ciRNA175	3162
ciRNA176	3168
ciRNA177	1125
ciRNA178	876
ciRNA179	210
ciRNA18	104
ciRNA180	161
ciRNA181	388
ciRNA182	290
ciRNA183	880
ciRNA184	332
ciRNA185	377
ciRNA186	450
ciRNA187	388
ciRNA188	311
ciRNA189	592
ciRNA19	163
ciRNA190	1336
ciRNA191	469
ciRNA192	147
ciRNA193	1767
ciRNA194	1910
ciRNA195	579
ciRNA196	295
ciRNA197	220
ciRNA198	2370
ciRNA199	403
ciRNA2	246
ciRNA20	175
ciRNA200	162
ciRNA201	85141
ciRNA202	145
ciRNA203	598
ciRNA204	745
ciRNA205	348
ciRNA206	260
ciRNA207	689
ciRNA208	483
ciRNA209	484
ciRNA21	160
ciRNA210	485
ciRNA211	417
ciRNA212	201
ciRNA213	272
ciRNA214	325
ciRNA215	164
ciRNA216	174
ciRNA217	148
ciRNA218	1613
ciRNA219	291
ciRNA22	171
ciRNA220	204
ciRNA221	213
ciRNA222	398
ciRNA223	318
ciRNA224	249
ciRNA225	311
ciRNA226	287
ciRNA227	162
ciRNA228	1798
ciRNA229	321
ciRNA23	525
ciRNA230	504
ciRNA231	948
ciRNA232	159
ciRNA233	495
ciRNA234	359
ciRNA235	187
ciRNA236	2747
ciRNA237	469
ciRNA238	372
ciRNA239	517
ciRNA24	1594
ciRNA240	777
ciRNA241	256
ciRNA242	510
ciRNA243	496
ciRNA244	334
ciRNA245	468
ciRNA246	1335
ciRNA247	418
ciRNA248	376
ciRNA249	1335
ciRNA25	680
ciRNA250	179
ciRNA251	440
ciRNA252	3946
ciRNA253	232
ciRNA254	1386
ciRNA255	290
ciRNA256	270
ciRNA257	174
ciRNA258	384
ciRNA259	333
ciRNA26	379
ciRNA260	313
ciRNA261	312
ciRNA262	233
ciRNA263	454
ciRNA264	2636
ciRNA265	567
ciRNA266	336
ciRNA267	1637
ciRNA268	201
ciRNA269	881
ciRNA27	198
ciRNA270	450
ciRNA271	828
ciRNA272	170
ciRNA273	494
ciRNA274	1185
ciRNA275	248
ciRNA276	361
ciRNA277	148
ciRNA278	262
ciRNA279	1363
ciRNA28	318
ciRNA280	330
ciRNA281	130
ciRNA282	414
ciRNA283	386
ciRNA284	552
ciRNA285	4868
ciRNA286	551
ciRNA287	781
ciRNA288	210
ciRNA289	2002
ciRNA29	317
ciRNA290	210
ciRNA291	317
ciRNA292	990
ciRNA293	632
ciRNA294	339
ciRNA295	165
ciRNA296	274
ciRNA297	273
ciRNA298	550
ciRNA299	260
ciRNA3	708
ciRNA30	407
ciRNA300	558
ciRNA301	819
ciRNA302	469
ciRNA303	632
ciRNA304	1300
ciRNA305	384
ciRNA306	372
ciRNA307	278
ciRNA308	199
ciRNA309	317
ciRNA31	202
ciRNA310	817
ciRNA311	706
ciRNA312	221
ciRNA313	359
ciRNA314	376
ciRNA315	2818
ciRNA316	162
ciRNA317	157
ciRNA318	1176
ciRNA319	502
ciRNA32	1068
ciRNA320	151
ciRNA321	1297
ciRNA322	602
ciRNA323	346
ciRNA324	326
ciRNA325	407
ciRNA326	761
ciRNA327	2802
ciRNA328	281
ciRNA329	181
ciRNA33	117
ciRNA330	320
ciRNA331	3309
ciRNA332	188
ciRNA333	299
ciRNA334	420
ciRNA335	390
ciRNA336	666
ciRNA337	662
ciRNA338	577
ciRNA339	323
ciRNA34	336
ciRNA340	914
ciRNA341	2233
ciRNA342	599
ciRNA343	363
ciRNA344	764
ciRNA345	256
ciRNA346	631
ciRNA347	340
ciRNA348	282
ciRNA349	206
ciRNA35	203
ciRNA350	196
ciRNA351	217
ciRNA352	436
ciRNA353	204
ciRNA354	383
ciRNA355	199
ciRNA356	599
ciRNA357	287
ciRNA358	476
ciRNA359	285
ciRNA36	831
ciRNA360	161
ciRNA361	2553
ciRNA362	732
ciRNA363	693
ciRNA364	634
ciRNA365	2602
ciRNA366	1110
ciRNA367	461
ciRNA368	229
ciRNA369	252
ciRNA37	400
ciRNA370	1487
ciRNA371	229
ciRNA372	446
ciRNA373	595
ciRNA374	386
ciRNA375	233
ciRNA376	803
ciRNA377	385
ciRNA378	581
ciRNA379	526
ciRNA38	711
ciRNA380	584
ciRNA381	600
ciRNA382	234
ciRNA383	300
ciRNA384	314
ciRNA385	842
ciRNA386	1250
ciRNA387	1246
ciRNA388	1245
ciRNA389	1237
ciRNA39	189
ciRNA390	1558
ciRNA391	519
ciRNA392	3324
ciRNA393	1188
ciRNA394	254
ciRNA395	362
ciRNA396	503
ciRNA397	467
ciRNA398	800
ciRNA399	342
ciRNA4	1514
ciRNA40	240
ciRNA400	770
ciRNA401	169
ciRNA402	184
ciRNA403	3033
ciRNA404	553
ciRNA405	192
ciRNA406	136
ciRNA407	196
ciRNA408	533
ciRNA409	246
ciRNA41	200
ciRNA410	649
ciRNA411	884
ciRNA412	691
ciRNA413	537
ciRNA414	454
ciRNA415	1721
ciRNA416	549
ciRNA417	860
ciRNA418	454
ciRNA419	453
ciRNA42	751
ciRNA420	242
ciRNA421	233
ciRNA422	446
ciRNA423	3072
ciRNA424	845
ciRNA425	1853
ciRNA426	349
ciRNA427	323
ciRNA428	409
ciRNA429	1678
ciRNA43	4520
ciRNA430	226
ciRNA431	1803
ciRNA432	1147
ciRNA433	3399
ciRNA434	264
ciRNA435	548
ciRNA436	190
ciRNA437	304
ciRNA438	443
ciRNA439	204
ciRNA44	350
ciRNA440	380
ciRNA441	258
ciRNA442	561
ciRNA443	621
ciRNA444	240
ciRNA445	203
ciRNA446	1356
ciRNA447	399
ciRNA448	201
ciRNA449	1617
ciRNA45	444
ciRNA450	529
ciRNA451	593
ciRNA452	458
ciRNA453	890
ciRNA454	756
ciRNA455	209
ciRNA456	538
ciRNA457	435
ciRNA458	419
ciRNA459	385
ciRNA46	1191
ciRNA460	1637
ciRNA461	2127
ciRNA462	711
ciRNA463	1500
ciRNA464	708
ciRNA465	373
ciRNA466	435
ciRNA467	155
ciRNA468	328
ciRNA469	240
ciRNA47	158
ciRNA470	833
ciRNA471	258
ciRNA472	184
ciRNA473	256
ciRNA474	443
ciRNA475	419
ciRNA476	13278
ciRNA477	516
ciRNA478	225
ciRNA479	567
ciRNA48	601
ciRNA480	240
ciRNA481	341
ciRNA482	182
ciRNA483	341
ciRNA484	281
ciRNA485	196
ciRNA486	3062
ciRNA487	771
ciRNA488	864
ciRNA489	183
ciRNA49	200
ciRNA490	129
ciRNA491	265
ciRNA492	457
ciRNA493	488
ciRNA494	362
ciRNA495	182
ciRNA496	1217
ciRNA497	309
ciRNA498	246
ciRNA499	449
ciRNA5	1249
ciRNA50	451
ciRNA500	180
ciRNA501	136
ciRNA502	496
ciRNA503	2601
ciRNA504	215
ciRNA505	2085
ciRNA506	335
ciRNA507	447
ciRNA508	205
ciRNA509	739
ciRNA51	7157
ciRNA510	500
ciRNA511	361
ciRNA512	457
ciRNA513	569
ciRNA514	492
ciRNA515	549
ciRNA516	151
ciRNA517	253
ciRNA518	179
ciRNA519	375
ciRNA52	214
ciRNA520	384
ciRNA521	1136
ciRNA522	1141
ciRNA523	300
ciRNA524	1075
ciRNA525	1105
ciRNA526	671
ciRNA527	286
ciRNA528	252
ciRNA529	1251
ciRNA53	222
ciRNA530	1248
ciRNA531	190
ciRNA532	475
ciRNA533	336
ciRNA534	1963
ciRNA535	211
ciRNA536	179
ciRNA537	207
ciRNA538	504
ciRNA539	310
ciRNA54	517
ciRNA540	184
ciRNA541	164
ciRNA542	152
ciRNA543	262
ciRNA544	522
ciRNA545	264
ciRNA546	265
ciRNA547	262
ciRNA548	391
ciRNA549	552
ciRNA55	780
ciRNA550	298
ciRNA551	731
ciRNA552	396
ciRNA553	596
ciRNA554	849
ciRNA555	298
ciRNA556	438
ciRNA557	412
ciRNA558	158
ciRNA559	304
ciRNA56	395
ciRNA560	1444
ciRNA561	1372
ciRNA562	230
ciRNA563	196
ciRNA564	237
ciRNA565	285
ciRNA566	353
ciRNA567	651
ciRNA568	1028
ciRNA569	177
ciRNA57	889
ciRNA570	171
ciRNA571	152
ciRNA572	257
ciRNA573	256
ciRNA574	1670
ciRNA575	204
ciRNA576	327
ciRNA577	105
ciRNA578	159
ciRNA579	562
ciRNA58	393
ciRNA580	239
ciRNA581	443
ciRNA582	864
ciRNA583	196
ciRNA584	229
ciRNA585	165
ciRNA586	154
ciRNA587	227
ciRNA588	313
ciRNA589	217
ciRNA59	183
ciRNA590	190
ciRNA591	826
ciRNA592	334
ciRNA593	417
ciRNA594	691
ciRNA595	339
ciRNA596	272
ciRNA597	1613
ciRNA598	215
ciRNA599	392
ciRNA6	1069
ciRNA60	1766
ciRNA600	710
ciRNA601	190
ciRNA602	918
ciRNA603	1670
ciRNA604	2649
ciRNA605	473
ciRNA606	154
ciRNA607	145
ciRNA608	160
ciRNA609	904
ciRNA61	426
ciRNA610	225
ciRNA611	316
ciRNA612	322
ciRNA613	198
ciRNA614	168
ciRNA615	177
ciRNA616	295
ciRNA617	665
ciRNA618	217
ciRNA619	416
ciRNA62	431
ciRNA620	228
ciRNA621	266
ciRNA622	392
ciRNA623	452
ciRNA624	733
ciRNA625	212
ciRNA626	564
ciRNA627	233
ciRNA628	176
ciRNA629	121
ciRNA63	1409
ciRNA630	276
ciRNA631	299
ciRNA632	238
ciRNA633	221
ciRNA634	159
ciRNA635	208
ciRNA636	319
ciRNA637	387
ciRNA638	439
ciRNA639	568
ciRNA64	1097
ciRNA640	567
ciRNA641	564
ciRNA642	389
ciRNA643	215
ciRNA644	160
ciRNA645	216
ciRNA646	247
ciRNA647	160
ciRNA648	3159
ciRNA649	224
ciRNA65	310
ciRNA650	1522
ciRNA651	249
ciRNA652	246
ciRNA653	262
ciRNA654	557
ciRNA655	237
ciRNA656	152
ciRNA657	286
ciRNA658	807
ciRNA659	704
ciRNA66	185
ciRNA660	1426
ciRNA661	489
ciRNA662	245
ciRNA663	514
ciRNA664	310
ciRNA665	377
ciRNA666	315
ciRNA667	154
ciRNA668	2154
ciRNA669	232
ciRNA67	660
ciRNA670	327
ciRNA671	289
ciRNA672	514
ciRNA673	367
ciRNA674	378
ciRNA675	1945
ciRNA676	743
ciRNA677	430
ciRNA678	180
ciRNA679	152
ciRNA68	504
ciRNA680	2369
ciRNA681	286
ciRNA682	343
ciRNA683	402
ciRNA684	195
ciRNA685	259
ciRNA686	260
ciRNA687	398
ciRNA688	223
ciRNA689	287
ciRNA69	503
ciRNA690	365
ciRNA691	218
ciRNA692	296
ciRNA693	596
ciRNA694	540
ciRNA695	502
ciRNA696	491
ciRNA697	162
ciRNA698	220
ciRNA699	960
ciRNA7	173
ciRNA70	136
ciRNA700	460
ciRNA701	137
ciRNA702	550
ciRNA703	206
ciRNA704	402
ciRNA705	571
ciRNA706	564
ciRNA707	573
ciRNA708	576
ciRNA709	501
ciRNA71	151
ciRNA710	200
ciRNA711	727
ciRNA712	439
ciRNA713	788
ciRNA714	685
ciRNA715	478
ciRNA716	175
ciRNA717	933
ciRNA718	363
ciRNA719	1004
ciRNA72	755
ciRNA720	354
ciRNA721	136
ciRNA722	962
ciRNA723	692
ciRNA724	493
ciRNA725	488
ciRNA726	682
ciRNA727	264
ciRNA728	301
ciRNA729	164
ciRNA73	113
ciRNA730	266
ciRNA731	224
ciRNA732	288
ciRNA733	269
ciRNA734	1232
ciRNA735	675
ciRNA736	219
ciRNA737	205
ciRNA738	227
ciRNA739	918
ciRNA74	401
ciRNA740	276
ciRNA741	472
ciRNA742	267
ciRNA743	298
ciRNA744	153
ciRNA745	635
ciRNA746	149
ciRNA747	3168
ciRNA748	312
ciRNA749	274
ciRNA75	2013
ciRNA750	1541
ciRNA751	331
ciRNA752	1839
ciRNA753	487
ciRNA754	279
ciRNA755	277
ciRNA756	575
ciRNA757	1714
ciRNA758	257
ciRNA759	396
ciRNA76	7909
ciRNA760	203
ciRNA761	505
ciRNA762	8218
ciRNA763	196
ciRNA764	804
ciRNA765	527
ciRNA766	206
ciRNA767	205
ciRNA768	835
ciRNA769	340
ciRNA77	728
ciRNA770	1450
ciRNA771	211
ciRNA772	187
ciRNA773	202
ciRNA774	554
ciRNA775	621
ciRNA776	397
ciRNA777	380
ciRNA778	303
ciRNA779	263
ciRNA78	279
ciRNA780	1066
ciRNA781	314
ciRNA782	903
ciRNA783	502
ciRNA784	174
ciRNA785	208
ciRNA786	312
ciRNA787	289
ciRNA788	188
ciRNA789	164
ciRNA79	278
ciRNA790	337
ciRNA791	743
ciRNA792	737
ciRNA793	520
ciRNA794	271
ciRNA795	585
ciRNA796	561
ciRNA797	1434
ciRNA798	140
ciRNA799	799
ciRNA8	172
ciRNA80	363
ciRNA800	231
ciRNA801	226
ciRNA802	178
ciRNA803	4889
ciRNA804	290
ciRNA805	413
ciRNA806	244
ciRNA807	237
ciRNA808	844
ciRNA809	1249
ciRNA81	166
ciRNA810	695
ciRNA811	1157
ciRNA812	1756
ciRNA813	952
ciRNA814	347
ciRNA815	1980
ciRNA816	385
ciRNA817	371
ciRNA818	503
ciRNA819	875
ciRNA82	284
ciRNA820	355
ciRNA821	501
ciRNA822	475
ciRNA823	235
ciRNA824	440
ciRNA825	181
ciRNA826	170
ciRNA827	305
ciRNA828	395
ciRNA829	521
ciRNA83	1335
ciRNA830	204
ciRNA831	256
ciRNA832	381
ciRNA833	238
ciRNA834	558
ciRNA835	161
ciRNA836	680
ciRNA837	156
ciRNA838	232
ciRNA839	174
ciRNA84	514
ciRNA840	1093
ciRNA841	1166
ciRNA842	260
ciRNA843	233
ciRNA844	218
ciRNA845	153
ciRNA846	368
ciRNA847	383
ciRNA848	326
ciRNA849	895
ciRNA85	768
ciRNA850	260
ciRNA851	1546
ciRNA852	455
ciRNA853	533
ciRNA854	1211
ciRNA855	841
ciRNA856	532
ciRNA857	134
ciRNA858	159
ciRNA859	1114
ciRNA86	253
ciRNA860	600
ciRNA861	177
ciRNA862	203
ciRNA863	214
ciRNA864	717
ciRNA865	506
ciRNA866	3734
ciRNA867	495
ciRNA868	243
ciRNA869	723
ciRNA87	513
ciRNA870	254
ciRNA871	2345
ciRNA872	152
ciRNA873	169
ciRNA874	469
ciRNA875	427
ciRNA876	260
ciRNA877	223
ciRNA878	232
ciRNA879	4557
ciRNA88	440
ciRNA880	221
ciRNA881	282
ciRNA882	207
ciRNA883	392
ciRNA884	1066
ciRNA885	278
ciRNA886	1201
ciRNA887	221
ciRNA888	1216
ciRNA889	250
ciRNA89	587
ciRNA890	948
ciRNA891	426
ciRNA892	521
ciRNA893	2140
ciRNA894	210
ciRNA895	7094
ciRNA896	324
ciRNA897	343
ciRNA898	592
ciRNA899	272
ciRNA9	204
ciRNA90	1542
ciRNA900	268
ciRNA901	603
ciRNA902	4413
ciRNA903	195
ciRNA904	411
ciRNA905	433
ciRNA906	449
ciRNA907	209
ciRNA908	166
ciRNA909	178
ciRNA91	168
ciRNA910	265
ciRNA911	247
ciRNA912	208
ciRNA913	216
ciRNA914	2868
ciRNA915	145
ciRNA916	290
ciRNA917	220
ciRNA918	770
ciRNA919	1285
ciRNA92	429
ciRNA920	6413
ciRNA921	1405
ciRNA922	2314
ciRNA923	553
ciRNA924	311
ciRNA925	697
ciRNA926	500
ciRNA927	1109
ciRNA928	812
ciRNA929	442
ciRNA93	135
ciRNA930	153
ciRNA931	615
ciRNA932	505
ciRNA933	1291
ciRNA934	1734
ciRNA935	573
ciRNA936	182
ciRNA937	470
ciRNA938	1206
ciRNA939	287
ciRNA94	1411
ciRNA940	218
ciRNA941	393
ciRNA942	221
ciRNA943	573
ciRNA944	356
ciRNA945	1571
ciRNA946	194
ciRNA947	190
ciRNA948	796
ciRNA949	641
ciRNA95	1053
ciRNA950	251
ciRNA951	414
ciRNA952	937
ciRNA953	2296
ciRNA954	1506
ciRNA955	404
ciRNA956	303
ciRNA957	1121
ciRNA958	2629
ciRNA959	2652
ciRNA96	482
ciRNA960	570
ciRNA961	575
ciRNA962	180
ciRNA963	290
ciRNA964	261
ciRNA965	425
ciRNA966	940
ciRNA967	1239
ciRNA968	803
ciRNA969	223
ciRNA97	486
ciRNA970	247
ciRNA971	549
ciRNA972	506
ciRNA973	1568
ciRNA974	180
ciRNA975	817
ciRNA976	268
ciRNA977	649
ciRNA978	263
ciRNA979	364
ciRNA98	487
ciRNA980	625
ciRNA981	308
ciRNA982	1053
ciRNA983	510
ciRNA984	797
ciRNA985	384
ciRNA986	161
ciRNA987	1212
ciRNA988	307
ciRNA989	233
ciRNA99	212
ciRNA990	986
ciRNA991	374
ciRNA992	241
ciRNA993	1045
ciRNA994	244
ciRNA995	243
ciRNA996	3191
ciRNA997	960
ciRNA998	470
ciRNA999	160
circRNA1	662
circRNA10	821
circRNA100	377
circRNA1000	239
circRNA10000	808
circRNA10001	282
circRNA10002	197
circRNA10003	282
circRNA10004	617
circRNA10005	430
circRNA10006	324
circRNA10007	211
circRNA10008	1828
circRNA10009	2067
circRNA1001	332
circRNA10010	428
circRNA10011	876
circRNA10012	451
circRNA10013	355
circRNA10014	324
circRNA10015	423
circRNA10016	852
circRNA10017	391
circRNA10018	450
circRNA10019	837
circRNA1002	169
circRNA10020	187
circRNA10021	323
circRNA10022	248
circRNA10023	176
circRNA10024	1164
circRNA10025	2596
circRNA10026	493
circRNA10027	1081
circRNA10028	2156
circRNA10029	585
circRNA1003	238
circRNA10030	1845
circRNA10031	1963
circRNA10032	315
circRNA10033	450
circRNA10034	666
circRNA10035	1245
circRNA10036	1733
circRNA10037	223
circRNA10038	570
circRNA10039	440
circRNA1004	466
circRNA10040	232
circRNA10041	188
circRNA10042	372
circRNA10043	2460
circRNA10044	474
circRNA10045	286
circRNA10046	221
circRNA10047	170
circRNA10048	1619
circRNA10049	231
circRNA1005	237
circRNA10050	491
circRNA10051	529
circRNA10052	1144
circRNA10053	508
circRNA10054	601
circRNA10055	486
circRNA10056	1351
circRNA10057	292
circRNA10058	853
circRNA10059	428
circRNA1006	510
circRNA10060	446
circRNA10061	491
circRNA10062	1544
circRNA10063	248
circRNA10064	703
circRNA10065	709
circRNA10066	480
circRNA10067	307
circRNA10068	400
circRNA10069	534
circRNA1007	176
circRNA10070	315
circRNA10071	903
circRNA10072	841
circRNA10073	1968
circRNA10074	740
circRNA10075	545
circRNA10076	318
circRNA10077	224
circRNA10078	1229
circRNA10079	1005
circRNA1008	382
circRNA10080	1637
circRNA10081	1248
circRNA10082	506
circRNA10083	940
circRNA10084	1166
circRNA10085	755
circRNA10086	742
circRNA10087	286
circRNA10088	115
circRNA10089	571
circRNA1009	280
circRNA10090	308
circRNA10091	551
circRNA10092	1182
circRNA10093	243
circRNA10094	753
circRNA10095	767
circRNA10096	1149
circRNA10097	320
circRNA10098	300
circRNA10099	625
circRNA101	535
circRNA1010	208
circRNA10100	379
circRNA10101	364
circRNA10102	395
circRNA10103	257
circRNA10104	205
circRNA10105	267
circRNA10106	220
circRNA10107	696
circRNA10108	803
circRNA10109	467
circRNA1011	313
circRNA10110	746
circRNA10111	279
circRNA10112	182
circRNA10113	320
circRNA10114	332
circRNA10115	217
circRNA10116	388
circRNA10117	1008
circRNA10118	628
circRNA10119	318
circRNA1012	1263
circRNA10120	305
circRNA10121	206
circRNA10122	873
circRNA10123	1063
circRNA10124	1131
circRNA10125	1250
circRNA10126	1752
circRNA10127	659
circRNA10128	917
circRNA10129	489
circRNA1013	577
circRNA10130	679
circRNA10131	214
circRNA10132	404
circRNA10133	472
circRNA10134	1093
circRNA10135	258
circRNA10136	377
circRNA10137	536
circRNA10138	879
circRNA10139	187
circRNA1014	1239
circRNA10140	510
circRNA10141	159
circRNA10142	720
circRNA10143	616
circRNA10144	232
circRNA10145	189
circRNA10146	329
circRNA10147	218
circRNA10148	1049
circRNA10149	924
circRNA1015	402
circRNA10150	960
circRNA10151	1152
circRNA10152	838
circRNA10153	648
circRNA10154	278
circRNA10155	172
circRNA10156	156
circRNA10157	206
circRNA10158	476
circRNA10159	815
circRNA1016	358
circRNA10160	1101
circRNA10161	1251
circRNA10162	269
circRNA10163	897
circRNA10164	214
circRNA10165	408
circRNA10166	558
circRNA10167	292
circRNA10168	194
circRNA10169	344
circRNA1017	237
circRNA10170	299
circRNA10171	182
circRNA10172	516
circRNA10173	725
circRNA10174	370
circRNA10175	631
circRNA10176	1008
circRNA10177	321
circRNA10178	208
circRNA10179	358
circRNA1018	515
circRNA10180	300
circRNA10181	312
circRNA10182	512
circRNA10183	401
circRNA10184	1508
circRNA10185	193
circRNA10186	501
circRNA10187	358
circRNA10188	258
circRNA10189	1039
circRNA1019	278
circRNA10190	345
circRNA10191	263
circRNA10192	219
circRNA10193	673
circRNA10194	933
circRNA10195	591
circRNA10196	768
circRNA10197	276
circRNA10198	794
circRNA10199	360
circRNA102	248
circRNA1020	462
circRNA10200	475
circRNA10201	186
circRNA10202	509
circRNA10203	756
circRNA10204	407
circRNA10205	841
circRNA10206	371
circRNA10207	975
circRNA10208	190
circRNA10209	305
circRNA1021	298
circRNA10210	693
circRNA10211	832
circRNA10212	527
circRNA10213	390
circRNA10214	1051
circRNA10215	912
circRNA10216	995
circRNA10217	2982
circRNA10218	1041
circRNA10219	626
circRNA1022	589
circRNA10220	798
circRNA10221	152
circRNA10222	456
circRNA10223	397
circRNA10224	414
circRNA10225	259
circRNA10226	599
circRNA10227	374
circRNA10228	578
circRNA10229	737
circRNA1023	1487
circRNA10230	394
circRNA10231	925
circRNA10232	538
circRNA10233	690
circRNA10234	263
circRNA10235	379
circRNA10236	531
circRNA10237	268
circRNA10238	883
circRNA10239	378
circRNA1024	322
circRNA10240	1034
circRNA10241	338
circRNA10242	1168
circRNA10243	2201
circRNA10244	830
circRNA10245	1863
circRNA10246	1121
circRNA10247	1033
circRNA10248	1553
circRNA10249	928
circRNA1025	483
circRNA10250	215
circRNA10251	1025
circRNA10252	630
circRNA10253	695
circRNA10254	279
circRNA10255	601
circRNA10256	404
circRNA10257	469
circRNA10258	258
circRNA10259	190
circRNA1026	312
circRNA10260	882
circRNA10261	662
circRNA10262	160
circRNA10263	208
circRNA10264	460
circRNA10265	397
circRNA10266	339
circRNA10267	566
circRNA10268	1253
circRNA10269	227
circRNA1027	401
circRNA10270	271
circRNA10271	556
circRNA10272	330
circRNA10273	459
circRNA10274	309
circRNA10275	239
circRNA10276	223
circRNA10277	255
circRNA10278	423
circRNA10279	963
circRNA1028	479
circRNA10280	337
circRNA10281	182
circRNA10282	337
circRNA10283	1183
circRNA10284	337
circRNA10285	260
circRNA10286	328
circRNA10287	341
circRNA10288	239
circRNA10289	138
circRNA1029	171
circRNA10290	273
circRNA10291	463
circRNA10292	313
circRNA10293	171
circRNA10294	234
circRNA10295	693
circRNA10296	251
circRNA10297	477
circRNA10298	305
circRNA10299	167
circRNA103	169
circRNA1030	427
circRNA10300	730
circRNA10301	229
circRNA10302	263
circRNA10303	2292
circRNA10304	952
circRNA10305	2211
circRNA10306	247
circRNA10307	442
circRNA10308	391
circRNA10309	273
circRNA1031	1051
circRNA10310	431
circRNA10311	1050
circRNA10312	349
circRNA10313	968
circRNA10314	269
circRNA10315	435
circRNA10316	288
circRNA10317	269
circRNA10318	591
circRNA10319	674
circRNA1032	392
circRNA10320	322
circRNA10321	473
circRNA10322	660
circRNA10323	578
circRNA10324	386
circRNA10325	517
circRNA10326	460
circRNA10327	584
circRNA10328	284
circRNA10329	279
circRNA1033	245
circRNA10330	472
circRNA10331	582
circRNA10332	867
circRNA10333	1380
circRNA10334	285
circRNA10335	303
circRNA10336	588
circRNA10337	603
circRNA10338	153
circRNA10339	309
circRNA1034	154
circRNA10340	270
circRNA10341	504
circRNA10342	286
circRNA10343	451
circRNA10344	844
circRNA10345	558
circRNA10346	317
circRNA10347	393
circRNA10348	581
circRNA10349	214
circRNA1035	340
circRNA10350	267
circRNA10351	195
circRNA10352	237
circRNA10353	349
circRNA10354	427
circRNA10355	764
circRNA10356	222
circRNA10357	1029
circRNA10358	1162
circRNA10359	807
[truncated: 48,328 more rows]
