# Supplementary material for: The potential of CircRNA1002 as a biomarker in hepatitis B virus-related hepatocellular carcinoma
Source: PeerJ. 2022 Jun 28;10:e13640. doi: 10.7717/peerj.13640 (PMC9248787; doi:10.7717/peerj.13640)
Supplement: Supplemental Information 2 [file peerj-10-13640-s002.zip]

Archive with 13 entries (12 files):
- Supplementary data/
- Supplementary data/FigS1.PNG
- Supplementary data/TableS1.doc
- Supplementary data/TableS10.xls
- Supplementary data/TableS11.xls
- Supplementary data/TableS2.xlsx
- Supplementary data/TableS3.xls
- Supplementary data/TableS4.xls
- Supplementary data/TableS5.xlsx
- Supplementary data/TableS6.doc
- Supplementary data/TableS7.doc
- Supplementary data/TableS8.xls
- Supplementary data/TableS9.xls
