# Supplementary material for: The potential of CircRNA1002 as a biomarker in hepatitis B virus-related hepatocellular carcinoma
Source: PeerJ. 2022 Jun 28;10:e13640. doi: 10.7717/peerj.13640 (PMC9248787; doi:10.7717/peerj.13640)
Supplement: Supplemental Information 2 [file peerj-10-13640-s002.zip › Supplementary data/TableS10.xls]

## Sheet: TableS5
	ID	Description	GeneRatio	BgRatio	pvalue	p.adjust	qvalue	geneID	Count
hsa05168	hsa05168	Herpes simplex virus 1 infection	202/2037	498/8108	4.00285e-15	1.31293e-12	1.0913e-12	80264/80818/163131/27102/7761/7587/79230/355/10454/7561/578/7700/55900/6885/7596/8892/7569/7770/25799/8517/54925/3717/29915/148103/208/55998/29990/3458/718/79088/10172/57677/5291/256051/55659/23586/10795/356/57343/5451/4792/22869/207/7743/55422/5452/84874/93474/6426/57786/57693/91975/4939/147948/22835/317/7188/9641/7594/163227/3460/567/4049/3109/3133/3134/3123/3117/3107/3118/6352/339327/284323/72…	202
hsa04020	hsa04020	Calcium signaling pathway	87/2037	240/8108	6.68773e-05	0.0109679	0.00911643	2254/2321/1910/5256/3356/196883/5566/135/292/2767/57105/340156/2774/3358/3082/5137/153/814/3363/5737/2778/5153/4916/7424/5027/4915/1909/56034/6865/5533/2247/5159/7422/10105/2252/2263/2261/5025/57172/3791/57620/91860/5567/5582/185/1131/817/2250/2065/845/3708/109/5733/10800/90550/9630/5731/4486/5724/444/2668/5336/80310/6870/51806/5535/155/7416/808/4846/57118/1812/2264/3361/1133/6263/3360/5979/8817/…	87
hsa04921	hsa04921	Oxytocin signaling pathway	59/2037	154/8108	0.00018066	0.0164876	0.0137044	29904/93589/196883/5566/4776/340156/2002/5562/595/781/814/2770/8605/2778/51422/5595/2775/4775/5605/5533/60/5997/57172/5565/91860/5567/10368/5564/3759/5582/817/387/3845/3708/23533/2773/5743/109/2353/3761/3768/6714/10369/123745/51806/5535/808/4846/57118/5604/3765/783/6263/5563/146850/5579/5501/5571/3725	59
hsa04015	hsa04015	Rap1 signaling pathway	76/2037	210/8108	0.000201069	0.0164876	0.0137044	2254/2321/1943/196883/135/3397/3082/5228/84612/2770/2778/5908/5595/8631/3480/9693/208/2775/7424/5605/56034/11069/2846/260425/5906/60/5291/2247/3688/5159/7422/207/284/1432/3937/2252/2889/2263/2261/999/285/9855/3791/91860/1268/5582/2250/387/3845/57568/2773/109/83593/84552/1398/3643/6714/51466/1499/80310/51806/22808/5028/808/5604/2264/5900/2357/8817/5603/1902/2903/5579/1945/2904/136	76
hsa04910	hsa04910	Insulin signaling pathway	53/2037	137/8108	0.000284909	0.01869	0.015535	57818/5577/5256/5106/5509/5566/5507/53358/2002/10891/5562/3632/8835/51422/5595/2997/5506/208/5605/5291/9470/5602/207/2889/32/5565/1977/91860/5567/23433/5564/867/3845/5576/5573/8569/2319/6517/1398/3643/5770/1978/51806/808/5604/3636/3098/5563/10603/8651/2885/5501/5571	53
hsa04371	hsa04371	Apelin signaling pathway	52/2037	138/8108	0.000673794	0.0318195	0.0264482	196883/5566/7019/340156/10891/5562/595/2791/8678/814/81631/2770/2792/51422/4205/4899/5595/208/5605/10672/207/999/5565/91860/5567/5564/1958/185/3845/9759/3708/23533/2773/109/4087/54331/4207/100271849/2793/55970/51806/22808/8862/808/4846/5604/6263/5346/5563/4634/146850/5571	52
hsa05167	hsa05167	Kaposi sarcoma-associated herpesvirus infection	69/2037	194/8108	0.000679075	0.0318195	0.0264482	1870/5925/4776/355/578/6934/595/2791/8678/81631/3055/2792/8517/6932/3717/5595/208/718/1021/4775/5605/5533/5291/2247/4792/7422/5602/207/1432/285/91860/2920/3845/9976/3708/23533/5743/9641/3133/3134/3107/10379/54331/3456/3451/2353/5970/6714/4067/1237/6850/1499/5336/2919/3441/131450/1233/2793/55970/51806/5535/808/5604/5603/146850/6773/1234/1232/3725	69
hsa04218	hsa04218	Cellular senescence	57/2037	156/8108	0.000922922	0.0343414	0.0285444	1870/5925/4776/10114/292/10912/3364/595/1875/678/898/2113/1647/5595/208/1021/4775/5605/5533/5291/54822/207/894/1432/3552/23411/5934/91860/23291/3845/1017/3708/83593/3805/3133/3134/3107/5728/4087/983/90550/91750/1978/11200/5970/132660/51806/22808/5535/7416/808/5604/1874/677/9134/5603/5501	57
hsa04550	hsa04550	Signaling pathways regulating pluripotency of stem cells	53/2037	143/8108	0.000942295	0.0343414	0.0285444	7473/3399/3720/3397/9314/1852/7479/463/657/6932/3717/5595/4211/3480/6498/208/3977/5605/83729/5291/2247/207/7475/1432/2263/2261/5080/658/91/6929/7482/3845/92/55183/130399/3231/7044/4087/3400/1499/84108/5462/6657/5604/2264/2535/7480/8325/4838/5603/4086/2885/8324	53
hsa04014	hsa04014	Ras signaling pathway	79/2037	232/8108	0.00127377	0.0382873	0.0318242	2254/2321/10928/1943/5566/84647/53358/2002/3082/9846/8844/2791/5228/2792/3363/8036/8605/8517/2113/8437/5063/5908/5595/3480/208/7424/4915/5605/56034/5906/5291/2247/356/5159/7422/5602/207/284/2252/2263/2261/285/3791/81579/91860/5567/5582/2250/387/3845/23179/83593/3481/54331/3643/4763/5970/598/5336/80310/123745/2793/55970/51806/22808/5922/283455/808/5604/2264/5900/5781/8817/2903/5579/1945/5966/2885/…	79
hsa04920	hsa04920	Adipocytokine signaling pathway	29/2037	69/8108	0.00149974	0.0382873	0.0318242	57818/79602/5588/5106/10891/5562/4794/8517/3717/51422/23205/208/2182/4792/5602/207/2180/32/5565/5564/81616/3953/5443/6517/5970/9370/5781/5563/5571	29
hsa05418	hsa05418	Fluid shear stress and atherosclerosis	51/2037	139/8108	0.0015069	0.0382873	0.0318242	2953/653689/25828/6385/5562/3162/6885/858/3320/657/8517/4205/208/1843/3458/2944/60/5291/3685/4259/7422/5602/207/1432/3552/9817/658/3791/91860/387/92/2952/859/2353/5970/6714/1499/2939/1728/51806/387082/2946/2940/2941/808/4846/221357/4217/5563/5603/3725	51
hsa00480	hsa00480	Glutathione metabolism	25/2037	57/8108	0.00151748	0.0382873	0.0318242	2953/653689/2729/50484/2882/2730/2944/79017/4259/2936/4953/2952/257202/2879/2539/2939/27306/2946/2878/2940/2941/221357/3418/2876/6241	25
hsa04625	hsa04625	C-type lectin receptor signaling pathway	40/2037	104/8108	0.00172284	0.0399307	0.0331902	4046/4776/8844/8517/29108/5595/208/4775/5533/5291/3558/4792/5602/207/30835/1432/1959/91860/3659/387/3845/3708/5743/9641/10379/26253/338339/5970/6714/6850/5336/51806/22808/5535/3592/808/5781/5603/6773/3725	40
hsa01521	hsa01521	EGFR tyrosine kinase inhibitor resistance	32/2037	79/8108	0.0018261	0.0399307	0.0331902	53358/3082/3717/5595/3480/208/5605/56034/5291/9470/2247/5159/7422/207/2263/2261/3791/1977/5582/3845/2065/5728/4763/1978/6714/3084/598/5336/80310/5604/5579/2885	32
