# Supplementary material for: The potential of CircRNA1002 as a biomarker in hepatitis B virus-related hepatocellular carcinoma
Source: PeerJ. 2022 Jun 28;10:e13640. doi: 10.7717/peerj.13640 (PMC9248787; doi:10.7717/peerj.13640)
Supplement: Supplemental Information 2 [file peerj-10-13640-s002.zip › Supplementary data/TableS11.xls]

## Sheet: TableS4
	ONTOLOGY	ID	Description	GeneRatio	BgRatio	pvalue	p.adjust	qvalue	geneID	Count	X
1	BP	GO:0046883	regulation of hormone secretion	99/4428	267/18866	3.53233e-07	0.00191409	0.00174418	57818/9727/3651/116/6616/5008/8600/3741/4826/292/1908/3358/6845/301/8431/150/6934/3170/7021/7110/2697/94121/8723/9971/1393/2778/8673/3717/2281/3458/6422/1392/2182/11069/6865/5906/56943/846/23568/7036/8609/3077/2746/4602/5208/406/114899/6717/23410/3033/1268/185/80024/23409/3708/3623/2029/130399/5443/9501/6447/3123/6352/6453/57555/2587/143425/90550/3799/25924/4824/80223/51762/2850/133308/2661/186/8…	99	37
2	BP	GO:0046879	hormone secretion	112/4428	314/18866	6.12229e-07	0.00191409	0.00174418	57818/9727/6928/3651/116/6616/5008/2625/8600/3741/4826/292/1908/3358/6845/301/8431/150/6934/3170/7021/7110/2697/695/94121/8723/9971/1393/2778/8673/3717/2281/7432/3458/6422/1392/2182/5861/11069/6865/5906/1363/56943/846/23568/7036/8609/3077/2746/4602/5208/406/114899/6717/23410/3033/1268/185/5798/80024/23409/6927/3708/3623/2029/3557/130399/5443/9501/6447/3123/6352/6453/57555/4087/2587/143425/90550/3…	112	36
3	BP	GO:0009914	hormone transport	114/4428	323/18866	8.92766e-07	0.00191409	0.00174418	57818/9727/6928/3651/116/6616/5008/2625/8600/3741/4826/292/1908/3358/6845/301/8431/150/6934/3170/7021/7110/2697/695/8140/94121/8723/9971/1393/2778/8673/3717/2281/7432/3458/6422/1392/2182/5861/11069/6865/5906/1363/56943/846/23568/7036/8609/3077/2746/4602/53919/5208/406/114899/6717/23410/3033/1268/185/5798/80024/23409/6927/3708/3623/2029/3557/130399/5443/9501/6447/3123/6352/6453/57555/4087/2587/143…	114	35
4	BP	GO:0006813	potassium ion transport	88/4428	242/18866	3.87944e-06	0.00623814	0.0056844	10723/116/6616/3787/259232/3356/3750/3741/288/1908/8514/9472/150/56659/486/3783/54209/495/7432/483/6558/9187/54800/83795/3688/30819/3779/3758/480/4734/5311/1739/3759/1785/3743/23415/1017/10060/1027/845/3769/5999/80333/5728/150160/496/285335/283518/9992/859/3799/3753/3761/25769/3768/8645/23315/144245/65268/388591/57419/170850/27012/348980/2316/3786/9312/4846/10242/1812/3765/3747/219527/3766/90134/…	88	34
5	BP	GO:0098657	import into cell	84/4428	230/18866	5.24229e-06	0.00674368	0.00614507	10723/6531/84896/6616/6564/6523/1948/11254/6540/9143/6570/5663/163/486/781/8140/54209/10550/495/6510/6581/483/6582/6558/208/3458/9187/799/206358/60/64854/3688/3587/90678/23516/5997/207/8650/3758/3077/2180/480/1261/10368/1739/113235/3759/1785/6511/283375/4891/10060/3769/5999/124935/496/51160/285335/9992/81031/6529/4600/3761/25769/3768/8645/65268/10369/79400/146395/2668/5865/9152/1812/54492/3177/37…	84	33
6	BP	GO:1903532	positive regulation of secretion by cell	107/4428	313/18866	9.83782e-06	0.00959205	0.0087406	3651/116/7494/5874/8792/8600/4826/135/1908/6385/341359/6845/8431/6934/55801/9846/7110/6857/2697/3783/54209/6387/27063/94121/8723/945/9971/6386/8673/3717/7432/6558/84932/3458/1392/84062/2182/7424/5027/6812/6865/3558/5864/7292/846/7879/7036/23413/5873/3077/2746/4602/90865/3552/5025/43/4628/5208/114899/6717/23410/1268/3623/9501/3133/3134/3123/8754/6453/57555/2587/143425/90550/3799/26253/283420/25924…	107	32
7	BP	GO:0099003	vesicle-mediated transport in synapse	80/4428	220/18866	1.04391e-05	0.00959205	0.0087406	320/84896/821/6616/27253/5874/140679/1948/3356/135/6456/273/6570/5663/341359/51760/163/1137/1644/63908/8301/57706/6857/1609/57084/9829/5908/84062/85439/2054/5027/6812/11069/5906/5533/60/64854/26258/5864/5602/8650/23413/114088/6843/1268/9581/8499/5582/1785/148281/116841/5728/6453/57555/6517/143425/4600/114781/146395/1499/8851/594855/5865/6809/115548/1138/9699/5028/808/1812/783/6844/1129/5579/27065…	80	31
8	BP	GO:0007156	homophilic cell adhesion via plasma membrane adhesion molecules	64/4428	168/18866	1.45545e-05	0.010541	0.00960535	53841/27253/1005/28316/1825/1823/1010/1824/1048/4680/1009/56124/3688/10205/56142/1001/999/83872/56130/56113/8832/147409/6092/133418/3897/5099/56125/56147/56146/56145/56144/56143/56141/56140/9752/56139/56138/56137/56136/56134/5979/56135/5097/56114/56112/56104/56111/56103/56110/56102/56109/56108/8641/9708/56107/56100/56106/56099/56105/26025/5098/56098/56097/57463	64	30
9	BP	GO:0098742	cell-cell adhesion via plasma-membrane adhesion molecules	96/4428	277/18866	1.47496e-05	0.010541	0.00960535	53841/1525/5789/23767/27253/1005/28316/1825/1823/2239/1010/1824/9314/1048/4680/1009/2895/51208/56124/57451/3688/10205/22920/56142/30835/1432/10686/1001/999/83872/56130/56113/8832/3557/9073/4155/147409/114798/137970/11141/6092/133418/84628/3897/214/5099/57126/56125/3556/49861/9370/1365/9069/145581/56147/56146/56145/56144/56143/56141/56140/9752/56139/56138/56137/56136/56134/5979/56135/386724/1364/5…	96	29
10	BP	GO:0009306	protein secretion	147/4428	462/18866	2.09058e-05	0.0108582	0.00989435	57818/9727/6928/3651/116/821/6616/7494/26297/3741/4826/135/292/301/5125/8431/150/6934/115827/3170/55801/4253/7021/2697/3783/54209/27063/94121/945/9971/5341/3717/2281/7432/6558/3458/1595/6422/1392/2182/5552/7424/5027/11069/6865/5906/3558/5864/7292/56943/846/23568/57333/8609/3937/2746/90865/3552/43/4628/5452/5208/406/114899/6717/23410/5048/3033/1268/93145/5798/80024/23409/5539/6927/10961/2213/3708/…	147	28
11	BP	GO:0015837	amine transport	42/4428	99/18866	2.24774e-05	0.0108582	0.00989435	3356/135/6570/5663/341359/51760/1137/1644/150/6857/6387/10550/366/7432/6582/6558/1392/84062/5027/6812/6865/3688/5864/5997/1268/148281/5999/124935/6529/143425/83849/2668/5865/186/5028/151/4889/1812/4887/18/65018/9607	42	27
12	BP	GO:0071692	protein localization to extracellular region	149/4428	470/18866	2.27263e-05	0.0108582	0.00989435	57818/9727/6928/3651/116/821/6616/7494/26297/3741/4826/135/292/301/5125/8431/150/6934/115827/3170/55801/4253/7021/2697/3783/54209/27063/94121/945/9971/5341/3717/2281/7432/6558/3458/1595/6422/1392/2182/5552/2201/7424/9350/5027/11069/6865/5906/3558/5864/7292/56943/846/23568/57333/8609/3937/2746/90865/3552/43/4628/5452/5208/406/114899/6717/23410/5048/3033/1268/93145/5798/80024/23409/5539/6927/10961/…	149	26
13	BP	GO:0051047	positive regulation of secretion	113/4428	340/18866	2.35092e-05	0.0108582	0.00989435	3651/116/7494/1910/5874/8792/8600/85477/4826/135/1908/6385/341359/6845/8431/6934/27131/55801/9846/7110/6857/2697/3783/54209/6387/27063/94121/8723/945/9971/6386/9474/8673/3717/7432/6558/84932/3458/1392/84062/2182/7424/5027/6812/6865/3558/5864/7292/846/7879/7036/23413/5873/3077/2746/4602/90865/3552/5025/43/4628/5208/114899/6717/23410/1268/4879/3623/9501/3133/3134/3123/8754/6453/57555/2587/6529/1434…	113	25
14	BP	GO:0035592	establishment of protein localization to extracellular region	147/4428	463/18866	2.36341e-05	0.0108582	0.00989435	57818/9727/6928/3651/116/821/6616/7494/26297/3741/4826/135/292/301/5125/8431/150/6934/115827/3170/55801/4253/7021/2697/3783/54209/27063/94121/945/9971/5341/3717/2281/7432/6558/3458/1595/6422/1392/2182/5552/7424/5027/11069/6865/5906/3558/5864/7292/56943/846/23568/57333/8609/3937/2746/90865/3552/43/4628/5452/5208/406/114899/6717/23410/5048/3033/1268/93145/5798/80024/23409/5539/6927/10961/2213/3708/…	147	24
15	BP	GO:0071805	potassium ion transmembrane transport	78/4428	218/18866	2.58426e-05	0.0110813	0.0100977	10723/6616/3787/259232/3750/3741/288/1908/8514/9472/56659/486/3783/54209/495/483/6558/9187/54800/83795/3688/30819/3779/3758/480/4734/5311/1739/3759/1785/3743/23415/10060/845/3769/5999/80333/5728/150160/496/285335/283518/9992/859/3753/3761/25769/3768/8645/23315/144245/65268/388591/57419/170850/27012/348980/2316/3786/9312/10242/3765/3747/219527/3766/90134/56479/284525/27347/11060/6844/10008/3790/93…	78	23
16	BP	GO:0034765	regulation of ion transmembrane transport	153/4428	489/18866	3.78089e-05	0.0151992	0.01385	351/3787/93589/259232/3750/5566/3741/7533/7291/1741/288/196541/6640/1908/8514/5663/2258/9472/10891/2280/150/10971/56659/486/5774/30845/781/64924/54209/23542/10550/57120/84959/9456/9474/1393/154043/2281/1318/483/208/3458/1392/54800/5027/799/83795/3688/10105/23171/5997/5243/207/30819/2056/3779/3758/29098/4734/6327/6717/57620/5311/10368/1739/4283/3759/1729/1131/817/1785/3743/84329/23415/40/6769/7220…	153	22
17	BP	GO:0010469	regulation of signaling receptor activity	64/4428	174/18866	5.1345e-05	0.0194265	0.0177021	351/1741/5663/10891/150/5469/636/23542/2069/54892/9456/1393/57152/3458/8440/1392/55294/54800/799/25927/3688/27121/2100/3077/10368/1739/867/2213/9228/100463482/26585/4061/5728/57555/859/100462983/23641/100288485/6714/10369/146395/124857/27123/685/100463488/9655/100463285/186/66004/5028/151/2339/4884/2890/57596/388336/2903/160065/65018/729956/2904/100462977/79643/64388	64	21
18	BP	GO:1990778	protein localization to cell periphery	111/4428	340/18866	6.42096e-05	0.021817	0.0198804	4040/6616/8500/288/2258/51125/2239/9341/51201/27237/6845/55327/115827/84100/8301/1601/30845/2037/54209/2770/57120/10434/6711/8673/23096/102/8631/483/9693/208/3458/5962/10490/6812/5906/60/3688/5864/10484/5602/26154/207/8650/26003/9919/29098/999/7429/10368/23433/1739/90410/25999/9581/23163/5593/64689/6769/6249/5357/10266/5318/2319/10890/116841/23499/80333/284098/11031/57799/859/392509/25837/3799/90…	111	20
19	BP	GO:0099504	synaptic vesicle cycle	71/4428	199/18866	6.44471e-05	0.021817	0.0198804	320/821/6616/27253/5874/140679/3356/135/6456/273/6570/5663/341359/51760/1137/1644/63908/8301/57706/6857/1609/57084/9829/5908/84062/85439/2054/5027/6812/11069/5906/5533/60/26258/5864/23413/114088/6843/1268/9581/8499/5582/1785/148281/116841/5728/6453/57555/6517/143425/4600/114781/1499/8851/594855/5865/6809/115548/1138/9699/5028/808/1812/783/6844/1129/5579/9378/488/23621/136	71	19
20	BP	GO:0048732	gland development	139/4428	443/18866	7.24008e-05	0.0232841	0.0212172	7473/570/6531/6928/4040/3651/116/7494/8792/2625/8600/64220/284217/5106/139596/3169/6495/3720/6239/9480/2627/5663/5860/79733/64919/301/3162/8022/595/6663/3082/23213/64841/10512/6658/5469/5774/57142/1543/657/5967/6591/6134/2294/2113/3157/3717/8835/7038/5595/7128/57864/208/6422/1392/4488/55294/7080/3280/5906/5159/7422/207/3664/6715/1373/2252/3077/6608/2263/5080/999/5629/2806/5311/2146/4124/4939/3321…	139	18
21	CC	GO:0030133	transport vesicle	139/4639	410/19559	1.57795e-06	0.00119451	0.00107467	320/351/5126/6616/5874/140679/94122/2572/11015/9922/10590/6456/9143/273/6570/5663/341359/51760/9341/10282/1644/6845/115827/8301/7781/84079/1183/6857/83716/4922/858/525/372/83992/10175/3055/94121/57084/57120/10066/9522/83988/9871/102/10618/79641/84062/85439/2054/5861/10490/143187/9321/1363/26258/1211/10244/22987/5864/8898/10484/10945/51324/9627/5873/90865/9919/2261/117177/114088/10396/22818/89866/…	139	17
22	CC	GO:0005769	early endosome	127/4639	377/19559	6.25077e-06	0.00211583	0.00190356	4040/351/6523/10347/51009/9388/6456/57403/5663/23295/83737/55614/301/90203/27072/27131/8301/84079/79890/23682/1183/134829/2697/30845/10043/23209/153/50489/23074/8723/57561/8673/5595/79139/208/9896/27074/5861/10490/4915/9392/57720/5605/4924/9765/9559/5906/5119/9100/9101/23678/8898/57590/23516/8650/3077/2889/55858/23307/27342/26750/3791/8630/4430/51554/7037/25999/66000/23163/7803/4891/2046/23673/38…	127	16
23	CC	GO:1902911	protein kinase complex	45/4639	104/19559	8.38508e-06	0.00211583	0.00190356	2966/728340/5256/5925/54619/5562/219771/8812/595/902/6885/22938/898/8517/29108/51422/3480/1021/900/5218/10983/894/2967/905/79616/91/5565/5564/92/5576/1017/5573/130399/51341/983/3643/152110/8851/64210/404672/1163/4217/9134/5571/9776	45	15
24	CC	GO:0030135	coated vesicle	100/4639	298/19559	6.81397e-05	0.0128954	0.0116017	351/5874/140679/2572/51124/11015/25977/6456/6570/9341/163/6845/27072/55850/23259/8301/57706/134829/6857/1601/372/10175/50489/10121/3312/2069/57120/9522/83988/9871/8673/102/10618/57222/85439/10490/143187/57720/1211/5864/10484/10945/51324/8650/51429/5873/84317/9919/662/9026/22818/89866/111240474/7037/1785/81562/22848/2209/567/3120/3133/3134/3123/3117/3107/3118/55823/6517/143425/3127/2157/261729/464…	100	14
25	CC	GO:0005798	Golgi-associated vesicle	64/4639	181/19559	0.000263605	0.0366787	0.0329989	351/5874/51124/11015/27072/55850/23259/2697/372/10175/10121/57120/83988/9871/102/10618/57222/10490/143187/4924/1211/10484/10945/51324/84317/9919/662/1258/22818/89866/111240474/23433/81562/567/3120/3133/3134/3123/3117/3107/3118/6517/3127/2157/261729/51762/90411/121665/203547/10960/538/9632/1260/57216/2890/79929/3482/353376/1212/7401/90522/23390/23621/553115	64	13
26	CC	GO:0061695	transferase complex, transferring phosphorus-containing groups	84/4639	253/19559	0.000366029	0.0366787	0.0329989	2966/728340/6874/10621/5256/5925/11128/54619/5636/5562/1763/5558/219771/8812/595/902/23649/6885/8678/22938/898/2958/80349/8517/54457/29108/8835/51422/3480/6882/6878/6908/9519/1021/900/5291/5218/5288/10983/894/23168/10622/2967/54107/905/1154/79616/91/5565/5564/79577/92/5576/1017/5573/23533/5433/130399/5287/79871/2963/5430/83860/51341/983/3643/2961/9306/152110/8851/64210/9655/404672/51728/1163/4217…	84	12
27	CC	GO:0031300	intrinsic component of organelle membrane	124/4639	398/19559	0.000375347	0.0366787	0.0329989	55750/51283/821/5874/140679/51009/51124/83460/4242/26103/89941/55735/51125/9341/9697/158866/60481/10282/578/6845/5193/5125/115827/10939/3895/7781/55161/64921/6785/6857/57142/28972/57084/55032/29927/79139/23443/51104/57222/219855/5027/51141/51234/22987/5864/79944/9694/81855/81926/3290/5025/662/2590/10396/6341/23457/5311/10440/10170/6843/55331/1268/23563/1760/80024/23344/10269/5250/23673/3300/567/3…	124	11
28	CC	GO:0000137	Golgi cis cisterna	16/4639	30/19559	0.000432612	0.0366787	0.0329989	653643/283768/653720/653073/653075/653125/727909/728047/643699/653641/101059918/51617/51062/728498/23015/440270	16	10
29	CC	GO:0070382	exocytic vesicle	75/4639	223/19559	0.000479404	0.0366787	0.0329989	320/351/6616/5874/140679/94122/2572/9922/6456/9143/273/6570/5663/341359/51760/9341/1644/6845/115827/8301/7781/1183/6857/525/83992/94121/57084/9522/102/79641/84062/85439/2054/10490/143187/1211/22987/5864/8898/9627/5873/117177/114088/10396/6843/23673/148281/5538/5664/10890/116841/284612/57799/143425/25837/83849/55361/127262/598/51762/201475/594855/5865/6809/133308/192683/7416/808/2890/5870/1201/684…	75	9
30	CC	GO:0030658	transport vesicle membrane	71/4639	209/19559	0.000484528	0.0366787	0.0329989	5874/140679/2572/10590/6456/9143/273/6570/341359/9341/6845/115827/7781/6857/525/10175/94121/57084/9522/83988/9871/84062/5861/10490/143187/1363/1211/22987/5864/10484/9919/10396/89866/111240474/6843/1534/5798/23673/148281/3708/116841/284612/567/9501/3120/3133/3134/3123/3117/3107/3118/143425/25837/202915/55361/3127/127262/598/594855/5865/133308/90411/192683/203547/808/9632/2890/6844/169026/1212/5531…	71	8
31	CC	GO:0030136	clathrin-coated vesicle	66/4639	194/19559	0.000716878	0.0493343	0.0443847	5874/140679/2572/25977/6456/6570/9341/163/6845/27072/8301/57706/134829/6857/1601/50489/3312/2069/57120/9522/83988/8673/102/10618/85439/143187/57720/1211/5864/51324/8650/51429/5873/9026/7037/1785/22848/2209/3120/3123/3117/3118/55823/6517/143425/3127/261729/4643/157807/51762/3575/22876/115548/685/6439/79958/538/26276/1173/2535/3482/6844/1129/1212/7401/163486	66	7
32	MF	GO:0001227	DNA-binding transcription repressor activity, RNA polymerase II-specific	126/4556	335/18352	1.13588e-07	8.26739e-05	8.07159e-05	80818/2625/11279/54862/4776/3720/2120/7022/79230/122953/79618/2023/79733/58495/639/10732/22797/9096/27033/463/6591/3218/23493/170302/6932/121536/6936/5325/148103/6498/7101/4488/4775/2908/7597/11063/3280/604/9603/6913/2077/6935/7020/1748/51513/5080/5629/6929/4335/8091/346157/30009/147948/7704/200014/9208/4084/3235/100131980/85508/100132396/728957/49854/1051/221937/7050/51341/440077/80317/6497/1481…	126	6
33	MF	GO:0001217	DNA-binding transcription repressor activity	126/4556	336/18352	1.3779e-07	8.26739e-05	8.07159e-05	80818/2625/11279/54862/4776/3720/2120/7022/79230/122953/79618/2023/79733/58495/639/10732/22797/9096/27033/463/6591/3218/23493/170302/6932/121536/6936/5325/148103/6498/7101/4488/4775/2908/7597/11063/3280/604/9603/6913/2077/6935/7020/1748/51513/5080/5629/6929/4335/8091/346157/30009/147948/7704/200014/9208/4084/3235/100131980/85508/100132396/728957/49854/1051/221937/7050/51341/440077/80317/6497/1481…	126	5
34	MF	GO:0008494	translation activator activity	11/4556	14/18352	3.68226e-05	0.0110468	0.0107852	708/54505/26986/1618/57409/66037/57055/57135/1617/57054/23367	11	4
35	MF	GO:0070403	NAD+ binding	11/4556	14/18352	3.68226e-05	0.0110468	0.0107852	23408/2746/23411/23410/3033/80146/23409/51084/220/3248/51547	11	3
36	MF	GO:0051287	NAD binding	27/4556	55/18352	8.5387e-05	0.0204929	0.0200075	4200/3939/191/3420/84656/9380/5860/219/11112/316/23171/23408/2746/23411/23410/3033/80146/23409/26227/51084/216/56898/220/3419/3248/3418/51547	27	2
37	MF	GO:0015459	potassium channel regulator activity	26/4556	53/18352	0.000116631	0.0233261	0.0227737	3787/8514/10110/23678/10401/30819/3779/1739/6446/10060/2029/80333/9992/859/3753/65268/27012/2316/10242/100533105/219527/11261/10008/3790/7881/57463	26	1
