# Supplementary material for: The potential of CircRNA1002 as a biomarker in hepatitis B virus-related hepatocellular carcinoma
Source: PeerJ. 2022 Jun 28;10:e13640. doi: 10.7717/peerj.13640 (PMC9248787; doi:10.7717/peerj.13640)
Supplement: Supplemental Information 2 [file peerj-10-13640-s002.zip › Supplementary data/TableS2.xlsx]

## Sheet: Sheet1
Accession	HCC1_group1_count	HCC2_group1_count	HCC3_group1_count	HCC4_group1_count	HCC5_group1_count	HBV1_group2_count	HBV2_group2_count	HBV3_group2_count	HBV4_group2_count	HCC1_group1_fpkm	HCC2_group1_fpkm	HCC3_group1_fpkm	HCC4_group1_fpkm	HCC5_group1_fpkm	HBV1_group2_fpkm	HBV2_group2_fpkm	HBV3_group2_fpkm	HBV4_group2_fpkm	chr	start	end	strand	exon Count	circType	circRNA category	isoformName	geneName	hosting gene type	flankIntron	gene Discription	GO	KEGG
ciRNA1	4	34	1	6	5	8	13	15	4	0.266358	1.93297	0.0480212	0.27765	0.277547	0.451338	0.719144	0.813444	0.207104	chrX	48604391	48604813	+	1	ciRNA	-	ENST00000376729	WDR13	mRNA	chrX:48604390-48604847	WD repeat domain 13 [Source:HGNC Symbol;Acc:HGNC:14352]	GO:1990841(promoter-specific chromatin binding);GO:1904691(negative regulation of type B pancreatic cell proliferation);GO:0005634(nucleus);GO:0005654(nucleoplasm);GO:0005815(microtubule organizing center);GO:0005886(plasma membrane)	NA
ciRNA10	30.6667	12	21.5	46.5	10	44.5	49.5	61.1667	55	3.92636	1.31173	1.98513	4.1373	1.06729	4.82714	5.26496	6.37777	5.4753	chr12	54286733	54286952	+	1	ciRNA	-	ENST00000547566	HNRNPA1	mRNA	chr12:54286732-54286952	heterogeneous nuclear ribonucleoprotein A1 [Source:HGNC Symbol;Acc:HGNC:5031]	GO:0030529(intracellular ribonucleoprotein complex);GO:0019013(viral nucleocapsid);GO:0005654(nucleoplasm);GO:0003676(nucleic acid binding);GO:0000166(nucleotide binding);GO:0003697(single-stranded DNA binding);GO:0003723(RNA binding);GO:0003727(single-stranded RNA binding);GO:0005515(protein binding);GO:0061752(telomeric repeat-containing RNA binding);GO:0098505(G-rich strand telomeric DNA bindi…	03040(Spliceosome)
ciRNA100	2.56303	3.52101	5.94118	6.09076	2.14472	9.2479	4.21429	5.45938	8.24314	0.120323	0.141124	0.201138	0.198704	0.0839319	0.367827	0.164356	0.208722	0.300891	chr3	182836471	182837070	+	1	ciRNA	-	ENST00000323116	ATP11B	mRNA	chr3:182836470-182837070	ATPase phospholipid transporting 11B (putative) [Source:HGNC Symbol;Acc:HGNC:13553]	GO:0000166(nucleotide binding);GO:0000287(magnesium ion binding);GO:0004012(phospholipid-translocating ATPase activity);GO:0005515(protein binding);GO:0005524(ATP binding);GO:0015075(ion transmembrane transporter activity);GO:0016787(hydrolase activity);GO:0046872(metal ion binding);GO:0006810(transport);GO:0006811(ion transport);GO:0006869(lipid transport);GO:0015914(phospholipid transport);GO:0…	NA
ciRNA1000	2.71429	4.42857	6.57143	4	2.42857	9.42857	7.71429	2.85714	3.71429	0.149617	0.208415	0.261224	0.153224	0.111593	0.440329	0.353254	0.128259	0.159192	chr2	113732854	113733364	-	1	ciRNA	-	ENST00000447673	SLC35F5	mRNA	chr2:113731648-113733364	solute carrier family 35 member F5 [Source:HGNC Symbol;Acc:HGNC:23617]	GO:0016021(integral component of membrane);GO:0016020(membrane);GO:0006810(transport)	NA
ciRNA1001	49	25	55	64	19	29	75	26	41	1.40981	0.614106	1.14118	1.27963	0.455698	0.706915	1.79263	0.60921	0.917211	chr2	121735767	121736745	-	1	ciRNA	-	ENST00000285814	NIFK	mRNA	chr2:121735750-121736745	nucleolar protein interacting with the FHA domain of MKI67 [Source:HGNC Symbol;Acc:HGNC:17838]	GO:0000166(nucleotide binding);GO:0003676(nucleic acid binding);GO:0003723(RNA binding);GO:0005515(protein binding);GO:0006461(protein complex assembly);GO:0009303(rRNA transcription);GO:0010923(negative regulation of phosphatase activity);GO:0016072(rRNA metabolic process);GO:0000794(condensed nuclear chromosome);GO:0005634(nucleus);GO:0005654(nucleoplasm);GO:0005694(chromosome);GO:0005730(nucle…	NA
ciRNA1002	0.0666667	0	0.333333	0.0666667	0	0.466667	0.310145	0.666667	0.468627	0.002257	0	0.00813821	0.00156845	0	0.0133855	0.00872276	0.0183807	0.0123359	chr2	128173940	128174771	+	1	ciRNA	-	ENST00000376723	UGGT1	mRNA	chr2:128173939-128174772	UDP-glucose glycoprotein glucosyltransferase 1 [Source:HGNC Symbol;Acc:HGNC:15663]	GO:0097359(UDP-glucosylation);GO:0006486(protein glycosylation);GO:0003980(UDP-glucose:glycoprotein glucosyltransferase activity);GO:0005515(protein binding);GO:0016740(transferase activity);GO:0016757(transferase activity, transferring glycosyl groups);GO:0051082(unfolded protein binding);GO:0051084('de novo' posttranslational protein folding);GO:1904380(endoplasmic reticulum mannose trimming);G…	04141(Protein processing in endoplasmic reticulum)
ciRNA1003	14.3977	11	26.1058	28.5	8.05263	20.125	12.9583	15.25	16.9722	0.332415	0.21683	0.434661	0.457269	0.154983	0.393666	0.248543	0.286739	0.304682	chr2	134946466	134947685	+	1	ciRNA	-	ENST00000419781	CCNT2	mRNA	chr2:134946465-134947735	cyclin T2 [Source:HGNC Symbol;Acc:HGNC:1600]	GO:0006351(transcription, DNA-templated);GO:0001223(transcription coactivator binding);GO:0003682(chromatin binding);GO:0004674(protein serine/threonine kinase activity);GO:0005515(protein binding);GO:0016538(cyclin-dependent protein serine/threonine kinase regulator activity);GO:0070063(RNA polymerase binding);GO:0097322(7SK snRNA binding);GO:0000079(regulation of cyclin-dependent protein serine…	05202(Transcriptional misregulation in cancers)
ciRNA1004	0	0	0	0	0	0.333333	0	0	0	0	0	0	0	0	0.013392	0	0	0	chr2	157295799	157296392	+	1	ciRNA	-	ENST00000259056	GALNT5	mRNA	chr2:157295798-157296393	polypeptide N-acetylgalactosaminyltransferase 5 [Source:HGNC Symbol;Acc:HGNC:4127]	GO:0004653(polypeptide N-acetylgalactosaminyltransferase activity);GO:0016740(transferase activity);GO:0016757(transferase activity, transferring glycosyl groups);GO:0030246(carbohydrate binding);GO:0046872(metal ion binding);GO:0006024(glycosaminoglycan biosynthetic process);GO:0006486(protein glycosylation);GO:0016266(O-glycan processing);GO:0000139(Golgi membrane);GO:0005575(cellular_component…	00512(Mucin type O-glycan biosynthesis)
ciRNA1005	17	8	21	8	6	9	29	16	22	0.578315	0.232352	0.515184	0.189124	0.170148	0.259397	0.819559	0.443268	0.581916	chr2	181896080	181896907	+	1	ciRNA	-	ENST00000431877	SSFA2	mRNA	chr2:181896079-181896907	sperm specific antigen 2 [Source:HGNC Symbol;Acc:HGNC:11319]	GO:0003779(actin binding);GO:0005102(receptor binding);GO:0051015(actin filament binding);GO:0005634(nucleus);GO:0005737(cytoplasm);GO:0005829(cytosol);GO:0005886(plasma membrane)	NA
ciRNA1006	2.4	1.2	0	2.8	0.4	2.2	1.6	1	1.2	0.088023	0.0375756	0	0.0713647	0.0122294	0.0683618	0.0487496	0.0298686	0.0342206	chr2	183157514	183158281	+	1	ciRNA	-	ENST00000409798	NUP35	mRNA	chr2:183157513-183158282	nucleoporin 35 [Source:HGNC Symbol;Acc:HGNC:29797]	GO:0003676(nucleic acid binding);GO:0003697(single-stranded DNA binding);GO:0005487(nucleocytoplasmic transporter activity);GO:0005515(protein binding);GO:0005543(phospholipid binding);GO:0006355(regulation of transcription, DNA-templated);GO:0006406(mRNA export from nucleus);GO:0006409(tRNA export from nucleus);GO:0006607(NLS-bearing protein import into nucleus);GO:0006810(transport);GO:0006999(…	03013(RNA transport)
ciRNA1007	45	36	25	34	5	27.5	39	36.5	30.5	3.20894	2.19175	1.28563	1.68488	0.297221	1.66145	2.31036	2.11969	1.69111	chr2	219232684	219233078	+	1	ciRNA	-	ENST00000323348	ANKZF1	mRNA	chr2:219232683-219233078	ankyrin repeat and zinc finger domain containing 1 [Source:HGNC Symbol;Acc:HGNC:25527]	GO:0046872(metal ion binding);GO:0004843(thiol-dependent ubiquitin-specific protease activity);GO:0005515(protein binding);GO:0030433(ER-associated ubiquitin-dependent protein catabolic process);GO:0071630(ubiquitin-dependent catabolism of misfolded proteins by nucleus-associated proteasome);GO:0072671(mitochondria-associated ubiquitin-dependent protein catabolic process);GO:0016020(membrane);GO:…	NA
ciRNA1008	0.428571	0	0.285714	2.96429	0	1.98214	1.71429	1.71429	1.41071	0.0390671	0	0.0187822	0.18778	0	0.153084	0.129819	0.127263	0.0999882	chr2	229803690	229803998	-	1	ciRNA	-	ENST00000283943	TRIP12	mRNA	chr2:229803689-229803998	thyroid hormone receptor interactor 12 [Source:HGNC Symbol;Acc:HGNC:12306]	GO:0004842(ubiquitin-protein transferase activity);GO:0005515(protein binding);GO:0016740(transferase activity);GO:0046966(thyroid hormone receptor binding);GO:0000209(protein polyubiquitination);GO:0006281(DNA repair);GO:0006974(cellular response to DNA damage stimulus);GO:0009790(embryo development);GO:0016567(protein ubiquitination);GO:0042787(protein ubiquitination involved in ubiquitin-depen…	04120(Ubiquitin mediated proteolysis)
ciRNA1009	193.917	165.5	257	202.667	91.6667	382.667	273.333	309.5	242.333	3.58878	2.61499	3.42998	2.60648	1.41418	6.0001	4.20233	4.66469	3.48712	chr2	230506446	230507967	+	1	ciRNA	-	ENST00000264052	SP100	mRNA	chr2:230506445-230507992	SP100 nuclear antigen [Source:HGNC Symbol;Acc:HGNC:11206]	GO:0030870(Mre11 complex);GO:0003677(DNA binding);GO:0003713(transcription coactivator activity);GO:0003714(transcription corepressor activity);GO:0005515(protein binding);GO:0019900(kinase binding);GO:0019904(protein domain specific binding);GO:0042803(protein homodimerization activity);GO:0070087(chromo shadow domain binding);GO:0000122(negative regulation of transcription from RNA polymerase I…	05168(Herpes simplex infection);05203(Viral carcinogenesis)
ciRNA101	1.06408	0.8125	1.15798	0.918203	1.9182	1.072	0.720334	0.50337	1.24813	0.165594	0.107952	0.129956	0.0992994	0.248841	0.141342	0.0931254	0.0637948	0.151025	chr3	196062673	196062853	-	1	ciRNA	-	ENST00000420415	TFRC	mRNA	chr3:196062645-196062853	transferrin receptor [Source:HGNC Symbol;Acc:HGNC:11763]	GO:0005886(plasma membrane);GO:0033572(transferrin transport);GO:0006898(receptor-mediated endocytosis);GO:0006879(cellular iron ion homeostasis);GO:0004998(transferrin receptor activity);GO:0001618(virus receptor activity);GO:0001948(glycoprotein binding);GO:0003723(RNA binding);GO:0003725(double-stranded RNA binding);GO:0005515(protein binding);GO:0033570(transferrin transmembrane transporter a…	04066(HIF-1 signaling pathway);04144(Endocytosis);04145(Phagosome);04640(Hematopoietic cell lineage)
ciRNA1010	0	0	0	0	0	6	0	2	0	0	0	0	0	0	0.804421	0	0.257743	0	chr1	914445	914622	+	1	ciRNA	lincRNA	ENST00000398216	RP11-54O7.2	lncRNA	chr1:914444-914802	NA	NA	NA
ciRNA1011	130	94.5	109.7	120.429	42	105	195.5	124	130	7.38257	4.5818	4.49261	4.75263	1.98827	5.05196	9.22312	5.73478	5.74024	chr1	8354447	8354942	-	1	ciRNA	-	ENST00000467350	RERE	mRNA	chr1:8353178-8354942	arginine-glutamic acid dipeptide repeats [Source:HGNC Symbol;Acc:HGNC:9965]	GO:0005634(nucleus);GO:0000118(histone deacetylase complex);GO:0048813(dendrite morphogenesis);GO:0048755(branching morphogenesis of a nerve);GO:0045944(positive regulation of transcription from RNA polymerase II promoter);GO:0021942(radial glia guided migration of Purkinje cell);GO:0021930(cerebellar granule cell precursor proliferation);GO:0021691(cerebellar Purkinje cell layer maturation);GO:0…	NA
ciRNA1012	39	25	28	0	0	19	42	7	40	6.99699	3.82936	3.6227	0	0	2.88806	6.25983	1.02276	5.57993	chr1	9721588	9721744	+	1	ciRNA	-	ENST00000536656	PIK3CD	mRNA	chr1:9721587-9721760	phosphatidylinositol-4,5-bisphosphate 3-kinase catalytic subunit delta [Source:HGNC Symbol;Acc:HGNC:8977]	GO:0042629(mast cell granule);GO:0005942(phosphatidylinositol 3-kinase complex);GO:0005886(plasma membrane);GO:0005829(cytosol);GO:0005737(cytoplasm);GO:0072672(neutrophil extravasation);GO:0060374(mast cell differentiation);GO:0050853(B cell receptor signaling pathway);GO:0050852(T cell receptor signaling pathway);GO:0048015(phosphatidylinositol-mediated signaling);GO:0046854(phosphatidylinosito…	00562(Inositol phosphate metabolism);04012(ErbB signaling pathway);04014(Ras signaling pathway);04015(Rap1 signaling pathway);04022(cGMP - PKG signaling pathway);04024(cAMP signaling pathway);04062(Chemokine signaling pathway);04066(HIF-1 signaling pathway);04068(FoxO signaling pathway);04070(Phosphatidylinositol signaling system);04071(Sphingolipid signaling pathway);04150(mTOR signaling pathway…
ciRNA1013	3.93182	5	5	11	12.7159	9.875	12	10.5	8.625	0.427602	0.464255	0.392142	0.831342	1.1528	0.909891	1.08416	0.929964	0.729336	chr1	20780086	20780344	-	1	ciRNA	-	ENST00000312239	HP1BP3	mRNA	chr1:20779911-20780344	heterochromatin protein 1 binding protein 3 [Source:HGNC Symbol;Acc:HGNC:24973]	GO:0003677(DNA binding);GO:0003682(chromatin binding);GO:0005515(protein binding);GO:0031491(nucleosome binding);GO:0006334(nucleosome assembly);GO:0006355(regulation of transcription, DNA-templated);GO:0042127(regulation of cell proliferation);GO:0070828(heterochromatin organization);GO:0071456(cellular response to hypoxia);GO:0097298(regulation of nucleus size);GO:0000786(nucleosome);GO:0005634…	NA
ciRNA1014	14.1667	5	22.6667	29	5.33333	26.6667	17.3333	44.3667	31	0.473354	0.142636	0.546177	0.673375	0.148552	0.754907	0.481135	1.20727	0.805383	chr1	25242707	25243549	-	1	ciRNA	-	ENST00000243189	RSRP1	mRNA	chr1:25242705-25243549	arginine and serine rich protein 1 [Source:HGNC Symbol;Acc:HGNC:25234]	GO:0005515(protein binding)	NA
ciRNA1015	31.2113	13.1389	41.4237	32.7679	10.4444	57.1093	57.9619	44.8763	59.0466	1.67775	0.602995	1.6058	1.22406	0.468016	2.60093	2.58835	1.96455	2.46792	chr1	25243653	25244176	-	1	ciRNA	-	ENST00000570063	RSRP1	mRNA	chr1:25243633-25244176	arginine and serine rich protein 1 [Source:HGNC Symbol;Acc:HGNC:25234]	GO:0005515(protein binding)	NA
ciRNA1016	24.8025	16.4952	29.588	29.9759	8.63737	30.0484	41.8933	37.1053	46.5135	3.34268	1.89801	2.8757	2.80745	0.970381	3.43105	4.69041	4.07254	4.87417	chr1	25244245	25244453	-	1	ciRNA	-	ENST00000566395	RSRP1	mRNA	chr1:25243633-25244453	arginine and serine rich protein 1 [Source:HGNC Symbol;Acc:HGNC:25234]	GO:0005515(protein binding)	NA
ciRNA1017	203	74	252	71	111.25	161	240	93	387	6.64881	2.06928	5.95218	1.61602	3.03744	4.46765	6.53018	2.48062	9.85555	chr1	26852866	26853725	+	1	ciRNA	-	ENST00000374142	ZDHHC18	mRNA	chr1:26852865-26853725	zinc finger DHHC-type containing 18 [Source:HGNC Symbol;Acc:HGNC:20712]	GO:0016409(palmitoyltransferase activity);GO:0016740(transferase activity);GO:0016746(transferase activity, transferring acyl groups);GO:0019706(protein-cysteine S-palmitoyltransferase activity);GO:0018345(protein palmitoylation);GO:0034613(cellular protein localization);GO:0005794(Golgi apparatus);GO:0016020(membrane);GO:0016021(integral component of membrane);GO:0008270(zinc ion binding)	NA
ciRNA1018	8	3	10.3333	11.6667	4.33333	9.66667	8.66667	4.66667	12.3333	0.563347	0.180363	0.524752	0.570918	0.254372	0.576725	0.506996	0.267623	0.675287	chr1	32156946	32157345	+	1	ciRNA	-	ENST00000373625	KPNA6	mRNA	chr1:32156945-32157345	karyopherin subunit alpha 6 [Source:HGNC Symbol;Acc:HGNC:6399]	GO:0005515(protein binding);GO:0008139(nuclear localization sequence binding);GO:0008565(protein transporter activity);GO:0006606(protein import into nucleus);GO:0006607(NLS-bearing protein import into nucleus);GO:0006810(transport);GO:0015031(protein transport);GO:0045944(positive regulation of transcription from RNA polymerase II promoter);GO:0060135(maternal process involved in female pregnanc…	NA
ciRNA1019	0.5	0.166667	1.77778	1.0404	0.888889	1	1.72222	0.969697	1.16667	0.00696522	0.00198223	0.0178595	0.0100718	0.0103222	0.0118024	0.0199306	0.011001	0.0126367	chr1	51406113	51408134	-	1	ciRNA	-	ENST00000371733	EPS15	mRNA	chr1:51406108-51408134	epidermal growth factor receptor pathway substrate 15 [Source:HGNC Symbol;Acc:HGNC:3419]	GO:0043231(intracellular membrane-bounded organelle);GO:0005829(cytosol);GO:0005509(calcium ion binding);GO:0005515(protein binding);GO:0017124(SH3 domain binding);GO:0031593(polyubiquitin binding);GO:0042802(identical protein binding);GO:0045296(cadherin binding);GO:0046872(metal ion binding);GO:0001921(positive regulation of receptor recycling);GO:0006810(transport);GO:0006895(Golgi to endosome…	04144(Endocytosis)
ciRNA102	3.25	4	7	12.5	1.25	11.25	10.75	4.5	8.25	0.20618	0.216652	0.32025	0.551079	0.0661049	0.604675	0.56655	0.232491	0.406948	chr2	32435586	32436029	+	1	ciRNA	-	ENST00000421745	BIRC6	mRNA	chr2:32435585-32436052	baculoviral IAP repeat containing 6 [Source:HGNC Symbol;Acc:HGNC:13516]	GO:0004842(ubiquitin-protein transferase activity);GO:0004869(cysteine-type endopeptidase inhibitor activity);GO:0005515(protein binding);GO:0016740(transferase activity);GO:0030414(peptidase inhibitor activity);GO:0061631(ubiquitin conjugating enzyme activity);GO:0001890(placenta development);GO:0006468(protein phosphorylation);GO:0006915(apoptotic process);GO:0007049(cell cycle);GO:0007067(mito…	04120(Ubiquitin mediated proteolysis)
ciRNA1020	2.7381	1.33333	4.64286	3.16667	0.5	2.89286	7.04762	1.80952	4.83333	0.108322	0.0450345	0.132458	0.0870581	0.0164891	0.0969615	0.231619	0.058299	0.148674	chr1	70234789	70235500	+	1	ciRNA	-	ENST00000370951	SRSF11	mRNA	chr1:70234788-70235500	serine and arginine rich splicing factor 11 [Source:HGNC Symbol;Acc:HGNC:10782]	GO:0000166(nucleotide binding);GO:0003676(nucleic acid binding);GO:0003723(RNA binding);GO:0005515(protein binding);GO:0000398(mRNA splicing, via spliceosome);GO:0006369(termination of RNA polymerase II transcription);GO:0006397(mRNA processing);GO:0006405(RNA export from nucleus);GO:0006406(mRNA export from nucleus);GO:0008380(RNA splicing);GO:0031124(mRNA 3'-end processing);GO:0005634(nucleus);…	NA
ciRNA1021	28.5	24.5	35.6667	48.1667	7	33	49.25	32.5	30	1.57715	1.15754	1.42337	1.85232	0.322914	1.54721	2.26413	1.46468	1.29084	chr1	77967118	77967626	-	1	ciRNA	-	ENST00000294623	FUBP1	mRNA	chr1:77967098-77967626	far upstream element binding protein 1 [Source:HGNC Symbol;Acc:HGNC:4004]	GO:0003676(nucleic acid binding);GO:0003677(DNA binding);GO:0003697(single-stranded DNA binding);GO:0003700(transcription factor activity, sequence-specific DNA binding);GO:0003723(RNA binding);GO:0005515(protein binding);GO:0006351(transcription, DNA-templated);GO:0006355(regulation of transcription, DNA-templated);GO:0006366(transcription from RNA polymerase II promoter);GO:0010628(positive reg…	NA
ciRNA1022	283	193	246.932	269	447	592	1077.17	339	255	17.7536	10.3371	11.1713	11.7272	23.3759	31.465	56.137	17.3193	12.4383	chr1	89267004	89267452	-	1	ciRNA	-	ENST00000490568	GBP5	mRNA	chr1:89260817-89267452	guanylate binding protein 5 [Source:HGNC Symbol;Acc:HGNC:19895]	GO:0000166(nucleotide binding);GO:0003924(GTPase activity);GO:0005515(protein binding);GO:0005525(GTP binding);GO:0016787(hydrolase activity);GO:0042802(identical protein binding);GO:0002376(immune system process);GO:0006954(inflammatory response);GO:0045089(positive regulation of innate immune response);GO:0050702(interleukin-1 beta secretion);GO:0051289(protein homotetramerization);GO:0071346(c…	NA
ciRNA1023	1.5	1.5	2.75	5.5	0.25	8.1	7.6	3	3.25	0.056789	0.0484847	0.0750816	0.144703	0.00788994	0.259815	0.23903	0.0924964	0.0956706	chr1	91514998	91515741	+	1	ciRNA	-	ENST00000234626	CDC7	mRNA	chr1:91514997-91515793	cell division cycle 7 [Source:HGNC Symbol;Acc:HGNC:1745]	GO:0072686(mitotic spindle);GO:0045171(intercellular bridge);GO:0005737(cytoplasm);GO:0005654(nucleoplasm);GO:0005634(nucleus);GO:0051301(cell division);GO:0044770(cell cycle phase transition);GO:0018105(peptidyl-serine phosphorylation);GO:0016310(phosphorylation);GO:0010971(positive regulation of G2/M transition of mitotic cell cycle);GO:0010571(positive regulation of nuclear cell cycle DNA repl…	04110(Cell cycle)
ciRNA1024	4	0	0	4	0	6	3	12	1	0.216256	0	0	0.150283	0	0.274831	0.13474	0.528348	0.0420369	chr1	117941226	117941746	+	1	ciRNA	-	ENST00000369441	WDR3	mRNA	chr1:117941225-117941749	WD repeat domain 3 [Source:HGNC Symbol;Acc:HGNC:12755]	GO:0005634(nucleus);GO:0005730(nucleolus);GO:0031965(nuclear membrane);GO:0003723(RNA binding);GO:0030515(snoRNA binding);GO:0000462(maturation of SSU-rRNA from tricistronic rRNA transcript (SSU-rRNA, 5.8S rRNA, LSU-rRNA));GO:0006364(rRNA processing);GO:0005654(nucleoplasm);GO:0032040(small-subunit processome);GO:0034388(Pwp2p-containing subcomplex of 90S preribosome)	03008(Ribosome biogenesis in eukaryotes)
ciRNA1025	3	0	0	7	0	4	7	2	2	0.100598	0	0	0.163119	0	0.11364	0.194999	0.0546169	0.0521457	chr1	149906860	149907699	-	1	ciRNA	-	ENST00000369146	SV2A	mRNA	chr1:149906856-149907699	synaptic vesicle glycoprotein 2A [Source:HGNC Symbol;Acc:HGNC:20566]	GO:0004872(receptor activity);GO:0005215(transporter activity);GO:0019901(protein kinase binding);GO:0022857(transmembrane transporter activity);GO:0006810(transport);GO:0006836(neurotransmitter transport);GO:0006874(cellular calcium ion homeostasis);GO:0055085(transmembrane transport);GO:0005783(endoplasmic reticulum);GO:0005886(plasma membrane);GO:0005911(cell-cell junction);GO:0008021(synaptic…	04512(ECM-receptor interaction)
ciRNA1026	14	2	6.5	7.9	5.5	18.5	17.5	22	13.5	0.592997	0.072326	0.198548	0.232537	0.194199	0.663899	0.615785	0.758888	0.444611	chr1	150829239	150829903	-	1	ciRNA	-	ENST00000358595	ARNT	mRNA	chr1:150829227-150829903	aryl hydrocarbon receptor nuclear translocator [Source:HGNC Symbol;Acc:HGNC:700]	GO:0003705(transcription factor activity, RNA polymerase II distal enhancer sequence-specific binding);GO:0043565(sequence-specific DNA binding);GO:0000989(transcription factor activity, transcription factor binding);GO:0003677(DNA binding);GO:0003700(transcription factor activity, sequence-specific DNA binding);GO:0003713(transcription coactivator activity);GO:0004874(aryl hydrocarbon receptor a…	04066(HIF-1 signaling pathway);05200(Pathways in cancer);05204(Chemical carcinogenesis);05211(Renal cell carcinoma)
ciRNA1027	5.625	0	3.66667	1	4.5	5	0	0	1.5	0.197558	0	0.092869	0.0244069	0.131748	0.148781	0	0	0.0409624	chr1	151264029	151264830	+	1	ciRNA	-	ENST00000368884	PSMD4	mRNA	chr1:151264028-151264831	proteasome 26S subunit, non-ATPase 4 [Source:HGNC Symbol;Acc:HGNC:9561]	GO:0003723(RNA binding);GO:0005515(protein binding);GO:0031593(polyubiquitin binding);GO:0042802(identical protein binding);GO:0000165(MAPK cascade);GO:0000209(protein polyubiquitination);GO:0002223(stimulatory C-type lectin receptor signaling pathway);GO:0002479(antigen processing and presentation of exogenous peptide antigen via MHC class I, TAP-dependent);GO:0006511(ubiquitin-dependent protein…	03050(Proteasome);05169(Epstein-Barr virus infection)
ciRNA1028	21.5	17.05	10.9583	29.8333	47.9389	11	14	11.7357	15.15	4.38839	2.9712	1.61302	4.23165	8.15672	1.90224	2.3739	1.95077	2.40437	chr1	151369575	151369712	-	1	ciRNA	-	ENST00000368868	SELENBP1	mRNA	chr1:151369554-151369712	selenium binding protein 1 [Source:HGNC Symbol;Acc:HGNC:10719]	GO:0005515(protein binding);GO:0008430(selenium binding);GO:0006810(transport);GO:0015031(protein transport);GO:0001650(fibrillar center);GO:0005615(extracellular space);GO:0005634(nucleus);GO:0005730(nucleolus);GO:0005737(cytoplasm);GO:0005829(cytosol);GO:0016020(membrane);GO:0070062(extracellular exosome)	NA
ciRNA1029	20.6	16.8667	25.5333	23.8667	8.73333	33.05	27.3333	21.9333	35.4667	0.673141	0.470553	0.601691	0.541965	0.237892	0.91499	0.74199	0.583679	0.901117	chr1	154260030	154260891	+	1	ciRNA	-	ENST00000343815	UBAP2L	mRNA	chr1:154260029-154260891	ubiquitin associated protein 2 like [Source:HGNC Symbol;Acc:HGNC:29877]	GO:0005671(Ada2/Gcn5/Ada3 transcription activator complex);GO:0003723(RNA binding);GO:0005515(protein binding);GO:0007339(binding of sperm to zona pellucida);GO:0010628(positive regulation of gene expression);GO:0061484(hematopoietic stem cell homeostasis);GO:0005737(cytoplasm);GO:0031519(PcG protein complex)	NA
ciRNA103	29.5769	14.5	29.125	15.5	3.5	41.5	22.6667	28	34.25	0.450814	0.188692	0.320138	0.164179	0.0444706	0.535918	0.287011	0.347562	0.405907	chr2	74088039	74089886	+	1	ciRNA	-	ENST00000409262	TET3	mRNA	chr2:74088038-74089896	tet methylcytosine dioxygenase 3 [Source:HGNC Symbol;Acc:HGNC:28313]	GO:0005737(cytoplasm);GO:0005634(nucleus);GO:0001940(male pronucleus);GO:0001939(female pronucleus);GO:0080111(DNA demethylation);GO:0055114(oxidation-reduction process);GO:0044727(DNA demethylation of male pronucleus);GO:0070579(methylcytosine dioxygenase activity);GO:0051213(dioxygenase activity);GO:0046872(metal ion binding);GO:0008270(zinc ion binding);GO:0003677(DNA binding);GO:0005515(prote…	NA
ciRNA1030	1	0	8	21	9	10	8	7	9	0.0714908	0	0.412446	1.0433	0.536356	0.605698	0.475123	0.407548	0.500281	chr1	155053494	155053887	+	1	ciRNA	-	ENST00000473905	ADAM15	mRNA	chr1:155053493-155053909	ADAM metallopeptidase domain 15 [Source:HGNC Symbol;Acc:HGNC:193]	GO:0004222(metalloendopeptidase activity);GO:0005178(integrin binding);GO:0005515(protein binding);GO:0008233(peptidase activity);GO:0008237(metallopeptidase activity);GO:0016787(hydrolase activity);GO:0017124(SH3 domain binding);GO:0046872(metal ion binding);GO:0001525(angiogenesis);GO:0001953(negative regulation of cell-matrix adhesion);GO:0006508(proteolysis);GO:0007155(cell adhesion);GO:00071…	NA
ciRNA1031	18	11	31	16	10	13	14	12	17	0.403351	0.210447	0.500957	0.249156	0.186798	0.246809	0.260619	0.218989	0.296198	chr1	155054507	155055763	+	1	ciRNA	-	ENST00000473905	ADAM15	mRNA	chr1:155054506-155055789	ADAM metallopeptidase domain 15 [Source:HGNC Symbol;Acc:HGNC:193]	GO:0004222(metalloendopeptidase activity);GO:0005178(integrin binding);GO:0005515(protein binding);GO:0008233(peptidase activity);GO:0008237(metallopeptidase activity);GO:0016787(hydrolase activity);GO:0017124(SH3 domain binding);GO:0046872(metal ion binding);GO:0001525(angiogenesis);GO:0001953(negative regulation of cell-matrix adhesion);GO:0006508(proteolysis);GO:0007155(cell adhesion);GO:00071…	NA
ciRNA1032	45.5357	34	78	29	15	42	31	29	34	0.58248	0.37132	0.719533	0.257791	0.159949	0.455181	0.329425	0.302105	0.338166	chr1	156208014	156210215	+	1	ciRNA	-	ENST00000423538	SLC25A44	mRNA	chr1:156208013-156210239	solute carrier family 25 member 44 [Source:HGNC Symbol;Acc:HGNC:29036]	GO:0022857(transmembrane transporter activity);GO:0006810(transport);GO:0006839(mitochondrial transport);GO:0055085(transmembrane transport);GO:0005739(mitochondrion);GO:0005743(mitochondrial inner membrane);GO:0016020(membrane);GO:0016021(integral component of membrane);GO:0031307(integral component of mitochondrial outer membrane)	NA
ciRNA1033	29.9527	20.7991	20.0865	36.461	65.9303	29.7247	24.6942	34.4935	29.3342	1.41321	0.837831	0.683444	1.19548	2.59309	1.18822	0.967908	1.32538	1.07614	chr1	158652677	158653273	-	1	ciRNA	-	ENST00000368147	SPTA1	mRNA	chr1:158652653-158653273	spectrin alpha, erythrocytic 1 [Source:HGNC Symbol;Acc:HGNC:11272]	GO:0003779(actin binding);GO:0005088(Ras guanyl-nucleotide exchange factor activity);GO:0005200(structural constituent of cytoskeleton);GO:0005509(calcium ion binding);GO:0005515(protein binding);GO:0046872(metal ion binding);GO:0046982(protein heterodimerization activity);GO:0051015(actin filament binding);GO:0000165(MAPK cascade);GO:0002260(lymphocyte homeostasis);GO:0006779(porphyrin-containin…	NA
ciRNA1034	16.5	8.5	29	5.5	22	7	4.5	9.5	4.5	0.895494	0.393856	1.13502	0.207435	0.995318	0.321872	0.202889	0.419887	0.189895	chr1	158843416	158843934	+	1	ciRNA	-	ENST00000368141	MNDA	mRNA	chr1:158843415-158843954	myeloid cell nuclear differentiation antigen [Source:HGNC Symbol;Acc:HGNC:7183]	GO:0003677(DNA binding);GO:0005515(protein binding);GO:0006351(transcription, DNA-templated);GO:0006355(regulation of transcription, DNA-templated);GO:0006968(cellular defense response);GO:0006974(cellular response to DNA damage stimulus);GO:0030889(negative regulation of B cell proliferation);GO:0043065(positive regulation of apoptotic process);GO:0043312(neutrophil degranulation);GO:0050853(B c…	NA
ciRNA1035	11.5	8.66667	11.7436	17.1667	15.5	15	14.6488	9.83333	11.5	1.34409	0.864811	0.989823	1.3943	1.51015	1.48534	1.42232	0.935967	1.04508	chr1	193069182	193069422	+	1	ciRNA	-	ENST00000415442	TROVE2	mRNA	chr1:193069181-193075819	TROVE domain family member 2 [Source:HGNC Symbol;Acc:HGNC:11313]	GO:0005829(cytosol);GO:0005654(nucleoplasm);GO:0003723(RNA binding);GO:0046872(metal ion binding);GO:0006383(transcription from RNA polymerase III promoter);GO:0030030(cell projection organization);GO:0005737(cytoplasm);GO:0030529(intracellular ribonucleoprotein complex);GO:0005634(nucleus);GO:0060271(cilium assembly);GO:0009411(response to UV);GO:0007224(smoothened signaling pathway);GO:0002520(…	05322(Systemic lupus erythematosus)
ciRNA1036	0.25	0.975	1.375	1.625	2.05556	2.26786	1.32143	0.375	0.875	0.0378594	0.12606	0.150163	0.171012	0.259491	0.290974	0.166243	0.0462482	0.10303	chr1	201854924	201855109	+	1	ciRNA	-	ENST00000361565	IPO9	mRNA	chr1:201854923-201855123	importin 9 [Source:HGNC Symbol;Acc:HGNC:19425]	GO:0005515(protein binding);GO:0008536(Ran GTPase binding);GO:0008565(protein transporter activity);GO:0042393(histone binding);GO:0006606(protein import into nucleus);GO:0006810(transport);GO:0006886(intracellular protein transport);GO:0015031(protein transport);GO:0005634(nucleus);GO:0005737(cytoplasm);GO:0016020(membrane)	NA
ciRNA1037	64.5	57.7917	117.833	58.4286	37.5	87	126	67.5	80.5	1.21444	0.929009	1.59996	0.764505	0.588581	1.38784	1.97084	1.03502	1.17851	chr1	207759725	207761220	+	1	ciRNA	-	ENST00000322875	CD46	mRNA	chr1:207759724-207761248	CD46 molecule [Source:HGNC Symbol;Acc:HGNC:6953]	GO:0001618(virus receptor activity);GO:0004872(receptor activity);GO:0005515(protein binding);GO:0045296(cadherin binding);GO:0002250(adaptive immune response);GO:0002376(immune system process);GO:0002456(T cell mediated immunity);GO:0006958(complement activation, classical pathway);GO:0007338(single fertilization);GO:0008593(regulation of Notch signaling pathway);GO:0010628(positive regulation o…	04610(Complement and coagulation cascades);05162(Measles)
ciRNA1038	0.2	0.1	0.6	0	0	0.1	0	0	0	0.00394225	0.00168288	0.00852889	0	0	0.00167001	0	0	0	chr1	214619221	214620649	+	1	ciRNA	-	ENST00000366955	CENPF	mRNA	chr1:214619220-214620654	centromere protein F [Source:HGNC Symbol;Acc:HGNC:1857]	GO:0000785(chromatin);GO:0003682(chromatin binding);GO:0005515(protein binding);GO:0008022(protein C-terminus binding);GO:0008134(transcription factor binding);GO:0042803(protein homodimerization activity);GO:0070840(dynein complex binding);GO:0000278(mitotic cell cycle);GO:0001822(kidney development);GO:0007049(cell cycle);GO:0007059(chromosome segregation);GO:0007062(sister chromatid cohesion);…	NA
ciRNA1039	0.125	0.25	0.5	1	0	2.375	0.375	0.5	1.625	0.00650817	0.0111129	0.0187735	0.0361817	0	0.104766	0.0162198	0.0212007	0.0657846	chr1	229464879	229465419	-	1	ciRNA	-	ENST00000261396	NUP133	mRNA	chr1:229464875-229465419	nucleoporin 133 [Source:HGNC Symbol;Acc:HGNC:18016]	GO:0000777(condensed chromosome kinetochore);GO:0000940(condensed chromosome outer kinetochore);GO:0005487(nucleocytoplasmic transporter activity);GO:0005515(protein binding);GO:0017056(structural constituent of nuclear pore);GO:0000972(transcription-dependent tethering of RNA polymerase II gene DNA at nuclear periphery);GO:0006325(chromatin organization);GO:0006355(regulation of transcription, D…	03013(RNA transport)
ciRNA104	15	3	19	6	1.5	21.5	17.5	17.5	14	1.1148	0.190357	1.01833	0.309884	0.0929306	1.35379	1.08047	1.05919	0.809016	chr2	74092992	74093370	+	1	ciRNA	-	ENST00000409262	TET3	mRNA	chr2:74092991-74093528	tet methylcytosine dioxygenase 3 [Source:HGNC Symbol;Acc:HGNC:28313]	GO:0005737(cytoplasm);GO:0005634(nucleus);GO:0001940(male pronucleus);GO:0001939(female pronucleus);GO:0080111(DNA demethylation);GO:0055114(oxidation-reduction process);GO:0044727(DNA demethylation of male pronucleus);GO:0070579(methylcytosine dioxygenase activity);GO:0051213(dioxygenase activity);GO:0046872(metal ion binding);GO:0008270(zinc ion binding);GO:0003677(DNA binding);GO:0005515(prote…	NA
ciRNA1040	6	2	10	30	2	7	24	16	14	0.918501	0.261396	1.10397	3.19146	0.255222	0.907888	3.05215	1.99471	1.6664	chr1	235113584	235113767	-	1	ciRNA	-	ENST00000366607	TOMM20	mRNA	chr1:235112108-235113767	translocase of outer mitochondrial membrane 20 [Source:HGNC Symbol;Acc:HGNC:20947]	GO:0016021(integral component of membrane);GO:0016020(membrane);GO:0005742(mitochondrial outer membrane translocase complex);GO:0005741(mitochondrial outer membrane);GO:0005740(mitochondrial envelope);GO:0005739(mitochondrion);GO:0006886(intracellular protein transport);GO:0006605(protein targeting);GO:0051082(unfolded protein binding);GO:0015266(protein channel activity);GO:0005515(protein bindi…	NA
ciRNA1041	23	9	12	27.3636	18	23	36	29	24	3.44601	1.15125	1.29657	2.84907	2.24813	2.91959	4.48082	3.53848	2.7959	chr9	37588565	37588752	-	1	ciRNA	-	ENST00000544475	RP11-613M10.8	mRNA	chr9:37541774-37588752	NA	GO:0005742(mitochondrial outer membrane translocase complex)	NA
ciRNA1042	27.0407	20.8214	45.2946	38.5509	20.8839	44.7542	47.0107	37.701	45.506	0.606421	0.398664	0.732539	0.600803	0.390417	0.850347	0.87583	0.688557	0.7935	chr9	83975739	83976994	-	1	ciRNA	-	ENST00000376281	HNRNPK	mRNA	chr9:83975505-83976994	heterogeneous nuclear ribonucleoprotein K [Source:HGNC Symbol;Acc:HGNC:5044]	GO:0000978(RNA polymerase II core promoter proximal region sequence-specific DNA binding);GO:0001077(transcriptional activator activity, RNA polymerase II core promoter proximal region sequence-specific binding);GO:0003676(nucleic acid binding);GO:0003677(DNA binding);GO:0003697(single-stranded DNA binding);GO:0003723(RNA binding);GO:0005515(protein binding);GO:0045296(cadherin binding);GO:000039…	03040(Spliceosome);05168(Herpes simplex infection);05203(Viral carcinogenesis);05206(MicroRNAs in cancer)
ciRNA1043	26.7549	20.25	44.4375	36.4081	20.3125	43.3685	46.4393	35.8439	43.6488	0.604344	0.390521	0.723864	0.571502	0.382475	0.829965	0.871428	0.659364	0.766609	chr9	83975748	83976994	-	1	ciRNA	-	ENST00000376281	HNRNPK	mRNA	chr9:83975505-83976994	heterogeneous nuclear ribonucleoprotein K [Source:HGNC Symbol;Acc:HGNC:5044]	GO:0000978(RNA polymerase II core promoter proximal region sequence-specific DNA binding);GO:0001077(transcriptional activator activity, RNA polymerase II core promoter proximal region sequence-specific binding);GO:0003676(nucleic acid binding);GO:0003677(DNA binding);GO:0003697(single-stranded DNA binding);GO:0003723(RNA binding);GO:0005515(protein binding);GO:0045296(cadherin binding);GO:000039…	03040(Spliceosome);05168(Herpes simplex infection);05203(Viral carcinogenesis);05206(MicroRNAs in cancer)
ciRNA1044	5	2.5	4.5	0	0	5	0	0	2.5	0.404703	0.172762	0.262668	0	0	0.342881	0	0	0.157336	chr9	127739910	127740257	-	1	ciRNA	-	ENST00000373277	SH2D3C	mRNA	chr9:127739888-127740257	SH2 domain containing 3C [Source:HGNC Symbol;Acc:HGNC:16884]	GO:0005070(SH3/SH2 adaptor activity);GO:0005085(guanyl-nucleotide exchange factor activity);GO:0005515(protein binding);GO:0007254(JNK cascade);GO:0007264(small GTPase mediated signal transduction);GO:0009967(positive regulation of signal transduction);GO:0043547(positive regulation of GTPase activity);GO:0005737(cytoplasm);GO:0016020(membrane)	NA
ciRNA1045	6.5	14	17.8333	8.5	5.5	14.5	15	11	11.5	0.631337	1.16096	1.24913	0.57373	0.445319	1.19322	1.21034	0.870104	0.868496	chr9	132910712	132911001	-	1	ciRNA	-	ENST00000298552	TSC1	mRNA	chr9:132910692-132911001	tuberous sclerosis 1 [Source:HGNC Symbol;Acc:HGNC:12362]	GO:0005884(actin filament);GO:0005515(protein binding);GO:0032794(GTPase activating protein binding);GO:0047485(protein N-terminus binding);GO:0051087(chaperone binding);GO:0001822(kidney development);GO:0001843(neural tube closure);GO:0001952(regulation of cell-matrix adhesion);GO:0002250(adaptive immune response);GO:0006407(rRNA export from nucleus);GO:0006417(regulation of translation);GO:0006…	04150(mTOR signaling pathway);04151(PI3K-Akt signaling pathway);04152(AMPK signaling pathway);04910(Insulin signaling pathway);05231(Choline metabolism in cancer)
ciRNA1046	1.5	4.5	2	2	0	11.5	11.8333	5.5	8.5	0.138984	0.35598	0.133638	0.128778	0	0.902769	0.910849	0.415017	0.612369	chr9	133102926	133103229	-	1	ciRNA	-	ENST00000482648	RALGDS	mRNA	chr9:133102900-133103229	ral guanine nucleotide dissociation stimulator [Source:HGNC Symbol;Acc:HGNC:9842]	GO:0005085(guanyl-nucleotide exchange factor activity);GO:0007264(small GTPase mediated signal transduction);GO:0043547(positive regulation of GTPase activity);GO:0005622(intracellular);GO:0005515(protein binding);GO:0030695(GTPase regulator activity);GO:0007165(signal transduction);GO:0007265(Ras protein signal transduction);GO:0050790(regulation of catalytic activity);GO:0005634(nucleus);GO:000…	04014(Ras signaling pathway);04015(Rap1 signaling pathway);05200(Pathways in cancer);05210(Colorectal cancer);05212(Pancreatic cancer);05231(Choline metabolism in cancer)
ciRNA1047	0.928571	0.583333	1.71337	1.16667	0.878205	2.29762	1.25	0.75	0.916667	0.0381831	0.0204792	0.0508082	0.0333383	0.0301032	0.080046	0.0427004	0.0251158	0.0293082	chr8	26360282	26360966	+	1	ciRNA	-	ENST00000380737	PPP2R2A	mRNA	chr8:26360281-26360973	protein phosphatase 2 regulatory subunit Balpha [Source:HGNC Symbol;Acc:HGNC:9304]	GO:0000159(protein phosphatase type 2A complex);GO:0050790(regulation of catalytic activity);GO:0019888(protein phosphatase regulator activity);GO:0004722(protein serine/threonine phosphatase activity);GO:0005515(protein binding);GO:0000086(G2/M transition of mitotic cell cycle);GO:0000184(nuclear-transcribed mRNA catabolic process, nonsense-mediated decay);GO:0000278(mitotic cell cycle);GO:00064…	03015(mRNA surveillance pathway);04071(Sphingolipid signaling pathway);04151(PI3K-Akt signaling pathway);04152(AMPK signaling pathway);04261(Adrenergic signaling in cardiomyocytes);04390(Hippo signaling pathway);04530(Tight junction);04728(Dopaminergic synapse);05142(Chagas disease (American trypanosomiasis));05160(Hepatitis C)
ciRNA1048	1.16667	0.5	2.66667	1	1.33333	1	7	0.833333	2.33333	0.0163167	0.00597031	0.0268957	0.00971912	0.0155448	0.0118493	0.0813301	0.00949152	0.0253738	chr8	30682074	30684087	-	1	ciRNA	-	ENST00000221130	GSR	mRNA	chr8:30682061-30684087	glutathione-disulfide reductase [Source:HGNC Symbol;Acc:HGNC:4623]	GO:0004362(glutathione-disulfide reductase activity);GO:0009055(electron carrier activity);GO:0016491(oxidoreductase activity);GO:0016668(oxidoreductase activity, acting on a sulfur group of donors, NAD(P) as acceptor);GO:0050660(flavin adenine dinucleotide binding);GO:0050661(NADP binding);GO:0000302(response to reactive oxygen species);GO:0006749(glutathione metabolic process);GO:0015949(nucleo…	00480(Glutathione metabolism);04918(Thyroid hormone synthesis)
ciRNA1049	21	23	22	31	16	37	22	32	37	1.75004	1.63643	1.32215	1.79528	1.1115	2.61238	1.52307	2.17175	2.39747	chr8	38843396	38843733	+	1	ciRNA	-	ENST00000519416	TACC1	mRNA	chr8:38843395-38846698	transforming acidic coiled-coil containing protein 1 [Source:HGNC Symbol;Acc:HGNC:11522]	GO:0005515(protein binding);GO:0000226(microtubule cytoskeleton organization);GO:0007049(cell cycle);GO:0008283(cell proliferation);GO:0021987(cerebral cortex development);GO:0051301(cell division);GO:0005634(nucleus);GO:0005737(cytoplasm);GO:0005815(microtubule organizing center);GO:0005856(cytoskeleton);GO:0015630(microtubule cytoskeleton);GO:0016020(membrane);GO:0030496(midbody)	NA
ciRNA105	4.25	0	0	0	0	5	0	5	0	0.567352	0	0	0	0	0.565509	0	0.543581	0	chr2	86771713	86771923	+	1	ciRNA	-	ENST00000283632	RMND5A	mRNA	chr2:86771712-86773347	required for meiotic nuclear division 5 homolog A [Source:HGNC Symbol;Acc:HGNC:25850]	GO:0004842(ubiquitin-protein transferase activity);GO:0005515(protein binding);GO:0042787(protein ubiquitination involved in ubiquitin-dependent protein catabolic process);GO:0043161(proteasome-mediated ubiquitin-dependent protein catabolic process);GO:0005634(nucleus);GO:0005737(cytoplasm);GO:0034657(GID complex)	NA
ciRNA1050	5	1.5	5.5	13.5	16	8	0	6.5	2.5	0.408223	0.104558	0.32383	0.765952	1.08895	0.553379	0	0.432186	0.158704	chr8	47961681	47962025	+	1	ciRNA	-	ENST00000518221	MCM4	mRNA	chr8:47961680-47962052	minichromosome maintenance complex component 4 [Source:HGNC Symbol;Acc:HGNC:6947]	GO:0004003(ATP-dependent DNA helicase activity);GO:0000166(nucleotide binding);GO:0003677(DNA binding);GO:0003678(DNA helicase activity);GO:0004386(helicase activity);GO:0005515(protein binding);GO:0005524(ATP binding);GO:0016787(hydrolase activity);GO:0000082(G1/S transition of mitotic cell cycle);GO:0006260(DNA replication);GO:0006270(DNA replication initiation);GO:0007049(cell cycle);GO:000078…	03030(DNA replication);04110(Cell cycle)
ciRNA1051	3	0	3	0	1	9	4	2	1	0.0458752	0	0.033083	0	0.0127473	0.116602	0.050814	0.0249067	0.0118899	chr8	85442192	85444033	+	1	ciRNA	-	ENST00000285381	CA3	mRNA	chr8:85442191-85444033	carbonic anhydrase 3 [Source:HGNC Symbol;Acc:HGNC:1374]	GO:0004089(carbonate dehydratase activity);GO:0008270(zinc ion binding);GO:0016151(nickel cation binding);GO:0016791(phosphatase activity);GO:0016829(lyase activity);GO:0046872(metal ion binding);GO:0006730(one-carbon metabolic process);GO:0006979(response to oxidative stress);GO:0015701(bicarbonate transport);GO:0016311(dephosphorylation);GO:0045471(response to ethanol);GO:0005737(cytoplasm);GO:…	00910(Nitrogen metabolism)
ciRNA1052	4.41667	2.66667	4.66667	3.33333	2.91667	4.58333	2.66667	5	9.25	0.382787	0.19732	0.291674	0.200762	0.210722	0.33655	0.191999	0.352909	0.623342	chr8	102829496	102829820	-	1	ciRNA	-	ENST00000337198	AZIN1	mRNA	chr8:102829486-102829820	antizyme inhibitor 1 [Source:HGNC Symbol;Acc:HGNC:16432]	GO:0005634(nucleus);GO:1902269(positive regulation of polyamine transmembrane transport);GO:0043085(positive regulation of catalytic activity);GO:0006596(polyamine biosynthetic process);GO:0042978(ornithine decarboxylase activator activity);GO:0003824(catalytic activity);GO:0005515(protein binding);GO:0006521(regulation of cellular amino acid metabolic process);GO:0033387(putrescine biosynthetic …	NA
ciRNA1053	4.41667	2.66667	4.66667	3.33333	2.91667	4.58333	2.66667	5	8.25	0.386354	0.199159	0.294391	0.202633	0.212685	0.339686	0.193787	0.356197	0.561134	chr8	102829499	102829820	-	1	ciRNA	-	ENST00000337198	AZIN1	mRNA	chr8:102829486-102829820	antizyme inhibitor 1 [Source:HGNC Symbol;Acc:HGNC:16432]	GO:0005634(nucleus);GO:1902269(positive regulation of polyamine transmembrane transport);GO:0043085(positive regulation of catalytic activity);GO:0006596(polyamine biosynthetic process);GO:0042978(ornithine decarboxylase activator activity);GO:0003824(catalytic activity);GO:0005515(protein binding);GO:0006521(regulation of cellular amino acid metabolic process);GO:0033387(putrescine biosynthetic …	NA
ciRNA1054	15	5	2	11	1	8	6	11	2	2.57628	0.733183	0.247719	1.31291	0.143174	1.16412	0.856091	1.5386	0.267088	chr8	143274803	143274966	+	1	ciRNA	-	ENST00000522452	RP13-582O9.6	mRNA	chr8:143274802-143275896	NA	GO:0046872(metal ion binding);GO:0003676(nucleic acid binding)	NA
ciRNA1055	14.25	11.75	21.8088	0	4.375	0	15.75	0	13.9861	0.543146	0.382366	0.599462	0	0.139008	0	0.498711	0	0.414496	chrY	13296968	13297706	-	1	ciRNA	-	ENST00000382896	UTY	mRNA	chrY:13260404-13297706	ubiquitously transcribed tetratricopeptide repeat containing, Y-linked [Source:HGNC Symbol;Acc:HGNC:12638]	GO:0005654(nucleoplasm);GO:0005634(nucleus);GO:0071557(histone H3-K27 demethylation);GO:0055114(oxidation-reduction process);GO:0016569(covalent chromatin modification);GO:0010468(regulation of gene expression);GO:0071558(histone demethylase activity (H3-K27 specific));GO:0051213(dioxygenase activity);GO:0046872(metal ion binding);GO:0032452(histone demethylase activity);GO:0016491(oxidoreductase…	05202(Transcriptional misregulation in cancers)
ciRNA1056	52	52	82	126	128	66	36.8333	108	70	0.297402	0.253912	0.338206	0.500785	0.610254	0.319808	0.175004	0.50303	0.311286	chrX	55026017	55030941	-	1	ciRNA	-	ENST00000477869	ALAS2	mRNA	chrX:55024840-55030941	5'-aminolevulinate synthase 2 [Source:HGNC Symbol;Acc:HGNC:397]	GO:0003824(catalytic activity);GO:0003870(5-aminolevulinate synthase activity);GO:0005515(protein binding);GO:0016594(glycine binding);GO:0016740(transferase activity);GO:0016746(transferase activity, transferring acyl groups);GO:0030170(pyridoxal phosphate binding);GO:0050662(coenzyme binding);GO:0001666(response to hypoxia);GO:0006778(porphyrin-containing compound metabolic process);GO:0006782(…	00260(Glycine, serine and threonine metabolism);00860(Porphyrin and chlorophyll metabolism)
ciRNA1057	28	40	31	34	8	37	33	61	43	0.799885	0.975595	0.638643	0.674976	0.190511	0.895523	0.783158	1.41915	0.955124	chrX	136680904	136681889	-	1	ciRNA	-	ENST00000370620	ARHGEF6	mRNA	chrX:136680876-136681889	Rac/Cdc42 guanine nucleotide exchange factor 6 [Source:HGNC Symbol;Acc:HGNC:685]	GO:0005085(guanyl-nucleotide exchange factor activity);GO:0005089(Rho guanyl-nucleotide exchange factor activity);GO:0005096(GTPase activator activity);GO:0005515(protein binding);GO:0006915(apoptotic process);GO:0007254(JNK cascade);GO:0030032(lamellipodium assembly);GO:0035023(regulation of Rho protein signal transduction);GO:0043065(positive regulation of apoptotic process);GO:0043547(positive…	04810(Regulation of actin cytoskeleton);05212(Pancreatic cancer)
ciRNA1058	611	351	595	708.308	201	629.167	693	687.571	724.062	6.40263	3.14025	4.49636	5.15798	1.75579	5.58584	6.03277	5.86766	5.8995	chr12	14945185	14947872	-	1	ciRNA	-	ENST00000228945	ARHGDIB	mRNA	chr12:14944839-14947872	Rho GDP dissociation inhibitor beta [Source:HGNC Symbol;Acc:HGNC:679]	GO:0016020(membrane);GO:0005829(cytosol);GO:0005737(cytoplasm);GO:0071461(cellular response to redox state);GO:0050790(regulation of catalytic activity);GO:0005094(Rho GDP-dissociation inhibitor activity);GO:0003924(GTPase activity);GO:0005096(GTPase activator activity);GO:0005515(protein binding);GO:0048365(Rac GTPase binding);GO:0006928(movement of cell or subcellular component);GO:0007162(nega…	04722(Neurotrophin signaling pathway);04962(Vasopressin-regulated water reabsorption)
ciRNA1059	14.8286	11.8857	15.1079	21.0857	4.68333	19.4571	21.5143	11.5429	20.2286	0.817381	0.559359	0.600562	0.807707	0.215199	0.908679	0.985187	0.518166	0.866987	chr12	53467294	53467804	+	1	ciRNA	-	ENST00000359282	PCBP2	mRNA	chr12:53467293-53467804	poly(rC) binding protein 2 [Source:HGNC Symbol;Acc:HGNC:8648]	GO:0003676(nucleic acid binding);GO:0003677(DNA binding);GO:0003723(RNA binding);GO:0005515(protein binding);GO:0019899(enzyme binding);GO:0031625(ubiquitin protein ligase binding);GO:0000398(mRNA splicing, via spliceosome);GO:0002376(immune system process);GO:0010467(gene expression);GO:0016071(mRNA metabolic process);GO:0032480(negative regulation of type I interferon production);GO:0039694(vir…	NA
ciRNA106	14.3977	11	26.1058	28.5	8.05263	20.125	12.9583	15.25	16.9722	0.333508	0.217543	0.43609	0.458773	0.155493	0.394961	0.249361	0.287682	0.305684	chr2	134946466	134947681	+	1	ciRNA	-	ENST00000419781	CCNT2	mRNA	chr2:134946465-134947735	cyclin T2 [Source:HGNC Symbol;Acc:HGNC:1600]	GO:0006351(transcription, DNA-templated);GO:0001223(transcription coactivator binding);GO:0003682(chromatin binding);GO:0004674(protein serine/threonine kinase activity);GO:0005515(protein binding);GO:0016538(cyclin-dependent protein serine/threonine kinase regulator activity);GO:0070063(RNA polymerase binding);GO:0097322(7SK snRNA binding);GO:0000079(regulation of cyclin-dependent protein serine…	05202(Transcriptional misregulation in cancers)
ciRNA1060	13.5	23	23	21	10	15	21	17	18	0.977531	1.42189	1.20102	1.05671	0.603611	0.920225	1.26323	1.00248	1.01342	chr12	54407260	54407648	-	1	ciRNA	-	ENST00000293379	ITGA5	mRNA	chr12:54405926-54407648	integrin subunit alpha 5 [Source:HGNC Symbol;Acc:HGNC:6141]	GO:0005911(cell-cell junction);GO:0005925(focal adhesion);GO:0032587(ruffle membrane);GO:0001618(virus receptor activity);GO:0005154(epidermal growth factor receptor binding);GO:0005161(platelet-derived growth factor receptor binding);GO:0005178(integrin binding);GO:0005515(protein binding);GO:0043184(vascular endothelial growth factor receptor 2 binding);GO:0046872(metal ion binding);GO:0050839(…	04145(Phagosome);04151(PI3K-Akt signaling pathway);04510(Focal adhesion);04512(ECM-receptor interaction);04640(Hematopoietic cell lineage);04810(Regulation of actin cytoskeleton);05100(Bacterial invasion of epithelial cells);05131(Shigellosis);05133(Pertussis);05205(Proteoglycans in cancer);05206(MicroRNAs in cancer);05410(Hypertrophic cardiomyopathy (HCM));05412(Arrhythmogenic right ventricular …
ciRNA1061	31.5	8	27	38	27	38	36	33	42	2.5868	0.560896	1.59898	2.16858	1.84832	2.64388	2.45596	2.20697	2.68178	chr12	56599359	56599701	-	1	ciRNA	-	ENST00000379441	BAZ2A	mRNA	chr12:56599358-56599701	bromodomain adjacent to zinc finger domain 2A [Source:HGNC Symbol;Acc:HGNC:962]	GO:0016607(nuclear speck);GO:0005829(cytosol);GO:0005634(nucleus);GO:0046872(metal ion binding);GO:0008270(zinc ion binding);GO:0003677(DNA binding);GO:0001164(RNA polymerase I CORE element sequence-specific DNA binding);GO:0003723(RNA binding);GO:0005515(protein binding);GO:0016922(ligand-dependent nuclear receptor binding);GO:0042393(histone binding);GO:0070577(lysine-acetylated histone binding…	NA
ciRNA1062	4	4.66667	3.33333	9	4.33333	5.66667	13.3333	2	5.33333	0.479444	0.477557	0.288127	0.749655	0.432973	0.575456	1.32765	0.195226	0.497049	chr12	122138552	122138786	+	1	ciRNA	-	ENST00000319080	MLXIP	mRNA	chr12:122138551-122138814	MLX interacting protein [Source:HGNC Symbol;Acc:HGNC:17055]	GO:0000989(transcription factor activity, transcription factor binding);GO:0003677(DNA binding);GO:0003700(transcription factor activity, sequence-specific DNA binding);GO:0046983(protein dimerization activity);GO:0006351(transcription, DNA-templated);GO:0006355(regulation of transcription, DNA-templated);GO:1900402(regulation of carbohydrate metabolic process by regulation of transcription from …	NA
ciRNA1063	4502.72	3273.84	5604.85	5700.57	1490.03	7280.52	5341.7	5916.61	7657.32	462.882	287.338	415.515	407.244	127.688	634.109	456.186	495.335	612.061	chr11	65505663	65505936	+	1	ciRNA	lincRNA	ENST00000618227	MALAT1	lncRNA	chr11:65505662-65506385	metastasis associated lung adenocarcinoma transcript 1 (non-protein coding) [Source:HGNC Symbol;Acc:HGNC:29665]	NA	NA
ciRNA1064	0.25	2.5	5.75	2.25	0	4	2.75	6.5	4.5	0.04514	0.385391	0.748716	0.282322	0	0.61191	0.412497	0.955796	0.631766	chr11	76544823	76544978	+	1	ciRNA	-	ENST00000524490	EMSY	mRNA	chr11:76544822-76545796	EMSY, BRCA2 interacting transcriptional repressor [Source:HGNC Symbol;Acc:HGNC:18071]	GO:0005515(protein binding);GO:0006281(DNA repair);GO:0006351(transcription, DNA-templated);GO:0006355(regulation of transcription, DNA-templated);GO:0006974(cellular response to DNA damage stimulus);GO:0016569(covalent chromatin modification);GO:0005634(nucleus);GO:0005654(nucleoplasm);GO:0042803(protein homodimerization activity)	NA
ciRNA1065	1	0	5	46	0	2	27	22	27	0.145945	0	0.526243	4.66538	0	0.2473	3.27355	2.61482	3.0639	chr11	83071139	83071331	-	1	ciRNA	-	ENST00000612684	RAB30	mRNA	chr11:82997324-83071331	RAB30, member RAS oncogene family [Source:HGNC Symbol;Acc:HGNC:9770]	GO:0043231(intracellular membrane-bounded organelle);GO:0007264(small GTPase mediated signal transduction);GO:0005525(GTP binding);GO:0000166(nucleotide binding);GO:0003924(GTPase activity);GO:0007030(Golgi organization);GO:0000139(Golgi membrane);GO:0005737(cytoplasm);GO:0005794(Golgi apparatus);GO:0005795(Golgi stack);GO:0005801(cis-Golgi network);GO:0005802(trans-Golgi network);GO:0016020(memb…	NA
ciRNA1066	5.5	10	5	25.5	0.5	27	23	25	17.5	0.175249	0.272041	0.114892	0.564644	0.0132808	0.728893	0.608819	0.648731	0.433565	chr11	108252913	108253796	+	1	ciRNA	-	ENST00000527805	ATM	mRNA	chr11:108252912-108253813	ATM serine/threonine kinase [Source:HGNC Symbol;Acc:HGNC:795]	GO:0006468(protein phosphorylation);GO:0004674(protein serine/threonine kinase activity);GO:0016310(phosphorylation);GO:0016740(transferase activity);GO:0016301(kinase activity);GO:0005524(ATP binding);GO:0000166(nucleotide binding);GO:0000781(chromosome, telomeric region);GO:0000784(nuclear chromosome, telomeric region);GO:0003677(DNA binding);GO:0004677(DNA-dependent protein kinase activity);GO…	04064(NF-kappa B signaling pathway);04068(FoxO signaling pathway);04110(Cell cycle);04115(p53 signaling pathway);04210(Apoptosis);05166(HTLV-I infection);05202(Transcriptional misregulation in cancers);05206(MicroRNAs in cancer)
ciRNA1067	2	2	11	1	0.5	2.5	6.5	4.5	2	0.302875	0.258585	1.20131	0.105238	0.0631195	0.320759	0.817736	0.554978	0.235497	chr11	114443934	114444119	+	1	ciRNA	-	ENST00000611665	REXO2	mRNA	chr11:114443933-114444540	RNA exonuclease 2 [Source:HGNC Symbol;Acc:HGNC:17851]	GO:0003676(nucleic acid binding);GO:0004518(nuclease activity);GO:0004527(exonuclease activity);GO:0008408(3'-5' exonuclease activity);GO:0016787(hydrolase activity);GO:0016788(hydrolase activity, acting on ester bonds);GO:0006139(nucleobase-containing compound metabolic process);GO:0009117(nucleotide metabolic process);GO:0090305(nucleic acid phosphodiester bond hydrolysis);GO:0005634(nucleus);G…	03008(Ribosome biogenesis in eukaryotes)
ciRNA1068	5.25	4.75	8.25	1.25	0.5	9	11.25	15.2429	8	0.138984	0.107359	0.157502	0.0229961	0.0110341	0.201861	0.247414	0.328626	0.164671	chr11	118499914	118500977	+	1	ciRNA	-	ENST00000534358	KMT2A	mRNA	chr11:118499913-118500986	lysine methyltransferase 2A [Source:HGNC Symbol;Acc:HGNC:7132]	GO:0001046(core promoter sequence-specific DNA binding);GO:0003677(DNA binding);GO:0003680(AT DNA binding);GO:0003682(chromatin binding);GO:0003700(transcription factor activity, sequence-specific DNA binding);GO:0005515(protein binding);GO:0008168(methyltransferase activity);GO:0008270(zinc ion binding);GO:0016740(transferase activity);GO:0018024(histone-lysine N-methyltransferase activity);GO:0…	00310(Lysine degradation);05202(Transcriptional misregulation in cancers)
ciRNA1069	12	24.3333	10	14	5.5	34	38.8333	24	28.5	0.234565	0.406092	0.140964	0.190174	0.0896201	0.563076	0.630599	0.382053	0.433161	chr10	14899686	14901126	+	1	ciRNA	-	ENST00000378331	SUV39H2	mRNA	chr10:14899685-14901132	suppressor of variegation 3-9 homolog 2 [Source:HGNC Symbol;Acc:HGNC:17287]	GO:0000976(transcription regulatory region sequence-specific DNA binding);GO:0005515(protein binding);GO:0008168(methyltransferase activity);GO:0008270(zinc ion binding);GO:0016740(transferase activity);GO:0018024(histone-lysine N-methyltransferase activity);GO:0046872(metal ion binding);GO:0046974(histone methyltransferase activity (H3-K9 specific));GO:1904047(S-adenosyl-L-methionine binding);GO…	00310(Lysine degradation)
ciRNA107	14.3438	12.3067	20.0208	18.1673	10.5323	23.2151	24.1098	14.6603	13.6189	1.85334	1.3576	1.86552	1.63125	1.13442	2.54136	2.58791	1.54263	1.36822	chr2	181475067	181475284	+	1	ciRNA	-	ENST00000478440	ITGA4	mRNA	chr2:181475066-181478756	integrin subunit alpha 4 [Source:HGNC Symbol;Acc:HGNC:6140]	GO:0019960(C-X3-C chemokine binding);GO:0005515(protein binding);GO:0015026(coreceptor activity);GO:0046872(metal ion binding);GO:0050839(cell adhesion molecule binding);GO:0003366(cell-matrix adhesion involved in ameboidal cell migration);GO:0007155(cell adhesion);GO:0007159(leukocyte cell-cell adhesion);GO:0007160(cell-matrix adhesion);GO:0007229(integrin-mediated signaling pathway);GO:0030183(…	04151(PI3K-Akt signaling pathway);04510(Focal adhesion);04512(ECM-receptor interaction);04514(Cell adhesion molecules (CAMs));04640(Hematopoietic cell lineage);04670(Leukocyte transendothelial migration);04672(Intestinal immune network for IgA production);04810(Regulation of actin cytoskeleton);05140(Leishmaniasis);05410(Hypertrophic cardiomyopathy (HCM));05412(Arrhythmogenic right ventricular ca…
ciRNA1070	0.111111	0	1.3	0.555556	0	0.333333	1.88889	0	1.44444	0.00357272	0	0.0301448	0.0124139	0	0.00908086	0.0504562	0	0.0361131	chr10	89716548	89717423	+	1	ciRNA	-	ENST00000260753	KIF20B	mRNA	chr10:89716547-89717423	kinesin family member 20B [Source:HGNC Symbol;Acc:HGNC:7212]	GO:0000166(nucleotide binding);GO:0003777(microtubule motor activity);GO:0005515(protein binding);GO:0005524(ATP binding);GO:0008017(microtubule binding);GO:0008574(ATP-dependent microtubule motor activity, plus-end-directed);GO:0016887(ATPase activity);GO:0042803(protein homodimerization activity);GO:0050699(WW domain binding);GO:0007018(microtubule-based movement);GO:0007049(cell cycle);GO:0007…	NA
ciRNA1071	3.75	2.25	4	4.75	7.75	2.75	2.5	2.25	4.5	0.118816	0.0608649	0.091397	0.104587	0.204695	0.0738215	0.0658038	0.0580574	0.110861	chr10	98234517	98235405	+	1	ciRNA	-	ENST00000370584	R3HCC1L	mRNA	chr10:98234516-98235424	R3H domain and coiled-coil containing 1 like [Source:HGNC Symbol;Acc:HGNC:23512]	GO:0035145(exon-exon junction complex);GO:0000166(nucleotide binding);GO:0005515(protein binding)	NA
ciRNA1072	18	10	13	7	3	38	34	11	10.2	0.311433	0.147718	0.162204	0.0841648	0.0432687	0.557034	0.488694	0.154994	0.137219	chr10	99714720	99716347	-	1	ciRNA	-	ENST00000370483	COX15	mRNA	chr10:99713479-99716347	COX15, cytochrome c oxidase assembly homolog [Source:HGNC Symbol;Acc:HGNC:2263]	GO:0004129(cytochrome-c oxidase activity);GO:0016627(oxidoreductase activity, acting on the CH-CH group of donors);GO:0006123(mitochondrial electron transport, cytochrome c to oxygen);GO:0006783(heme biosynthetic process);GO:0006784(heme a biosynthetic process);GO:0007585(respiratory gaseous exchange);GO:0008535(respiratory chain complex IV assembly);GO:0045333(cellular respiration);GO:0055114(ox…	00190(Oxidative phosphorylation);00860(Porphyrin and chlorophyll metabolism)
ciRNA1073	5.53333	0	1.33333	7.4	3	4.13333	5.93333	2.73333	9.66667	0.829039	0	0.144064	0.770478	0.374688	0.52468	0.738505	0.333512	1.12613	chr10	114846368	114846555	+	1	ciRNA	-	ENST00000369248	FAM160B1	mRNA	chr10:114846367-114846558	family with sequence similarity 160 member B1 [Source:HGNC Symbol;Acc:HGNC:29320]	NA	NA
ciRNA1074	18	8.5	23.1667	0	0	7.5	11.5	7.66667	15.3333	1.56485	0.6309	1.45242	0	0	0.552419	0.830549	0.542798	1.03648	chr10	125740652	125740975	+	1	ciRNA	-	ENST00000419769	EDRF1	mRNA	chr10:125740651-125741000	erythroid differentiation regulatory factor 1 [Source:HGNC Symbol;Acc:HGNC:24640]	GO:0006351(transcription, DNA-templated);GO:0006355(regulation of transcription, DNA-templated);GO:0005634(nucleus)	NA
ciRNA1075	2	0	4	6	0	4	7	8	3	0.368201	0	0.531058	0.76762	0	0.623908	1.07058	1.19943	0.429436	chr17	1009526	1009678	-	1	ciRNA	-	ENST00000302538	ABR	mRNA	chr17:1007312-1009678	active BCR-related [Source:HGNC Symbol;Acc:HGNC:81]	GO:0005085(guanyl-nucleotide exchange factor activity);GO:0005089(Rho guanyl-nucleotide exchange factor activity);GO:0005096(GTPase activator activity);GO:0002692(negative regulation of cellular extravasation);GO:0007165(signal transduction);GO:0007264(small GTPase mediated signal transduction);GO:0007420(brain development);GO:0030036(actin cytoskeleton organization);GO:0030336(negative regulatio…	NA
ciRNA1076	0	3.5	0	0	1	0	0.5	0	0	0	0.372431	0	0	0.103896	0	0.0517695	0	0	chr17	7900994	7901219	+	1	ciRNA	-	ENST00000380358	CHD3	mRNA	chr17:7900993-7901243	chromodomain helicase DNA binding protein 3 [Source:HGNC Symbol;Acc:HGNC:1918]	GO:0000166(nucleotide binding);GO:0003676(nucleic acid binding);GO:0003677(DNA binding);GO:0003723(RNA binding);GO:0004003(ATP-dependent DNA helicase activity);GO:0004386(helicase activity);GO:0004407(histone deacetylase activity);GO:0005515(protein binding);GO:0005524(ATP binding);GO:0008026(ATP-dependent helicase activity);GO:0008270(zinc ion binding);GO:0016787(hydrolase activity);GO:0016818(h…	NA
ciRNA1077	5.65	5.75	9.9	30.2077	25.3	8.8	11.4	6.75	8.9	0.49119	0.426785	0.620674	1.82498	1.83351	0.648171	0.823327	0.477898	0.601607	chr17	17817936	17818259	-	1	ciRNA	-	ENST00000395756	SREBF1	mRNA	chr17:17817916-17818259	sterol regulatory element binding transcription factor 1 [Source:HGNC Symbol;Acc:HGNC:11289]	GO:0046983(protein dimerization activity);GO:0000977(RNA polymerase II regulatory region sequence-specific DNA binding);GO:0000978(RNA polymerase II core promoter proximal region sequence-specific DNA binding);GO:0000982(transcription factor activity, RNA polymerase II core promoter proximal region sequence-specific binding);GO:0001077(transcriptional activator activity, RNA polymerase II core pr…	04152(AMPK signaling pathway);04910(Insulin signaling pathway);04932(Non-alcoholic fatty liver disease (NAFLD))
ciRNA1078	52	23	42	54	20	66	31	27	73	1.08657	0.410322	0.632897	0.784134	0.348375	1.16844	0.538127	0.459463	1.18604	chr17	28684962	28686309	+	1	ciRNA	-	ENST00000314616	SUPT6H	mRNA	chr17:28684961-28686338	SPT6 homolog, histone chaperone [Source:HGNC Symbol;Acc:HGNC:11470]	GO:0000991(transcription factor activity, core RNA polymerase II binding);GO:0003676(nucleic acid binding);GO:0003677(DNA binding);GO:0003700(transcription factor activity, sequence-specific DNA binding);GO:0003723(RNA binding);GO:0005515(protein binding);GO:0031491(nucleosome binding);GO:0042393(histone binding);GO:0006139(nucleobase-containing compound metabolic process);GO:0006338(chromatin re…	NA
ciRNA1079	27	11	17	34	0	26	73	30	52	1.48539	0.516665	0.674454	1.29986	0	1.21187	3.3363	1.34409	2.22434	chr17	58309455	58309966	-	1	ciRNA	-	ENST00000268893	TSPOAP1	mRNA	chr17:58309380-58309966	TSPO associated protein 1 [Source:HGNC Symbol;Acc:HGNC:16831]	GO:0005515(protein binding);GO:0030156(benzodiazepine receptor binding);GO:0007269(neurotransmitter secretion);GO:0008150(biological_process);GO:0014047(glutamate secretion);GO:0005737(cytoplasm);GO:0005739(mitochondrion);GO:0005829(cytosol);GO:0098793(presynapse)	NA
ciRNA108	24.9843	24.1667	28.4222	32.7875	58.5965	40.5485	30.1922	33.95	39.6833	2.51337	2.07561	2.06193	2.29212	4.91383	3.45596	2.52318	2.78137	3.10398	chr2	200854724	200855003	-	1	ciRNA	-	ENST00000321356	CLK1	mRNA	chr2:200854695-200855003	CDC like kinase 1 [Source:HGNC Symbol;Acc:HGNC:2068]	GO:0000166(nucleotide binding);GO:0004672(protein kinase activity);GO:0004674(protein serine/threonine kinase activity);GO:0004712(protein serine/threonine/tyrosine kinase activity);GO:0004713(protein tyrosine kinase activity);GO:0004715(non-membrane spanning protein tyrosine kinase activity);GO:0005515(protein binding);GO:0005524(ATP binding);GO:0016301(kinase activity);GO:0016740(transferase ac…	05134(Legionellosis)
ciRNA1080	1.5	0	3	0.5	2	6.83333	11	6	3	0.244226	0	0.352248	0.0565732	0.27145	0.942624	1.48785	0.795576	0.37979	chr17	59682429	59682601	+	1	ciRNA	-	ENST00000621829	CLTC	mRNA	chr17:59682428-59682628	clathrin heavy chain [Source:HGNC Symbol;Acc:HGNC:2092]	GO:0003723(RNA binding);GO:0003725(double-stranded RNA binding);GO:0005198(structural molecule activity);GO:0005515(protein binding);GO:0019901(protein kinase binding);GO:0032051(clathrin light chain binding);GO:0001649(osteoblast differentiation);GO:0006886(intracellular protein transport);GO:0006898(receptor-mediated endocytosis);GO:0006914(autophagy);GO:0007018(microtubule-based movement);GO:0…	04142(Lysosome);04144(Endocytosis);04721(Synaptic vesicle cycle);04961(Endocrine and other factor-regulated calcium reabsorption);05016(Huntington's disease);05100(Bacterial invasion of epithelial cells)
ciRNA1081	5	4	7	3.33333	0.666667	1.66667	4.33333	4	1.66667	0.667473	0.455894	0.67389	0.309231	0.0741879	0.188503	0.480565	0.434865	0.172995	chr17	75842646	75842856	-	1	ciRNA	-	ENST00000207549	UNC13D	mRNA	chr17:75842613-75842856	unc-13 homolog D [Source:HGNC Symbol;Acc:HGNC:23147]	GO:0005515(protein binding);GO:0017137(Rab GTPase binding);GO:0002432(granuloma formation);GO:0002467(germinal center formation);GO:0006887(exocytosis);GO:0006909(phagocytosis);GO:0043304(regulation of mast cell degranulation);GO:0043312(neutrophil degranulation);GO:0043320(natural killer cell degranulation);GO:0045921(positive regulation of exocytosis);GO:0051607(defense response to virus);GO:19…	NA
ciRNA1082	0	0.3	0.1	0	0	0.4	0.9	0.1	1.1	0	0.0319227	0.00898804	0	0	0.042238	0.0931851	0.01015	0.106599	chr16	19650460	19650685	+	1	ciRNA	-	ENST00000438132	C16orf62	mRNA	chr16:19650459-19651975	chromosome 16 open reading frame 62 [Source:HGNC Symbol;Acc:HGNC:24641]	GO:0005515(protein binding);GO:0006810(transport);GO:0006893(Golgi to plasma membrane transport);GO:0015031(protein transport);GO:0043312(neutrophil degranulation);GO:0005768(endosome);GO:0005769(early endosome);GO:0005886(plasma membrane);GO:0016020(membrane);GO:0016021(integral component of membrane);GO:0101003(ficolin-1-rich granule membrane)	NA
ciRNA1083	95	30	96	75	40	125	139	98	201	3.77952	1.019	2.7543	2.07355	1.32658	4.21336	4.59403	3.17519	6.21772	chr16	30660443	30661150	+	1	ciRNA	-	ENST00000356166	FBRS	mRNA	chr16:30660442-30661179	fibrosin [Source:HGNC Symbol;Acc:HGNC:20442]	NA	NA
ciRNA1084	1.5	1	4	1.25	0.75	5.875	3.25	2.375	0.5	0.0804782	0.0458065	0.154766	0.0466055	0.0335435	0.267055	0.144856	0.103772	0.0208583	chr16	53285700	53286224	+	1	ciRNA	-	ENST00000447540	CHD9	mRNA	chr16:53285699-53286225	chromodomain helicase DNA binding protein 9 [Source:HGNC Symbol;Acc:HGNC:25701]	GO:0000166(nucleotide binding);GO:0003677(DNA binding);GO:0004386(helicase activity);GO:0005524(ATP binding);GO:0016787(hydrolase activity);GO:0016817(hydrolase activity, acting on acid anhydrides);GO:0006351(transcription, DNA-templated);GO:0006355(regulation of transcription, DNA-templated);GO:0016569(covalent chromatin modification);GO:0044255(cellular lipid metabolic process);GO:0005634(nucle…	NA
ciRNA1085	0.666667	2.2	1.93333	0	0.333333	1.66667	4	2	0	0.0849694	0.239396	0.1777	0	0.0354155	0.179974	0.423526	0.207594	0	chr16	58555563	58555783	-	1	ciRNA	-	ENST00000317147	CNOT1	mRNA	chr16:58555537-58555783	CCR4-NOT transcription complex subunit 1 [Source:HGNC Symbol;Acc:HGNC:7877]	GO:0030015(CCR4-NOT core complex);GO:0030014(CCR4-NOT complex);GO:0016020(membrane);GO:0005829(cytosol);GO:0005737(cytoplasm);GO:0005634(nucleus);GO:0005615(extracellular space);GO:0000932(P-body);GO:2000036(regulation of stem cell population maintenance);GO:1900153(positive regulation of nuclear-transcribed mRNA catabolic process, deadenylation-dependent decay);GO:0090503(RNA phosphodiester bond…	03018(RNA degradation)
ciRNA1086	14.5	10	5.5	18	2.5	10	2	6.5	15	2.41673	1.42298	0.661073	2.08484	0.347344	1.4121	0.276921	0.882274	1.94389	chr15	24962210	24962378	+	1	ciRNA	-	ENST00000400098	SNRPN	mRNA	chr15:24962209-24967931	small nuclear ribonucleoprotein polypeptide N [Source:HGNC Symbol;Acc:HGNC:11164]	GO:0003723(RNA binding);GO:0005515(protein binding);GO:0000398(mRNA splicing, via spliceosome);GO:0008380(RNA splicing);GO:0009725(response to hormone);GO:0005634(nucleus);GO:0005654(nucleoplasm);GO:0005681(spliceosomal complex);GO:0005682(U5 snRNP);GO:0005685(U1 snRNP);GO:0005686(U2 snRNP);GO:0005687(U4 snRNP);GO:0005737(cytoplasm);GO:0030529(intracellular ribonucleoprotein complex);GO:0030532(s…	NA
ciRNA1087	2.625	3.44643	4.98016	5.84722	4.75	4.625	5	4.42857	4.88294	0.121611	0.136318	0.166385	0.188249	0.183441	0.181535	0.192433	0.167085	0.175892	chr15	43058477	43059084	-	1	ciRNA	-	ENST00000290650	UBR1	mRNA	chr15:43058429-43059084	ubiquitin protein ligase E3 component n-recognin 1 [Source:HGNC Symbol;Acc:HGNC:16808]	GO:0004842(ubiquitin-protein transferase activity);GO:0008270(zinc ion binding);GO:0016740(transferase activity);GO:0046872(metal ion binding);GO:0061630(ubiquitin protein ligase activity);GO:0070728(leucine binding);GO:0006511(ubiquitin-dependent protein catabolic process);GO:0016567(protein ubiquitination);GO:0030163(protein catabolic process);GO:0032007(negative regulation of TOR signaling);GO…	NA
ciRNA1088	5.66667	10.8333	8	11	24	6.5	5.5	6.33333	6.16667	0.58682	0.95781	0.597441	0.791608	2.07181	0.570291	0.473158	0.534121	0.496535	chr15	43208365	43208636	-	1	ciRNA	-	ENST00000300215	EPB42	mRNA	chr15:43208333-43208636	erythrocyte membrane protein band 4.2 [Source:HGNC Symbol;Acc:HGNC:3381]	GO:0003810(protein-glutamine gamma-glutamyltransferase activity);GO:0005200(structural constituent of cytoskeleton);GO:0005515(protein binding);GO:0005524(ATP binding);GO:0000902(cell morphogenesis);GO:0007010(cytoskeleton organization);GO:0008360(regulation of cell shape);GO:0018149(peptide cross-linking);GO:0020027(hemoglobin metabolic process);GO:0043249(erythrocyte maturation);GO:0048536(sple…	NA
ciRNA1089	2	2.2	1.96667	1	0.6	1.2	2.43333	0.5	1.2	0.181725	0.170666	0.128867	0.063143	0.0454461	0.0923787	0.183676	0.0369986	0.0847789	chr15	43765567	43765876	+	1	ciRNA	-	ENST00000300289	PDIA3	mRNA	chr15:43765566-43765886	protein disulfide isomerase family A member 3 [Source:HGNC Symbol;Acc:HGNC:4606]	GO:0003723(RNA binding);GO:0003756(protein disulfide isomerase activity);GO:0004197(cysteine-type endopeptidase activity);GO:0004629(phospholipase C activity);GO:0005515(protein binding);GO:0015036(disulfide oxidoreductase activity);GO:0016853(isomerase activity);GO:0002474(antigen processing and presentation of peptide antigen via MHC class I);GO:0002479(antigen processing and presentation of ex…	04141(Protein processing in endoplasmic reticulum);04612(Antigen processing and presentation)
ciRNA109	14.6667	9.66667	21.6667	15	9.33333	31	14.0476	16	28.3889	0.314161	0.176782	0.334688	0.223281	0.166655	0.562585	0.249971	0.279107	0.472814	chr2	216130988	216132302	+	1	ciRNA	-	ENST00000392133	XRCC5	mRNA	chr2:216130987-216132324	X-ray repair cross complementing 5 [Source:HGNC Symbol;Acc:HGNC:12833]	GO:0003691(double-stranded telomeric DNA binding);GO:0051575(5'-deoxyribose-5-phosphate lyase activity);GO:0000166(nucleotide binding);GO:0003677(DNA binding);GO:0003684(damaged DNA binding);GO:0003690(double-stranded DNA binding);GO:0003723(RNA binding);GO:0004003(ATP-dependent DNA helicase activity);GO:0004386(helicase activity);GO:0005515(protein binding);GO:0005524(ATP binding);GO:0008022(pro…	03450(Non-homologous end-joining)
ciRNA1090	1679.27	1026.3	2118.58	1717.93	626.55	1935.61	1828.5	1382.58	2398.53	38.2382	19.9522	34.7895	27.1846	11.893	37.3423	34.589	25.6388	42.4663	chr15	44716357	44717593	+	1	ciRNA	-	ENST00000558401	B2M	mRNA	chr15:44716356-44717606	beta-2-microglobulin [Source:HGNC Symbol;Acc:HGNC:914]	GO:0001948(glycoprotein binding);GO:0005515(protein binding);GO:0042802(identical protein binding);GO:0001895(retina homeostasis);GO:0002376(immune system process);GO:0002474(antigen processing and presentation of peptide antigen via MHC class I);GO:0002479(antigen processing and presentation of exogenous peptide antigen via MHC class I, TAP-dependent);GO:0002480(antigen processing and presentati…	NA
ciRNA1091	21	10	16	6	3	15	36	15	10	2.05387	0.835014	1.1285	0.407798	0.244588	1.24294	2.92498	1.19475	0.760459	chr15	55354979	55355266	+	1	ciRNA	-	ENST00000565367	PIGB	mRNA	chr15:55354978-55355285	phosphatidylinositol glycan anchor biosynthesis class B [Source:HGNC Symbol;Acc:HGNC:8959]	GO:0000030(mannosyltransferase activity);GO:0004376(glycolipid mannosyltransferase activity);GO:0016740(transferase activity);GO:0016757(transferase activity, transferring glycosyl groups);GO:0006506(GPI anchor biosynthetic process);GO:0016254(preassembly of GPI anchor in ER membrane);GO:0097502(mannosylation);GO:0005783(endoplasmic reticulum);GO:0005789(endoplasmic reticulum membrane);GO:0016020…	00563(Glycosylphosphatidylinositol(GPI)-anchor biosynthesis)
ciRNA1092	0	0	8	3	5.25	8	7	4.5	7	0	0	0.536316	0.193805	0.40684	0.630086	0.54059	0.34068	0.505969	chr15	64365683	64365985	-	1	ciRNA	-	ENST00000560278	CTD-2116N17.1	mRNA	chr15:64300723-64365985	NA	GO:0051726(regulation of cell cycle);GO:0006974(cellular response to DNA damage stimulus);GO:0005813(centrosome)	NA
ciRNA1093	115.125	63	109	89.1667	28	161.033	182.667	99.8333	224.5	1.71303	0.800343	1.16963	0.922016	0.347307	2.0301	2.25799	1.20977	2.59737	chr15	74620226	74622118	+	1	ciRNA	-	ENST00000345005	CLK3	mRNA	chr15:74620225-74622119	CDC like kinase 3 [Source:HGNC Symbol;Acc:HGNC:2071]	GO:0000166(nucleotide binding);GO:0003723(RNA binding);GO:0004672(protein kinase activity);GO:0004674(protein serine/threonine kinase activity);GO:0004712(protein serine/threonine/tyrosine kinase activity);GO:0004713(protein tyrosine kinase activity);GO:0005515(protein binding);GO:0005524(ATP binding);GO:0016301(kinase activity);GO:0016740(transferase activity);GO:0042802(identical protein bindin…	NA
ciRNA1094	0.333333	0	0	1	0	1	1.33333	1	0	0.01841	0	0	0.038381	0	0.0467931	0.061176	0.0449786	0	chr15	83126848	83127357	+	1	ciRNA	-	ENST00000322019	TM6SF1	mRNA	chr15:83126847-83127357	transmembrane 6 superfamily member 1 [Source:HGNC Symbol;Acc:HGNC:11860]	GO:0003674(molecular_function);GO:0008150(biological_process);GO:0005764(lysosome);GO:0005765(lysosomal membrane);GO:0016020(membrane);GO:0016021(integral component of membrane);GO:0005515(protein binding)	NA
ciRNA1095	2.66667	0	0	1.33333	0	1	2.33333	2.66667	0.666667	0.261718	0	0	0.0909376	0	0.0831515	0.190242	0.213139	0.0508739	chr14	21358028	21358314	-	1	ciRNA	-	ENST00000216297	SUPT16H	mRNA	chr14:21358002-21358314	SPT16 homolog, facilitates chromatin remodeling subunit [Source:HGNC Symbol;Acc:HGNC:11465]	GO:0003723(RNA binding);GO:0005515(protein binding);GO:0031491(nucleosome binding);GO:0042393(histone binding);GO:0006260(DNA replication);GO:0006281(DNA repair);GO:0006337(nucleosome disassembly);GO:0006351(transcription, DNA-templated);GO:0006355(regulation of transcription, DNA-templated);GO:0006366(transcription from RNA polymerase II promoter);GO:0006368(transcription elongation from RNA pol…	NA
ciRNA1096	4.6	2.4	4.4	1.6	3.26667	6	8.8	4.4	5.6	0.352092	0.156837	0.242873	0.0851057	0.208432	0.389095	0.559561	0.274272	0.333279	chr14	54480958	54481325	-	1	ciRNA	-	ENST00000554247	GMFB	mRNA	chr14:54480941-54481325	glia maturation factor beta [Source:HGNC Symbol;Acc:HGNC:4373]	GO:0034316(negative regulation of Arp2/3 complex-mediated actin nucleation);GO:0071933(Arp2/3 complex binding);GO:0003779(actin binding);GO:0004860(protein kinase inhibitor activity);GO:0004871(signal transducer activity);GO:0008047(enzyme activator activity);GO:0008083(growth factor activity);GO:0006468(protein phosphorylation);GO:0006469(negative regulation of protein kinase activity);GO:000716…	NA
ciRNA1097	28.981	18	39	21.6667	14.7333	33.5	88.2	24.125	42	0.253672	0.134516	0.24618	0.131793	0.107503	0.248434	0.64135	0.171972	0.285846	chr14	58301691	58304908	+	1	ciRNA	-	ENST00000355431	ARID4A	mRNA	chr14:58301690-58304943	AT-rich interaction domain 4A [Source:HGNC Symbol;Acc:HGNC:9885]	GO:0005886(plasma membrane);GO:0005829(cytosol);GO:0005654(nucleoplasm);GO:0097368(establishment of Sertoli cell barrier);GO:0080182(histone H3-K4 trimethylation);GO:0048821(erythrocyte development);GO:0045944(positive regulation of transcription from RNA polymerase II promoter);GO:0036124(histone H3-K9 trimethylation);GO:0034773(histone H4-K20 trimethylation);GO:0007283(spermatogenesis);GO:00063…	NA
ciRNA1098	4.58333	0.333333	5.58333	13.1667	0	10.5	14.1667	15.4167	11	0.311837	0.0193626	0.273947	0.622533	0	0.605259	0.800719	0.854214	0.581916	chr14	102083985	102084398	-	1	ciRNA	-	ENST00000216281	HSP90AA1	mRNA	chr14:102083983-102084398	heat shock protein 90 alpha family class A member 1 [Source:HGNC Symbol;Acc:HGNC:5253]	GO:0005737(cytoplasm);GO:0005634(nucleus);GO:0046677(response to antibiotic);GO:0009409(response to cold);GO:0009408(response to heat);GO:0006950(response to stress);GO:0006457(protein folding);GO:0051082(unfolded protein binding);GO:0005524(ATP binding);GO:0000166(nucleotide binding);GO:0003723(RNA binding);GO:0004713(protein tyrosine kinase activity);GO:0005515(protein binding);GO:0016887(ATPas…	04141(Protein processing in endoplasmic reticulum);04151(PI3K-Akt signaling pathway);04612(Antigen processing and presentation);04621(NOD-like receptor signaling pathway);04914(Progesterone-mediated oocyte maturation);04915(Estrogen signaling pathway);05200(Pathways in cancer);05215(Prostate cancer)
ciRNA1099	4.08929	0.142857	7.375	5.89286	3	10.3571	13.9464	7.57143	10.4643	0.433024	0.0129154	0.563189	0.433642	0.264817	0.929203	1.22686	0.652939	0.861581	chr14	103336850	103337115	+	1	ciRNA	-	ENST00000216554	EIF5	mRNA	chr14:103336849-103337115	eukaryotic translation initiation factor 5 [Source:HGNC Symbol;Acc:HGNC:3299]	GO:0005886(plasma membrane);GO:0005829(cytosol);GO:0090630(activation of GTPase activity);GO:0006413(translational initiation);GO:0001731(formation of translation preinitiation complex);GO:0071074(eukaryotic initiation factor eIF2 binding);GO:0003743(translation initiation factor activity);GO:0000166(nucleotide binding);GO:0003723(RNA binding);GO:0003924(GTPase activity);GO:0005515(protein bindin…	03013(RNA transport)
ciRNA11	6	13	7	28	1	12	19	1	4	0.107783	0.199381	0.0906829	0.349541	0.0149748	0.182636	0.283544	0.0146295	0.0558704	chr12	54348052	54349619	+	1	ciRNA	-	ENST00000262061	COPZ1	mRNA	chr12:54348051-54349619	coatomer protein complex subunit zeta 1 [Source:HGNC Symbol;Acc:HGNC:2243]	GO:0030117(membrane coat);GO:0016192(vesicle-mediated transport);GO:0015031(protein transport);GO:0006886(intracellular protein transport);GO:0006810(transport);GO:0006888(ER to Golgi vesicle-mediated transport);GO:0006890(retrograde vesicle-mediated transport, Golgi to ER);GO:0006891(intra-Golgi vesicle-mediated transport);GO:0000139(Golgi membrane);GO:0005737(cytoplasm);GO:0005789(endoplasmic r…	NA
ciRNA110	12	3.16667	7	18	0.5	14	29.5	21	28	0.28004	0.063093	0.117805	0.291912	0.00972679	0.276804	0.57191	0.399106	0.508065	chr2	237088654	237089860	+	1	ciRNA	-	ENST00000354371	COPS8	mRNA	chr2:237088653-237089861	COP9 signalosome subunit 8 [Source:HGNC Symbol;Acc:HGNC:24335]	GO:0008180(COP9 signalosome);GO:0005829(cytosol);GO:0005654(nucleoplasm);GO:0005634(nucleus);GO:0010387(COP9 signalosome assembly);GO:0000338(protein deneddylation);GO:0005515(protein binding);GO:0000715(nucleotide-excision repair, DNA damage recognition);GO:0006283(transcription-coupled nucleotide-excision repair);GO:0007250(activation of NF-kappaB-inducing kinase activity);GO:0008285(negative r…	NA
ciRNA1100	1.5	7	7	0	1	4	2.5	3	1.5	0.0700681	0.279169	0.235806	0	0.0389394	0.158305	0.0970142	0.114125	0.0544806	chr19	7463956	7464558	+	1	ciRNA	-	ENST00000617428	CTD-2207O23.3	mRNA	chr19:7463955-7464559	NA	GO:0005886(plasma membrane);GO:0005829(cytosol);GO:0043547(positive regulation of GTPase activity);GO:0035023(regulation of Rho protein signal transduction);GO:0046872(metal ion binding);GO:0005089(Rho guanyl-nucleotide exchange factor activity)	NA
ciRNA1101	137.5	144.5	137	313	171	163.3	152.583	157.5	166	3.11085	2.79116	2.23524	4.92109	3.22503	3.13018	2.86781	2.90194	2.92016	chr19	17267528	17268772	+	1	ciRNA	-	ENST00000598188	BABAM1	mRNA	chr19:17267527-17268793	BRISC and BRCA1 A complex member 1 [Source:HGNC Symbol;Acc:HGNC:25008]	GO:0070552(BRISC complex);GO:0070531(BRCA1-A complex);GO:0016604(nuclear body);GO:0005829(cytosol);GO:0005634(nucleus);GO:0045739(positive regulation of DNA repair);GO:0005515(protein binding);GO:0006281(DNA repair);GO:0006302(double-strand break repair);GO:0006303(double-strand break repair via nonhomologous end joining);GO:0006974(cellular response to DNA damage stimulus);GO:0007049(cell cycle)…	NA
ciRNA1102	1	0	0	1	0	8	6	5	8	0.160956	0	0	0.111853	0	1.09095	0.80228	0.655403	1.0012	chr22	38205118	38205292	-	1	ciRNA	-	ENST00000594306	PLA2G6	mRNA	chr22:38169471-38205292	phospholipase A2 group VI [Source:HGNC Symbol;Acc:HGNC:9039]	GO:0004623(phospholipase A2 activity);GO:0005516(calmodulin binding);GO:0016787(hydrolase activity);GO:0019901(protein kinase binding);GO:0043008(ATP-dependent protein binding);GO:0047499(calcium-independent phospholipase A2 activity);GO:0001934(positive regulation of protein phosphorylation);GO:0006629(lipid metabolic process);GO:0006935(chemotaxis);GO:0007204(positive regulation of cytosolic ca…	00564(Glycerophospholipid metabolism);00565(Ether lipid metabolism);00590(Arachidonic acid metabolism);00591(Linoleic acid metabolism);00592(alpha-Linolenic acid metabolism);04014(Ras signaling pathway);04270(Vascular smooth muscle contraction);04666(Fc gamma R-mediated phagocytosis);04750(Inflammatory mediator regulation of TRP channels)
ciRNA1103	72.2857	87	62	71	18	69	75	108	106	1.82774	1.87811	1.13052	1.24756	0.379397	1.47814	1.57539	2.2239	2.08396	chr22	38751393	38752506	-	1	ciRNA	-	ENST00000405510	SUN2	mRNA	chr22:38751373-38752506	Sad1 and UNC84 domain containing 2 [Source:HGNC Symbol;Acc:HGNC:14210]	GO:0034993(LINC complex);GO:0031965(nuclear membrane);GO:0016021(integral component of membrane);GO:0016020(membrane);GO:0005639(integral component of nuclear inner membrane);GO:0005515(protein binding);GO:0005521(lamin binding);GO:0008017(microtubule binding);GO:0042802(identical protein binding);GO:0006998(nuclear envelope organization);GO:0007052(mitotic spindle organization);GO:0007097(nuclea…	NA
ciRNA1104	240.667	180.5	289.4	266.833	105	289.667	346	237.333	281	2.5864	1.65614	2.24288	1.99278	0.940652	2.63745	3.08903	2.07715	2.34805	chr20	38567233	38569853	+	1	ciRNA	-	ENST00000397042	RALGAPB	mRNA	chr20:38567232-38569887	Ral GTPase activating protein non-catalytic beta subunit [Source:HGNC Symbol;Acc:HGNC:29221]	GO:0005096(GTPase activator activity);GO:0046982(protein heterodimerization activity);GO:0051056(regulation of small GTPase mediated signal transduction);GO:0090630(activation of GTPase activity);GO:0043547(positive regulation of GTPase activity)	NA
ciRNA1105	63.6667	40	73.3333	59	9	47	43.5	46	41	4.84682	2.59983	4.026	3.12131	0.571146	3.03144	2.75106	2.85189	2.42689	chr20	58713544	58713913	+	1	ciRNA	-	ENST00000530122	STX16-NPEPL1	mRNA	chr20:58713543-58713916	STX16-NPEPL1 readthrough (NMD candidate) [Source:HGNC Symbol;Acc:HGNC:41993]	GO:0031201(SNARE complex);GO:0016021(integral component of membrane);GO:0016020(membrane);GO:0012505(endomembrane system);GO:0048278(vesicle docking);GO:0016192(vesicle-mediated transport);GO:0006906(vesicle fusion);GO:0006886(intracellular protein transport);GO:0005484(SNAP receptor activity);GO:0000149(SNARE binding)	NA
ciRNA1106	18.5	12	20	28	8	22	33	19	20	0.471154	0.260923	0.367323	0.495552	0.169841	0.474701	0.698186	0.394072	0.396044	chr21	43684651	43685756	+	1	ciRNA	-	ENST00000340648	RRP1B	mRNA	chr21:43684650-43685769	ribosomal RNA processing 1B [Source:HGNC Symbol;Acc:HGNC:23818]	GO:0003723(RNA binding);GO:0006364(rRNA processing);GO:0010923(negative regulation of phosphatase activity);GO:0000791(euchromatin);GO:0000792(heterochromatin);GO:0005634(nucleus);GO:0005730(nucleolus);GO:0005829(cytosol);GO:0030687(preribosome, large subunit precursor);GO:0030688(preribosome, small subunit precursor)	NA
ciRNA1107	0	6	6	9	0	0	2	0	4	0	0.239288	0.202119	0.292154	0	0	0.0776114	0	0.145282	chr7	23199543	23200145	+	1	ciRNA	-	ENST00000258742	NUPL2	mRNA	chr7:23199542-23200167	nucleoporin like 2 [Source:HGNC Symbol;Acc:HGNC:17010]	GO:0005635(nuclear envelope);GO:0003723(RNA binding);GO:0005049(nuclear export signal receptor activity);GO:0005515(protein binding);GO:0046872(metal ion binding);GO:0006406(mRNA export from nucleus);GO:0006409(tRNA export from nucleus);GO:0006611(protein export from nucleus);GO:0006810(transport);GO:0007077(mitotic nuclear envelope disassembly);GO:0010827(regulation of glucose transport);GO:0015…	03013(RNA transport)
ciRNA1108	1	0	1	13	3	2	2	1	3	0.057602	0	0.0415398	0.520381	0.144052	0.0976053	0.0957048	0.0469102	0.134363	chr7	64917708	64918196	+	1	ciRNA	-	ENST00000527278	ZNF273	mRNA	chr7:64917707-64918196	zinc finger protein 273 [Source:HGNC Symbol;Acc:HGNC:13067]	GO:0003676(nucleic acid binding);GO:0003677(DNA binding);GO:0005515(protein binding);GO:0046872(metal ion binding);GO:0006351(transcription, DNA-templated);GO:0006355(regulation of transcription, DNA-templated);GO:0005622(intracellular);GO:0005634(nucleus)	NA
ciRNA1109	0.727273	1.27273	1.09091	1.18182	1.54545	0.545455	0.545455	1.27273	0.818182	0.0685129	0.102365	0.0741124	0.0773688	0.121365	0.0435351	0.0426874	0.0976429	0.0599303	chr7	98967163	98967461	+	1	ciRNA	-	ENST00000355540	TRRAP	mRNA	chr7:98967162-98967484	transformation/transcription domain associated protein [Source:HGNC Symbol;Acc:HGNC:12347]	GO:0003712(transcription cofactor activity);GO:0005515(protein binding);GO:0016301(kinase activity);GO:0036459(thiol-dependent ubiquitinyl hydrolase activity);GO:0006351(transcription, DNA-templated);GO:0006355(regulation of transcription, DNA-templated);GO:0016310(phosphorylation);GO:0016569(covalent chromatin modification);GO:0016573(histone acetylation);GO:0016578(histone deubiquitination);GO:…	05166(HTLV-I infection)
ciRNA111	67	51	48	45	1	76	64	78	46	2.48973	1.61803	1.28631	1.16206	0.0309769	2.39275	1.97571	2.36049	1.3291	chr2	241499415	241500172	-	1	ciRNA	-	ENST00000316586	STK25	mRNA	chr2:241499414-241500172	serine/threonine kinase 25 [Source:HGNC Symbol;Acc:HGNC:11404]	GO:0070062(extracellular exosome);GO:0005737(cytoplasm);GO:0090168(Golgi reassembly);GO:0051683(establishment of Golgi localization);GO:0051645(Golgi localization);GO:0046777(protein autophosphorylation);GO:0045595(regulation of cell differentiation);GO:0042542(response to hydrogen peroxide);GO:0036481(intrinsic apoptotic signaling pathway in response to hydrogen peroxide);GO:0032874(positive reg…	NA
ciRNA1110	380.667	318.5	816.833	209	217.75	925.833	902.935	712.2	1476.08	13.4873	9.63449	20.8708	5.14595	6.43128	27.7919	26.5767	20.55	40.6642	chr7	106276228	106277022	-	1	ciRNA	-	ENST00000222553	NAMPT	mRNA	chr7:106275049-106277022	nicotinamide phosphoribosyltransferase [Source:HGNC Symbol;Acc:HGNC:30092]	GO:0030054(cell junction);GO:0016607(nuclear speck);GO:0005737(cytoplasm);GO:0005634(nucleus);GO:0048661(positive regulation of smooth muscle cell proliferation);GO:0032922(circadian regulation of gene expression);GO:0014070(response to organic cyclic compound);GO:0009435(NAD biosynthetic process);GO:0007623(circadian rhythm);GO:0007565(female pregnancy);GO:0047280(nicotinamide phosphoribosyltran…	00760(Nicotinate and nicotinamide metabolism)
ciRNA1111	11	19	18	9	18	42	46	19	35	0.369739	0.54525	0.436317	0.210225	0.504354	1.19607	1.28448	0.520099	0.914728	chr7	128979133	128979970	-	1	ciRNA	-	ENST00000265388	TNPO3	mRNA	chr7:128979123-128979970	transportin 3 [Source:HGNC Symbol;Acc:HGNC:17103]	GO:0043231(intracellular membrane-bounded organelle);GO:0004872(receptor activity);GO:0005515(protein binding);GO:0008139(nuclear localization sequence binding);GO:0008565(protein transporter activity);GO:0042802(identical protein binding);GO:0006810(transport);GO:0015031(protein transport);GO:0035048(splicing factor protein import into nucleus);GO:0005634(nucleus);GO:0005737(cytoplasm);GO:003196…	NA
ciRNA1112	46.2917	67.0861	63.244	62.1667	23.2381	71.3274	63.5952	40.1726	60.7798	0.221302	0.273815	0.218037	0.206529	0.0926071	0.288899	0.252566	0.156403	0.225925	chr7	155700945	155706836	+	1	ciRNA	-	ENST00000401878	RBM33	mRNA	chr7:155700944-155706859	RNA binding motif protein 33 [Source:HGNC Symbol;Acc:HGNC:27223]	GO:0000166(nucleotide binding);GO:0003676(nucleic acid binding);GO:0003723(RNA binding)	NA
ciRNA1113	33	20	32	51	7.5	65.5	46.5	47	32.5	2.25612	1.1674	1.57771	2.42303	0.427436	3.79399	2.641	2.61684	1.72764	chr6	106560927	106561338	+	1	ciRNA	-	ENST00000633556	AIM1	mRNA	chr6:106560926-106561341	absent in melanoma 1 [Source:HGNC Symbol;Acc:HGNC:356]	GO:0003674(molecular_function);GO:0030246(carbohydrate binding);GO:0008150(biological_process);GO:0005575(cellular_component)	NA
ciRNA1114	24	21	29	14	14	22	58	8	19	0.752803	0.562379	0.655987	0.305168	0.366065	0.584653	1.51135	0.204357	0.463389	chr5	1324853	1325750	-	1	ciRNA	-	ENST00000320895	CLPTM1L	mRNA	chr5:1324813-1325750	CLPTM1 like [Source:HGNC Symbol;Acc:HGNC:24308]	GO:0006915(apoptotic process);GO:0016020(membrane);GO:0016021(integral component of membrane)	NA
ciRNA1115	22.5	14	24.8333	34.5	55	23.6667	11.5	25.8333	22.5	0.839425	0.445931	0.668131	0.894456	1.7105	0.74807	0.356421	0.784892	0.652685	chr5	95652332	95653086	+	1	ciRNA	-	ENST00000511684	RFESD	mRNA	chr5:95652331-95654060	Rieske Fe-S domain containing [Source:HGNC Symbol;Acc:HGNC:29587]	GO:0055114(oxidation-reduction process);GO:0051537(2 iron, 2 sulfur cluster binding);GO:0016491(oxidoreductase activity);GO:0005515(protein binding);GO:0046872(metal ion binding);GO:0051536(iron-sulfur cluster binding)	NA
ciRNA1116	464	207.5	384.5	326	225.5	356.5	647	274.5	461	42.1602	16.0969	25.1946	20.5846	17.0801	27.4442	48.8377	20.3122	32.5692	chr5	132486247	132486556	-	1	ciRNA	-	ENST00000613424	IRF1	mRNA	chr5:132484497-132486556	interferon regulatory factor 1 [Source:HGNC Symbol;Acc:HGNC:6116]	GO:0000975(regulatory region DNA binding);GO:0000978(RNA polymerase II core promoter proximal region sequence-specific DNA binding);GO:0001077(transcriptional activator activity, RNA polymerase II core promoter proximal region sequence-specific binding);GO:0003677(DNA binding);GO:0003700(transcription factor activity, sequence-specific DNA binding);GO:0005515(protein binding);GO:0043565(sequence-…	04917(Prolactin signaling pathway);05133(Pertussis);05160(Hepatitis C)
ciRNA1117	21	19	14	27	3	24	52	43	42	3.91732	3.02596	1.88332	3.50004	0.466499	3.79303	8.05822	6.53233	6.09173	chr5	139341981	139342131	+	1	ciRNA	-	ENST00000507755	PAIP2	mRNA	chr5:139341980-139343329	poly(A) binding protein interacting protein 2 [Source:HGNC Symbol;Acc:HGNC:17970]	GO:0005515(protein binding);GO:0030371(translation repressor activity);GO:0006417(regulation of translation);GO:0045947(negative regulation of translational initiation);GO:0005737(cytoplasm);GO:0003729(mRNA binding);GO:0007283(spermatogenesis);GO:0007613(memory);GO:0017148(negative regulation of translation);GO:1900271(regulation of long-term synaptic potentiation)	NA
ciRNA1118	38.9389	51.75	34.5	76.5	142.25	50.25	31.75	56.1667	27	2.13386	2.42122	1.36342	2.9133	6.49824	2.33306	1.44542	2.50664	1.15045	chr5	141628659	141629172	-	1	ciRNA	-	ENST00000469550	HDAC3	mRNA	chr5:141628639-141629172	histone deacetylase 3 [Source:HGNC Symbol;Acc:HGNC:4854]	GO:0003682(chromatin binding);GO:0003714(transcription corepressor activity);GO:0004407(histone deacetylase activity);GO:0005515(protein binding);GO:0008134(transcription factor binding);GO:0016787(hydrolase activity);GO:0019899(enzyme binding);GO:0030332(cyclin binding);GO:0032041(NAD-dependent histone deacetylase activity (H3-K14 specific));GO:0033558(protein deacetylase activity);GO:0042826(hi…	04919(Thyroid hormone signaling pathway);05034(Alcoholism);05203(Viral carcinogenesis)
ciRNA1119	0.95	0.4	0.5	1.45	2.19286	0.997619	1.35	0.65	0.1	0.0467815	0.0168171	0.0177561	0.0496202	0.0900163	0.0416218	0.0552269	0.0260672	0.00382888	chr5	180567243	180567814	+	1	ciRNA	-	ENST00000261951	CNOT6	mRNA	chr5:180567242-180567848	CCR4-NOT transcription complex subunit 6 [Source:HGNC Symbol;Acc:HGNC:14099]	GO:0003723(RNA binding);GO:0004518(nuclease activity);GO:0004527(exonuclease activity);GO:0004532(exoribonuclease activity);GO:0004535(poly(A)-specific ribonuclease activity);GO:0005515(protein binding);GO:0016787(hydrolase activity);GO:0046872(metal ion binding);GO:0000289(nuclear-transcribed mRNA poly(A) tail shortening);GO:0006351(transcription, DNA-templated);GO:0006355(regulation of transcri…	03018(RNA degradation)
ciRNA112	1.2	0	1.96667	0.666667	0.166667	0.433333	1.86667	0.833333	1	0.0979734	0	0.115794	0.0378248	0.0113432	0.0299747	0.126608	0.0554085	0.0634818	chr1	15919052	15919396	+	1	ciRNA	-	ENST00000375759	SPEN	mRNA	chr1:15919051-15919403	spen family transcriptional repressor [Source:HGNC Symbol;Acc:HGNC:17575]	GO:0000166(nucleotide binding);GO:0001085(RNA polymerase II transcription factor binding);GO:0001191(transcriptional repressor activity, RNA polymerase II transcription factor binding);GO:0003676(nucleic acid binding);GO:0003677(DNA binding);GO:0003723(RNA binding);GO:0005515(protein binding);GO:0000122(negative regulation of transcription from RNA polymerase II promoter);GO:0000398(mRNA splicing…	NA
ciRNA1120	0.5	0	3.5	0	1	1.5	7.5	0	2	0.0424207	0	0.214143	0	0.0707243	0.107821	0.528611	0	0.131935	chr4	1955341	1955672	+	1	ciRNA	-	ENST00000508803	NSD2	mRNA	chr4:1955340-1955692	nuclear receptor binding SET domain protein 2 [Source:HGNC Symbol;Acc:HGNC:12766]	GO:0003677(DNA binding);GO:0005515(protein binding);GO:0008168(methyltransferase activity);GO:0008270(zinc ion binding);GO:0016740(transferase activity);GO:0018024(histone-lysine N-methyltransferase activity);GO:0042799(histone methyltransferase activity (H4-K20 specific));GO:0046872(metal ion binding);GO:0006303(double-strand break repair via nonhomologous end joining);GO:0006351(transcription, …	00310(Lysine degradation);05202(Transcriptional misregulation in cancers)
ciRNA1121	26	24	37.625	29	15	41	65	34	50	1.36633	1.07679	1.42589	1.05906	0.657103	1.82546	2.83767	1.45509	2.04302	chr4	24540304	24540839	-	1	ciRNA	-	ENST00000336812	DHX15	mRNA	chr4:24540299-24540839	DEAH-box helicase 15 [Source:HGNC Symbol;Acc:HGNC:2738]	GO:0071008(U2-type post-mRNA release spliceosomal complex);GO:0000166(nucleotide binding);GO:0003676(nucleic acid binding);GO:0003723(RNA binding);GO:0003724(RNA helicase activity);GO:0003725(double-stranded RNA binding);GO:0004004(ATP-dependent RNA helicase activity);GO:0004386(helicase activity);GO:0005515(protein binding);GO:0005524(ATP binding);GO:0008026(ATP-dependent helicase activity);GO:0…	03040(Spliceosome)
ciRNA1122	3.45833	4.375	2.48611	2.75	1.25	8.75	7	4.86111	4.61111	0.0907848	0.0980539	0.0470646	0.0501672	0.0273538	0.194608	0.152655	0.103923	0.0941183	chr3	17575341	17576413	-	1	ciRNA	-	ENST00000507877	TBC1D5	mRNA	chr3:17508605-17576413	TBC1 domain family member 5 [Source:HGNC Symbol;Acc:HGNC:19166]	GO:0043231(intracellular membrane-bounded organelle);GO:0005794(Golgi apparatus);GO:0005515(protein binding);GO:0030122(AP-2 adaptor complex);GO:0030904(retromer complex);GO:1990316(ATG1/ULK1 kinase complex);GO:0005096(GTPase activator activity);GO:0017137(Rab GTPase binding);GO:0035612(AP-2 adaptor complex binding);GO:1905394(retromer complex binding);GO:0002092(positive regulation of receptor i…	NA
ciRNA1123	55.5	29.5	36.5	74.5	6	69.5	42	30.3333	73.1667	1.21185	0.549944	0.574747	1.13045	0.109211	1.28572	0.761855	0.539395	1.2422	chr3	41236710	41237999	+	1	ciRNA	-	ENST00000405570	CTNNB1	mRNA	chr3:41236709-41238015	catenin beta 1 [Source:HGNC Symbol;Acc:HGNC:2514]	GO:0045202(synapse);GO:0005886(plasma membrane);GO:0034333(adherens junction assembly);GO:0004871(signal transducer activity);GO:0001085(RNA polymerase II transcription factor binding);GO:0001102(RNA polymerase II activating transcription factor binding);GO:0003713(transcription coactivator activity);GO:0005515(protein binding);GO:0008022(protein C-terminus binding);GO:0008134(transcription facto…	04015(Rap1 signaling pathway);04310(Wnt signaling pathway);04390(Hippo signaling pathway);04510(Focal adhesion);04520(Adherens junction);04530(Tight junction);04550(Signaling pathways regulating pluripotency of stem cells);04670(Leukocyte transendothelial migration);04916(Melanogenesis);04919(Thyroid hormone signaling pathway);05100(Bacterial invasion of epithelial cells);05130(Pathogenic Escheri…
ciRNA1124	5	3	5.5	5	0	4	4.16667	5.5	0	0.56561	0.28974	0.44868	0.393059	0	0.383365	0.391563	0.506687	0	chr3	56619528	56619776	+	1	ciRNA	-	ENST00000394672	CCDC66	mRNA	chr3:56619527-56619776	coiled-coil domain containing 66 [Source:HGNC Symbol;Acc:HGNC:27709]	GO:0060060(post-embryonic retina morphogenesis in camera-type eye);GO:0050908(detection of light stimulus involved in visual perception);GO:0046548(retinal rod cell development)	NA
ciRNA1125	2.55556	2.77778	2.30556	0.555556	2.27778	5.25	6.91667	3.19444	3	0.182699	0.169546	0.118865	0.0276006	0.135744	0.317991	0.410784	0.185984	0.16676	chr3	56627188	56627581	-	1	ciRNA	-	ENST00000459993	FAM208A	mRNA	chr3:56627145-56627581	family with sequence similarity 208 member A [Source:HGNC Symbol;Acc:HGNC:30314]	GO:0003723(RNA binding);GO:0006351(transcription, DNA-templated);GO:0006355(regulation of transcription, DNA-templated);GO:0005634(nucleus);GO:0005654(nucleoplasm);GO:0005694(chromosome)	NA
ciRNA1126	81.5	72.5	141.5	103.75	92.5	205.25	202	82.5	9	3.28418	2.49429	4.112	2.90534	3.10721	7.00742	6.76218	2.70741	0.28199	chr3	122720389	122721087	+	1	ciRNA	-	ENST00000474629	PARP14	mRNA	chr3:122720388-122727811	poly(ADP-ribose) polymerase family member 14 [Source:HGNC Symbol;Acc:HGNC:29232]	GO:0003950(NAD+ ADP-ribosyltransferase activity);GO:0016740(transferase activity);GO:0016757(transferase activity, transferring glycosyl groups);GO:0006351(transcription, DNA-templated);GO:0006355(regulation of transcription, DNA-templated);GO:0005634(nucleus);GO:0005737(cytoplasm);GO:0005829(cytosol);GO:0016020(membrane)	NA
ciRNA1127	9.08333	10	18.3	7.66667	4	16.75	24.5	16.5	8.58333	0.151752	0.142636	0.220479	0.0890093	0.0557069	0.237088	0.340033	0.224493	0.111498	chr3	132473228	132474913	+	1	ciRNA	-	ENST00000260818	DNAJC13	mRNA	chr3:132473227-132474931	DnaJ heat shock protein family (Hsp40) member C13 [Source:HGNC Symbol;Acc:HGNC:30343]	GO:0071203(WASH complex);GO:0005515(protein binding);GO:0001649(osteoblast differentiation);GO:0006810(transport);GO:0007032(endosome organization);GO:0015031(protein transport);GO:0043312(neutrophil degranulation);GO:1902954(regulation of early endosome to recycling endosome transport);GO:2000641(regulation of early endosome to late endosome transport);GO:0005765(lysosomal membrane);GO:0005768(e…	NA
ciRNA1128	4.83333	6.97619	13.3571	11.0714	1.83333	17.2143	17.5952	15.2857	10.881	0.567259	0.699026	1.13051	0.902982	0.179365	1.71171	1.71552	1.461	0.992942	chr3	180607766	180608005	+	1	ciRNA	-	ENST00000296015	TTC14	mRNA	chr3:180607765-180608700	tetratricopeptide repeat domain 14 [Source:HGNC Symbol;Acc:HGNC:24697]	GO:0003676(nucleic acid binding)	NA
ciRNA1129	1.34131	1.83333	1.26608	2.15789	2.09649	2.15497	1	1.59971	1.55556	0.0450851	0.0526119	0.0306896	0.0504049	0.0587429	0.0613691	0.0279234	0.0437898	0.0406546	chr2	61483099	61483936	-	1	ciRNA	-	ENST00000401558	XPO1	mRNA	chr2:61483091-61483936	exportin 1 [Source:HGNC Symbol;Acc:HGNC:12825]	GO:0003723(RNA binding);GO:0005049(nuclear export signal receptor activity);GO:0005215(transporter activity);GO:0005487(nucleocytoplasmic transporter activity);GO:0005515(protein binding);GO:0008536(Ran GTPase binding);GO:0008565(protein transporter activity);GO:0019904(protein domain specific binding);GO:0000054(ribosomal subunit export from nucleus);GO:0000055(ribosomal large subunit export fro…	03008(Ribosome biogenesis in eukaryotes);03013(RNA transport);05164(Influenza A);05166(HTLV-I infection);05169(Epstein-Barr virus infection)
ciRNA113	4	7	3	1	0	4	7	4	1	0.577792	0.863276	0.312507	0.100381	0	0.489528	0.839994	0.470546	0.112314	chr1	23756024	23756218	+	1	ciRNA	-	ENST00000418390	ELOA	mRNA	chr1:23756023-23756273	elongin A [Source:HGNC Symbol;Acc:HGNC:11620]	GO:0005515(protein binding);GO:0006351(transcription, DNA-templated);GO:0006355(regulation of transcription, DNA-templated);GO:0006357(regulation of transcription from RNA polymerase II promoter);GO:0006366(transcription from RNA polymerase II promoter);GO:0006368(transcription elongation from RNA polymerase II promoter);GO:0005615(extracellular space);GO:0005634(nucleus);GO:0005654(nucleoplasm);…	NA
ciRNA1130	22.0833	15.3333	32.25	20	5.66667	25.6667	37.6667	34	25.6667	1.00327	0.594746	1.0566	0.63143	0.214606	0.987939	1.4216	1.25795	0.906663	chr2	101867310	101867929	+	1	ciRNA	-	ENST00000350878	MAP4K4	mRNA	chr2:101867309-101869621	mitogen-activated protein kinase kinase kinase kinase 4 [Source:HGNC Symbol;Acc:HGNC:6866]	GO:0006468(protein phosphorylation);GO:0005524(ATP binding);GO:0004672(protein kinase activity);GO:0000166(nucleotide binding);GO:0004111(creatine kinase activity);GO:0004674(protein serine/threonine kinase activity);GO:0004702(signal transducer, downstream of receptor, with serine/threonine kinase activity);GO:0005515(protein binding);GO:0016301(kinase activity);GO:0016740(transferase activity);…	04010(MAPK signaling pathway)
ciRNA1131	5.71553	1.4	4.37143	1.6	1.57143	5.94286	10.7714	2.08571	5.54286	0.517657	0.108257	0.28552	0.100704	0.118643	0.456023	0.810449	0.153841	0.390339	chr2	101873765	101874075	+	1	ciRNA	-	ENST00000324219	MAP4K4	mRNA	chr2:101873764-101874081	mitogen-activated protein kinase kinase kinase kinase 4 [Source:HGNC Symbol;Acc:HGNC:6866]	GO:0006468(protein phosphorylation);GO:0005524(ATP binding);GO:0004672(protein kinase activity);GO:0000166(nucleotide binding);GO:0004111(creatine kinase activity);GO:0004674(protein serine/threonine kinase activity);GO:0004702(signal transducer, downstream of receptor, with serine/threonine kinase activity);GO:0005515(protein binding);GO:0016301(kinase activity);GO:0016740(transferase activity);…	04010(MAPK signaling pathway)
ciRNA1132	18.3929	18.25	25.75	27.25	5	50.5	59.8611	32.5	30	0.596864	0.505626	0.602603	0.614516	0.135256	1.38843	1.61376	0.858895	0.756954	chr2	181529649	181530516	+	1	ciRNA	-	ENST00000397033	ITGA4	mRNA	chr2:181529648-181530523	integrin subunit alpha 4 [Source:HGNC Symbol;Acc:HGNC:6140]	GO:0019960(C-X3-C chemokine binding);GO:0005515(protein binding);GO:0015026(coreceptor activity);GO:0046872(metal ion binding);GO:0050839(cell adhesion molecule binding);GO:0003366(cell-matrix adhesion involved in ameboidal cell migration);GO:0007155(cell adhesion);GO:0007159(leukocyte cell-cell adhesion);GO:0007160(cell-matrix adhesion);GO:0007229(integrin-mediated signaling pathway);GO:0030183(…	04151(PI3K-Akt signaling pathway);04510(Focal adhesion);04512(ECM-receptor interaction);04514(Cell adhesion molecules (CAMs));04640(Hematopoietic cell lineage);04670(Leukocyte transendothelial migration);04672(Intestinal immune network for IgA production);04810(Regulation of actin cytoskeleton);05140(Leishmaniasis);05410(Hypertrophic cardiomyopathy (HCM));05412(Arrhythmogenic right ventricular ca…
ciRNA1133	5.5	7	2.75	3	0	12.25	10.75	6.5	7	0.916689	0.996088	0.330537	0.347473	0	1.72982	1.48845	0.882274	0.907151	chr2	181531777	181531945	+	1	ciRNA	-	ENST00000397033	ITGA4	mRNA	chr2:181531776-181534271	integrin subunit alpha 4 [Source:HGNC Symbol;Acc:HGNC:6140]	GO:0019960(C-X3-C chemokine binding);GO:0005515(protein binding);GO:0015026(coreceptor activity);GO:0046872(metal ion binding);GO:0050839(cell adhesion molecule binding);GO:0003366(cell-matrix adhesion involved in ameboidal cell migration);GO:0007155(cell adhesion);GO:0007159(leukocyte cell-cell adhesion);GO:0007160(cell-matrix adhesion);GO:0007229(integrin-mediated signaling pathway);GO:0030183(…	04151(PI3K-Akt signaling pathway);04510(Focal adhesion);04512(ECM-receptor interaction);04514(Cell adhesion molecules (CAMs));04640(Hematopoietic cell lineage);04670(Leukocyte transendothelial migration);04672(Intestinal immune network for IgA production);04810(Regulation of actin cytoskeleton);05140(Leishmaniasis);05410(Hypertrophic cardiomyopathy (HCM));05412(Arrhythmogenic right ventricular ca…
ciRNA1134	0	0	0.4	1.8	0.4	0.6	0.2	0	0.2	0	0	0.036112	0.156595	0.041743	0.0636386	0.0207998	0	0.0194677	chr2	217810023	217810247	-	1	ciRNA	-	ENST00000171887	TNS1	mRNA	chr2:217809991-217810247	tensin 1 [Source:HGNC Symbol;Acc:HGNC:11973]	GO:0003723(RNA binding);GO:0003779(actin binding);GO:0005515(protein binding);GO:0007044(cell-substrate junction assembly);GO:0010761(fibroblast migration);GO:0005737(cytoplasm);GO:0005856(cytoskeleton);GO:0005925(focal adhesion);GO:0009986(cell surface);GO:0030054(cell junction);GO:0030055(cell-substrate junction);GO:0005622(intracellular);GO:0035556(intracellular signal transduction)	NA
ciRNA1135	4	2.5	4	0.5	3.5	1	1.5	10	1	0.577792	0.308313	0.416676	0.0501906	0.421444	0.122382	0.179999	1.17636	0.112314	chr2	219173155	219173349	-	1	ciRNA	-	ENST00000360507	CNPPD1	mRNA	chr2:219173128-219173349	cyclin Pas1/PHO80 domain containing 1 [Source:HGNC Symbol;Acc:HGNC:25220]	GO:0019901(protein kinase binding);GO:0000079(regulation of cyclin-dependent protein serine/threonine kinase activity);GO:0016020(membrane);GO:0016021(integral component of membrane)	NA
ciRNA1136	10	4.5	4	7	3.5	9.5	8	12	9	1.60956	0.618388	0.464297	0.782973	0.469609	1.2955	1.06971	1.57297	1.12635	chr2	219225236	219225410	-	1	ciRNA	-	ENST00000409033	ATG9A	mRNA	chr2:219225212-219225410	autophagy related 9A [Source:HGNC Symbol;Acc:HGNC:22408]	GO:0005515(protein binding);GO:0000045(autophagosome assembly);GO:0000422(mitophagy);GO:0006810(transport);GO:0006914(autophagy);GO:0015031(protein transport);GO:0034497(protein localization to pre-autophagosomal structure);GO:0034727(piecemeal microautophagy of nucleus);GO:0044805(late nucleophagy);GO:0000407(pre-autophagosomal structure);GO:0005768(endosome);GO:0005770(late endosome);GO:0005776…	NA
ciRNA1137	21	15	15	16	2	29	53	26	15	2.17469	1.3262	1.1202	1.15143	0.17265	2.54438	4.55952	2.19271	1.20779	chr2	219233434	219233705	+	1	ciRNA	-	ENST00000323348	ANKZF1	mRNA	chr2:219233433-219233714	ankyrin repeat and zinc finger domain containing 1 [Source:HGNC Symbol;Acc:HGNC:25527]	GO:0046872(metal ion binding);GO:0004843(thiol-dependent ubiquitin-specific protease activity);GO:0005515(protein binding);GO:0030433(ER-associated ubiquitin-dependent protein catabolic process);GO:0071630(ubiquitin-dependent catabolism of misfolded proteins by nucleus-associated proteasome);GO:0072671(mitochondria-associated ubiquitin-dependent protein catabolic process);GO:0016020(membrane);GO:…	NA
ciRNA1138	55	29	39	49	7	54.5	81	32	94	0.874763	0.393791	0.447321	0.541582	0.0928082	0.734396	1.07023	0.414484	1.16246	chr1	1705754	1707524	-	1	ciRNA	processed_transcript	ENST00000598846	RP1-283E3.8	lncRNA	chr1:1705732-1707524	NA	NA	NA
ciRNA1139	13	21.6667	11.6667	16	30	10	15.3333	24.3333	14.6667	1.48852	2.11808	0.963353	1.27313	2.86347	0.970101	1.45853	2.26904	1.30576	chr1	19153522	19153767	-	1	ciRNA	-	ENST00000375254	UBR4	mRNA	chr1:19153502-19153767	ubiquitin protein ligase E3 component n-recognin 4 [Source:HGNC Symbol;Acc:HGNC:30313]	GO:0004842(ubiquitin-protein transferase activity);GO:0005515(protein binding);GO:0005516(calmodulin binding);GO:0008270(zinc ion binding);GO:0016740(transferase activity);GO:0046872(metal ion binding);GO:0016032(viral process);GO:0016567(protein ubiquitination);GO:0042787(protein ubiquitination involved in ubiquitin-dependent protein catabolic process);GO:0043312(neutrophil degranulation);GO:000…	05203(Viral carcinogenesis)
ciRNA114	26	36.3333	22	53	98.75	25.1667	6	23	36	3.0388	3.62556	1.8543	4.30473	9.62114	2.49207	0.582568	2.18921	3.27155	chr1	32394163	32394403	-	1	ciRNA	-	ENST00000455895	BSDC1	mRNA	chr1:32394140-32394403	BSD domain containing 1 [Source:HGNC Symbol;Acc:HGNC:25501]	NA	NA
ciRNA1140	224.865	104.208	203.356	252.376	43.7667	309.333	376.833	299.55	287	13.89	5.49571	9.0587	10.8335	2.25364	16.1888	19.3374	15.0689	13.7843	chr1	20744288	20744743	-	1	ciRNA	-	ENST00000488722	HP1BP3	mRNA	chr1:20743174-20744743	heterochromatin protein 1 binding protein 3 [Source:HGNC Symbol;Acc:HGNC:24973]	GO:0003677(DNA binding);GO:0003682(chromatin binding);GO:0005515(protein binding);GO:0031491(nucleosome binding);GO:0006334(nucleosome assembly);GO:0006355(regulation of transcription, DNA-templated);GO:0042127(regulation of cell proliferation);GO:0070828(heterochromatin organization);GO:0071456(cellular response to hypoxia);GO:0097298(regulation of nucleus size);GO:0000786(nucleosome);GO:0005634…	NA
ciRNA1141	31.497	14.4246	41.4237	32.7679	10.4444	57.1093	59.5333	44.8763	59.0466	1.68988	0.66074	1.60274	1.22173	0.467125	2.59597	2.65346	1.9608	2.46322	chr1	25243652	25244176	-	1	ciRNA	-	ENST00000570063	RSRP1	mRNA	chr1:25243633-25244176	arginine and serine rich protein 1 [Source:HGNC Symbol;Acc:HGNC:25234]	GO:0005515(protein binding)	NA
ciRNA1142	76	35	169	48.5	29	60	43	55	31	2.86576	1.12677	4.59557	1.27089	0.911557	1.91683	1.34698	1.68896	0.908886	chr1	33325048	33325794	-	1	ciRNA	-	ENST00000485928	PHC2	mRNA	chr1:33325019-33325794	polyhomeotic homolog 2 [Source:HGNC Symbol;Acc:HGNC:3183]	GO:0003677(DNA binding);GO:0005515(protein binding);GO:0008270(zinc ion binding);GO:0042802(identical protein binding);GO:0046872(metal ion binding);GO:0007275(multicellular organism development);GO:0005634(nucleus);GO:0005654(nucleoplasm);GO:0031519(PcG protein complex);GO:0035102(PRC1 complex);GO:0007283(spermatogenesis);GO:0000792(heterochromatin)	NA
ciRNA1143	1.25	6.5	1.25	5.75	5.75	5.5	5	6.25	2.25	0.164529	0.730442	0.118651	0.525945	0.6309	0.61334	0.546725	0.669951	0.23027	chr1	42830534	42830747	+	1	ciRNA	-	ENST00000372517	ERMAP	mRNA	chr1:42830533-42830767	erythroblast membrane associated protein (Scianna blood group) [Source:HGNC Symbol;Acc:HGNC:15743]	GO:0016021(integral component of membrane);GO:0016020(membrane);GO:0005737(cytoplasm);GO:0005886(plasma membrane)	NA
ciRNA1144	2.83333	3.16667	2.16667	2	0.5	1.83333	5	5.16667	3.58333	0.289158	0.275918	0.159462	0.141843	0.0425371	0.15852	0.42391	0.429416	0.284345	chr1	42929317	42929592	-	1	ciRNA	-	ENST00000426263	SLC2A1	mRNA	chr1:42929314-42929592	solute carrier family 2 member 1 [Source:HGNC Symbol;Acc:HGNC:11005]	GO:0005215(transporter activity);GO:0005355(glucose transmembrane transporter activity);GO:0005515(protein binding);GO:0019900(kinase binding);GO:0022857(transmembrane transporter activity);GO:0022891(substrate-specific transmembrane transporter activity);GO:0033300(dehydroascorbic acid transporter activity);GO:0042802(identical protein binding);GO:0042910(xenobiotic transporter activity);GO:0043…	04066(HIF-1 signaling pathway);04911(Insulin secretion);04919(Thyroid hormone signaling pathway);04920(Adipocytokine signaling pathway);04922(Glucagon signaling pathway);04976(Bile secretion);05166(HTLV-I infection);05200(Pathways in cancer);05211(Renal cell carcinoma);05230(Central carbon metabolism in cancer)
ciRNA1145	2.5	3.5	1.5	0.5	2	4	2	1	3.5	0.290985	0.347808	0.125907	0.0404428	0.194053	0.394454	0.193387	0.0947897	0.316753	chr1	46022972	46023213	+	1	ciRNA	-	ENST00000361297	MAST2	mRNA	chr1:46022971-46023232	microtubule associated serine/threonine kinase 2 [Source:HGNC Symbol;Acc:HGNC:19035]	GO:0000166(nucleotide binding);GO:0000287(magnesium ion binding);GO:0004672(protein kinase activity);GO:0004674(protein serine/threonine kinase activity);GO:0005515(protein binding);GO:0005524(ATP binding);GO:0008017(microtubule binding);GO:0016301(kinase activity);GO:0016740(transferase activity);GO:0019902(phosphatase binding);GO:0046872(metal ion binding);GO:0006468(protein phosphorylation);GO…	NA
ciRNA1146	1.8	2.25128	4.08077	2.73077	1.7	3.56667	5.31154	2.6	5.7	0.0357555	0.0381804	0.0584574	0.037696	0.0281501	0.0600259	0.087651	0.0420604	0.0880373	chr1	62443320	62444737	+	1	ciRNA	-	ENST00000371146	USP1	mRNA	chr1:62443319-62444737	ubiquitin specific peptidase 1 [Source:HGNC Symbol;Acc:HGNC:12607]	GO:0016579(protein deubiquitination);GO:0006511(ubiquitin-dependent protein catabolic process);GO:0036459(thiol-dependent ubiquitinyl hydrolase activity);GO:0004197(cysteine-type endopeptidase activity);GO:0004843(thiol-dependent ubiquitin-specific protease activity);GO:0005515(protein binding);GO:0008233(peptidase activity);GO:0008234(cysteine-type peptidase activity);GO:0016787(hydrolase activi…	03460(Fanconi anemia pathway)
ciRNA1147	1.75	6.25	0	2.25	2	6.25	9.25	6.75	2.75	0.15599	0.475641	0	0.139374	0.148611	0.472003	0.684963	0.489997	0.190596	chr1	100140515	100140830	+	1	ciRNA	-	ENST00000370141	TRMT13	mRNA	chr1:100140514-100140851	tRNA methyltransferase 13 homolog [Source:HGNC Symbol;Acc:HGNC:25502]	GO:0008168(methyltransferase activity);GO:0032259(methylation);GO:0008175(tRNA methyltransferase activity);GO:0016740(transferase activity);GO:0046872(metal ion binding);GO:0008033(tRNA processing);GO:0030488(tRNA methylation)	NA
ciRNA1148	0	0.857143	1.85714	0	0.714286	2.28571	2.85714	1.71429	0.714286	0	0.0300043	0.0549114	0	0.024413	0.0793994	0.0973168	0.0572405	0.0227711	chr1	114424762	114425448	-	1	ciRNA	-	ENST00000358465	TRIM33	mRNA	chr1:114424755-114425448	tripartite motif containing 33 [Source:HGNC Symbol;Acc:HGNC:16290]	GO:0003677(DNA binding);GO:0004842(ubiquitin-protein transferase activity);GO:0005515(protein binding);GO:0008270(zinc ion binding);GO:0016740(transferase activity);GO:0046872(metal ion binding);GO:0070410(co-SMAD binding);GO:0070412(R-SMAD binding);GO:0000122(negative regulation of transcription from RNA polymerase II promoter);GO:0006351(transcription, DNA-templated);GO:0006355(regulation of tr…	NA
ciRNA1149	0.858333	1.04167	1.46111	2.13889	0.5	1.45833	1.19487	0.933333	2.72244	0.0559652	0.0579871	0.0687026	0.096915	0.0271765	0.0805611	0.0647217	0.0495598	0.13802	chr1	145623161	145623592	+	1	ciRNA	-	ENST00000313835	GPR89A	mRNA	chr1:145623160-145623612	G protein-coupled receptor 89A [Source:HGNC Symbol;Acc:HGNC:31984]	GO:0032580(Golgi cisterna membrane);GO:0030660(Golgi-associated vesicle membrane);GO:0016021(integral component of membrane);GO:0016020(membrane);GO:0005794(Golgi apparatus);GO:0000139(Golgi membrane);GO:1903959(regulation of anion transmembrane transport);GO:0051452(intracellular pH reduction);GO:0043123(positive regulation of I-kappaB kinase/NF-kappaB signaling);GO:0034765(regulation of ion tra…	NA
ciRNA115	22	8	10	8	0	1	9	13	8	3.68858	1.14516	1.20911	0.93211	0	0.142051	1.25356	1.77505	1.04291	chr1	43386421	43386588	-	1	ciRNA	-	ENST00000290663	MED8	mRNA	chr1:43386226-43386588	mediator complex subunit 8 [Source:HGNC Symbol;Acc:HGNC:19971]	GO:0001104(RNA polymerase II transcription cofactor activity);GO:0005515(protein binding);GO:0006351(transcription, DNA-templated);GO:0006355(regulation of transcription, DNA-templated);GO:0006357(regulation of transcription from RNA polymerase II promoter);GO:0006367(transcription initiation from RNA polymerase II promoter);GO:0016567(protein ubiquitination);GO:0005634(nucleus);GO:0005654(nucleo…	05168(Herpes simplex infection)
ciRNA1150	112	138	153	136	29	225	154	132	98	11.8599	12.4762	11.6838	10.0079	2.5599	20.1861	13.5473	11.3833	8.06887	chr1	146147399	146147664	-	1	ciRNA	-	ENST00000479995	NOTCH2NL	mRNA	chr1:146147395-146147664	notch 2 N-terminal like [Source:HGNC Symbol;Acc:HGNC:31862]	GO:0005509(calcium ion binding);GO:0005515(protein binding);GO:0007219(Notch signaling pathway);GO:0007275(multicellular organism development);GO:0030154(cell differentiation);GO:0005576(extracellular region);GO:0005737(cytoplasm)	NA
ciRNA1151	4.5	2	3.33333	6	4.33333	3	7.66667	3.66667	2.5	0.759001	0.288005	0.405449	0.703269	0.609274	0.428703	1.07424	0.503653	0.327862	chr1	155961938	155962104	-	1	ciRNA	-	ENST00000313695	ARHGEF2	mRNA	chr1:155961909-155962104	Rho/Rac guanine nucleotide exchange factor 2 [Source:HGNC Symbol;Acc:HGNC:682]	GO:0005085(guanyl-nucleotide exchange factor activity);GO:0005089(Rho guanyl-nucleotide exchange factor activity);GO:0005515(protein binding);GO:0008017(microtubule binding);GO:0008134(transcription factor binding);GO:0008270(zinc ion binding);GO:0017048(Rho GTPase binding);GO:0030676(Rac guanyl-nucleotide exchange factor activity);GO:0046872(metal ion binding);GO:0048365(Rac GTPase binding);GO:0…	05130(Pathogenic Escherichia coli infection)
ciRNA1152	29.9527	20.7991	20.0865	36.461	65.9303	29.7247	24.6942	34.4935	29.3342	1.45463	0.862388	0.703476	1.23052	2.66909	1.22304	0.996277	1.36423	1.10768	chr1	158652694	158653273	-	1	ciRNA	-	ENST00000368147	SPTA1	mRNA	chr1:158652653-158653273	spectrin alpha, erythrocytic 1 [Source:HGNC Symbol;Acc:HGNC:11272]	GO:0003779(actin binding);GO:0005088(Ras guanyl-nucleotide exchange factor activity);GO:0005200(structural constituent of cytoskeleton);GO:0005509(calcium ion binding);GO:0005515(protein binding);GO:0046872(metal ion binding);GO:0046982(protein heterodimerization activity);GO:0051015(actin filament binding);GO:0000165(MAPK cascade);GO:0002260(lymphocyte homeostasis);GO:0006779(porphyrin-containin…	NA
ciRNA1153	0	0	0	0	0.0263158	0	0.0789474	0	0	0	0	0	0	0.000829405	0	0.00247967	0	0	chr1	200589380	200590124	-	1	ciRNA	-	ENST00000614960	KIF14	mRNA	chr1:200589369-200590124	kinesin family member 14 [Source:HGNC Symbol;Acc:HGNC:19181]	GO:0005886(plasma membrane);GO:0000166(nucleotide binding);GO:0003777(microtubule motor activity);GO:0005515(protein binding);GO:0005524(ATP binding);GO:0008017(microtubule binding);GO:0008574(ATP-dependent microtubule motor activity, plus-end-directed);GO:0015631(tubulin binding);GO:0016887(ATPase activity);GO:0019901(protein kinase binding);GO:0030165(PDZ domain binding);GO:0001558(regulation o…	NA
ciRNA1154	338.5	228	322	376	97	450	534	419	1014.92	10.8595	6.24492	7.44963	8.38262	2.59408	12.2312	14.2318	10.947	25.3165	chr1	234607638	234608515	+	1	ciRNA	antisense_RNA	ENST00000436039	RP4-781K5.2	lncRNA	chr1:234607637-234609420	NA	NA	NA
ciRNA1155	27	25	55	34	15	34	43	24	41	2.80634	2.21849	4.12256	2.45582	1.29966	2.99407	3.71289	2.03151	3.31347	chr1	244846731	244847001	-	1	ciRNA	-	ENST00000638230	HNRNPU	mRNA	chr1:244846706-244847001	heterogeneous nuclear ribonucleoprotein U [Source:HGNC Symbol;Acc:HGNC:5048]	GO:0005634(nucleus);GO:0005697(telomerase holoenzyme complex);GO:0000166(nucleotide binding);GO:0001047(core promoter binding);GO:0003677(DNA binding);GO:0003723(RNA binding);GO:0005515(protein binding);GO:0005524(ATP binding);GO:0070034(telomerase RNA binding);GO:0000398(mRNA splicing, via spliceosome);GO:0001649(osteoblast differentiation);GO:0006396(RNA processing);GO:0006397(mRNA processing);…	03040(Spliceosome)
ciRNA1156	7.5	7	13.7333	17.5	3.06667	24.3333	39.0571	25.1	22.0833	0.487887	0.388773	0.644261	0.79111	0.166297	1.34111	2.11069	1.32973	1.11698	chr1	244858842	244859274	-	1	ciRNA	-	ENST00000638716	HNRNPU	mRNA	chr1:244858835-244859274	heterogeneous nuclear ribonucleoprotein U [Source:HGNC Symbol;Acc:HGNC:5048]	GO:0005634(nucleus);GO:0005697(telomerase holoenzyme complex);GO:0000166(nucleotide binding);GO:0001047(core promoter binding);GO:0003677(DNA binding);GO:0003723(RNA binding);GO:0005515(protein binding);GO:0005524(ATP binding);GO:0070034(telomerase RNA binding);GO:0000398(mRNA splicing, via spliceosome);GO:0001649(osteoblast differentiation);GO:0006396(RNA processing);GO:0006397(mRNA processing);…	03040(Spliceosome)
ciRNA1157	146.2	119	129	336.5	10	171	458	155.125	125	3.15803	2.1946	2.00949	5.05119	0.180065	3.12947	8.21865	2.72886	2.09943	chr9	73166193	73167496	+	1	ciRNA	-	ENST00000257497	ANXA1	mRNA	chr9:73166192-73167496	annexin A1 [Source:HGNC Symbol;Acc:HGNC:533]	GO:0004859(phospholipase inhibitor activity);GO:0005102(receptor binding);GO:0005198(structural molecule activity);GO:0005509(calcium ion binding);GO:0005515(protein binding);GO:0005543(phospholipid binding);GO:0005544(calcium-dependent phospholipid binding);GO:0019834(phospholipase A2 inhibitor activity);GO:0030674(protein binding, bridging);GO:0046872(metal ion binding);GO:0048306(calcium-depen…	NA
ciRNA1158	80	21	101	119	24	168	174.786	168	158	6.41991	1.43879	5.84505	6.63631	1.6055	11.4223	11.6523	10.9794	9.85866	chr9	83970386	83970736	-	1	ciRNA	-	ENST00000376281	HNRNPK	mRNA	chr9:83970331-83970736	heterogeneous nuclear ribonucleoprotein K [Source:HGNC Symbol;Acc:HGNC:5044]	GO:0000978(RNA polymerase II core promoter proximal region sequence-specific DNA binding);GO:0001077(transcriptional activator activity, RNA polymerase II core promoter proximal region sequence-specific binding);GO:0003676(nucleic acid binding);GO:0003677(DNA binding);GO:0003697(single-stranded DNA binding);GO:0003723(RNA binding);GO:0005515(protein binding);GO:0045296(cadherin binding);GO:000039…	03040(Spliceosome);05168(Herpes simplex infection);05203(Viral carcinogenesis);05206(MicroRNAs in cancer)
ciRNA1159	28.5745	10.2	45.3187	46.2	8.2	46.0587	55.4667	47.702	57.5111	0.952507	0.290288	1.08942	1.07022	0.227858	1.30079	1.53599	1.29496	1.49061	chr9	83974617	83975461	-	1	ciRNA	-	ENST00000376281	HNRNPK	mRNA	chr9:83974589-83975461	heterogeneous nuclear ribonucleoprotein K [Source:HGNC Symbol;Acc:HGNC:5044]	GO:0000978(RNA polymerase II core promoter proximal region sequence-specific DNA binding);GO:0001077(transcriptional activator activity, RNA polymerase II core promoter proximal region sequence-specific binding);GO:0003676(nucleic acid binding);GO:0003677(DNA binding);GO:0003697(single-stranded DNA binding);GO:0003723(RNA binding);GO:0005515(protein binding);GO:0045296(cadherin binding);GO:000039…	03040(Spliceosome);05168(Herpes simplex infection);05203(Viral carcinogenesis);05206(MicroRNAs in cancer)
ciRNA116	86	80.2677	53.875	136.3	248.7	148.7	77.0357	148.011	50	0.772693	0.615729	0.349079	0.85103	1.86271	1.13195	0.574999	1.08301	0.349302	chr1	44750565	44753699	+	1	ciRNA	-	ENST00000452259	KIF2C	mRNA	chr1:44750564-44753732	kinesin family member 2C [Source:HGNC Symbol;Acc:HGNC:6393]	GO:0000166(nucleotide binding);GO:0003774(motor activity);GO:0003777(microtubule motor activity);GO:0005524(ATP binding);GO:0008017(microtubule binding);GO:0007018(microtubule-based movement);GO:0005874(microtubule);GO:0000775(chromosome, centromeric region);GO:0000776(kinetochore);GO:0005881(cytoplasmic microtubule);GO:0005515(protein binding);GO:0016887(ATPase activity);GO:0019237(centromeric D…	NA
ciRNA1160	27.9078	10.2	45.2076	46.2	8.2	45.9476	55.3	47.0909	57.4	0.942554	0.294117	1.10108	1.08433	0.230863	1.31477	1.55157	1.29523	1.50735	chr9	83974628	83975461	-	1	ciRNA	-	ENST00000376281	HNRNPK	mRNA	chr9:83974589-83975461	heterogeneous nuclear ribonucleoprotein K [Source:HGNC Symbol;Acc:HGNC:5044]	GO:0000978(RNA polymerase II core promoter proximal region sequence-specific DNA binding);GO:0001077(transcriptional activator activity, RNA polymerase II core promoter proximal region sequence-specific binding);GO:0003676(nucleic acid binding);GO:0003677(DNA binding);GO:0003697(single-stranded DNA binding);GO:0003723(RNA binding);GO:0005515(protein binding);GO:0045296(cadherin binding);GO:000039…	03040(Spliceosome);05168(Herpes simplex infection);05203(Viral carcinogenesis);05206(MicroRNAs in cancer)
ciRNA1161	2.5	3	5.5	10	8.25	7.25	4	3.75	5	0.419157	0.429436	0.665008	1.16514	1.15306	1.02987	0.557139	0.512034	0.651822	chr9	133351072	133351239	+	1	ciRNA	-	ENST00000323345	RPL7A	mRNA	chr9:133351071-133351261	ribosomal protein L7a [Source:HGNC Symbol;Acc:HGNC:10364]	GO:0003723(RNA binding);GO:0003735(structural constituent of ribosome);GO:0005515(protein binding);GO:0045296(cadherin binding);GO:0000184(nuclear-transcribed mRNA catabolic process, nonsense-mediated decay);GO:0000470(maturation of LSU-rRNA);GO:0006364(rRNA processing);GO:0006412(translation);GO:0006413(translational initiation);GO:0006614(SRP-dependent cotranslational protein targeting to membr…	NA
ciRNA1162	2.25	2	1	1.25	2.5	1.25	3.25	0.75	3	0.245646	0.186422	0.0787325	0.0948368	0.227524	0.115623	0.294765	0.0666835	0.254665	chr9	136446969	136447226	-	1	ciRNA	-	ENST00000313050	SEC16A	mRNA	chr9:136446949-136447226	SEC16 homolog A, endoplasmic reticulum export factor [Source:HGNC Symbol;Acc:HGNC:29006]	GO:0000139(Golgi membrane);GO:0048208(COPII vesicle coating);GO:0005515(protein binding);GO:0006810(transport);GO:0007029(endoplasmic reticulum organization);GO:0015031(protein transport);GO:0016192(vesicle-mediated transport);GO:0021762(substantia nigra development);GO:0005783(endoplasmic reticulum);GO:0005789(endoplasmic reticulum membrane);GO:0005794(Golgi apparatus);GO:0005829(cytosol);GO:001…	NA
ciRNA1163	139	86.8333	158	262.5	35	163	160	178	179	6.14641	3.27818	5.03838	8.06634	1.29014	6.10661	5.87751	6.40999	6.15434	chr8	30066140	30066776	-	1	ciRNA	-	ENST00000256255	SARAF	mRNA	chr8:30066139-30066776	store-operated calcium entry associated regulatory factor [Source:HGNC Symbol;Acc:HGNC:28789]	GO:0030176(integral component of endoplasmic reticulum membrane);GO:0016021(integral component of membrane);GO:0016020(membrane);GO:2001256(regulation of store-operated calcium entry);GO:0005515(protein binding);GO:0006810(transport);GO:0006811(ion transport);GO:0006816(calcium ion transport);GO:0005783(endoplasmic reticulum);GO:0005789(endoplasmic reticulum membrane)	NA
ciRNA1164	3	10	3	7	0	0	7	3	9	0.474731	1.35103	0.342354	0.769776	0	0	0.920218	0.386614	1.10736	chr8	144138814	144138991	+	1	ciRNA	-	ENST00000347708	HGH1	mRNA	chr8:144138813-144139008	HGH1 homolog [Source:HGNC Symbol;Acc:HGNC:24161]	GO:0003674(molecular_function);GO:0008150(biological_process);GO:0005575(cellular_component)	NA
ciRNA1165	10	9	12.5714	14	3	29	27	23	18	0.675476	0.51903	0.612382	0.657171	0.168924	1.65964	1.5151	1.26523	0.945376	chrX	53575226	53575642	-	1	ciRNA	-	ENST00000612484	HUWE1	mRNA	chrX:53575221-53575642	HECT, UBA and WWE domain containing 1, E3 ubiquitin protein ligase [Source:HGNC Symbol;Acc:HGNC:30892]	GO:0016567(protein ubiquitination);GO:0016740(transferase activity);GO:0004842(ubiquitin-protein transferase activity);GO:0005829(cytosol);GO:0005654(nucleoplasm);GO:0003677(DNA binding);GO:0003723(RNA binding);GO:0005515(protein binding);GO:0000209(protein polyubiquitination);GO:0006281(DNA repair);GO:0006284(base-excision repair);GO:0006513(protein monoubiquitination);GO:0006974(cellular respon…	04120(Ubiquitin mediated proteolysis)
ciRNA1166	4.2	1.4	1.66667	6	4.2	3.6	4.4	4.6	1.2	0.23708	0.0674705	0.0678456	0.235363	0.197631	0.172169	0.206331	0.211463	0.0526682	chrX	55020553	55021051	-	1	ciRNA	-	ENST00000396198	ALAS2	mRNA	chrX:55020504-55021051	5'-aminolevulinate synthase 2 [Source:HGNC Symbol;Acc:HGNC:397]	GO:0003824(catalytic activity);GO:0003870(5-aminolevulinate synthase activity);GO:0005515(protein binding);GO:0016594(glycine binding);GO:0016740(transferase activity);GO:0016746(transferase activity, transferring acyl groups);GO:0030170(pyridoxal phosphate binding);GO:0050662(coenzyme binding);GO:0001666(response to hypoxia);GO:0006778(porphyrin-containing compound metabolic process);GO:0006782(…	00260(Glycine, serine and threonine metabolism);00860(Porphyrin and chlorophyll metabolism)
ciRNA1167	2	3	0	0	0	0	0	5	0	0.200479	0.256745	0	0	0	0	0	0.408169	0	chrX	102901134	102901414	+	1	ciRNA	lincRNA	ENST00000426528	LL0XNC01-237H1.2	lncRNA	chrX:102901133-102901630	NA	NA	NA
ciRNA1168	51	33.5	75.5	33	9.1	75.5	77.5	45.5	57	4.70995	2.64138	5.02829	2.11788	0.700565	5.90744	5.94586	3.42206	4.09301	chrX	120438771	120439075	-	1	ciRNA	-	ENST00000486593	LAMP2	mRNA	chrX:120431462-120439075	lysosomal associated membrane protein 2 [Source:HGNC Symbol;Acc:HGNC:6501]	GO:0098857(membrane microdomain);GO:0005515(protein binding);GO:0019899(enzyme binding);GO:0019904(protein domain specific binding);GO:0002576(platelet degranulation);GO:0006605(protein targeting);GO:0006914(autophagy);GO:0009267(cellular response to starvation);GO:0017038(protein import);GO:0031647(regulation of protein stability);GO:0043312(neutrophil degranulation);GO:0046716(muscle cell cellu…	04142(Lysosome);04145(Phagosome);05152(Tuberculosis)
ciRNA1169	7	12	14	11	5	12	11	21	6	0.604821	0.885218	0.872337	0.660483	0.36013	0.878447	0.789565	1.47767	0.40309	chr13	37008836	37009161	+	1	ciRNA	-	ENST00000389704	EXOSC8	mRNA	chr13:37008835-37009183	exosome component 8 [Source:HGNC Symbol;Acc:HGNC:17035]	GO:0003723(RNA binding);GO:0005515(protein binding);GO:0017091(AU-rich element binding);GO:0042802(identical protein binding);GO:0006364(rRNA processing);GO:0006396(RNA processing);GO:0006401(RNA catabolic process);GO:0008150(biological_process);GO:0043488(regulation of mRNA stability);GO:0043928(exonucleolytic nuclear-transcribed mRNA catabolic process involved in deadenylation-dependent decay);…	03018(RNA degradation)
ciRNA117	34.25	45.2677	24.875	94.3	172.7	96.2	46.5357	81.0111	21.5	2.16794	2.44633	1.13547	4.148	9.11253	5.15902	2.44703	4.17601	1.05815	chr1	44753255	44753699	+	1	ciRNA	-	ENST00000372224	KIF2C	mRNA	chr1:44753254-44753732	kinesin family member 2C [Source:HGNC Symbol;Acc:HGNC:6393]	GO:0000166(nucleotide binding);GO:0003774(motor activity);GO:0003777(microtubule motor activity);GO:0005524(ATP binding);GO:0008017(microtubule binding);GO:0007018(microtubule-based movement);GO:0005874(microtubule);GO:0000775(chromosome, centromeric region);GO:0000776(kinetochore);GO:0005881(cytoplasmic microtubule);GO:0005515(protein binding);GO:0016887(ATPase activity);GO:0019237(centromeric D…	NA
ciRNA1170	3.25	4.22222	6.25397	7.50794	3.14286	5.14286	12.5238	10.746	6.47619	0.0412732	0.045779	0.0572753	0.0662591	0.0332713	0.0553344	0.132126	0.111138	0.0639479	chr13	41320825	41323042	+	1	ciRNA	-	ENST00000379406	NAA16	mRNA	chr13:41320824-41323055	N(alpha)-acetyltransferase 16, NatA auxiliary subunit [Source:HGNC Symbol;Acc:HGNC:26164]	GO:0005829(cytosol);GO:0004596(peptide alpha-N-acetyltransferase activity);GO:0016407(acetyltransferase activity);GO:0043022(ribosome binding);GO:0005515(protein binding);GO:0006474(N-terminal protein amino acid acetylation);GO:0017196(N-terminal peptidyl-methionine acetylation);GO:0043066(negative regulation of apoptotic process);GO:0045893(positive regulation of transcription, DNA-templated);GO…	NA
ciRNA1171	8	7	20.5	14	10.5	17.5	30.5	17.5	8.5	0.172806	0.129094	0.319337	0.210154	0.189068	0.320267	0.547312	0.307849	0.142761	chr13	42295743	42297046	+	1	ciRNA	-	ENST00000025301	AKAP11	mRNA	chr13:42295742-42297047	A-kinase anchoring protein 11 [Source:HGNC Symbol;Acc:HGNC:369]	GO:0008157(protein phosphatase 1 binding);GO:0051018(protein kinase A binding);GO:0010738(regulation of protein kinase A signaling);GO:0035556(intracellular signal transduction);GO:0005730(nucleolus);GO:0005737(cytoplasm);GO:0005777(peroxisome);GO:0005815(microtubule organizing center);GO:0005829(cytosol);GO:0005856(cytoskeleton);GO:0005886(plasma membrane)	NA
ciRNA1172	1.875	1.125	0.611111	0.986111	0.75	2.125	1.375	3.19444	1	0.130727	0.0669665	0.0307265	0.0477783	0.04359	0.125525	0.0796405	0.18138	0.0542109	chr13	114243349	114243752	+	1	ciRNA	-	ENST00000360383	CDC16	mRNA	chr13:114243348-114243855	cell division cycle 16 [Source:HGNC Symbol;Acc:HGNC:1720]	GO:0051301(cell division);GO:0005876(spindle microtubule);GO:0005515(protein binding);GO:0007049(cell cycle);GO:0007067(mitotic nuclear division);GO:0007088(regulation of mitotic nuclear division);GO:0008283(cell proliferation);GO:0016567(protein ubiquitination);GO:0031145(anaphase-promoting complex-dependent catabolic process);GO:0042787(protein ubiquitination involved in ubiquitin-dependent pro…	04110(Cell cycle);04114(Oocyte meiosis);04120(Ubiquitin mediated proteolysis);04914(Progesterone-mediated oocyte maturation);05166(HTLV-I infection)
ciRNA1173	4.60526	8.75893	6.30357	6.57026	1.92857	13.3304	15.9821	10.5446	7.03704	0.0657133	0.106706	0.0648654	0.0651512	0.0229401	0.161156	0.189453	0.122535	0.0780749	chr12	857250	859223	+	1	ciRNA	-	ENST00000535572	WNK1	mRNA	chr12:857249-859244	WNK lysine deficient protein kinase 1 [Source:HGNC Symbol;Acc:HGNC:14540]	GO:0005829(cytosol);GO:0006468(protein phosphorylation);GO:0005524(ATP binding);GO:0004674(protein serine/threonine kinase activity);GO:0004672(protein kinase activity);GO:0000166(nucleotide binding);GO:0004860(protein kinase inhibitor activity);GO:0005515(protein binding);GO:0016301(kinase activity);GO:0016740(transferase activity);GO:0019869(chloride channel inhibitor activity);GO:0019901(prote…	NA
ciRNA1174	1.75	2.65	0	7.5	12.5	2	1.5	4.25	4	0.179901	0.232585	0	0.535793	1.07119	0.174193	0.128101	0.355807	0.319726	chr12	6509793	6510066	+	1	ciRNA	-	ENST00000541399	NCAPD2	mRNA	chr12:6509792-6510074	non-SMC condensin I complex subunit D2 [Source:HGNC Symbol;Acc:HGNC:24305]	GO:0000228(nuclear chromosome);GO:0005737(cytoplasm);GO:0003682(chromatin binding);GO:0005515(protein binding);GO:0042393(histone binding);GO:0007049(cell cycle);GO:0007067(mitotic nuclear division);GO:0007076(mitotic chromosome condensation);GO:0010032(meiotic chromosome condensation);GO:0030261(chromosome condensation);GO:0051301(cell division);GO:0051304(chromosome separation);GO:0000779(conde…	NA
ciRNA1175	8	6	22	11	4	22	15	17	24	0.71764	0.459524	1.4232	0.685724	0.299114	1.67203	1.11783	1.24193	1.67398	chr12	8095704	8096017	+	1	ciRNA	-	ENST00000639955	NECAP1	mRNA	chr12:8095703-8096041	NECAP endocytosis associated 1 [Source:HGNC Symbol;Acc:HGNC:24539]	GO:0006810(transport);GO:0006897(endocytosis);GO:0015031(protein transport);GO:0061024(membrane organization);GO:0005829(cytosol);GO:0005886(plasma membrane);GO:0016020(membrane);GO:0030665(clathrin-coated vesicle membrane);GO:0031410(cytoplasmic vesicle)	NA
ciRNA1176	0.6	0.2	3.2	0	1	2.86667	3.2	6.16667	2.6	0.0277967	0.00791066	0.10691	0	0.0386192	0.112519	0.123157	0.232661	0.0936565	chr12	45848971	45849578	+	1	ciRNA	-	ENST00000334344	ARID2	mRNA	chr12:45848970-45849579	AT-rich interaction domain 2 [Source:HGNC Symbol;Acc:HGNC:18037]	GO:0003677(DNA binding);GO:0005515(protein binding);GO:0046872(metal ion binding);GO:0003007(heart morphogenesis);GO:0006337(nucleosome disassembly);GO:0006351(transcription, DNA-templated);GO:0006355(regulation of transcription, DNA-templated);GO:0008285(negative regulation of cell proliferation);GO:0016569(covalent chromatin modification);GO:0030336(negative regulation of cell migration);GO:004…	NA
ciRNA1177	20.75	14	24.3333	22.5	10.5	54.5	51.6667	32.5	50.8333	2.0224	1.16497	1.71032	1.52395	0.853096	4.5004	4.18336	2.57966	3.85229	chr12	54283968	54284256	+	1	ciRNA	-	ENST00000546500	HNRNPA1	mRNA	chr12:54283967-54284257	heterogeneous nuclear ribonucleoprotein A1 [Source:HGNC Symbol;Acc:HGNC:5031]	GO:0030529(intracellular ribonucleoprotein complex);GO:0019013(viral nucleocapsid);GO:0005654(nucleoplasm);GO:0003676(nucleic acid binding);GO:0000166(nucleotide binding);GO:0003697(single-stranded DNA binding);GO:0003723(RNA binding);GO:0003727(single-stranded RNA binding);GO:0005515(protein binding);GO:0061752(telomeric repeat-containing RNA binding);GO:0098505(G-rich strand telomeric DNA bindi…	03040(Spliceosome)
ciRNA1178	30.6667	12	21.5	46.5	9	41.5	49.5	59.1667	53	4.8528	1.62124	2.45353	5.11352	1.18721	5.56391	6.50726	7.62489	6.52115	chr12	54286733	54286910	+	1	ciRNA	-	ENST00000547566	HNRNPA1	mRNA	chr12:54286732-54286952	heterogeneous nuclear ribonucleoprotein A1 [Source:HGNC Symbol;Acc:HGNC:5031]	GO:0030529(intracellular ribonucleoprotein complex);GO:0019013(viral nucleocapsid);GO:0005654(nucleoplasm);GO:0003676(nucleic acid binding);GO:0000166(nucleotide binding);GO:0003697(single-stranded DNA binding);GO:0003723(RNA binding);GO:0003727(single-stranded RNA binding);GO:0005515(protein binding);GO:0061752(telomeric repeat-containing RNA binding);GO:0098505(G-rich strand telomeric DNA bindi…	03040(Spliceosome)
ciRNA1179	25.05	12.1667	26.45	33.3333	8.75	34.9167	34.5	33.3333	43.6667	1.31886	0.546895	1.00426	1.21958	0.384026	1.55751	1.50896	1.42923	1.78758	chr12	56642868	56643402	-	1	ciRNA	-	ENST00000262030	ATP5B	mRNA	chr12:56642831-56643402	ATP synthase, H+ transporting, mitochondrial F1 complex, beta polypeptide [Source:HGNC Symbol;Acc:HGNC:830]	GO:0046034(ATP metabolic process);GO:0015992(proton transport);GO:0005524(ATP binding);GO:0045261(proton-transporting ATP synthase complex, catalytic core F(1));GO:0005739(mitochondrion);GO:0099132(ATP hydrolysis coupled cation transmembrane transport);GO:0015986(ATP synthesis coupled proton transport);GO:0006754(ATP biosynthetic process);GO:0046933(proton-transporting ATP synthase activity, rota…	00190(Oxidative phosphorylation);05010(Alzheimer's disease);05012(Parkinson's disease);05016(Huntington's disease)
ciRNA118	1.75238	0.428571	2.22857	1.37143	1.48095	2.11786	0.571429	0.619048	0.542857	0.046654	0.00974146	0.0427873	0.0253731	0.0328672	0.0477709	0.0126383	0.0134219	0.0112375	chr1	95150267	95151324	+	1	ciRNA	-	ENST00000370203	TMEM56	mRNA	chr1:95150266-95151324	transmembrane protein 56 [Source:HGNC Symbol;Acc:HGNC:26477]	GO:0003674(molecular_function);GO:0008150(biological_process);GO:0005575(cellular_component);GO:0016020(membrane);GO:0016021(integral component of membrane)	NA
ciRNA1180	167	174	301.667	242	43	198	413	199.25	225	7.01036	6.2361	9.13226	7.05959	1.50471	7.04198	14.4026	6.81165	7.34392	chr12	76047722	76048392	-	1	ciRNA	-	ENST00000261182	NAP1L1	mRNA	chr12:76047718-76048392	nucleosome assembly protein 1 like 1 [Source:HGNC Symbol;Acc:HGNC:7637]	GO:0005634(nucleus);GO:0006334(nucleosome assembly);GO:0003723(RNA binding);GO:0005515(protein binding);GO:0006260(DNA replication);GO:0008284(positive regulation of cell proliferation);GO:0016020(membrane);GO:0042470(melanosome)	NA
ciRNA1181	0.142857	0.416667	0	0.285714	0.166667	0.5	0	0.0833333	0.25	0.00426714	0.0106258	0	0.00593071	0.00414996	0.0126535	0	0.00202714	0.00580626	chr12	122601626	122602568	+	1	ciRNA	-	ENST00000333479	KNTC1	mRNA	chr12:122601625-122602568	kinetochore associated 1 [Source:HGNC Symbol;Acc:HGNC:17255]	GO:0015629(actin cytoskeleton);GO:0005886(plasma membrane);GO:0005829(cytosol);GO:0005515(protein binding);GO:0006461(protein complex assembly);GO:0007049(cell cycle);GO:0007062(sister chromatid cohesion);GO:0007067(mitotic nuclear division);GO:0007093(mitotic cell cycle checkpoint);GO:0007096(regulation of exit from mitosis);GO:0051301(cell division);GO:0000775(chromosome, centromeric region);GO…	NA
ciRNA1182	5.87302	2.42857	7.11111	7.80952	1.28571	9.38095	4.98214	6.71429	14.3651	0.263001	0.092851	0.229647	0.24303	0.0479955	0.355917	0.185344	0.244864	0.500179	chr11	9287813	9288441	-	1	ciRNA	-	ENST00000299596	TMEM41B	mRNA	chr11:9287806-9288441	transmembrane protein 41B [Source:HGNC Symbol;Acc:HGNC:28948]	GO:0007399(nervous system development);GO:0016020(membrane);GO:0016021(integral component of membrane)	NA
ciRNA1183	6	1	0	4	4	1	1	9	2	0.72224	0.102771	0	0.334604	0.401375	0.101985	0.0999993	0.882274	0.18719	chr11	27501568	27501801	-	1	ciRNA	-	ENST00000524596	LIN7C	mRNA	chr11:27499568-27501801	lin-7 homolog C, crumbs cell polarity complex component [Source:HGNC Symbol;Acc:HGNC:17789]	GO:0008092(cytoskeletal protein binding);GO:0019904(protein domain specific binding);GO:0030165(PDZ domain binding);GO:0097016(L27 domain binding);GO:0002011(morphogenesis of an epithelial sheet);GO:0006810(transport);GO:0006887(exocytosis);GO:0007269(neurotransmitter secretion);GO:0015031(protein transport);GO:0045199(maintenance of epithelial cell apical/basal polarity);GO:1903361(protein local…	NA
ciRNA1184	47	33	49	25	5	85	50	35	70	3.30141	1.97905	2.48213	1.22034	0.292774	5.05856	2.91768	2.00217	3.82315	chr11	34097297	34097697	+	1	ciRNA	-	ENST00000341394	CAPRIN1	mRNA	chr11:34097296-34097697	cell cycle associated protein 1 [Source:HGNC Symbol;Acc:HGNC:6743]	GO:0003723(RNA binding);GO:0005515(protein binding);GO:0017148(negative regulation of translation);GO:0030154(cell differentiation);GO:0050775(positive regulation of dendrite morphogenesis);GO:0061003(positive regulation of dendritic spine morphogenesis);GO:0000932(P-body);GO:0005737(cytoplasm);GO:0005829(cytosol);GO:0005887(integral component of plasma membrane);GO:0010494(cytoplasmic stress gra…	NA
ciRNA1185	1681.74	1390.92	2172.71	2427.73	617.243	3503.41	2173.47	2551.12	2778.78	223.445	157.781	208.181	224.156	68.3639	394.373	239.9	276.04	287.069	chr11	65499306	65499517	+	1	ciRNA	lincRNA	ENST00000620902	MALAT1	lncRNA	chr11:65499305-65499618	metastasis associated lung adenocarcinoma transcript 1 (non-protein coding) [Source:HGNC Symbol;Acc:HGNC:29665]	NA	NA
ciRNA1186	10728.6	8879.47	13681.5	12733.6	4239.46	19417	13952.6	15149.5	17083.4	333.549	235.692	306.747	275.113	109.872	511.452	360.363	383.572	412.966	chr11	65499463	65500368	+	1	ciRNA	lincRNA	ENST00000544868	MALAT1	lncRNA	chr11:65499462-65500911	metastasis associated lung adenocarcinoma transcript 1 (non-protein coding) [Source:HGNC Symbol;Acc:HGNC:29665]	NA	NA
ciRNA1187	190	78	195	168.333	52	188	181	55.9167	386.083	5.77325	2.02349	4.27296	3.55449	1.31713	4.83983	4.5689	1.38369	9.12157	chr11	73391224	73392150	+	1	ciRNA	-	ENST00000064780	RELT	mRNA	chr11:73391223-73392210	RELT tumor necrosis factor receptor [Source:HGNC Symbol;Acc:HGNC:13764]	GO:0016021(integral component of membrane);GO:0016020(membrane);GO:0005031(tumor necrosis factor-activated receptor activity);GO:0006954(inflammatory response);GO:0006955(immune response);GO:0007275(multicellular organism development);GO:0032496(response to lipopolysaccharide);GO:0033209(tumor necrosis factor-mediated signaling pathway);GO:0042127(regulation of cell proliferation);GO:0042981(regu…	04060(Cytokine-cytokine receptor interaction)
ciRNA1188	157.873	236.655	230.378	330	93.8077	186.5	106.917	177.119	138.667	3.04788	3.90073	3.20744	4.42736	1.5097	3.05053	1.71476	2.78475	2.08154	chr11	93734682	93736140	-	1	ciRNA	-	ENST00000323981	TAF1D	mRNA	chr11:93734660-93736140	TATA-box binding protein associated factor, RNA polymerase I subunit D [Source:HGNC Symbol;Acc:HGNC:28759]	GO:0005815(microtubule organizing center);GO:0005668(RNA polymerase transcription factor SL1 complex);GO:0005654(nucleoplasm);GO:0005634(nucleus);GO:0006355(regulation of transcription, DNA-templated);GO:0003677(DNA binding);GO:0005515(protein binding);GO:0006351(transcription, DNA-templated);GO:0006361(transcription initiation from RNA polymerase I promoter);GO:0006362(transcription elongation f…	NA
ciRNA1189	0.266667	0.166667	0.2	0.466667	0.3	0.166667	0.1	0.366667	0.266667	0.0103891	0.00554366	0.00561908	0.0126344	0.00974293	0.00550127	0.00323649	0.0116335	0.0080779	chr11	120448349	120449071	+	1	ciRNA	-	ENST00000356641	ARHGEF12	mRNA	chr11:120448348-120449108	Rho guanine nucleotide exchange factor 12 [Source:HGNC Symbol;Acc:HGNC:14193]	GO:0001664(G-protein coupled receptor binding);GO:0005085(guanyl-nucleotide exchange factor activity);GO:0005089(Rho guanyl-nucleotide exchange factor activity);GO:0005096(GTPase activator activity);GO:0005515(protein binding);GO:0007186(G-protein coupled receptor signaling pathway);GO:0035023(regulation of Rho protein signal transduction);GO:0035556(intracellular signal transduction);GO:0043065(…	04270(Vascular smooth muscle contraction);04360(Axon guidance);04611(Platelet activation);04810(Regulation of actin cytoskeleton);05152(Tuberculosis);05200(Pathways in cancer);05205(Proteoglycans in cancer)
ciRNA119	2.33333	1.5	5.66667	2.66667	2.16667	3.33333	1.66667	4.16667	2.33333	0.172052	0.0944309	0.301327	0.136644	0.133179	0.208242	0.102093	0.250208	0.133777	chr1	109586346	109586727	+	1	ciRNA	-	ENST00000369851	GNAI3	mRNA	chr1:109586345-109586728	G protein subunit alpha i3 [Source:HGNC Symbol;Acc:HGNC:4387]	GO:0000166(nucleotide binding);GO:0001664(G-protein coupled receptor binding);GO:0003924(GTPase activity);GO:0004871(signal transducer activity);GO:0005515(protein binding);GO:0005525(GTP binding);GO:0019001(guanyl nucleotide binding);GO:0019003(GDP binding);GO:0019904(protein domain specific binding);GO:0031683(G-protein beta/gamma-subunit complex binding);GO:0031821(G-protein coupled serotonin …	04015(Rap1 signaling pathway);04022(cGMP - PKG signaling pathway);04024(cAMP signaling pathway);04062(Chemokine signaling pathway);04071(Sphingolipid signaling pathway);04261(Adrenergic signaling in cardiomyocytes);04360(Axon guidance);04530(Tight junction);04540(Gap junction);04611(Platelet activation);04670(Leukocyte transendothelial migration);04713(Circadian entrainment);04723(Retrograde endo…
ciRNA1190	1	2.2	1.2	1.9	0	1	0.3	0.2	0.4	0.057602	0.108193	0.0498478	0.0760556	0	0.0488026	0.0143557	0.00938205	0.0179151	chr11	130121811	130122299	+	1	ciRNA	-	ENST00000533616	APLP2	mRNA	chr11:130121810-130122304	amyloid beta precursor like protein 2 [Source:HGNC Symbol;Acc:HGNC:598]	GO:0008201(heparin binding);GO:0046914(transition metal ion binding);GO:0003677(DNA binding);GO:0004867(serine-type endopeptidase inhibitor activity);GO:0005515(protein binding);GO:0030414(peptidase inhibitor activity);GO:0042802(identical protein binding);GO:0002576(platelet degranulation);GO:0007186(G-protein coupled receptor signaling pathway);GO:0010466(negative regulation of peptidase activi…	NA
ciRNA1191	1	8	1	14	1	1	0	1	1	0.10024	0.684652	0.0722882	0.975233	0.0835604	0.084927	0	0.0816338	0.0779403	chr10	5452921	5453201	+	1	ciRNA	-	ENST00000355029	NET1	mRNA	chr10:5452920-5453249	neuroepithelial cell transforming 1 [Source:HGNC Symbol;Acc:HGNC:14592]	GO:0005085(guanyl-nucleotide exchange factor activity);GO:0005089(Rho guanyl-nucleotide exchange factor activity);GO:0017049(GTP-Rho binding);GO:0035023(regulation of Rho protein signal transduction);GO:0035556(intracellular signal transduction);GO:0043547(positive regulation of GTPase activity);GO:0051451(myoblast migration);GO:1900026(positive regulation of substrate adhesion-dependent cell spr…	NA
ciRNA1192	8	0	1	2	0	11	3	11	9	0.46366	0	0.0417963	0.0805527	0	0.540143	0.144443	0.519198	0.405578	chr10	15109216	15109701	-	1	ciRNA	-	ENST00000466201	NMT2	mRNA	chr10:15103683-15109701	N-myristoyltransferase 2 [Source:HGNC Symbol;Acc:HGNC:7858]	GO:0004379(glycylpeptide N-tetradecanoyltransferase activity);GO:0016740(transferase activity);GO:0016746(transferase activity, transferring acyl groups);GO:0006499(N-terminal protein myristoylation);GO:0018008(N-terminal peptidyl-glycine N-myristoylation);GO:0022400(regulation of rhodopsin mediated signaling pathway);GO:0075733(intracellular transport of virus);GO:0005737(cytoplasm);GO:0005794(G…	NA
ciRNA1193	3.5	8	1.5	4.5	0	1	0.5	0.833333	0	0.182229	0.355614	0.0563206	0.162818	0	0.0441118	0.0216265	0.0353344	0	chr10	24596906	24597446	-	1	ciRNA	-	ENST00000396432	ARHGAP21	mRNA	chr10:24596882-24597446	Rho GTPase activating protein 21 [Source:HGNC Symbol;Acc:HGNC:23725]	GO:0005096(GTPase activator activity);GO:0005515(protein binding);GO:0007030(Golgi organization);GO:0007165(signal transduction);GO:0043547(positive regulation of GTPase activity);GO:0051056(regulation of small GTPase mediated signal transduction);GO:0051683(establishment of Golgi localization);GO:0051684(maintenance of Golgi location);GO:0072384(organelle transport along microtubule);GO:0000139(…	NA
ciRNA1194	12.6715	12.938	16.7614	16.475	3.96151	22.1988	19.252	17.9809	20.2534	0.203375	0.177287	0.194003	0.183753	0.0530018	0.301859	0.256691	0.235024	0.252748	chr10	68755537	68757291	+	1	ciRNA	-	ENST00000630771	CCAR1	mRNA	chr10:68755536-68757293	cell division cycle and apoptosis regulator 1 [Source:HGNC Symbol;Acc:HGNC:24236]	GO:0006355(regulation of transcription, DNA-templated);GO:0001047(core promoter binding);GO:0003713(transcription coactivator activity);GO:0003714(transcription corepressor activity);GO:0003723(RNA binding);GO:0005515(protein binding);GO:0030374(ligand-dependent nuclear receptor transcription coactivator activity);GO:0000398(mRNA splicing, via spliceosome);GO:0006351(transcription, DNA-templated)…	NA
ciRNA1195	11	22	33	18	2	28	25	9	24	0.414226	0.707306	0.896161	0.47104	0.062782	0.893323	0.78208	0.276005	0.702713	chr10	89013368	89014115	+	1	ciRNA	-	ENST00000612663	FAS	mRNA	chr10:89013367-89014118	Fas cell surface death receptor [Source:HGNC Symbol;Acc:HGNC:11920]	GO:0016604(nuclear body);GO:0016020(membrane);GO:0005886(plasma membrane);GO:0005829(cytosol);GO:0007165(signal transduction);GO:0006955(immune response);GO:0006915(apoptotic process);GO:0004888(transmembrane signaling receptor activity);GO:0004871(signal transducer activity);GO:0004872(receptor activity);GO:0005031(tumor necrosis factor-activated receptor activity);GO:0005515(protein binding);GO…	04010(MAPK signaling pathway);04060(Cytokine-cytokine receptor interaction);04115(p53 signaling pathway);04210(Apoptosis);04650(Natural killer cell mediated cytotoxicity);04668(TNF signaling pathway);04932(Non-alcoholic fatty liver disease (NAFLD));04940(Type I diabetes mellitus);05010(Alzheimer's disease);05142(Chagas disease (American trypanosomiasis));05143(African trypanosomiasis);05161(Hepat…
ciRNA1196	1.5	1.5	5.75	2.5	0	2.64286	0.5	3.75	2.5	0.0882068	0.0753082	0.243841	0.102162	0	0.131671	0.0244257	0.179586	0.114307	chr10	104018290	104018768	+	1	ciRNA	-	ENST00000335753	SLK	mRNA	chr10:104018289-104018783	STE20 like kinase [Source:HGNC Symbol;Acc:HGNC:11088]	GO:0000166(nucleotide binding);GO:0004672(protein kinase activity);GO:0004674(protein serine/threonine kinase activity);GO:0004702(signal transducer, downstream of receptor, with serine/threonine kinase activity);GO:0005515(protein binding);GO:0005524(ATP binding);GO:0016301(kinase activity);GO:0016740(transferase activity);GO:0042802(identical protein binding);GO:0042803(protein homodimerization…	04114(Oocyte meiosis)
ciRNA1197	0.6	2.2	2.82857	2.6	1.2	2.14286	1	1.6	2.94286	0.0849267	0.265862	0.288727	0.255745	0.141591	0.256976	0.117587	0.184435	0.32388	chr10	110583963	110584161	+	1	ciRNA	-	ENST00000361804	SMC3	mRNA	chr10:110583962-110584182	structural maintenance of chromosomes 3 [Source:HGNC Symbol;Acc:HGNC:2468]	GO:0000166(nucleotide binding);GO:0003682(chromatin binding);GO:0003777(microtubule motor activity);GO:0005515(protein binding);GO:0005524(ATP binding);GO:0036033(mediator complex binding);GO:0046982(protein heterodimerization activity);GO:0070840(dynein complex binding);GO:0006275(regulation of DNA replication);GO:0006281(DNA repair);GO:0006974(cellular response to DNA damage stimulus);GO:000704…	04110(Cell cycle);04114(Oocyte meiosis)
ciRNA1198	3.03333	0.733333	4.19048	6	0	3.66667	5.11905	6.5	3.28095	0.237997	0.049124	0.237106	0.327147	0	0.243741	0.333662	0.415332	0.200158	chr10	114846729	114847087	+	1	ciRNA	-	ENST00000369248	FAM160B1	mRNA	chr10:114846728-114847089	family with sequence similarity 160 member B1 [Source:HGNC Symbol;Acc:HGNC:29320]	NA	NA
ciRNA1199	0	1	0	11	0	5	9	5.5	0	0	0.121457	0	1.08746	0	0.602639	1.06363	0.637198	0	chr10	123162414	123162611	+	1	ciRNA	-	ENST00000368865	BUB3	mRNA	chr10:123162413-123162611	BUB3, mitotic checkpoint protein [Source:HGNC Symbol;Acc:HGNC:1151]	GO:0005515(protein binding);GO:0000070(mitotic sister chromatid segregation);GO:0007049(cell cycle);GO:0007059(chromosome segregation);GO:0007062(sister chromatid cohesion);GO:0007067(mitotic nuclear division);GO:0008608(attachment of spindle microtubules to kinetochore);GO:0031145(anaphase-promoting complex-dependent catabolic process);GO:0042787(protein ubiquitination involved in ubiquitin-depe…	04110(Cell cycle);05166(HTLV-I infection)
ciRNA12	1.42083	1.75214	4.71959	1.61642	2.61173	4.04703	4.13997	3.26961	1.55527	0.103951	0.109445	0.24901	0.0821827	0.159285	0.250858	0.251622	0.19481	0.0884737	chr12	62391887	62392271	+	1	ciRNA	-	ENST00000353364	USP15	mRNA	chr12:62391886-62392271	ubiquitin specific peptidase 15 [Source:HGNC Symbol;Acc:HGNC:12613]	GO:0003824(catalytic activity);GO:0004197(cysteine-type endopeptidase activity);GO:0004843(thiol-dependent ubiquitin-specific protease activity);GO:0005160(transforming growth factor beta receptor binding);GO:0005515(protein binding);GO:0008233(peptidase activity);GO:0008234(cysteine-type peptidase activity);GO:0016787(hydrolase activity);GO:0036459(thiol-dependent ubiquitinyl hydrolase activity)…	NA
ciRNA120	338.833	212.5	302.167	395.8	533.5	258.5	199	385	342	5.3739	2.87741	3.45603	4.36234	7.05339	3.47352	2.62194	4.97272	4.21746	chr1	149924060	149925835	-	1	ciRNA	-	ENST00000271628	SF3B4	mRNA	chr1:149924014-149925835	splicing factor 3b subunit 4 [Source:HGNC Symbol;Acc:HGNC:10771]	GO:0000166(nucleotide binding);GO:0003676(nucleic acid binding);GO:0003723(RNA binding);GO:0005515(protein binding);GO:0000375(RNA splicing, via transesterification reactions);GO:0000398(mRNA splicing, via spliceosome);GO:0006397(mRNA processing);GO:0008380(RNA splicing);GO:0048026(positive regulation of mRNA splicing, via spliceosome);GO:0005634(nucleus);GO:0005654(nucleoplasm);GO:0005681(splice…	03040(Spliceosome)
ciRNA1200	6.66667	3.33333	11	13.3333	2	5	18	17.3333	12	0.113532	0.0484652	0.135092	0.157794	0.0283923	0.0721417	0.254653	0.240394	0.158896	chr10	125721413	125723066	+	1	ciRNA	-	ENST00000419769	EDRF1	mRNA	chr10:125721412-125723067	erythroid differentiation regulatory factor 1 [Source:HGNC Symbol;Acc:HGNC:24640]	GO:0006351(transcription, DNA-templated);GO:0006355(regulation of transcription, DNA-templated);GO:0005634(nucleus)	NA
ciRNA1201	5	11	8	8	0	15	15	10	6	0.510278	0.958451	0.588782	0.567371	0	1.29698	1.27173	0.831127	0.476113	chr17	7930735	7931010	-	1	ciRNA	-	ENST00000540486	TRAPPC1	mRNA	chr17:7930734-7931010	trafficking protein particle complex 1 [Source:HGNC Symbol;Acc:HGNC:19894]	GO:0030008(TRAPP complex);GO:0006810(transport);GO:0017112(Rab guanyl-nucleotide exchange factor activity);GO:0006888(ER to Golgi vesicle-mediated transport);GO:0016192(vesicle-mediated transport);GO:0043312(neutrophil degranulation);GO:0043547(positive regulation of GTPase activity);GO:0048208(COPII vesicle coating);GO:0061024(membrane organization);GO:0000139(Golgi membrane);GO:0005576(extracel…	NA
ciRNA1202	300.053	179	364	146	82	233	244	207	195	42.2585	21.5233	36.9696	14.2893	9.62699	27.8021	28.5478	23.742	21.3537	chr17	29630979	29631178	-	1	ciRNA	-	ENST00000577991	SSH2	mRNA	chr17:29630788-29631178	slingshot protein phosphatase 2 [Source:HGNC Symbol;Acc:HGNC:30580]	GO:0003677(DNA binding);GO:0003779(actin binding);GO:0004721(phosphoprotein phosphatase activity);GO:0004725(protein tyrosine phosphatase activity);GO:0008138(protein tyrosine/serine/threonine phosphatase activity);GO:0016787(hydrolase activity);GO:0016791(phosphatase activity);GO:0006470(protein dephosphorylation);GO:0008064(regulation of actin polymerization or depolymerization);GO:0010591(regu…	04810(Regulation of actin cytoskeleton)
ciRNA1203	2.1875	1.1875	4.72353	3.25298	1.34524	4.78383	3.04762	2.21739	2.87798	0.0764468	0.0354311	0.119043	0.079001	0.0391896	0.141642	0.0884786	0.0631079	0.0782024	chr17	31975714	31976519	+	1	ciRNA	-	ENST00000322652	SUZ12	mRNA	chr17:31975713-31976520	SUZ12 polycomb repressive complex 2 subunit [Source:HGNC Symbol;Acc:HGNC:17101]	GO:0000979(RNA polymerase II core promoter sequence-specific DNA binding);GO:0003682(chromatin binding);GO:0003723(RNA binding);GO:0005515(protein binding);GO:0031490(chromatin DNA binding);GO:0035064(methylated histone binding);GO:0042054(histone methyltransferase activity);GO:0043565(sequence-specific DNA binding);GO:0046872(metal ion binding);GO:1990841(promoter-specific chromatin binding);GO:…	NA
ciRNA1204	0.5	0.75	1.25	0	0.75	2.5	0.5	2.25	2	0.0512134	0.0655866	0.0923317	0	0.0640376	0.21695	0.0425451	0.187684	0.159282	chr17	32480198	32480472	+	1	ciRNA	-	ENST00000261712	PSMD11	mRNA	chr17:32480197-32480488	proteasome 26S subunit, non-ATPase 11 [Source:HGNC Symbol;Acc:HGNC:9556]	GO:1904813(ficolin-1-rich granule lumen);GO:0070062(extracellular exosome);GO:0034774(secretory granule lumen);GO:0022624(proteasome accessory complex);GO:0016020(membrane);GO:0008541(proteasome regulatory particle, lid subcomplex);GO:0005838(proteasome regulatory particle);GO:0005829(cytosol);GO:0005737(cytoplasm);GO:0005654(nucleoplasm);GO:0005634(nucleus);GO:0005576(extracellular region);GO:00…	03050(Proteasome);05169(Epstein-Barr virus infection)
ciRNA1205	3	1.5	4	10	10	7	2	3	2	0.681468	0.290908	0.655257	1.57857	1.89359	1.34719	0.377417	0.554978	0.353245	chr17	44259373	44259496	-	1	ciRNA	-	ENST00000262418	SLC4A1	mRNA	chr17:44259344-44259496	solute carrier family 4 member 1 (Diego blood group) [Source:HGNC Symbol;Acc:HGNC:11027]	GO:0005215(transporter activity);GO:0005452(inorganic anion exchanger activity);GO:0005515(protein binding);GO:0008509(anion transmembrane transporter activity);GO:0015106(bicarbonate transmembrane transporter activity);GO:0015108(chloride transmembrane transporter activity);GO:0015301(anion:anion antiporter activity);GO:0030506(ankyrin binding);GO:0042803(protein homodimerization activity);GO:00…	04966(Collecting duct acid secretion)
ciRNA1206	0.666667	0.5	4.83333	1.33333	1.16667	3.66667	6.33333	3.97619	3.16667	0.0458006	0.0293273	0.239462	0.0636563	0.0668143	0.213422	0.361461	0.222464	0.169156	chr17	50741247	50741656	+	1	ciRNA	-	ENST00000505658	LUC7L3	mRNA	chr17:50741246-50741656	LUC7 like 3 pre-mRNA splicing factor [Source:HGNC Symbol;Acc:HGNC:24309]	GO:0003677(DNA binding);GO:0003723(RNA binding);GO:0003729(mRNA binding);GO:0005515(protein binding);GO:0006376(mRNA splice site selection);GO:0006397(mRNA processing);GO:0008380(RNA splicing);GO:0005634(nucleus);GO:0005654(nucleoplasm);GO:0005685(U1 snRNP);GO:0016607(nuclear speck);GO:0071004(U2-type prespliceosome)	NA
ciRNA1207	1	3	4.5	1	1	2.5	3	1	4.5	0.11885	0.30441	0.385689	0.0825921	0.0990737	0.251735	0.2962	0.0967895	0.415846	chr17	59681058	59681294	+	1	ciRNA	-	ENST00000621829	CLTC	mRNA	chr17:59681057-59681294	clathrin heavy chain [Source:HGNC Symbol;Acc:HGNC:2092]	GO:0003723(RNA binding);GO:0003725(double-stranded RNA binding);GO:0005198(structural molecule activity);GO:0005515(protein binding);GO:0019901(protein kinase binding);GO:0032051(clathrin light chain binding);GO:0001649(osteoblast differentiation);GO:0006886(intracellular protein transport);GO:0006898(receptor-mediated endocytosis);GO:0006914(autophagy);GO:0007018(microtubule-based movement);GO:0…	04142(Lysosome);04144(Endocytosis);04721(Synaptic vesicle cycle);04961(Endocrine and other factor-regulated calcium reabsorption);05016(Huntington's disease);05100(Bacterial invasion of epithelial cells)
ciRNA1208	255	155	300	339.167	86	370	403	353	295	14.5989	7.57623	12.386	13.4938	4.10431	17.9469	19.1669	16.4583	13.1318	chr17	76734569	76735060	-	1	ciRNA	-	ENST00000585202	SRSF2	mRNA	chr17:76734562-76735060	serine and arginine rich splicing factor 2 [Source:HGNC Symbol;Acc:HGNC:10783]	GO:0016607(nuclear speck);GO:0005829(cytosol);GO:0005634(nucleus);GO:0003723(RNA binding);GO:0003676(nucleic acid binding);GO:0000166(nucleotide binding);GO:0003714(transcription corepressor activity);GO:0005515(protein binding);GO:0000398(mRNA splicing, via spliceosome);GO:0006369(termination of RNA polymerase II transcription);GO:0006397(mRNA processing);GO:0006405(RNA export from nucleus);GO:0…	03040(Spliceosome);05168(Herpes simplex infection)
ciRNA1209	33.25	29.75	49.75	38	4.25	21	51	43.25	70.25	3.22953	2.46704	3.48473	2.56491	0.34411	1.72812	4.11514	3.42109	5.30538	chr16	2760500	2760789	+	1	ciRNA	-	ENST00000301740	SRRM2	mRNA	chr16:2760499-2761560	serine/arginine repetitive matrix 2 [Source:HGNC Symbol;Acc:HGNC:16639]	GO:0003723(RNA binding);GO:0047485(protein N-terminus binding);GO:0070742(C2H2 zinc finger domain binding);GO:0000398(mRNA splicing, via spliceosome);GO:0006397(mRNA processing);GO:0008380(RNA splicing);GO:0005634(nucleus);GO:0005654(nucleoplasm);GO:0005681(spliceosomal complex);GO:0015030(Cajal body);GO:0016607(nuclear speck);GO:0071013(catalytic step 2 spliceosome)	NA
ciRNA121	14	7	1	2	1	7	3	0	6	2.70098	1.15301	0.13913	0.268141	0.160825	1.14419	0.480818	0	0.90005	chr1	155268147	155268292	-	1	ciRNA	-	ENST00000361168	CLK2	mRNA	chr1:155268126-155268292	CDC like kinase 2 [Source:HGNC Symbol;Acc:HGNC:2069]	GO:0000166(nucleotide binding);GO:0004672(protein kinase activity);GO:0004674(protein serine/threonine kinase activity);GO:0004712(protein serine/threonine/tyrosine kinase activity);GO:0004713(protein tyrosine kinase activity);GO:0005515(protein binding);GO:0005524(ATP binding);GO:0016301(kinase activity);GO:0016740(transferase activity);GO:0042802(identical protein binding);GO:0006468(protein ph…	NA
ciRNA1210	1.5	0	1.25	0.75	0	3.75	2.25	3.75	2	0.233431	0	0.140283	0.081109	0	0.49443	0.290882	0.475258	0.242002	chr16	18847635	18847815	-	1	ciRNA	-	ENST00000446231	SMG1	mRNA	chr16:18847607-18847815	SMG1, nonsense mediated mRNA decay associated PI3K related kinase [Source:HGNC Symbol;Acc:HGNC:30045]	GO:0000166(nucleotide binding);GO:0003723(RNA binding);GO:0004672(protein kinase activity);GO:0004674(protein serine/threonine kinase activity);GO:0005515(protein binding);GO:0005524(ATP binding);GO:0016301(kinase activity);GO:0016740(transferase activity);GO:0042162(telomeric DNA binding);GO:0046872(metal ion binding);GO:0000184(nuclear-transcribed mRNA catabolic process, nonsense-mediated decay…	03015(mRNA surveillance pathway)
ciRNA1211	1	1.85714	0.857143	2.71429	0	1.42857	3.71429	3.85714	2.71429	0.0422299	0.0669585	0.0261036	0.0796556	0	0.0511126	0.130305	0.132653	0.0891247	chr16	24804320	24804986	+	1	ciRNA	-	ENST00000315183	TNRC6A	mRNA	chr16:24804319-24805013	trinucleotide repeat containing 6A [Source:HGNC Symbol;Acc:HGNC:11969]	GO:0000166(nucleotide binding);GO:0003676(nucleic acid binding);GO:0003723(RNA binding);GO:0005515(protein binding);GO:0006417(regulation of translation);GO:0007223(Wnt signaling pathway, calcium modulating pathway);GO:0031047(gene silencing by RNA);GO:0035194(posttranscriptional gene silencing by RNA);GO:0035195(gene silencing by miRNA);GO:0035278(miRNA mediated inhibition of translation);GO:004…	NA
ciRNA1212	1.28571	0.857143	0.857143	2.28571	1.19643	0.80754	4.64286	4.20437	1.35714	0.0799452	0.0455031	0.0384352	0.0987667	0.0620148	0.042542	0.239828	0.212902	0.0656138	chr16	24805152	24805604	+	1	ciRNA	-	ENST00000315183	TNRC6A	mRNA	chr16:24805151-24805604	trinucleotide repeat containing 6A [Source:HGNC Symbol;Acc:HGNC:11969]	GO:0000166(nucleotide binding);GO:0003676(nucleic acid binding);GO:0003723(RNA binding);GO:0005515(protein binding);GO:0006417(regulation of translation);GO:0007223(Wnt signaling pathway, calcium modulating pathway);GO:0031047(gene silencing by RNA);GO:0035194(posttranscriptional gene silencing by RNA);GO:0035195(gene silencing by miRNA);GO:0035278(miRNA mediated inhibition of translation);GO:004…	NA
ciRNA1213	128.476	102.333	222.75	164.533	57.3636	220.833	236.767	162.833	280.583	0.980714	0.666925	1.22621	0.872799	0.36502	1.4282	1.50144	1.01226	1.66534	chr16	50787853	50791542	+	1	ciRNA	-	ENST00000569418	CYLD	mRNA	chr16:50787852-50791557	CYLD lysine 63 deubiquitinase [Source:HGNC Symbol;Acc:HGNC:2584]	GO:0016579(protein deubiquitination);GO:0006511(ubiquitin-dependent protein catabolic process);GO:0036459(thiol-dependent ubiquitinyl hydrolase activity);GO:0005881(cytoplasmic microtubule);GO:0030496(midbody);GO:0004843(thiol-dependent ubiquitin-specific protease activity);GO:0005515(protein binding);GO:0008233(peptidase activity);GO:0008234(cysteine-type peptidase activity);GO:0008270(zinc ion …	04380(Osteoclast differentiation);04622(RIG-I-like receptor signaling pathway)
ciRNA1214	1626.86	1514.22	1855.74	2148.24	456.1	2504.13	2684.42	1991.34	2509.69	271.15	215.47	223.052	248.819	63.3695	353.608	371.686	270.293	325.238	chr15	44717705	44717873	+	1	ciRNA	-	ENST00000561424	B2M	mRNA	chr15:44717704-44718757	beta-2-microglobulin [Source:HGNC Symbol;Acc:HGNC:914]	GO:0001948(glycoprotein binding);GO:0005515(protein binding);GO:0042802(identical protein binding);GO:0001895(retina homeostasis);GO:0002376(immune system process);GO:0002474(antigen processing and presentation of peptide antigen via MHC class I);GO:0002479(antigen processing and presentation of exogenous peptide antigen via MHC class I, TAP-dependent);GO:0002480(antigen processing and presentati…	NA
ciRNA1215	1927.93	1774.36	2199.15	2545.59	549.058	2977.96	3206.89	2357.68	2897.66	185.975	146.132	152.984	170.645	44.1511	243.382	256.989	185.216	217.337	chr15	44717705	44717996	+	1	ciRNA	-	ENST00000561424	B2M	mRNA	chr15:44717704-44718757	beta-2-microglobulin [Source:HGNC Symbol;Acc:HGNC:914]	GO:0001948(glycoprotein binding);GO:0005515(protein binding);GO:0042802(identical protein binding);GO:0001895(retina homeostasis);GO:0002376(immune system process);GO:0002474(antigen processing and presentation of peptide antigen via MHC class I);GO:0002479(antigen processing and presentation of exogenous peptide antigen via MHC class I, TAP-dependent);GO:0002480(antigen processing and presentati…	NA
ciRNA1216	0.714286	0.142857	0.428571	2	0.571429	3.14286	1.14286	2	1.28571	0.0715998	0.0122259	0.0309806	0.139319	0.0477488	0.266913	0.0951696	0.163268	0.100209	chr15	50613842	50614122	-	1	ciRNA	-	ENST00000313478	TRPM7	mRNA	chr15:50613841-50614122	transient receptor potential cation channel subfamily M member 7 [Source:HGNC Symbol;Acc:HGNC:17994]	GO:0016021(integral component of membrane);GO:0005623(cell);GO:0010961(cellular magnesium ion homeostasis);GO:0006812(cation transport);GO:0006468(protein phosphorylation);GO:0005524(ATP binding);GO:0004674(protein serine/threonine kinase activity);GO:0016020(membrane);GO:0005886(plasma membrane);GO:0001726(ruffle);GO:0070588(calcium ion transmembrane transport);GO:0055085(transmembrane transport…	04978(Mineral absorption)
ciRNA1217	2	1	2	2	2	0.833333	2.5	0.666667	2.33333	0.115677	0.0493807	0.0834209	0.0803873	0.096429	0.0408359	0.120122	0.0314019	0.104934	chr15	63615943	63616429	-	1	ciRNA	-	ENST00000443617	HERC1	mRNA	chr15:63615920-63616429	HECT and RLD domain containing E3 ubiquitin protein ligase family member 1 [Source:HGNC Symbol;Acc:HGNC:4867]	GO:0050885(neuromuscular process controlling balance);GO:0031175(neuron projection development);GO:0021702(cerebellar Purkinje cell differentiation);GO:0016567(protein ubiquitination);GO:0010507(negative regulation of autophagy);GO:0016740(transferase activity);GO:0004842(ubiquitin-protein transferase activity);GO:0005085(guanyl-nucleotide exchange factor activity);GO:0005086(ARF guanyl-nucleotid…	04120(Ubiquitin mediated proteolysis)
ciRNA1218	2	3	1	7	2	5	12	16	13.5	0.156485	0.200403	0.0564249	0.380612	0.130447	0.331451	0.779994	1.01952	0.821295	chr15	72257677	72258036	-	1	ciRNA	-	ENST00000569795	PARP6	mRNA	chr15:72257440-72258036	poly(ADP-ribose) polymerase family member 6 [Source:HGNC Symbol;Acc:HGNC:26921]	GO:0016757(transferase activity, transferring glycosyl groups);GO:0016740(transferase activity);GO:0003950(NAD+ ADP-ribosyltransferase activity)	NA
ciRNA1219	248.5	115	261.034	180	72.5	411.5	303	301.5	265.5	14.7983	5.84686	11.2101	7.449	3.59901	20.7616	14.9897	14.6219	12.2934	chr14	24164135	24164607	+	1	ciRNA	-	ENST00000558468	RP11-468E2.4	mRNA	chr14:24164134-24164613	NA	GO:0071797(LUBAC complex);GO:0016567(protein ubiquitination);GO:0046872(metal ion binding);GO:0004842(ubiquitin-protein transferase activity)	NA
ciRNA122	29.9527	20.7991	20.0865	36.461	65.9303	29.7247	24.6942	34.4935	29.3342	1.3674	0.810672	0.66129	1.15672	2.50904	1.1497	0.936533	1.28242	1.04125	chr1	158652657	158653273	-	1	ciRNA	-	ENST00000368147	SPTA1	mRNA	chr1:158652653-158653273	spectrin alpha, erythrocytic 1 [Source:HGNC Symbol;Acc:HGNC:11272]	GO:0003779(actin binding);GO:0005088(Ras guanyl-nucleotide exchange factor activity);GO:0005200(structural constituent of cytoskeleton);GO:0005509(calcium ion binding);GO:0005515(protein binding);GO:0046872(metal ion binding);GO:0046982(protein heterodimerization activity);GO:0051015(actin filament binding);GO:0000165(MAPK cascade);GO:0002260(lymphocyte homeostasis);GO:0006779(porphyrin-containin…	NA
ciRNA1220	3.66912	3.34926	4.29044	9.00368	18.011	8.33088	4.31618	7.37214	4.75	0.258373	0.201361	0.217879	0.440602	1.05727	0.497031	0.252494	0.422776	0.260077	chr14	49664694	49665093	-	1	ciRNA	-	ENST00000556584	POLE2	mRNA	chr14:49664663-49665093	DNA polymerase epsilon 2, accessory subunit [Source:HGNC Symbol;Acc:HGNC:9178]	GO:0003887(DNA-directed DNA polymerase activity);GO:0003677(DNA binding);GO:0005515(protein binding);GO:0016740(transferase activity);GO:0016779(nucleotidyltransferase activity);GO:0000082(G1/S transition of mitotic cell cycle);GO:0000722(telomere maintenance via recombination);GO:0006260(DNA replication);GO:0006261(DNA-dependent DNA replication);GO:0006270(DNA replication initiation);GO:0006281(…	00230(Purine metabolism);00240(Pyrimidine metabolism);03030(DNA replication);03410(Base excision repair);03420(Nucleotide excision repair);05166(HTLV-I infection)
ciRNA1221	2.66667	0.5	1.66667	2.16667	1.5	3.66667	1.5	3.16667	1.83333	0.162231	0.0259702	0.0731209	0.0916005	0.0760706	0.188992	0.0758094	0.156891	0.0867219	chr14	50130038	50130500	-	1	ciRNA	-	ENST00000216373	SOS2	mRNA	chr14:50130002-50130500	SOS Ras/Rho guanine nucleotide exchange factor 2 [Source:HGNC Symbol;Acc:HGNC:11188]	GO:0003677(DNA binding);GO:0005085(guanyl-nucleotide exchange factor activity);GO:0005089(Rho guanyl-nucleotide exchange factor activity);GO:0005515(protein binding);GO:0046982(protein heterodimerization activity);GO:0007264(small GTPase mediated signal transduction);GO:0035023(regulation of Rho protein signal transduction);GO:0043065(positive regulation of apoptotic process);GO:0043547(positive …	04010(MAPK signaling pathway);04012(ErbB signaling pathway);04014(Ras signaling pathway);04062(Chemokine signaling pathway);04068(FoxO signaling pathway);04151(PI3K-Akt signaling pathway);04320(Dorso-ventral axis formation);04510(Focal adhesion);04540(Gap junction);04630(Jak-STAT signaling pathway);04650(Natural killer cell mediated cytotoxicity);04660(T cell receptor signaling pathway);04662(B c…
ciRNA1222	4	3	3	6	0	5	0	2	10	0.23424	0.14999	0.126692	0.24417	0	0.248072	0	0.0953809	0.455327	chr14	88616245	88616725	-	1	ciRNA	-	ENST00000554922	EML5	mRNA	chr14:88616242-88616725	echinoderm microtubule associated protein like 5 [Source:HGNC Symbol;Acc:HGNC:18197]	GO:0003674(molecular_function);GO:0003824(catalytic activity);GO:0008017(microtubule binding);GO:0008150(biological_process);GO:0005737(cytoplasm);GO:0005856(cytoskeleton);GO:0005874(microtubule);GO:0015630(microtubule cytoskeleton);GO:0070062(extracellular exosome)	NA
ciRNA1223	43.4	37.5	55.3333	57	10	42.4	25	17.1667	46.5	0.505359	0.372805	0.464649	0.461239	0.0970668	0.418294	0.241834	0.16279	0.421003	chr19	1418732	1421150	+	1	ciRNA	-	ENST00000586579	DAZAP1	mRNA	chr19:1418731-1421150	DAZ associated protein 1 [Source:HGNC Symbol;Acc:HGNC:2683]	GO:0000166(nucleotide binding);GO:0003676(nucleic acid binding);GO:0003723(RNA binding);GO:0007275(multicellular organism development);GO:0007283(spermatogenesis);GO:0030154(cell differentiation);GO:0005634(nucleus);GO:0005654(nucleoplasm);GO:0005737(cytoplasm);GO:0005829(cytosol);GO:0048026(positive regulation of mRNA splicing, via spliceosome);GO:0008283(cell proliferation);GO:0001893(maternal …	03015(mRNA surveillance pathway)
ciRNA1224	10	4.66667	6.66667	7.33333	3.66667	4.66667	7	1	5.66667	0.273204	0.108852	0.131348	0.139229	0.0835063	0.108019	0.158874	0.0222494	0.120375	chr19	15254266	15255296	-	1	ciRNA	-	ENST00000263377	BRD4	mRNA	chr19:15254262-15255296	bromodomain containing 4 [Source:HGNC Symbol;Acc:HGNC:13575]	GO:0000993(RNA polymerase II core binding);GO:0002039(p53 binding);GO:0003682(chromatin binding);GO:0005515(protein binding);GO:0070577(lysine-acetylated histone binding);GO:0000083(regulation of transcription involved in G1/S transition of mitotic cell cycle);GO:0006351(transcription, DNA-templated);GO:0006355(regulation of transcription, DNA-templated);GO:0006974(cellular response to DNA damage…	NA
ciRNA1225	59.15	39	46	60	12	60.1667	57.5	60	57.6667	2.19802	1.23732	1.23271	1.54942	0.371722	1.89426	1.77505	1.81576	1.66619	chr19	49664873	49665630	-	1	ciRNA	-	ENST00000377135	IRF3	mRNA	chr19:49663514-49665630	interferon regulatory factor 3 [Source:HGNC Symbol;Acc:HGNC:6118]	GO:0000975(regulatory region DNA binding);GO:0003677(DNA binding);GO:0003700(transcription factor activity, sequence-specific DNA binding);GO:0003712(transcription cofactor activity);GO:0005515(protein binding);GO:0042802(identical protein binding);GO:0042803(protein homodimerization activity);GO:0000122(negative regulation of transcription from RNA polymerase II promoter);GO:0002376(immune syste…	04620(Toll-like receptor signaling pathway);04622(RIG-I-like receptor signaling pathway);04623(Cytosolic DNA-sensing pathway);05133(Pertussis);05160(Hepatitis C);05161(Hepatitis B);05162(Measles);05164(Influenza A);05168(Herpes simplex infection);05169(Epstein-Barr virus infection);05203(Viral carcinogenesis)
ciRNA1226	174	62	158.333	150	6	231.5	164.5	237.5	223	21.0349	6.39915	13.8035	12.6015	0.604647	23.7109	16.5205	23.3821	20.9612	chr19	54458568	54458800	+	1	ciRNA	-	ENST00000616932	LENG8	mRNA	chr19:54458567-54461551	leukocyte receptor cluster member 8 [Source:HGNC Symbol;Acc:HGNC:15500]	GO:0005515(protein binding)	NA
ciRNA1227	0.742857	0	0.7	3.6	1.8	1.57143	0.8	1.1	1.4	0.00576587	0	0.00391818	0.0194179	0.0116464	0.0103338	0.00515841	0.00695316	0.00844908	chr18	57559245	57562873	-	1	ciRNA	-	ENST00000592699	FECH	mRNA	chr18:57554952-57562873	ferrochelatase [Source:HGNC Symbol;Acc:HGNC:3647]	GO:0004325(ferrochelatase activity);GO:0005515(protein binding);GO:0008198(ferrous iron binding);GO:0016829(lyase activity);GO:0046872(metal ion binding);GO:0051536(iron-sulfur cluster binding);GO:0051537(2 iron, 2 sulfur cluster binding);GO:0006091(generation of precursor metabolites and energy);GO:0006779(porphyrin-containing compound biosynthetic process);GO:0006783(heme biosynthetic process);…	00860(Porphyrin and chlorophyll metabolism)
ciRNA1228	1.5	1	0.75	0	0	0.25	0	1.75	0.4	0.0753138	0.042867	0.0271564	0	0	0.0106348	0	0.0715569	0.0156158	chr22	24365633	24366193	+	1	ciRNA	-	ENST00000437398	SPECC1L	mRNA	chr22:24365632-24369217	sperm antigen with calponin homology and coiled-coil domains 1 like [Source:HGNC Symbol;Acc:HGNC:29022]	GO:0007026(negative regulation of microtubule depolymerization);GO:0007049(cell cycle);GO:0007155(cell adhesion);GO:0016477(cell migration);GO:0030036(actin cytoskeleton organization);GO:0030835(negative regulation of actin filament depolymerization);GO:0051301(cell division);GO:0005737(cytoplasm);GO:0005815(microtubule organizing center);GO:0005819(spindle);GO:0005829(cytosol);GO:0005856(cytoske…	NA
ciRNA1229	1.64286	0.666667	2.5	1.16667	0	1.5	2	1.66667	0	0.189651	0.065706	0.208125	0.093593	0	0.146708	0.191802	0.156688	0	chr22	40312652	40312895	+	1	ciRNA	-	ENST00000301923	TNRC6B	mRNA	chr22:40312651-40312901	trinucleotide repeat containing 6B [Source:HGNC Symbol;Acc:HGNC:29190]	GO:0035278(miRNA mediated inhibition of translation);GO:0003676(nucleic acid binding);GO:0000166(nucleotide binding);GO:0003723(RNA binding);GO:0005515(protein binding);GO:0006417(regulation of translation);GO:0007223(Wnt signaling pathway, calcium modulating pathway);GO:0031047(gene silencing by RNA);GO:0035194(posttranscriptional gene silencing by RNA);GO:0048015(phosphatidylinositol-mediated s…	NA
ciRNA123	29.9527	20.7991	20.0865	36.461	65.9303	29.7247	24.6942	34.4935	29.3342	1.41558	0.839236	0.684591	1.19748	2.59744	1.19021	0.969532	1.3276	1.07794	chr1	158652678	158653273	-	1	ciRNA	-	ENST00000368147	SPTA1	mRNA	chr1:158652653-158653273	spectrin alpha, erythrocytic 1 [Source:HGNC Symbol;Acc:HGNC:11272]	GO:0003779(actin binding);GO:0005088(Ras guanyl-nucleotide exchange factor activity);GO:0005200(structural constituent of cytoskeleton);GO:0005509(calcium ion binding);GO:0005515(protein binding);GO:0046872(metal ion binding);GO:0046982(protein heterodimerization activity);GO:0051015(actin filament binding);GO:0000165(MAPK cascade);GO:0002260(lymphocyte homeostasis);GO:0006779(porphyrin-containin…	NA
ciRNA1230	1.72	1.84	2.52	2.04	0.755714	3.2	2.22769	1.4	4.78714	0.0690141	0.0630329	0.0729184	0.0568826	0.0252771	0.108784	0.0742559	0.0457475	0.149351	chr20	5566781	5567482	-	1	ciRNA	-	ENST00000379019	GPCPD1	mRNA	chr20:5566772-5567482	glycerophosphocholine phosphodiesterase 1 [Source:HGNC Symbol;Acc:HGNC:26957]	GO:0008081(phosphoric diester hydrolase activity);GO:0008889(glycerophosphodiester phosphodiesterase activity);GO:0016787(hydrolase activity);GO:0030246(carbohydrate binding);GO:0047389(glycerophosphocholine phosphodiesterase activity);GO:2001070(starch binding);GO:0006629(lipid metabolic process);GO:0007519(skeletal muscle tissue development);GO:0030643(cellular phosphate ion homeostasis);GO:004…	00564(Glycerophospholipid metabolism);05231(Choline metabolism in cancer)
ciRNA1231	1.78571	4.33333	1.66667	2.66667	0.333333	1.16667	1.5	2.57143	1.55556	0.0967286	0.200403	0.0651057	0.100381	0.0150516	0.0535421	0.0674995	0.113435	0.0655164	chr21	29061608	29062127	-	1	ciRNA	-	ENST00000540844	CCT8	mRNA	chr21:29061567-29062127	chaperonin containing TCP1 subunit 8 [Source:HGNC Symbol;Acc:HGNC:1623]	GO:0005524(ATP binding);GO:0000166(nucleotide binding);GO:0005515(protein binding);GO:0042623(ATPase activity, coupled);GO:0044183(protein binding involved in protein folding);GO:0045296(cadherin binding);GO:0051082(unfolded protein binding);GO:0006457(protein folding);GO:0006458('de novo' protein folding);GO:0007339(binding of sperm to zona pellucida);GO:0032212(positive regulation of telomere m…	NA
ciRNA1232	7	19	21	16	2	27	22	6	6	0.260464	0.603593	0.563504	0.413724	0.0620356	0.851177	0.680048	0.181816	0.17359	chr21	33531588	33532344	-	1	ciRNA	-	ENST00000381815	GART	mRNA	chr21:33531557-33532344	phosphoribosylglycinamide formyltransferase, phosphoribosylglycinamide synthetase, phosphoribosylaminoimidazole synthetase [Source:HGNC Symbol;Acc:HGNC:4163]	GO:0009058(biosynthetic process);GO:0006189('de novo' IMP biosynthetic process);GO:0016742(hydroxymethyl-, formyl- and related transferase activity);GO:0004644(phosphoribosylglycinamide formyltransferase activity);GO:0000166(nucleotide binding);GO:0003824(catalytic activity);GO:0004637(phosphoribosylamine-glycine ligase activity);GO:0004641(phosphoribosylformylglycinamidine cyclo-ligase activity)…	NA
ciRNA1233	11	6.5	21	12.5	7	10	4	7	12.0833	0.315199	0.159018	0.43395	0.24891	0.167206	0.242772	0.095218	0.163351	0.269216	chr7	18590487	18591469	+	1	ciRNA	-	ENST00000417496	HDAC9	mRNA	chr7:18590486-18591515	histone deacetylase 9 [Source:HGNC Symbol;Acc:HGNC:14065]	GO:0003714(transcription corepressor activity);GO:0004407(histone deacetylase activity);GO:0005080(protein kinase C binding);GO:0005515(protein binding);GO:0008134(transcription factor binding);GO:0016787(hydrolase activity);GO:0032041(NAD-dependent histone deacetylase activity (H3-K14 specific));GO:0033558(protein deacetylase activity);GO:0042826(histone deacetylase binding);GO:0046872(metal ion…	05034(Alcoholism);05203(Viral carcinogenesis)
ciRNA1234	13.8727	4.76667	13.9872	8.94286	4.66667	15.8	15.6667	20.4333	20.8667	1.98354	0.581882	1.44224	0.88858	0.556221	1.914	1.8609	2.3793	2.31982	chr7	26193378	26193574	-	1	ciRNA	-	ENST00000354667	HNRNPA2B1	mRNA	chr7:26193373-26193574	heterogeneous nuclear ribonucleoprotein A2/B1 [Source:HGNC Symbol;Acc:HGNC:5033]	GO:0000166(nucleotide binding);GO:0003676(nucleic acid binding);GO:0003723(RNA binding);GO:0003730(mRNA 3'-UTR binding);GO:0005515(protein binding);GO:0035198(miRNA binding);GO:0043047(single-stranded telomeric DNA binding);GO:0097157(pre-mRNA intronic binding);GO:0098505(G-rich strand telomeric DNA binding);GO:1990247(N6-methyladenosine-containing RNA binding);GO:0000122(negative regulation of t…	NA
ciRNA1235	11.3394	4.76667	11.5872	7.94286	4.66667	14.4	13.2667	15.2333	19.0667	1.76465	0.633319	1.30039	0.858983	0.605389	1.89861	1.71513	1.9306	2.30709	chr7	26193394	26193574	-	1	ciRNA	-	ENST00000354667	HNRNPA2B1	mRNA	chr7:26193373-26193574	heterogeneous nuclear ribonucleoprotein A2/B1 [Source:HGNC Symbol;Acc:HGNC:5033]	GO:0000166(nucleotide binding);GO:0003676(nucleic acid binding);GO:0003723(RNA binding);GO:0003730(mRNA 3'-UTR binding);GO:0005515(protein binding);GO:0035198(miRNA binding);GO:0043047(single-stranded telomeric DNA binding);GO:0097157(pre-mRNA intronic binding);GO:0098505(G-rich strand telomeric DNA binding);GO:1990247(N6-methyladenosine-containing RNA binding);GO:0000122(negative regulation of t…	NA
ciRNA1236	1.75846	2.52	3.16667	1.70714	0.318462	2.89821	4.16571	2.03538	2.26407	0.0257305	0.0314816	0.0334153	0.017359	0.00388448	0.0359296	0.0506374	0.0242545	0.0257589	chr7	80664498	80666422	+	1	ciRNA	-	ENST00000435819	CD36	mRNA	chr7:80664497-80666442	CD36 molecule [Source:HGNC Symbol;Acc:HGNC:1663]	GO:0045177(apical part of cell);GO:0045121(membrane raft);GO:0031526(brush border membrane);GO:0016021(integral component of membrane);GO:0016020(membrane);GO:0009897(external side of plasma membrane);GO:0005886(plasma membrane);GO:0005794(Golgi apparatus);GO:0005581(collagen trimer);GO:2000505(regulation of energy homeostasis);GO:2000379(positive regulation of reactive oxygen species metabolic p…	03320(PPAR signaling pathway);04145(Phagosome);04152(AMPK signaling pathway);04512(ECM-receptor interaction);04640(Hematopoietic cell lineage);04920(Adipocytokine signaling pathway);04975(Fat digestion and absorption);05144(Malaria)
ciRNA1237	7.16667	4.16667	4.5	7.33333	1.16667	6.66667	5.45833	5.33333	5.16667	0.467283	0.231948	0.211594	0.33228	0.0634117	0.368279	0.295658	0.283199	0.261936	chr7	92577718	92578149	-	1	ciRNA	-	ENST00000438306	FAM133B	mRNA	chr7:92577717-92578149	family with sequence similarity 133 member B [Source:HGNC Symbol;Acc:HGNC:28629]	GO:0003723(RNA binding)	NA
ciRNA1238	10.781	11	24.2905	21	7.88571	17.3	17.3286	19.3333	13.0857	0.587371	0.511668	0.954375	0.795088	0.358144	0.79856	0.784305	0.857813	0.554338	chr7	105106004	105106520	+	1	ciRNA	-	ENST00000311117	KMT2E	mRNA	chr7:105106003-105106521	lysine methyltransferase 2E [Source:HGNC Symbol;Acc:HGNC:18541]	GO:0005515(protein binding);GO:0008168(methyltransferase activity);GO:0008270(zinc ion binding);GO:0016740(transferase activity);GO:0018024(histone-lysine N-methyltransferase activity);GO:0046872(metal ion binding);GO:0002446(neutrophil mediated immunity);GO:0006306(DNA methylation);GO:0006351(transcription, DNA-templated);GO:0006355(regulation of transcription, DNA-templated);GO:0007049(cell cyc…	00310(Lysine degradation)
ciRNA1239	1.4	10.8	3	6.2	3.4	9.6	8.2	5.6	2.8	0.0564961	0.372096	0.0873051	0.173869	0.114375	0.328222	0.274898	0.184039	0.0878559	chr7	135413633	135414330	-	1	ciRNA	-	ENST00000451834	CNOT4	mRNA	chr7:135413613-135414330	CCR4-NOT transcription complex subunit 4 [Source:HGNC Symbol;Acc:HGNC:7880]	GO:0030014(CCR4-NOT complex);GO:0000166(nucleotide binding);GO:0003676(nucleic acid binding);GO:0003723(RNA binding);GO:0004842(ubiquitin-protein transferase activity);GO:0005515(protein binding);GO:0008270(zinc ion binding);GO:0016740(transferase activity);GO:0046872(metal ion binding);GO:0000289(nuclear-transcribed mRNA poly(A) tail shortening);GO:0006977(DNA damage response, signal transductio…	03018(RNA degradation)
ciRNA124	29.9527	20.7991	20.0865	36.461	65.9303	29.7247	24.6942	34.4935	29.3342	1.47756	0.87598	0.714564	1.24991	2.71116	1.24232	1.01198	1.38573	1.12514	chr1	158652703	158653273	-	1	ciRNA	-	ENST00000368147	SPTA1	mRNA	chr1:158652653-158653273	spectrin alpha, erythrocytic 1 [Source:HGNC Symbol;Acc:HGNC:11272]	GO:0003779(actin binding);GO:0005088(Ras guanyl-nucleotide exchange factor activity);GO:0005200(structural constituent of cytoskeleton);GO:0005509(calcium ion binding);GO:0005515(protein binding);GO:0046872(metal ion binding);GO:0046982(protein heterodimerization activity);GO:0051015(actin filament binding);GO:0000165(MAPK cascade);GO:0002260(lymphocyte homeostasis);GO:0006779(porphyrin-containin…	NA
ciRNA1240	30.8869	26.2198	37.8571	48.2143	18.7143	57.7143	39.8571	56	27.1429	0.188149	0.136363	0.166304	0.204101	0.0950303	0.297864	0.201698	0.277809	0.12856	chr7	139085000	139089623	-	1	ciRNA	-	ENST00000242351	ZC3HAV1	mRNA	chr7:139084032-139089623	zinc finger CCCH-type containing, antiviral 1 [Source:HGNC Symbol;Acc:HGNC:23721]	GO:0003723(RNA binding);GO:0003950(NAD+ ADP-ribosyltransferase activity);GO:0005515(protein binding);GO:0045296(cadherin binding);GO:0046872(metal ion binding);GO:0002376(immune system process);GO:0009615(response to virus);GO:0032481(positive regulation of type I interferon production);GO:0039507(suppression by virus of host molecular function);GO:0045071(negative regulation of viral genome repl…	NA
ciRNA1241	53	11	73	73	26	81	63	55	40	0.828452	0.146799	0.82289	0.792966	0.338786	1.07271	0.818085	0.700139	0.486153	chr6	8428062	8429863	-	1	ciRNA	-	ENST00000379660	SLC35B3	mRNA	chr6:8428058-8429863	solute carrier family 35 member B3 [Source:HGNC Symbol;Acc:HGNC:21601]	GO:0016021(integral component of membrane);GO:0016020(membrane);GO:0055085(transmembrane transport);GO:0006810(transport);GO:0046964(3'-phosphoadenosine 5'-phosphosulfate transmembrane transporter activity);GO:0050428(3'-phosphoadenosine 5'-phosphosulfate biosynthetic process);GO:1902559(3'-phospho-5'-adenylyl sulfate transmembrane transport);GO:0000139(Golgi membrane);GO:0005794(Golgi apparatus)…	NA
ciRNA1242	42	15	33	34	16	35	58	29	57	5.74286	1.7511	3.25402	3.23071	1.82373	4.05465	6.5883	3.22929	6.06004	chr6	31633990	31634195	+	1	ciRNA	-	ENST00000376007	PRRC2A	mRNA	chr6:31633989-31634235	proline rich coiled-coil 2A [Source:HGNC Symbol;Acc:HGNC:13918]	GO:0003723(RNA binding);GO:0005515(protein binding);GO:0030154(cell differentiation);GO:0005634(nucleus);GO:0005737(cytoplasm);GO:0016020(membrane);GO:0070062(extracellular exosome)	NA
ciRNA1243	11.6667	7.33333	16.6667	41	4.33333	52.3333	66.6667	34	42.6667	1.15711	0.620968	1.19208	2.82587	0.35827	4.39756	5.49292	2.74623	3.29032	chr6	73519599	73519882	-	1	ciRNA	-	ENST00000316292	EEF1A1	mRNA	chr6:73519516-73519882	eukaryotic translation elongation factor 1 alpha 1 [Source:HGNC Symbol;Acc:HGNC:3189]	GO:0000049(tRNA binding);GO:0000166(nucleotide binding);GO:0003723(RNA binding);GO:0003746(translation elongation factor activity);GO:0003924(GTPase activity);GO:0005515(protein binding);GO:0005525(GTP binding);GO:0019901(protein kinase binding);GO:0006351(transcription, DNA-templated);GO:0006355(regulation of transcription, DNA-templated);GO:0006412(translation);GO:0006414(translational elongati…	03013(RNA transport);05134(Legionellosis)
ciRNA1244	1	0	0	0	0	0.333333	0	1	0	0.0791218	0	0	0	0	0.022345	0	0.0644357	0	chr6	109563724	109564079	-	1	ciRNA	-	ENST00000424296	AK9	mRNA	chr6:109563712-109564079	adenylate kinase 9 [Source:HGNC Symbol;Acc:HGNC:33814]	GO:0016310(phosphorylation);GO:0006139(nucleobase-containing compound metabolic process);GO:0019205(nucleobase-containing compound kinase activity);GO:0005524(ATP binding);GO:0000166(nucleotide binding);GO:0004550(nucleoside diphosphate kinase activity);GO:0016301(kinase activity);GO:0016740(transferase activity);GO:0019206(nucleoside kinase activity);GO:0050145(nucleoside phosphate kinase activi…	00230(Purine metabolism);00240(Pyrimidine metabolism)
ciRNA1245	2.5	5.5	6.5	7.5	2.5	23.5	27	7	6.5	0.0816919	0.153441	0.153172	0.17031	0.0680988	0.650598	0.732941	0.18628	0.165148	chr6	145921424	145922285	-	1	ciRNA	-	ENST00000367505	SHPRH	mRNA	chr6:145921392-145922285	SNF2 histone linker PHD RING helicase [Source:HGNC Symbol;Acc:HGNC:19336]	GO:0000166(nucleotide binding);GO:0003677(DNA binding);GO:0004386(helicase activity);GO:0004842(ubiquitin-protein transferase activity);GO:0005515(protein binding);GO:0005524(ATP binding);GO:0008270(zinc ion binding);GO:0016740(transferase activity);GO:0016787(hydrolase activity);GO:0031625(ubiquitin protein ligase binding);GO:0046872(metal ion binding);GO:0000209(protein polyubiquitination);GO:0…	NA
ciRNA1246	8.89286	9.14286	9.53571	20.6071	4.25	23.9286	21.3571	33	31.4286	0.242721	0.213053	0.187693	0.390863	0.0966976	0.553336	0.484257	0.733518	0.66698	chr5	55954993	55956024	-	1	ciRNA	-	ENST00000381298	IL6ST	mRNA	chr5:55954992-55956024	interleukin 6 signal transducer [Source:HGNC Symbol;Acc:HGNC:6021]	GO:0004915(interleukin-6 receptor activity);GO:0004923(leukemia inhibitory factor receptor activity);GO:0004924(oncostatin-M receptor activity);GO:0005138(interleukin-6 receptor binding);GO:0019838(growth factor binding);GO:0019981(interleukin-6 binding);GO:0004896(cytokine receptor activity);GO:0004897(ciliary neurotrophic factor receptor activity);GO:0004921(interleukin-11 receptor activity);GO…	04060(Cytokine-cytokine receptor interaction);04550(Signaling pathways regulating pluripotency of stem cells);04630(Jak-STAT signaling pathway);05203(Viral carcinogenesis)
ciRNA1247	0.75	0	1.5	1.75	0.25	1	0	0.5	1.75	0.0423357	0	0.0610611	0.0686474	0.0117638	0.0478246	0	0.0229851	0.0768079	chr5	65596552	65597050	-	1	ciRNA	-	ENST00000231524	TRIM23	mRNA	chr5:65596531-65597050	tripartite motif containing 23 [Source:HGNC Symbol;Acc:HGNC:660]	GO:0000166(nucleotide binding);GO:0003924(GTPase activity);GO:0004842(ubiquitin-protein transferase activity);GO:0005515(protein binding);GO:0005525(GTP binding);GO:0008047(enzyme activator activity);GO:0008270(zinc ion binding);GO:0016740(transferase activity);GO:0019003(GDP binding);GO:0042802(identical protein binding);GO:0046872(metal ion binding);GO:0007264(small GTPase mediated signal trans…	NA
ciRNA1248	0	0.125	0.75	0	0	0.5	0.125	0.75	0.25	0	0.009604	0.0486733	0	0	0.0381222	0.00934498	0.0549659	0.017493	chr5	66023365	66023677	+	1	ciRNA	-	ENST00000284037	ERBIN	mRNA	chr5:66023364-66024305	erbb2 interacting protein [Source:HGNC Symbol;Acc:HGNC:15842]	GO:0005102(receptor binding);GO:0005176(ErbB-2 class receptor binding);GO:0005178(integrin binding);GO:0005200(structural constituent of cytoskeleton);GO:0005515(protein binding);GO:0007049(cell cycle);GO:0007155(cell adhesion);GO:0007165(signal transduction);GO:0007173(epidermal growth factor receptor signaling pathway);GO:0007229(integrin-mediated signaling pathway);GO:0016049(cell growth);GO:0…	04621(NOD-like receptor signaling pathway)
ciRNA1249	14.4524	9.66667	18.6429	20	4.83333	23	17.5238	22.6429	28.881	0.602197	0.343888	0.560195	0.579122	0.167883	0.811957	0.606589	0.768354	0.935692	chr5	66163923	66164598	+	1	ciRNA	-	ENST00000334121	SREK1	mRNA	chr5:66163922-66164782	splicing regulatory glutamic acid and lysine rich protein 1 [Source:HGNC Symbol;Acc:HGNC:17882]	GO:0016607(nuclear speck);GO:0005654(nucleoplasm);GO:0000381(regulation of alternative mRNA splicing, via spliceosome);GO:0000166(nucleotide binding);GO:0003676(nucleic acid binding);GO:0003723(RNA binding);GO:0005515(protein binding);GO:0006397(mRNA processing);GO:0008380(RNA splicing);GO:0005634(nucleus);GO:0005681(spliceosomal complex)	NA
ciRNA125	6395.87	7015.01	10745.2	10927.5	3182.22	19855.4	12758.4	11512.4	6248.25	2.20632	2.06603	2.67308	2.61958	0.915081	5.803	3.65622	3.2342	1.6759	chr1	161518138	161599791	+	1	ciRNA	processed_transcript	ENST00000537821	RP11-25K21.6	lncRNA	chr1:161518137-161601239	NA	NA	NA
ciRNA1250	0.95	0.4	0.5	1.45	2.19286	0.997619	1.35	0.65	0.1	0.0466185	0.0167585	0.0176942	0.0494473	0.0897026	0.0414768	0.0550344	0.0259763	0.00381554	chr5	180567243	180567816	+	1	ciRNA	-	ENST00000261951	CNOT6	mRNA	chr5:180567242-180567848	CCR4-NOT transcription complex subunit 6 [Source:HGNC Symbol;Acc:HGNC:14099]	GO:0003723(RNA binding);GO:0004518(nuclease activity);GO:0004527(exonuclease activity);GO:0004532(exoribonuclease activity);GO:0004535(poly(A)-specific ribonuclease activity);GO:0005515(protein binding);GO:0016787(hydrolase activity);GO:0046872(metal ion binding);GO:0000289(nuclear-transcribed mRNA poly(A) tail shortening);GO:0006351(transcription, DNA-templated);GO:0006355(regulation of transcri…	03018(RNA degradation)
ciRNA1251	9	1	14	4	3	17	5	11	8	0.494164	0.046878	0.55435	0.152626	0.137313	0.790831	0.228068	0.491872	0.341539	chr4	13613683	13614195	-	1	ciRNA	-	ENST00000040738	BOD1L1	mRNA	chr4:13613661-13614195	biorientation of chromosomes in cell division 1 like 1 [Source:HGNC Symbol;Acc:HGNC:31792]	GO:0006281(DNA repair);GO:0006974(cellular response to DNA damage stimulus);GO:0031297(replication fork processing);GO:0005654(nucleoplasm);GO:0005694(chromosome)	NA
ciRNA1252	0.255556	0.5	0.352632	0.882456	0.648741	1.09898	0.713743	0.758187	0.211111	0.0136074	0.0227301	0.0135406	0.0326531	0.0287954	0.0495775	0.0315717	0.0328774	0.00874024	chr4	17823124	17823652	+	1	ciRNA	-	ENST00000514176	NCAPG	mRNA	chr4:17823123-17823671	non-SMC condensin I complex subunit G [Source:HGNC Symbol;Acc:HGNC:24304]	GO:0005515(protein binding);GO:0007049(cell cycle);GO:0007067(mitotic nuclear division);GO:0007076(mitotic chromosome condensation);GO:0030261(chromosome condensation);GO:0051301(cell division);GO:0000779(condensed chromosome, centromeric region);GO:0000793(condensed chromosome);GO:0000796(condensin complex);GO:0005634(nucleus);GO:0005694(chromosome);GO:0005737(cytoplasm);GO:0005829(cytosol);GO:0…	NA
ciRNA1253	7.08929	4	18.7143	2.28571	4.57143	6.95714	6.14286	6.67143	7.42857	0.0847206	0.0408119	0.161283	0.0189823	0.0455406	0.0704407	0.0609851	0.0649286	0.0690262	chr4	159241369	159243725	+	1	ciRNA	-	ENST00000505478	RAPGEF2	mRNA	chr4:159241368-159243773	Rap guanine nucleotide exchange factor 2 [Source:HGNC Symbol;Acc:HGNC:16854]	GO:0043547(positive regulation of GTPase activity);GO:0042127(regulation of cell proliferation);GO:0017034(Rap guanyl-nucleotide exchange factor activity);GO:0005096(GTPase activator activity);GO:0004871(signal transducer activity);GO:0005085(guanyl-nucleotide exchange factor activity);GO:0005088(Ras guanyl-nucleotide exchange factor activity);GO:0005509(calcium ion binding);GO:0005515(protein bi…	04010(MAPK signaling pathway);04015(Rap1 signaling pathway)
ciRNA1254	0	0	0	0	0	0	0	0.619048	0	0	0	0	0	0	0	0	0.049826	0	chr4	177335823	177336107	+	1	ciRNA	-	ENST00000264596	NEIL3	mRNA	chr4:177335822-177336107	nei like DNA glycosylase 3 [Source:HGNC Symbol;Acc:HGNC:24573]	GO:0000405(bubble DNA binding);GO:0003676(nucleic acid binding);GO:0003677(DNA binding);GO:0003684(damaged DNA binding);GO:0003690(double-stranded DNA binding);GO:0003697(single-stranded DNA binding);GO:0003824(catalytic activity);GO:0003906(DNA-(apurinic or apyrimidinic site) lyase activity);GO:0008270(zinc ion binding);GO:0016787(hydrolase activity);GO:0016798(hydrolase activity, acting on glyc…	03410(Base excision repair)
ciRNA1255	0.5	5.5	2.5	0.5	0	3	4.5	5	0	0.0326011	0.306172	0.117552	0.0226555	0	0.165726	0.243748	0.265499	0	chr3	58409619	58410050	+	1	ciRNA	-	ENST00000302779	PXK	mRNA	chr3:58409618-58410089	PX domain containing serine/threonine kinase like [Source:HGNC Symbol;Acc:HGNC:23326]	GO:0003779(actin binding);GO:0035091(phosphatidylinositol binding);GO:0006954(inflammatory response);GO:0050804(modulation of synaptic transmission);GO:0005737(cytoplasm);GO:0005815(microtubule organizing center);GO:0005829(cytosol);GO:0005886(plasma membrane);GO:0016020(membrane);GO:0043234(protein complex);GO:0006468(protein phosphorylation);GO:0005524(ATP binding);GO:0004672(protein kinase act…	NA
ciRNA1256	0.666667	0.666667	2.33333	3	5	6	9.66667	4.33333	5	0.0661206	0.0564517	0.166891	0.206771	0.413388	0.504179	0.796473	0.35001	0.385585	chr3	122713574	122713857	+	1	ciRNA	-	ENST00000474629	PARP14	mRNA	chr3:122713573-122713871	poly(ADP-ribose) polymerase family member 14 [Source:HGNC Symbol;Acc:HGNC:29232]	GO:0003950(NAD+ ADP-ribosyltransferase activity);GO:0016740(transferase activity);GO:0016757(transferase activity, transferring glycosyl groups);GO:0006351(transcription, DNA-templated);GO:0006355(regulation of transcription, DNA-templated);GO:0005634(nucleus);GO:0005737(cytoplasm);GO:0005829(cytosol);GO:0016020(membrane)	NA
ciRNA1257	203	105	239	248	67.3333	430.045	579	488	680	27.4903	12.1398	23.3404	23.3386	7.60105	49.3405	65.137	53.8187	71.6001	chr3	157158658	157158865	-	1	ciRNA	-	ENST00000461804	CCNL1	mRNA	chr3:157153156-157158865	cyclin L1 [Source:HGNC Symbol;Acc:HGNC:20569]	GO:0005515(protein binding);GO:0016538(cyclin-dependent protein serine/threonine kinase regulator activity);GO:0019901(protein kinase binding);GO:0000079(regulation of cyclin-dependent protein serine/threonine kinase activity);GO:0006351(transcription, DNA-templated);GO:0006355(regulation of transcription, DNA-templated);GO:0006396(RNA processing);GO:0045737(positive regulation of cyclin-dependen…	NA
ciRNA1258	2.4	1.4	0.6	5.2	1.4	7.6	14.1	8	1.6	0.12404	0.0617757	0.0223629	0.186764	0.0603168	0.332789	0.60539	0.336721	0.0642971	chr3	160402094	160402638	+	1	ciRNA	-	ENST00000497311	SMC4	mRNA	chr3:160402093-160402675	structural maintenance of chromosomes 4 [Source:HGNC Symbol;Acc:HGNC:14013]	GO:0000166(nucleotide binding);GO:0005515(protein binding);GO:0005524(ATP binding);GO:0046982(protein heterodimerization activity);GO:0000070(mitotic sister chromatid segregation);GO:0007049(cell cycle);GO:0007067(mitotic nuclear division);GO:0007076(mitotic chromosome condensation);GO:0010032(meiotic chromosome condensation);GO:0030261(chromosome condensation);GO:0045132(meiotic chromosome segre…	NA
ciRNA1259	3.37991	3.48168	5.52049	7.41453	2.97509	12.0626	14.6777	7.47497	8.61404	0.0630903	0.0554864	0.0743126	0.0961792	0.0462933	0.190767	0.227604	0.113631	0.125022	chr3	160402868	160404376	+	1	ciRNA	-	ENST00000472282	SMC4	mRNA	chr3:160402867-160404377	structural maintenance of chromosomes 4 [Source:HGNC Symbol;Acc:HGNC:14013]	GO:0000166(nucleotide binding);GO:0005515(protein binding);GO:0005524(ATP binding);GO:0046982(protein heterodimerization activity);GO:0000070(mitotic sister chromatid segregation);GO:0007049(cell cycle);GO:0007067(mitotic nuclear division);GO:0007076(mitotic chromosome condensation);GO:0010032(meiotic chromosome condensation);GO:0030261(chromosome condensation);GO:0045132(meiotic chromosome segre…	NA
ciRNA126	0.357143	0.0714286	0.357143	0.928571	1.5	1	0.142857	0.214286	1.07143	0.0565156	0.00965024	0.0407564	0.102113	0.197869	0.13407	0.01878	0.0276153	0.131829	chr1	172577560	172577737	+	1	ciRNA	-	ENST00000616058	SUCO	mRNA	chr1:172577559-172577763	SUN domain containing ossification factor [Source:HGNC Symbol;Acc:HGNC:1240]	GO:0016020(membrane);GO:0005791(rough endoplasmic reticulum);GO:0046850(regulation of bone remodeling);GO:0045669(positive regulation of osteoblast differentiation);GO:0032967(positive regulation of collagen biosynthetic process);GO:0001503(ossification);GO:0007275(multicellular organism development);GO:0005783(endoplasmic reticulum);GO:0016021(integral component of membrane);GO:0030867(rough end…	NA
ciRNA1260	0.172414	0.103448	0.506897	0.172414	0.344828	0.72069	0.310345	0.579533	0.517241	0.02369	0.0121354	0.0502272	0.0164628	0.0394962	0.083897	0.0354245	0.0648486	0.0552596	chr3	196058369	196058573	-	1	ciRNA	-	ENST00000420415	TFRC	mRNA	chr3:196058365-196058573	transferrin receptor [Source:HGNC Symbol;Acc:HGNC:11763]	GO:0005886(plasma membrane);GO:0033572(transferrin transport);GO:0006898(receptor-mediated endocytosis);GO:0006879(cellular iron ion homeostasis);GO:0004998(transferrin receptor activity);GO:0001618(virus receptor activity);GO:0001948(glycoprotein binding);GO:0003723(RNA binding);GO:0003725(double-stranded RNA binding);GO:0005515(protein binding);GO:0033570(transferrin transmembrane transporter a…	04066(HIF-1 signaling pathway);04144(Endocytosis);04145(Phagosome);04640(Hematopoietic cell lineage)
ciRNA1261	1	2	0	6	0	7.5	18.5	8.5	12	0.11544	0.197118	0	0.481336	0	0.73354	1.77417	0.799108	1.07711	chr2	10443851	10444094	-	1	ciRNA	-	ENST00000234111	ODC1	mRNA	chr2:10443836-10444094	ornithine decarboxylase 1 [Source:HGNC Symbol;Acc:HGNC:8109]	GO:0003824(catalytic activity);GO:0004586(ornithine decarboxylase activity);GO:0005515(protein binding);GO:0016829(lyase activity);GO:0016831(carboxy-lyase activity);GO:0042803(protein homodimerization activity);GO:0001822(kidney development);GO:0006521(regulation of cellular amino acid metabolic process);GO:0006595(polyamine metabolic process);GO:0006596(polyamine biosynthetic process);GO:000828…	00330(Arginine and proline metabolism);00480(Glutathione metabolism)
ciRNA1262	0	0	0	0.4	0.6	0.2	0.2	0.4	0.6	0	0	0	0.025504	0.0458902	0.0155469	0.0152442	0.0298881	0.0428037	chr2	17772785	17773091	+	1	ciRNA	-	ENST00000317402	GEN1	mRNA	chr2:17772784-17773095	GEN1, Holliday junction 5' flap endonuclease [Source:HGNC Symbol;Acc:HGNC:26881]	GO:0003677(DNA binding);GO:0003824(catalytic activity);GO:0004518(nuclease activity);GO:0004519(endonuclease activity);GO:0004520(endodeoxyribonuclease activity);GO:0008821(crossover junction endodeoxyribonuclease activity);GO:0016787(hydrolase activity);GO:0046872(metal ion binding);GO:0000724(double-strand break repair via homologous recombination);GO:0006281(DNA repair);GO:0006974(cellular res…	NA
ciRNA1263	6	5	8	28	1	19	13	22.5	31	0.555935	0.395533	0.534552	1.8029	0.0772384	1.49153	1.00065	1.6978	2.23335	chr2	38749710	38750013	-	1	ciRNA	-	ENST00000313117	SRSF7	mRNA	chr2:38749705-38750013	serine and arginine rich splicing factor 7 [Source:HGNC Symbol;Acc:HGNC:10789]	GO:0000166(nucleotide binding);GO:0003676(nucleic acid binding);GO:0003723(RNA binding);GO:0005515(protein binding);GO:0008270(zinc ion binding);GO:0046872(metal ion binding);GO:0000398(mRNA splicing, via spliceosome);GO:0006369(termination of RNA polymerase II transcription);GO:0006397(mRNA processing);GO:0006405(RNA export from nucleus);GO:0006406(mRNA export from nucleus);GO:0006810(transport)…	03040(Spliceosome);05168(Herpes simplex infection)
ciRNA1264	2.75556	3.2	6.00556	5.03333	0.666667	3.7	1.41111	3.78889	6.27778	0.128931	0.127832	0.202642	0.163661	0.0260027	0.146675	0.0548501	0.144375	0.22839	chr2	53936162	53936763	-	1	ciRNA	-	ENST00000404125	PSME4	mRNA	chr2:53936161-53936763	proteasome activator subunit 4 [Source:HGNC Symbol;Acc:HGNC:20635]	GO:0005515(protein binding);GO:0016504(peptidase activator activity);GO:0070577(lysine-acetylated histone binding);GO:0070628(proteasome binding);GO:0000165(MAPK cascade);GO:0000209(protein polyubiquitination);GO:0002223(stimulatory C-type lectin receptor signaling pathway);GO:0002479(antigen processing and presentation of exogenous peptide antigen via MHC class I, TAP-dependent);GO:0006281(DNA r…	03050(Proteasome)
ciRNA1265	0.383333	0.916667	0.9125	0.616667	0.333333	1.75	1.6	2.75	1.16667	0.0356353	0.0727537	0.0611736	0.0398377	0.0258311	0.137831	0.123563	0.208193	0.0843281	chr2	61488285	61488587	-	1	ciRNA	-	ENST00000401558	XPO1	mRNA	chr2:61488271-61488587	exportin 1 [Source:HGNC Symbol;Acc:HGNC:12825]	GO:0003723(RNA binding);GO:0005049(nuclear export signal receptor activity);GO:0005215(transporter activity);GO:0005487(nucleocytoplasmic transporter activity);GO:0005515(protein binding);GO:0008536(Ran GTPase binding);GO:0008565(protein transporter activity);GO:0019904(protein domain specific binding);GO:0000054(ribosomal subunit export from nucleus);GO:0000055(ribosomal large subunit export fro…	03008(Ribosome biogenesis in eukaryotes);03013(RNA transport);05164(Influenza A);05166(HTLV-I infection);05169(Epstein-Barr virus infection)
ciRNA1266	0.6	1	1.2	1.6	2	2.8	3	3	1.93333	0.0437835	0.0623016	0.0631492	0.0811371	0.12166	0.17311	0.181864	0.178283	0.109695	chr2	64569219	64569604	+	1	ciRNA	-	ENST00000238855	AFTPH	mRNA	chr2:64569218-64569622	aftiphilin [Source:HGNC Symbol;Acc:HGNC:25951]	GO:0030276(clathrin binding);GO:0006810(transport);GO:0015031(protein transport);GO:0005634(nucleus);GO:0005654(nucleoplasm);GO:0005737(cytoplasm);GO:0005794(Golgi apparatus);GO:0005829(cytosol);GO:0030121(AP-1 adaptor complex);GO:0043231(intracellular membrane-bounded organelle)	NA
ciRNA1267	0	1	0	0	0.666667	0.666667	0.666667	0.333333	0.666667	0	0.111853	0	0	0.0728076	0.0739984	0.0725576	0.0355645	0.0679107	chr2	161367550	161367764	+	1	ciRNA	-	ENST00000409682	PSMD14	mRNA	chr2:161367549-161367783	proteasome 26S subunit, non-ATPase 14 [Source:HGNC Symbol;Acc:HGNC:16889]	GO:1904813(ficolin-1-rich granule lumen);GO:0070062(extracellular exosome);GO:0034774(secretory granule lumen);GO:0022624(proteasome accessory complex);GO:0008541(proteasome regulatory particle, lid subcomplex);GO:0005829(cytosol);GO:0005654(nucleoplasm);GO:0005634(nucleus);GO:0005576(extracellular region);GO:0000502(proteasome complex);GO:0090263(positive regulation of canonical Wnt signaling pa…	03050(Proteasome);05169(Epstein-Barr virus infection)
ciRNA1268	27.9167	28.1667	26	26.5833	6.5	60.25	57.5833	42	21.8333	0.392189	0.337837	0.26341	0.259526	0.0761212	0.717125	0.67204	0.48052	0.238492	chr2	181525292	181527296	+	1	ciRNA	-	ENST00000397033	ITGA4	mRNA	chr2:181525291-181527296	integrin subunit alpha 4 [Source:HGNC Symbol;Acc:HGNC:6140]	GO:0019960(C-X3-C chemokine binding);GO:0005515(protein binding);GO:0015026(coreceptor activity);GO:0046872(metal ion binding);GO:0050839(cell adhesion molecule binding);GO:0003366(cell-matrix adhesion involved in ameboidal cell migration);GO:0007155(cell adhesion);GO:0007159(leukocyte cell-cell adhesion);GO:0007160(cell-matrix adhesion);GO:0007229(integrin-mediated signaling pathway);GO:0030183(…	04151(PI3K-Akt signaling pathway);04510(Focal adhesion);04512(ECM-receptor interaction);04514(Cell adhesion molecules (CAMs));04640(Hematopoietic cell lineage);04670(Leukocyte transendothelial migration);04672(Intestinal immune network for IgA production);04810(Regulation of actin cytoskeleton);05140(Leishmaniasis);05410(Hypertrophic cardiomyopathy (HCM));05412(Arrhythmogenic right ventricular ca…
ciRNA1269	13.9167	22.5833	27	26.25	10.1667	32.5833	29.8333	29.75	16.0833	0.791911	1.09716	1.10798	1.03803	0.482259	1.57088	1.41029	1.37866	0.711605	chr2	181534936	181535430	+	1	ciRNA	-	ENST00000397033	ITGA4	mRNA	chr2:181534935-181535431	integrin subunit alpha 4 [Source:HGNC Symbol;Acc:HGNC:6140]	GO:0019960(C-X3-C chemokine binding);GO:0005515(protein binding);GO:0015026(coreceptor activity);GO:0046872(metal ion binding);GO:0050839(cell adhesion molecule binding);GO:0003366(cell-matrix adhesion involved in ameboidal cell migration);GO:0007155(cell adhesion);GO:0007159(leukocyte cell-cell adhesion);GO:0007160(cell-matrix adhesion);GO:0007229(integrin-mediated signaling pathway);GO:0030183(…	04151(PI3K-Akt signaling pathway);04510(Focal adhesion);04512(ECM-receptor interaction);04514(Cell adhesion molecules (CAMs));04640(Hematopoietic cell lineage);04670(Leukocyte transendothelial migration);04672(Intestinal immune network for IgA production);04810(Regulation of actin cytoskeleton);05140(Leishmaniasis);05410(Hypertrophic cardiomyopathy (HCM));05412(Arrhythmogenic right ventricular ca…
ciRNA127	31	17	30	20	0	31	52	41	22	3.47884	1.62878	2.42785	1.55971	0	2.94741	4.84777	3.74703	1.91963	chr1	198692374	198692624	+	1	ciRNA	-	ENST00000367379	PTPRC	mRNA	chr1:198692373-198703297	protein tyrosine phosphatase, receptor type C [Source:HGNC Symbol;Acc:HGNC:9666]	GO:0050852(T cell receptor signaling pathway);GO:0035335(peptidyl-tyrosine dephosphorylation);GO:0004725(protein tyrosine phosphatase activity);GO:0004721(phosphoprotein phosphatase activity);GO:0005001(transmembrane receptor protein tyrosine phosphatase activity);GO:0005515(protein binding);GO:0016787(hydrolase activity);GO:0016791(phosphatase activity);GO:0019901(protein kinase binding);GO:0001…	NA
ciRNA1270	0	0	1.33333	0	0	0.333333	0	0.666667	0	0	0	0.0927533	0	0	0.0272426	0	0.0523724	0	chr2	203138316	203138607	+	1	ciRNA	-	ENST00000449802	NBEAL1	mRNA	chr2:203138315-203138619	neurobeachin like 1 [Source:HGNC Symbol;Acc:HGNC:20681]	NA	NA
ciRNA1271	10	7	10	29	12	11	11	11	12	1.40837	0.841694	1.01565	2.83828	1.40883	1.31255	1.28699	1.26165	1.31407	chr2	203729773	203729972	+	1	ciRNA	-	ENST00000374481	CD28	mRNA	chr2:203729772-203734783	CD28 molecule [Source:HGNC Symbol;Acc:HGNC:1653]	GO:0002020(protease binding);GO:0005070(SH3/SH2 adaptor activity);GO:0005515(protein binding);GO:0015026(coreceptor activity);GO:0042802(identical protein binding);GO:0046934(phosphatidylinositol-4,5-bisphosphate 3-kinase activity);GO:0006955(immune response);GO:0006959(humoral immune response);GO:0007166(cell surface receptor signaling pathway);GO:0010628(positive regulation of gene expression);…	04514(Cell adhesion molecules (CAMs));04660(T cell receptor signaling pathway);04672(Intestinal immune network for IgA production);04940(Type I diabetes mellitus);05162(Measles);05320(Autoimmune thyroid disease);05322(Systemic lupus erythematosus);05323(Rheumatoid arthritis);05330(Allograft rejection);05332(Graft-versus-host disease);05416(Viral myocarditis)
ciRNA1272	0.333333	1.44444	0.555556	2	0.755556	3.77778	0.666667	1.33333	1.22222	0.00805242	0.0297912	0.00967838	0.0335752	0.0152151	0.0773197	0.013379	0.0262311	0.0229572	chr2	222639696	222640861	-	1	ciRNA	-	ENST00000281828	FARSB	mRNA	chr2:222639695-222640861	phenylalanyl-tRNA synthetase beta subunit [Source:HGNC Symbol;Acc:HGNC:17800]	GO:0000166(nucleotide binding);GO:0000287(magnesium ion binding);GO:0003723(RNA binding);GO:0004812(aminoacyl-tRNA ligase activity);GO:0004826(phenylalanine-tRNA ligase activity);GO:0005515(protein binding);GO:0005524(ATP binding);GO:0016874(ligase activity);GO:0006412(translation);GO:0006418(tRNA aminoacylation for protein translation);GO:0006432(phenylalanyl-tRNA aminoacylation);GO:0051290(prot…	00970(Aminoacyl-tRNA biosynthesis)
ciRNA1273	51.7621	36.75	73.9024	42	11.1167	89.6833	73.65	62.3	84.0889	0.717168	0.434717	0.738405	0.404388	0.128394	1.05275	0.847711	0.702955	0.905877	chr2	229793146	229795178	-	1	ciRNA	-	ENST00000283943	TRIP12	mRNA	chr2:229793145-229795178	thyroid hormone receptor interactor 12 [Source:HGNC Symbol;Acc:HGNC:12306]	GO:0004842(ubiquitin-protein transferase activity);GO:0005515(protein binding);GO:0016740(transferase activity);GO:0046966(thyroid hormone receptor binding);GO:0000209(protein polyubiquitination);GO:0006281(DNA repair);GO:0006974(cellular response to DNA damage stimulus);GO:0009790(embryo development);GO:0016567(protein ubiquitination);GO:0042787(protein ubiquitination involved in ubiquitin-depen…	04120(Ubiquitin mediated proteolysis)
ciRNA1274	117.364	99	122.833	104.143	21	120	151	149	154.667	8.06299	5.80681	6.08564	4.97201	1.20266	6.98473	8.61798	8.33641	8.26192	chr1	1390887	1391296	-	1	ciRNA	-	ENST00000505849	CCNL2	mRNA	chr1:1390865-1391296	cyclin L2 [Source:HGNC Symbol;Acc:HGNC:20570]	GO:0005515(protein binding);GO:0016538(cyclin-dependent protein serine/threonine kinase regulator activity);GO:0019901(protein kinase binding);GO:0000079(regulation of cyclin-dependent protein serine/threonine kinase activity);GO:0006351(transcription, DNA-templated);GO:0006355(regulation of transcription, DNA-templated);GO:0045737(positive regulation of cyclin-dependent protein serine/threonine …	NA
ciRNA1275	3.25	1.6	13	3	1.5	3.25	10.25	4.5	9.75	0.160886	0.0676229	0.464093	0.103204	0.0618993	0.136309	0.421526	0.181417	0.375284	chr1	25227549	25228117	-	1	ciRNA	-	ENST00000236273	SYF2	mRNA	chr1:25227532-25228117	SYF2 pre-mRNA splicing factor [Source:HGNC Symbol;Acc:HGNC:19824]	GO:0003723(RNA binding);GO:0005515(protein binding);GO:0000398(mRNA splicing, via spliceosome);GO:0001701(in utero embryonic development);GO:0006397(mRNA processing);GO:0007095(mitotic G2 DNA damage checkpoint);GO:0007369(gastrulation);GO:0008284(positive regulation of cell proliferation);GO:0008380(RNA splicing);GO:0048568(embryonic organ development);GO:0000974(Prp19 complex);GO:0005634(nucleus…	03040(Spliceosome)
ciRNA1276	1.2	0.2	1.6	0	0.2	1.2	6.4	1.2	1.4	0.118185	0.0168171	0.113639	0	0.0164199	0.100131	0.523632	0.096248	0.107209	chr1	26761097	26761382	+	1	ciRNA	-	ENST00000430799	ARID1A	mRNA	chr1:26761096-26761383	AT-rich interaction domain 1A [Source:HGNC Symbol;Acc:HGNC:11110]	GO:0090544(BAF-type complex);GO:0005654(nucleoplasm);GO:0006338(chromatin remodeling);GO:0003677(DNA binding);GO:0071565(nBAF complex);GO:0071564(npBAF complex);GO:0016514(SWI/SNF complex);GO:0005634(nucleus);GO:0000790(nuclear chromatin);GO:1901998(toxin transport);GO:0060674(placenta blood vessel development);GO:0055007(cardiac muscle cell differentiation);GO:0048096(chromatin-mediated maintena…	NA
ciRNA1277	25	28	42	29	26	45	58	67	48	4.24207	4.05636	5.13943	3.41961	3.67766	6.46929	8.17584	9.25856	6.33288	chr1	27307444	27307609	+	1	ciRNA	-	ENST00000447062	WDTC1	mRNA	chr1:27307443-27308169	WD and tetratricopeptide repeats 1 [Source:HGNC Symbol;Acc:HGNC:29175]	GO:0005515(protein binding);GO:0016567(protein ubiquitination);GO:0043086(negative regulation of catalytic activity);GO:0004857(enzyme inhibitor activity);GO:0042393(histone binding);GO:0042826(histone deacetylase binding);GO:0000122(negative regulation of transcription from RNA polymerase II promoter);GO:0001701(in utero embryonic development);GO:0006006(glucose metabolic process);GO:0008361(reg…	NA
ciRNA1278	7	10	10	15	1	4	15	10	3	0.345915	0.421902	0.356368	0.515114	0.0411938	0.16747	0.615785	0.402441	0.11527	chr1	37807222	37807791	-	1	ciRNA	-	ENST00000373044	YRDC	mRNA	chr1:37807215-37807791	yrdC N6-threonylcarbamoyltransferase domain containing [Source:HGNC Symbol;Acc:HGNC:28905]	GO:0000049(tRNA binding);GO:0003725(double-stranded RNA binding);GO:0016779(nucleotidyltransferase activity);GO:0002949(tRNA threonylcarbamoyladenosine modification);GO:0006450(regulation of translational fidelity);GO:0051051(negative regulation of transport);GO:0005737(cytoplasm);GO:0005739(mitochondrion);GO:0016020(membrane)	NA
ciRNA1279	0	10	8	6	0	16	31	18	3	0	0.391668	0.264664	0.19128	0	0.621876	1.18142	0.672482	0.107009	chr1	39292844	39293457	+	1	ciRNA	-	ENST00000567887	MACF1	mRNA	chr1:39292843-39293457	microtubule-actin crosslinking factor 1 [Source:HGNC Symbol;Acc:HGNC:13664]	GO:0005856(cytoskeleton);GO:0016055(Wnt signaling pathway);GO:0016887(ATPase activity);GO:0008017(microtubule binding);GO:0005509(calcium ion binding);GO:0003779(actin binding);GO:0003723(RNA binding);GO:0005515(protein binding);GO:0045296(cadherin binding);GO:0046872(metal ion binding);GO:0051015(actin filament binding);GO:0010632(regulation of epithelial cell migration);GO:0030177(positive regu…	NA
ciRNA128	10	13.5	5	6.5	10	5	15	16	10	0.687009	0.791838	0.247719	0.310325	0.572694	0.29103	0.856091	0.895185	0.534176	chr1	205159704	205160113	-	1	ciRNA	-	ENST00000367161	DSTYK	mRNA	chr1:205159679-205160113	dual serine/threonine and tyrosine protein kinase [Source:HGNC Symbol;Acc:HGNC:29043]	GO:0000166(nucleotide binding);GO:0004672(protein kinase activity);GO:0004674(protein serine/threonine kinase activity);GO:0004712(protein serine/threonine/tyrosine kinase activity);GO:0004713(protein tyrosine kinase activity);GO:0005524(ATP binding);GO:0016301(kinase activity);GO:0016740(transferase activity);GO:0006468(protein phosphorylation);GO:0016310(phosphorylation);GO:0018108(peptidyl-tyr…	NA
ciRNA1280	10	2	12	6	1	11	21	10	8.5	1.91615	0.327189	1.6582	0.798952	0.159731	1.78578	3.34283	1.56048	1.2664	chr1	43431091	43431237	+	1	ciRNA	-	ENST00000634258	SZT2	mRNA	chr1:43431090-43431264	seizure threshold 2 homolog (mouse) [Source:HGNC Symbol;Acc:HGNC:29040]	GO:0003674(molecular_function);GO:0007417(central nervous system development);GO:0009791(post-embryonic development);GO:0021540(corpus callosum morphogenesis);GO:1901668(regulation of superoxide dismutase activity);GO:0005777(peroxisome);GO:0070062(extracellular exosome);GO:0043473(pigmentation)	NA
ciRNA1281	29.2576	11	26.3333	40.6667	3.66667	37	47.25	49.9167	65.3333	0.775267	0.248855	0.503206	0.748845	0.0809925	0.830655	1.04011	1.07718	1.34608	chr1	92836393	92837455	+	1	ciRNA	-	ENST00000370321	RPL5	mRNA	chr1:92836392-92837455	ribosomal protein L5 [Source:HGNC Symbol;Acc:HGNC:10360]	GO:0005840(ribosome);GO:0005622(intracellular);GO:0006412(translation);GO:0008097(5S rRNA binding);GO:0003735(structural constituent of ribosome);GO:0003723(RNA binding);GO:0005515(protein binding);GO:0019843(rRNA binding);GO:0000027(ribosomal large subunit assembly);GO:0000184(nuclear-transcribed mRNA catabolic process, nonsense-mediated decay);GO:0006364(rRNA processing);GO:0006413(translationa…	03010(Ribosome)
ciRNA1282	1.75	6.25	0	2.25	2	6.25	9.25	6.75	2.75	0.156485	0.477151	0	0.139817	0.149082	0.473502	0.687138	0.491552	0.191201	chr1	100140515	100140829	+	1	ciRNA	-	ENST00000370141	TRMT13	mRNA	chr1:100140514-100140851	tRNA methyltransferase 13 homolog [Source:HGNC Symbol;Acc:HGNC:25502]	GO:0008168(methyltransferase activity);GO:0032259(methylation);GO:0008175(tRNA methyltransferase activity);GO:0016740(transferase activity);GO:0046872(metal ion binding);GO:0008033(tRNA processing);GO:0030488(tRNA methylation)	NA
ciRNA1283	62	49	96	93.5	28	99	80	46	59	0.783831	0.528892	0.875245	0.821454	0.295087	1.06041	0.840209	0.473608	0.579969	chr1	116401656	116403883	+	1	ciRNA	-	ENST00000440951	ATP1A1	mRNA	chr1:116401655-116410134	ATPase Na+/K+ transporting subunit alpha 1 [Source:HGNC Symbol;Acc:HGNC:799]	GO:0000166(nucleotide binding);GO:0046872(metal ion binding);GO:0016020(membrane);GO:0016021(integral component of membrane);GO:0005391(sodium:potassium-exchanging ATPase activity);GO:0005515(protein binding);GO:0005524(ATP binding);GO:0016787(hydrolase activity);GO:0030955(potassium ion binding);GO:0031402(sodium ion binding);GO:0051087(chaperone binding);GO:1990239(steroid hormone binding);GO:0…	04022(cGMP - PKG signaling pathway);04024(cAMP signaling pathway);04260(Cardiac muscle contraction);04261(Adrenergic signaling in cardiomyocytes);04911(Insulin secretion);04918(Thyroid hormone synthesis);04919(Thyroid hormone signaling pathway);04960(Aldosterone-regulated sodium reabsorption);04961(Endocrine and other factor-regulated calcium reabsorption);04964(Proximal tubule bicarbonate reclam…
ciRNA1284	2	7	10	1	0	3	0	3	4	0.370623	1.10749	1.33638	0.128778	0	0.47101	0	0.452746	0.576348	chr1	154275002	154275153	+	1	ciRNA	-	ENST00000328703	HAX1	mRNA	chr1:154275001-154275153	HCLS1 associated protein X-1 [Source:HGNC Symbol;Acc:HGNC:16915]	GO:0031965(nuclear membrane);GO:0031410(cytoplasmic vesicle);GO:0030027(lamellipodium);GO:0016529(sarcoplasmic reticulum);GO:0016020(membrane);GO:0015629(actin cytoskeleton);GO:0005938(cell cortex);GO:0005886(plasma membrane);GO:0005783(endoplasmic reticulum);GO:0005758(mitochondrial intermembrane space);GO:0005741(mitochondrial outer membrane);GO:0005739(mitochondrion);GO:0005737(cytoplasm);GO:0…	NA
ciRNA1285	20.9167	5.5	18.75	29.5	7.25	25	22.75	20	19.5	1.40613	0.315671	0.908994	1.37814	0.406285	1.4239	1.27052	1.09495	1.01927	chr1	154597983	154598401	-	1	ciRNA	-	ENST00000368474	ADAR	mRNA	chr1:154597976-154598401	adenosine deaminase, RNA specific [Source:HGNC Symbol;Acc:HGNC:225]	GO:0003677(DNA binding);GO:0003723(RNA binding);GO:0003726(double-stranded RNA adenosine deaminase activity);GO:0004000(adenosine deaminase activity);GO:0005515(protein binding);GO:0016787(hydrolase activity);GO:0046872(metal ion binding);GO:0001649(osteoblast differentiation);GO:0001701(in utero embryonic development);GO:0002244(hematopoietic progenitor cell differentiation);GO:0002376(immune sy…	04623(Cytosolic DNA-sensing pathway);05162(Measles);05164(Influenza A)
ciRNA1286	0	0.986111	0	0	0.0833333	2	0	0.5	0	0	0.0409575	0	0	0.00337946	0.0824335	0	0.0198092	0	chr1	158616958	158617536	-	1	ciRNA	-	ENST00000368147	SPTA1	mRNA	chr1:158615403-158617536	spectrin alpha, erythrocytic 1 [Source:HGNC Symbol;Acc:HGNC:11272]	GO:0003779(actin binding);GO:0005088(Ras guanyl-nucleotide exchange factor activity);GO:0005200(structural constituent of cytoskeleton);GO:0005509(calcium ion binding);GO:0005515(protein binding);GO:0046872(metal ion binding);GO:0046982(protein heterodimerization activity);GO:0051015(actin filament binding);GO:0000165(MAPK cascade);GO:0002260(lymphocyte homeostasis);GO:0006779(porphyrin-containin…	NA
ciRNA1287	17	17	9	43	7	40	20	15	17	0.562685	0.480403	0.214826	0.989067	0.193141	1.12172	0.549937	0.404332	0.43751	chr1	160294885	160295735	-	1	ciRNA	-	ENST00000368069	COPA	mRNA	chr1:160294857-160295735	coatomer protein complex subunit alpha [Source:HGNC Symbol;Acc:HGNC:2230]	GO:0005179(hormone activity);GO:0005198(structural molecule activity);GO:0006810(transport);GO:0006886(intracellular protein transport);GO:0006888(ER to Golgi vesicle-mediated transport);GO:0006890(retrograde vesicle-mediated transport, Golgi to ER);GO:0006891(intra-Golgi vesicle-mediated transport);GO:0015031(protein transport);GO:0016192(vesicle-mediated transport);GO:0030157(pancreatic juice s…	04080(Neuroactive ligand-receptor interaction)
ciRNA1288	131.433	86.0936	170.833	89.5	24	132.333	175.5	181.5	98.5	9.71688	5.43416	9.10796	4.59817	1.47908	8.28889	10.7787	10.9277	5.66212	chr1	161518138	161518518	+	1	ciRNA	-	ENST00000467525	FCGR2A	mRNA	chr1:161518137-161519588	Fc fragment of IgG receptor IIa [Source:HGNC Symbol;Acc:HGNC:3616]	GO:0005515(protein binding);GO:0019864(IgG binding);GO:0002376(immune system process);GO:0038096(Fc-gamma receptor signaling pathway involved in phagocytosis);GO:0043312(neutrophil degranulation);GO:0005886(plasma membrane);GO:0016020(membrane);GO:0016021(integral component of membrane);GO:0030667(secretory granule membrane);GO:0070062(extracellular exosome)	04145(Phagosome);04380(Osteoclast differentiation);04611(Platelet activation);04666(Fc gamma R-mediated phagocytosis);05140(Leishmaniasis);05150(Staphylococcus aureus infection);05152(Tuberculosis);05322(Systemic lupus erythematosus)
ciRNA1289	39.5	10.5	40.25	20.25	14.75	36.5	38.5	19	57.25	1.07916	0.244916	0.793014	0.384462	0.335923	0.844863	0.873805	0.422738	1.21614	chr1	202943952	202944982	-	1	ciRNA	-	ENST00000340990	ADIPOR1	mRNA	chr1:202943945-202944982	adiponectin receptor 1 [Source:HGNC Symbol;Acc:HGNC:24040]	GO:0004872(receptor activity);GO:0019901(protein kinase binding);GO:0042802(identical protein binding);GO:0046872(metal ion binding);GO:0046982(protein heterodimerization activity);GO:0055100(adiponectin binding);GO:0097003(adipokinetic hormone receptor activity);GO:0006629(lipid metabolic process);GO:0006631(fatty acid metabolic process);GO:0007186(G-protein coupled receptor signaling pathway);G…	04152(AMPK signaling pathway);04920(Adipocytokine signaling pathway);04932(Non-alcoholic fatty liver disease (NAFLD))
ciRNA129	13.3	3.4	6.6	5.4	2	9.6	11.7333	8.4	5.86667	1.22427	0.267205	0.438123	0.345429	0.153467	0.74869	0.897248	0.629701	0.419893	chr1	246867355	246867660	-	1	ciRNA	-	ENST00000470300	AHCTF1	mRNA	chr1:246867351-246867660	AT-hook containing transcription factor 1 [Source:HGNC Symbol;Acc:HGNC:24618]	GO:0000777(condensed chromosome kinetochore);GO:0000785(chromatin);GO:0005643(nuclear pore);GO:0031080(nuclear pore outer ring);GO:0003677(DNA binding);GO:0000910(cytokinesis);GO:0006810(transport);GO:0007049(cell cycle);GO:0007062(sister chromatid cohesion);GO:0015031(protein transport);GO:0051028(mRNA transport);GO:0051292(nuclear pore complex assembly);GO:0051301(cell division);GO:0000775(chro…	NA
ciRNA1290	0	0	1	4	2	1	0	1	1	0	0	0.0159945	0.0616514	0.0369771	0.0187909	0	0.0180623	0.017245	chr1	214647401	214648670	+	1	ciRNA	-	ENST00000366955	CENPF	mRNA	chr1:214647400-214648674	centromere protein F [Source:HGNC Symbol;Acc:HGNC:1857]	GO:0000785(chromatin);GO:0003682(chromatin binding);GO:0005515(protein binding);GO:0008022(protein C-terminus binding);GO:0008134(transcription factor binding);GO:0042803(protein homodimerization activity);GO:0070840(dynein complex binding);GO:0000278(mitotic cell cycle);GO:0001822(kidney development);GO:0007049(cell cycle);GO:0007059(chromosome segregation);GO:0007062(sister chromatid cohesion);…	NA
ciRNA1291	43	31	61.5	45	6.5	90	96.5	44.5	68.5	4.10575	2.52712	4.23474	2.98591	0.517366	7.28069	7.65452	3.46031	5.08554	chr1	244855609	244855903	-	1	ciRNA	-	ENST00000475997	HNRNPU	mRNA	chr1:244855608-244855903	heterogeneous nuclear ribonucleoprotein U [Source:HGNC Symbol;Acc:HGNC:5048]	GO:0005634(nucleus);GO:0005697(telomerase holoenzyme complex);GO:0000166(nucleotide binding);GO:0001047(core promoter binding);GO:0003677(DNA binding);GO:0003723(RNA binding);GO:0005515(protein binding);GO:0005524(ATP binding);GO:0070034(telomerase RNA binding);GO:0000398(mRNA splicing, via spliceosome);GO:0001649(osteoblast differentiation);GO:0006396(RNA processing);GO:0006397(mRNA processing);…	03040(Spliceosome)
ciRNA1292	1	0	0	0	0	0	0	4	0	0.0462518	0	0	0	0	0	0	0.150667	0	chr9	69225408	69226016	+	1	ciRNA	-	ENST00000453658	TJP2	mRNA	chr9:69225407-69226021	tight junction protein 2 [Source:HGNC Symbol;Acc:HGNC:11828]	GO:0005923(bicellular tight junction);GO:0004385(guanylate kinase activity);GO:0005515(protein binding);GO:0019904(protein domain specific binding);GO:0030674(protein binding, bridging);GO:0045296(cadherin binding);GO:0035329(hippo signaling);GO:0046037(GMP metabolic process);GO:0046710(GDP metabolic process);GO:0050892(intestinal absorption);GO:0090557(establishment of endothelial intestinal bar…	04530(Tight junction);05110(Vibrio cholerae infection)
ciRNA1293	3.55556	2.55556	4.55556	3.88889	1.66667	5.55556	4.22222	3.55556	7.82026	0.276659	0.169771	0.255627	0.210283	0.108105	0.366244	0.272926	0.225307	0.47313	chr9	89334156	89334517	+	1	ciRNA	-	ENST00000477484	SECISBP2	mRNA	chr9:89334155-89334521	SECIS binding protein 2 [Source:HGNC Symbol;Acc:HGNC:30972]	GO:0003723(RNA binding);GO:0003730(mRNA 3'-UTR binding);GO:0005515(protein binding);GO:0035368(selenocysteine insertion sequence binding);GO:0043021(ribonucleoprotein complex binding);GO:0001514(selenocysteine incorporation);GO:0006412(translation);GO:0021756(striatum development);GO:0048666(neuron development);GO:2000623(negative regulation of nuclear-transcribed mRNA catabolic process, nonsense…	NA
ciRNA1294	2.66667	3	1.33333	1	0.333333	3.66667	1.33333	3.66667	2.66667	0.171883	0.165092	0.0619771	0.0447925	0.0179103	0.200236	0.0713954	0.192472	0.133646	chr9	92310709	92311145	-	1	ciRNA	-	ENST00000442668	NOL8	mRNA	chr9:92310675-92311145	nucleolar protein 8 [Source:HGNC Symbol;Acc:HGNC:23387]	GO:0000166(nucleotide binding);GO:0003676(nucleic acid binding);GO:0003723(RNA binding);GO:0005515(protein binding);GO:0006364(rRNA processing);GO:1902570(protein localization to nucleolus);GO:0005634(nucleus);GO:0005730(nucleolus)	NA
ciRNA1295	2.66667	0	0	4.33333	1.33333	4.66667	1	3	2	0.0772767	0	0	0.0872655	0.0322091	0.114576	0.0240739	0.0707997	0.0450642	chr9	128101397	128102368	+	1	ciRNA	-	ENST00000373068	SLC25A25	mRNA	chr9:128101396-128102369	solute carrier family 25 member 25 [Source:HGNC Symbol;Acc:HGNC:20663]	GO:0005347(ATP transmembrane transporter activity);GO:0005509(calcium ion binding);GO:0015217(ADP transmembrane transporter activity);GO:0046872(metal ion binding);GO:0006810(transport);GO:0006839(mitochondrial transport);GO:0015866(ADP transport);GO:0015867(ATP transport);GO:0055085(transmembrane transport);GO:0005739(mitochondrion);GO:0005743(mitochondrial inner membrane);GO:0016020(membrane);G…	NA
ciRNA1296	9	6	11	17.5	6.5	10	9.5	15.5	5	1.28033	0.72874	1.1285	1.73005	0.770823	1.20528	1.12272	1.79574	0.553061	chr9	128826186	128826383	-	1	ciRNA	-	ENST00000361256	SPOUT1	mRNA	chr9:128826152-128826383	SPOUT domain containing methyltransferase 1 [Source:HGNC Symbol;Acc:HGNC:26933]	GO:0003723(RNA binding);GO:0008168(methyltransferase activity);GO:0016740(transferase activity);GO:0007049(cell cycle);GO:0008150(biological_process);GO:0032259(methylation);GO:0051301(cell division);GO:0000775(chromosome, centromeric region);GO:0000776(kinetochore);GO:0000777(condensed chromosome kinetochore);GO:0005575(cellular_component);GO:0005694(chromosome)	NA
ciRNA1297	31	21.5	57.5	54.5	21.5	54	42.5	27.6667	32	1.32502	0.784584	1.77238	1.61882	0.766055	1.95551	1.50909	0.963048	1.06349	chr8	58579795	58580453	+	1	ciRNA	-	ENST00000260130	SDCBP	mRNA	chr8:58579794-58580516	syndecan binding protein [Source:HGNC Symbol;Acc:HGNC:10662]	GO:1903561(extracellular vesicle);GO:0072562(blood microparticle);GO:0070062(extracellular exosome);GO:0045121(membrane raft);GO:0042470(melanosome);GO:0035578(azurophil granule lumen);GO:0030054(cell junction);GO:0005925(focal adhesion);GO:0005912(adherens junction);GO:0005895(interleukin-5 receptor complex);GO:0005886(plasma membrane);GO:0005856(cytoskeleton);GO:0005829(cytosol);GO:0005789(endo…	NA
ciRNA1298	1	1	4	6.5	4	0.75	3.75	3.75	1.75	0.055777	0.0476206	0.160895	0.251947	0.185984	0.0354423	0.173761	0.17034	0.0758953	chr8	85473812	85474316	+	1	ciRNA	-	ENST00000285379	CA2	mRNA	chr8:85473811-85474323	carbonic anhydrase 2 [Source:HGNC Symbol;Acc:HGNC:1373]	GO:0004064(arylesterase activity);GO:0004089(carbonate dehydratase activity);GO:0005515(protein binding);GO:0008270(zinc ion binding);GO:0016829(lyase activity);GO:0046872(metal ion binding);GO:0001822(kidney development);GO:0002009(morphogenesis of an epithelium);GO:0006730(one-carbon metabolic process);GO:0009268(response to pH);GO:0010033(response to organic substance);GO:0010043(response to z…	00910(Nitrogen metabolism);04964(Proximal tubule bicarbonate reclamation);04966(Collecting duct acid secretion);04971(Gastric acid secretion);04972(Pancreatic secretion);04976(Bile secretion)
ciRNA1299	6.12879	1.04545	5.00909	6.68182	2.33636	3.48182	5.21818	4.6	5.64697	0.802939	0.116937	0.473254	0.608335	0.255158	0.386474	0.567928	0.49079	0.575235	chr8	100709244	100709458	-	1	ciRNA	-	ENST00000318607	PABPC1	mRNA	chr8:100709223-100709458	poly(A) binding protein cytoplasmic 1 [Source:HGNC Symbol;Acc:HGNC:8554]	GO:0003723(RNA binding);GO:0005829(cytosol);GO:0005737(cytoplasm);GO:0003676(nucleic acid binding);GO:0000166(nucleotide binding);GO:0003730(mRNA 3'-UTR binding);GO:0005515(protein binding);GO:0008022(protein C-terminus binding);GO:0008143(poly(A) binding);GO:0008266(poly(U) RNA binding);GO:0008494(translation activator activity);GO:0000184(nuclear-transcribed mRNA catabolic process, nonsense-med…	03013(RNA transport);03015(mRNA surveillance pathway);03018(RNA degradation)
ciRNA13	2	1.5	0.5	0	0	2	0	0	1.5	0.116635	0.0746845	0.0210279	0	0	0.0988178	0	0	0.0680162	chr12	95107080	95107562	-	1	ciRNA	-	ENST00000343958	FGD6	mRNA	chr12:95107037-95107562	FYVE, RhoGEF and PH domain containing 6 [Source:HGNC Symbol;Acc:HGNC:21740]	GO:0005085(guanyl-nucleotide exchange factor activity);GO:0005089(Rho guanyl-nucleotide exchange factor activity);GO:0031267(small GTPase binding);GO:0046872(metal ion binding);GO:0007010(cytoskeleton organization);GO:0008360(regulation of cell shape);GO:0030036(actin cytoskeleton organization);GO:0035023(regulation of Rho protein signal transduction);GO:0043087(regulation of GTPase activity);GO:…	NA
ciRNA130	28.1667	19.5714	39.9702	23.7619	15.5333	49.6524	34.5952	27.1905	39.1667	0.706483	0.419111	0.722987	0.414179	0.324782	1.05515	0.720857	0.55541	0.763845	chr9	370301	371423	+	1	ciRNA	-	ENST00000432829	DOCK8	mRNA	chr9:370300-371427	dedicator of cytokinesis 8 [Source:HGNC Symbol;Acc:HGNC:19191]	GO:0005085(guanyl-nucleotide exchange factor activity);GO:0005515(protein binding);GO:0001771(immunological synapse formation);GO:0007264(small GTPase mediated signal transduction);GO:0007596(blood coagulation);GO:0036336(dendritic cell migration);GO:0043547(positive regulation of GTPase activity);GO:0061485(memory T cell proliferation);GO:0070233(negative regulation of T cell apoptotic process);…	NA
ciRNA1300	3.6	2.8	7.8	8.6	2.4	8.4	5.9	8.4	12.4	0.124116	0.082418	0.193931	0.206045	0.0689757	0.245363	0.168983	0.235849	0.332405	chr8	108216517	108217333	-	1	ciRNA	-	ENST00000220849	EIF3E	mRNA	chr8:108216513-108217333	eukaryotic translation initiation factor 3 subunit E [Source:HGNC Symbol;Acc:HGNC:3277]	GO:0016604(nuclear body);GO:0005852(eukaryotic translation initiation factor 3 complex);GO:0005829(cytosol);GO:0005737(cytoplasm);GO:0006413(translational initiation);GO:0003743(translation initiation factor activity);GO:0000785(chromatin);GO:0016605(PML body);GO:0003723(RNA binding);GO:0005515(protein binding);GO:0045296(cadherin binding);GO:0047485(protein N-terminus binding);GO:0000184(nuclear…	03013(RNA transport);05160(Hepatitis C)
ciRNA1301	1.05	0	2.825	1	1.775	2.3	0.875	0.875	2.375	0.154847	0	0.300441	0.102483	0.218208	0.287373	0.107198	0.105088	0.272332	chrX	41170236	41170426	+	1	ciRNA	-	ENST00000378308	USP9X	mRNA	chrX:41170235-41170469	ubiquitin specific peptidase 9, X-linked [Source:HGNC Symbol;Acc:HGNC:12632]	GO:0004197(cysteine-type endopeptidase activity);GO:0005515(protein binding);GO:0008233(peptidase activity);GO:0008234(cysteine-type peptidase activity);GO:0016787(hydrolase activity);GO:0036459(thiol-dependent ubiquitinyl hydrolase activity);GO:0070410(co-SMAD binding);GO:0000122(negative regulation of transcription from RNA polymerase II promoter);GO:0001764(neuron migration);GO:0006508(proteol…	NA
ciRNA1302	141.5	108.667	182.667	197.167	73.5	277.833	256.944	250.833	368.833	14.1839	9.29986	13.2046	13.7345	6.14169	23.5956	21.3966	20.4765	28.747	chrX	41342551	41342831	+	1	ciRNA	-	ENST00000441189	DDX3X	mRNA	chrX:41342550-41347639	DEAD-box helicase 3, X-linked [Source:HGNC Symbol;Acc:HGNC:2745]	GO:1904813(ficolin-1-rich granule lumen);GO:0070062(extracellular exosome);GO:0034774(secretory granule lumen);GO:0016607(nuclear speck);GO:0016020(membrane);GO:0010494(cytoplasmic stress granule);GO:0005829(cytosol);GO:0005741(mitochondrial outer membrane);GO:0005739(mitochondrion);GO:0005737(cytoplasm);GO:0005634(nucleus);GO:0005576(extracellular region);GO:2001243(negative regulation of intrin…	04622(RIG-I-like receptor signaling pathway);05161(Hepatitis B);05203(Viral carcinogenesis)
ciRNA1303	4.5	3.5	0.5	3	1.5	2	3.5	4	7	0.321708	0.213628	0.0257779	0.149043	0.0893926	0.12114	0.207866	0.232884	0.389108	chrX	48598958	48599351	+	1	ciRNA	-	ENST00000376729	WDR13	mRNA	chrX:48598957-48599352	WD repeat domain 13 [Source:HGNC Symbol;Acc:HGNC:14352]	GO:1990841(promoter-specific chromatin binding);GO:1904691(negative regulation of type B pancreatic cell proliferation);GO:0005634(nucleus);GO:0005654(nucleoplasm);GO:0005815(microtubule organizing center);GO:0005886(plasma membrane)	NA
ciRNA1304	5.5	7	7	13	3	27	23	19.5	30.5	0.645502	0.701412	0.592462	1.06028	0.293506	2.68476	2.24248	1.8638	2.78328	chrX	71567753	71567992	+	1	ciRNA	-	ENST00000373719	OGT	mRNA	chrX:71567752-71567992	O-linked N-acetylglucosamine (GlcNAc) transferase [Source:HGNC Symbol;Acc:HGNC:8127]	GO:0043995(histone acetyltransferase activity (H4-K5 specific));GO:0043996(histone acetyltransferase activity (H4-K8 specific));GO:0046972(histone acetyltransferase activity (H4-K16 specific));GO:0005515(protein binding);GO:0005547(phosphatidylinositol-3,4,5-trisphosphate binding);GO:0008289(lipid binding);GO:0008375(acetylglucosaminyltransferase activity);GO:0016262(protein N-acetylglucosaminylt…	00514(Other types of O-glycan biosynthesis)
ciRNA1305	13	10.1667	13.3333	20.3333	10.6667	30.3333	36	34.6667	40.6667	1.00048	0.668011	0.739999	1.08746	0.684312	1.97784	2.30162	2.17274	2.43347	chr13	27253844	27254209	+	1	ciRNA	-	ENST00000311549	RPL21	mRNA	chr13:27253843-27254219	ribosomal protein L21 [Source:HGNC Symbol;Acc:HGNC:10313]	GO:0003723(RNA binding);GO:0003735(structural constituent of ribosome);GO:0005515(protein binding);GO:0000184(nuclear-transcribed mRNA catabolic process, nonsense-mediated decay);GO:0006364(rRNA processing);GO:0006412(translation);GO:0006413(translational initiation);GO:0006614(SRP-dependent cotranslational protein targeting to membrane);GO:0019083(viral transcription);GO:0005622(intracellular);G…	03010(Ribosome)
ciRNA1306	41	13	16	13	13	33.5	44	12	17	0.630039	0.170556	0.177309	0.138825	0.166528	0.436149	0.561698	0.150174	0.203121	chr13	28710847	28712679	-	1	ciRNA	-	ENST00000266943	SLC46A3	mRNA	chr13:28710843-28712679	solute carrier family 46 member 3 [Source:HGNC Symbol;Acc:HGNC:27501]	GO:0016021(integral component of membrane);GO:0016020(membrane);GO:0055085(transmembrane transport);GO:0003674(molecular_function);GO:0008150(biological_process);GO:0070062(extracellular exosome)	NA
ciRNA1307	10.375	5.75	16	6.44444	1.625	14.25	16.4861	14.125	11.625	0.130114	0.0615665	0.144705	0.0561646	0.0169883	0.151411	0.17176	0.144263	0.113358	chr13	32753537	32755782	+	1	ciRNA	-	ENST00000315596	PDS5B	mRNA	chr13:32753536-32755841	PDS5 cohesin associated factor B [Source:HGNC Symbol;Acc:HGNC:20418]	GO:0003677(DNA binding);GO:0005515(protein binding);GO:0005524(ATP binding);GO:0006281(DNA repair);GO:0007049(cell cycle);GO:0007062(sister chromatid cohesion);GO:0007064(mitotic sister chromatid cohesion);GO:0007067(mitotic nuclear division);GO:0008283(cell proliferation);GO:0008285(negative regulation of cell proliferation);GO:0042127(regulation of cell proliferation);GO:0051301(cell division);…	NA
ciRNA1308	3	17	8	16	9	5	12	20	9	0.153361	0.741965	0.294925	0.568401	0.383528	0.216556	0.509615	0.832636	0.357733	chr13	37008178	37008728	+	1	ciRNA	-	ENST00000389704	EXOSC8	mRNA	chr13:37008177-37008728	exosome component 8 [Source:HGNC Symbol;Acc:HGNC:17035]	GO:0003723(RNA binding);GO:0005515(protein binding);GO:0017091(AU-rich element binding);GO:0042802(identical protein binding);GO:0006364(rRNA processing);GO:0006396(RNA processing);GO:0006401(RNA catabolic process);GO:0008150(biological_process);GO:0043488(regulation of mRNA stability);GO:0043928(exonucleolytic nuclear-transcribed mRNA catabolic process involved in deadenylation-dependent decay);…	03018(RNA degradation)
ciRNA1309	40	33	54	48	5	63	76	42	68	4.09707	2.88581	3.98873	3.41661	0.426918	5.46714	6.46686	3.50343	5.41557	chr13	49701581	49701855	-	1	ciRNA	-	ENST00000436760	KPNA3	mRNA	chr13:49701527-49701855	karyopherin subunit alpha 3 [Source:HGNC Symbol;Acc:HGNC:6396]	GO:0005829(cytosol);GO:0005737(cytoplasm);GO:0005654(nucleoplasm);GO:0005643(nuclear pore);GO:0005634(nucleus);GO:0075733(intracellular transport of virus);GO:0075732(viral penetration into host nucleus);GO:0046718(viral entry into host cell);GO:0019054(modulation by virus of host process);GO:0016032(viral process);GO:0006607(NLS-bearing protein import into nucleus);GO:0006461(protein complex ass…	NA
ciRNA131	45.8333	60	39.3333	120.75	125.583	37.6667	38.4667	56.5	81	2.66186	2.97506	1.64738	4.8734	6.07991	1.85339	1.8559	2.67229	3.65773	chr9	35699489	35699973	-	1	ciRNA	-	ENST00000314888	TLN1	mRNA	chr9:35699461-35699973	talin 1 [Source:HGNC Symbol;Acc:HGNC:11845]	GO:0003779(actin binding);GO:0005178(integrin binding);GO:0005200(structural constituent of cytoskeleton);GO:0005515(protein binding);GO:0017166(vinculin binding);GO:0030274(LIM domain binding);GO:0032403(protein complex binding);GO:0045296(cadherin binding);GO:0051015(actin filament binding);GO:0002576(platelet degranulation);GO:0006928(movement of cell or subcellular component);GO:0006936(muscl…	04015(Rap1 signaling pathway);04510(Focal adhesion);04611(Platelet activation);05166(HTLV-I infection)
ciRNA1310	4.60526	8.75893	6.30357	6.57026	1.92857	13.3304	15.9821	10.5446	7.03704	0.0658802	0.106977	0.0650301	0.0653166	0.0229984	0.161565	0.189934	0.122846	0.0782731	chr12	857250	859218	+	1	ciRNA	-	ENST00000535572	WNK1	mRNA	chr12:857249-859244	WNK lysine deficient protein kinase 1 [Source:HGNC Symbol;Acc:HGNC:14540]	GO:0005829(cytosol);GO:0006468(protein phosphorylation);GO:0005524(ATP binding);GO:0004674(protein serine/threonine kinase activity);GO:0004672(protein kinase activity);GO:0000166(nucleotide binding);GO:0004860(protein kinase inhibitor activity);GO:0005515(protein binding);GO:0016301(kinase activity);GO:0016740(transferase activity);GO:0019869(chloride channel inhibitor activity);GO:0019901(prote…	NA
ciRNA1311	0.933333	1.89183	2.91765	1.46667	0.8	2.7098	1.56863	1	0.866667	0.035383	0.0612322	0.079766	0.0386393	0.0252818	0.0870365	0.0494019	0.0308736	0.0255465	chr12	896733	897475	+	1	ciRNA	-	ENST00000535572	WNK1	mRNA	chr12:896732-897478	WNK lysine deficient protein kinase 1 [Source:HGNC Symbol;Acc:HGNC:14540]	GO:0005829(cytosol);GO:0006468(protein phosphorylation);GO:0005524(ATP binding);GO:0004674(protein serine/threonine kinase activity);GO:0004672(protein kinase activity);GO:0000166(nucleotide binding);GO:0004860(protein kinase inhibitor activity);GO:0005515(protein binding);GO:0016301(kinase activity);GO:0016740(transferase activity);GO:0019869(chloride channel inhibitor activity);GO:0019901(prote…	NA
ciRNA1312	0.742857	1.4	2.4	2.22857	1.6	1.91429	4.10952	2.14286	2.22857	0.134996	0.217211	0.314524	0.281437	0.242379	0.294732	0.620401	0.317131	0.314893	chr12	6981656	6981810	-	1	ciRNA	-	ENST00000535479	LPCAT3	mRNA	chr12:6981632-6981810	lysophosphatidylcholine acyltransferase 3 [Source:HGNC Symbol;Acc:HGNC:30244]	GO:0016021(integral component of membrane);GO:0016020(membrane);GO:0003841(1-acylglycerol-3-phosphate O-acyltransferase activity);GO:0016740(transferase activity);GO:0016746(transferase activity, transferring acyl groups);GO:0047144(2-acylglycerol-3-phosphate O-acyltransferase activity);GO:0047184(1-acylglycerophosphocholine O-acyltransferase activity);GO:0006629(lipid metabolic process);GO:00066…	00564(Glycerophospholipid metabolism)
ciRNA1313	58.6667	70.5	76.5	83.95	127.5	62	60.6667	64	76.537	1.14517	1.17492	1.07688	1.13878	2.07468	1.02536	0.983776	1.0174	1.16165	chr12	49324038	49325480	+	1	ciRNA	-	ENST00000551245	TROAP	mRNA	chr12:49324037-49325500	trophinin associated protein [Source:HGNC Symbol;Acc:HGNC:12327]	GO:0005515(protein binding);GO:0007155(cell adhesion);GO:0005737(cytoplasm)	NA
ciRNA1314	24.55	12.1667	26.45	33.3333	8.75	34.9167	34.5	33.3333	43.6667	1.29983	0.549979	1.00992	1.22646	0.386192	1.56629	1.51747	1.43729	1.79766	chr12	56642871	56643402	-	1	ciRNA	-	ENST00000262030	ATP5B	mRNA	chr12:56642831-56643402	ATP synthase, H+ transporting, mitochondrial F1 complex, beta polypeptide [Source:HGNC Symbol;Acc:HGNC:830]	GO:0046034(ATP metabolic process);GO:0015992(proton transport);GO:0005524(ATP binding);GO:0045261(proton-transporting ATP synthase complex, catalytic core F(1));GO:0005739(mitochondrion);GO:0099132(ATP hydrolysis coupled cation transmembrane transport);GO:0015986(ATP synthesis coupled proton transport);GO:0006754(ATP biosynthetic process);GO:0046933(proton-transporting ATP synthase activity, rota…	00190(Oxidative phosphorylation);05010(Alzheimer's disease);05012(Parkinson's disease);05016(Huntington's disease)
ciRNA1315	19.55	11.5	19.45	30	7.75	32.25	29.5	31	36	1.28662	0.646161	0.923101	1.37203	0.425172	1.7982	1.61284	1.66148	1.84216	chr12	56642975	56643402	-	1	ciRNA	-	ENST00000262030	ATP5B	mRNA	chr12:56642831-56643402	ATP synthase, H+ transporting, mitochondrial F1 complex, beta polypeptide [Source:HGNC Symbol;Acc:HGNC:830]	GO:0046034(ATP metabolic process);GO:0015992(proton transport);GO:0005524(ATP binding);GO:0045261(proton-transporting ATP synthase complex, catalytic core F(1));GO:0005739(mitochondrion);GO:0099132(ATP hydrolysis coupled cation transmembrane transport);GO:0015986(ATP synthesis coupled proton transport);GO:0006754(ATP biosynthetic process);GO:0046933(proton-transporting ATP synthase activity, rota…	00190(Oxidative phosphorylation);05010(Alzheimer's disease);05012(Parkinson's disease);05016(Huntington's disease)
ciRNA1316	9.04762	10.1667	12.6845	12	3.79167	17.1905	14.1429	17.8512	17	1.10803	1.06301	1.12026	1.02127	0.387087	1.78366	1.43887	1.78039	1.61879	chr12	56712556	56712785	-	1	ciRNA	-	ENST00000550920	NACA	mRNA	chr12:56712552-56712785	nascent polypeptide-associated complex alpha subunit [Source:HGNC Symbol;Acc:HGNC:7629]	GO:0005737(cytoplasm);GO:0005634(nucleus);GO:0006355(regulation of transcription, DNA-templated);GO:0006351(transcription, DNA-templated);GO:0003677(DNA binding);GO:0003713(transcription coactivator activity);GO:0005515(protein binding);GO:0003231(cardiac ventricle development);GO:0006412(translation);GO:0006810(transport);GO:0010664(negative regulation of striated muscle cell apoptotic process);…	NA
ciRNA1317	1.35833	1.23772	4.00325	1.61642	2.00144	3.61689	3.53335	2.84314	1.35703	0.103687	0.0806644	0.220374	0.0857462	0.127357	0.233916	0.224065	0.176745	0.0805434	chr12	62391887	62392255	+	1	ciRNA	-	ENST00000353364	USP15	mRNA	chr12:62391886-62392271	ubiquitin specific peptidase 15 [Source:HGNC Symbol;Acc:HGNC:12613]	GO:0003824(catalytic activity);GO:0004197(cysteine-type endopeptidase activity);GO:0004843(thiol-dependent ubiquitin-specific protease activity);GO:0005160(transforming growth factor beta receptor binding);GO:0005515(protein binding);GO:0008233(peptidase activity);GO:0008234(cysteine-type peptidase activity);GO:0016787(hydrolase activity);GO:0036459(thiol-dependent ubiquitinyl hydrolase activity)…	NA
ciRNA1318	1.44444	1.22222	1.88889	1.88889	0.444444	0.888889	2.55556	1.44444	1.55556	0.0482636	0.0348665	0.0455148	0.0438597	0.0123793	0.0251636	0.0709366	0.0393052	0.0404135	chr12	95495139	95495981	+	1	ciRNA	-	ENST00000535095	METAP2	mRNA	chr12:95495138-95496003	methionyl aminopeptidase 2 [Source:HGNC Symbol;Acc:HGNC:16672]	GO:0005737(cytoplasm);GO:0006508(proteolysis);GO:0004177(aminopeptidase activity);GO:0070084(protein initiator methionine removal);GO:0070006(metalloaminopeptidase activity);GO:0046872(metal ion binding);GO:0016787(hydrolase activity);GO:0008235(metalloexopeptidase activity);GO:0008233(peptidase activity);GO:0003723(RNA binding);GO:0016485(protein processing);GO:0018206(peptidyl-methionine modifi…	NA
ciRNA1319	1.44444	1.22222	1.88889	1.88889	0.444444	0.888889	2.55556	1.44444	1.55556	0.0471998	0.034098	0.0445116	0.0428929	0.0121065	0.0246089	0.069373	0.0384388	0.0395227	chr12	95495139	95496000	+	1	ciRNA	-	ENST00000535095	METAP2	mRNA	chr12:95495138-95496003	methionyl aminopeptidase 2 [Source:HGNC Symbol;Acc:HGNC:16672]	GO:0005737(cytoplasm);GO:0006508(proteolysis);GO:0004177(aminopeptidase activity);GO:0070084(protein initiator methionine removal);GO:0070006(metalloaminopeptidase activity);GO:0046872(metal ion binding);GO:0016787(hydrolase activity);GO:0008235(metalloexopeptidase activity);GO:0008233(peptidase activity);GO:0003723(RNA binding);GO:0016485(protein processing);GO:0018206(peptidyl-methionine modifi…	NA
ciRNA132	45.8333	59	39.3333	120.75	124.583	37.6667	38.4667	55.5	79	2.66736	2.93152	1.65078	4.88347	6.04396	1.85722	1.85974	2.63041	3.57478	chr9	35699490	35699973	-	1	ciRNA	-	ENST00000314888	TLN1	mRNA	chr9:35699461-35699973	talin 1 [Source:HGNC Symbol;Acc:HGNC:11845]	GO:0003779(actin binding);GO:0005178(integrin binding);GO:0005200(structural constituent of cytoskeleton);GO:0005515(protein binding);GO:0017166(vinculin binding);GO:0030274(LIM domain binding);GO:0032403(protein complex binding);GO:0045296(cadherin binding);GO:0051015(actin filament binding);GO:0002576(platelet degranulation);GO:0006928(movement of cell or subcellular component);GO:0006936(muscl…	04015(Rap1 signaling pathway);04510(Focal adhesion);04611(Platelet activation);05166(HTLV-I infection)
ciRNA1320	0.666667	0	0	0.333333	0	1.66667	0	0	0.666667	0.0096945	0	0	0.00336849	0	0.0205339	0	0	0.00753785	chr12	121748443	121750379	+	1	ciRNA	-	ENST00000342607	TMEM120B	mRNA	chr12:121748442-121750379	transmembrane protein 120B [Source:HGNC Symbol;Acc:HGNC:32008]	GO:0016021(integral component of membrane);GO:0016020(membrane);GO:0005637(nuclear inner membrane);GO:0005634(nucleus);GO:0005575(cellular_component);GO:0051291(protein heterooligomerization);GO:0045444(fat cell differentiation);GO:0008150(biological_process);GO:0005515(protein binding);GO:0003674(molecular_function)	NA
ciRNA1321	6.5	5	12	5	0.333333	14	10.8333	1.5	5	0.357593	0.234848	0.476085	0.191155	0.0152868	0.652545	0.495114	0.0672044	0.213879	chr12	130812445	130812956	-	1	ciRNA	-	ENST00000261653	STX2	mRNA	chr12:130808704-130812956	syntaxin 2 [Source:HGNC Symbol;Acc:HGNC:3403]	GO:0000149(SNARE binding);GO:0005484(SNAP receptor activity);GO:0005515(protein binding);GO:0046983(protein dimerization activity);GO:0048306(calcium-dependent protein binding);GO:0006886(intracellular protein transport);GO:0007165(signal transduction);GO:0007340(acrosome reaction);GO:0007398(ectoderm development);GO:0009887(animal organ morphogenesis);GO:0016192(vesicle-mediated transport);GO:00…	04130(SNARE interactions in vesicular transport);04721(Synaptic vesicle cycle)
ciRNA1322	8	6	24	13	3	29.5	16	18	16	1.4538	0.930906	3.14524	1.64172	0.454461	4.54195	2.41547	2.6639	2.26077	chr11	6615850	6616004	-	1	ciRNA	-	ENST00000299427	TPP1	mRNA	chr11:6615562-6616004	tripeptidyl peptidase 1 [Source:HGNC Symbol;Acc:HGNC:2073]	GO:0004175(endopeptidase activity);GO:0004252(serine-type endopeptidase activity);GO:0005515(protein binding);GO:0008233(peptidase activity);GO:0008236(serine-type peptidase activity);GO:0008240(tripeptidyl-peptidase activity);GO:0016787(hydrolase activity);GO:0042277(peptide binding);GO:0046872(metal ion binding);GO:0006508(proteolysis);GO:0006629(lipid metabolic process);GO:0007040(lysosome org…	04142(Lysosome)
ciRNA1323	43	32.5	38.5	24	7.5	26.5	22.5	26.5	25	0.744436	0.480377	0.48067	0.288742	0.108238	0.388696	0.323599	0.373624	0.336528	chr11	10502895	10504521	+	1	ciRNA	-	ENST00000444303	AMPD3	mRNA	chr11:10502894-10504548	adenosine monophosphate deaminase 3 [Source:HGNC Symbol;Acc:HGNC:470]	GO:0032264(IMP salvage);GO:0003876(AMP deaminase activity);GO:0005515(protein binding);GO:0016787(hydrolase activity);GO:0019239(deaminase activity);GO:0046872(metal ion binding);GO:0006188(IMP biosynthetic process);GO:0006196(AMP catabolic process);GO:0009117(nucleotide metabolic process);GO:0009168(purine ribonucleoside monophosphate biosynthetic process);GO:0034101(erythrocyte homeostasis);GO:…	00230(Purine metabolism)
ciRNA1324	5.33333	3.16667	8.58333	8.22222	3.08333	9.86111	8.27778	8.47778	6.83333	0.497437	0.252163	0.577328	0.532928	0.239729	0.77924	0.641386	0.643949	0.495557	chr11	10803597	10803898	-	1	ciRNA	-	ENST00000526148	EIF4G2	mRNA	chr11:10803590-10803898	eukaryotic translation initiation factor 4 gamma 2 [Source:HGNC Symbol;Acc:HGNC:3297]	GO:0030424(axon);GO:0060999(positive regulation of dendritic spine development);GO:0045773(positive regulation of axon extension);GO:0045727(positive regulation of translation);GO:0007507(heart development);GO:0006413(translational initiation);GO:0003743(translation initiation factor activity);GO:0003723(RNA binding);GO:0005515(protein binding);GO:0008135(translation factor activity, RNA binding)…	03013(RNA transport);05416(Viral myocarditis)
ciRNA1325	0	1.3	0.4	0	0.1	1	1.26364	0.4	0.4	0	0.0870834	0.0226328	0	0.00654052	0.0664749	0.0823645	0.0255589	0.0244025	chr11	18351970	18352328	+	1	ciRNA	-	ENST00000453096	GTF2H1	mRNA	chr11:18351969-18352328	general transcription factor IIH subunit 1 [Source:HGNC Symbol;Acc:HGNC:4655]	GO:0004672(protein kinase activity);GO:0008094(DNA-dependent ATPase activity);GO:0008353(RNA polymerase II carboxy-terminal domain kinase activity);GO:0005515(protein binding);GO:0000079(regulation of cyclin-dependent protein serine/threonine kinase activity);GO:0000717(nucleotide-excision repair, DNA duplex unwinding);GO:0006281(DNA repair);GO:0006283(transcription-coupled nucleotide-excision re…	03022(Basal transcription factors);03420(Nucleotide excision repair);05203(Viral carcinogenesis)
ciRNA1326	1.33333	2	4	0	0	1.33333	1.66667	0.666667	2.66667	0.0725029	0.092851	0.156857	0	0	0.0614273	0.075289	0.0295227	0.112748	chr11	63753139	63753656	+	1	ciRNA	-	ENST00000341307	RTN3	mRNA	chr11:63753138-63753661	reticulon 3 [Source:HGNC Symbol;Acc:HGNC:10469]	GO:0005515(protein binding);GO:0006810(transport);GO:0006915(apoptotic process);GO:0016032(viral process);GO:0016192(vesicle-mediated transport);GO:0071786(endoplasmic reticulum tubular network organization);GO:0071787(endoplasmic reticulum tubular network assembly);GO:0000139(Golgi membrane);GO:0005615(extracellular space);GO:0005783(endoplasmic reticulum);GO:0005789(endoplasmic reticulum membra…	NA
ciRNA1327	4689.2	4209.93	6385.06	5679.92	1595.42	8063.02	5481.74	6982.06	7522.5	190.32	145.882	186.887	160.202	53.9787	277.262	184.83	230.781	237.394	chr11	65499463	65500156	+	1	ciRNA	lincRNA	ENST00000544868	MALAT1	lncRNA	chr11:65499462-65500911	metastasis associated lung adenocarcinoma transcript 1 (non-protein coding) [Source:HGNC Symbol;Acc:HGNC:29665]	NA	NA
ciRNA1328	1433.45	987.726	1882.89	1612.35	642.233	2650.39	1792.35	1900.59	2751.17	173.289	101.945	164.151	135.454	64.7207	271.46	180.003	187.115	258.601	chr11	65503800	65504032	+	1	ciRNA	lincRNA	ENST00000620465	MALAT1	lncRNA	chr11:65503799-65504132	metastasis associated lung adenocarcinoma transcript 1 (non-protein coding) [Source:HGNC Symbol;Acc:HGNC:29665]	NA	NA
ciRNA1329	3192.23	2219.44	3928.26	3271.81	1282.07	4085.54	5442.64	3353.98	4631.76	389.249	231.057	345.431	277.245	130.319	422.075	551.329	333.062	439.139	chr11	65504359	65504589	+	1	ciRNA	lincRNA	ENST00000612781	MALAT1	lncRNA	chr11:65504358-65504657	metastasis associated lung adenocarcinoma transcript 1 (non-protein coding) [Source:HGNC Symbol;Acc:HGNC:29665]	NA	NA
ciRNA133	45.3333	59	39.3333	119.25	124.583	37.6667	37.4667	55	79	2.64373	2.93759	1.6542	4.83279	6.05647	1.86107	1.81514	2.61211	3.58219	chr9	35699491	35699973	-	1	ciRNA	-	ENST00000314888	TLN1	mRNA	chr9:35699461-35699973	talin 1 [Source:HGNC Symbol;Acc:HGNC:11845]	GO:0003779(actin binding);GO:0005178(integrin binding);GO:0005200(structural constituent of cytoskeleton);GO:0005515(protein binding);GO:0017166(vinculin binding);GO:0030274(LIM domain binding);GO:0032403(protein complex binding);GO:0045296(cadherin binding);GO:0051015(actin filament binding);GO:0002576(platelet degranulation);GO:0006928(movement of cell or subcellular component);GO:0006936(muscl…	04015(Rap1 signaling pathway);04510(Focal adhesion);04611(Platelet activation);05166(HTLV-I infection)
ciRNA1330	39.1429	38	63	42	79	29	53	58	34	0.392088	0.324979	0.455092	0.292362	0.659657	0.246113	0.441035	0.47314	0.264808	chr11	75437067	75439878	-	1	ciRNA	-	ENST00000526177	GDPD5	mRNA	chr11:75437048-75439878	glycerophosphodiester phosphodiesterase domain containing 5 [Source:HGNC Symbol;Acc:HGNC:28804]	GO:0005515(protein binding);GO:0008081(phosphoric diester hydrolase activity);GO:0008889(glycerophosphodiester phosphodiesterase activity);GO:0016787(hydrolase activity);GO:0006629(lipid metabolic process);GO:0007399(nervous system development);GO:0005737(cytoplasm);GO:0012505(endomembrane system);GO:0016020(membrane);GO:0016021(integral component of membrane);GO:0030426(growth cone);GO:0042995(c…	NA
ciRNA1331	37	355.5	33	289	1318.28	56	290.167	582.5	223.5	1.79379	14.7146	1.15375	9.73662	53.2767	2.30019	11.6865	22.9983	8.42499	chr11	119091527	119092107	+	1	ciRNA	-	ENST00000545621	HMBS	mRNA	chr11:119091526-119092124	hydroxymethylbilane synthase [Source:HGNC Symbol;Acc:HGNC:4982]	GO:0033014(tetrapyrrole biosynthetic process);GO:0004418(hydroxymethylbilane synthase activity);GO:0016740(transferase activity);GO:0006779(porphyrin-containing compound biosynthetic process);GO:0006782(protoporphyrinogen IX biosynthetic process);GO:0006783(heme biosynthetic process);GO:0018160(peptidyl-pyrromethane cofactor linkage);GO:0005737(cytoplasm);GO:0005829(cytosol)	NA
ciRNA1332	0.111111	0	1.3	0.555556	0	0.333333	1.88889	0	1.44444	0.00358911	0	0.0302831	0.0124709	0	0.00912251	0.0506877	0	0.0362788	chr10	89716548	89717419	+	1	ciRNA	-	ENST00000260753	KIF20B	mRNA	chr10:89716547-89717423	kinesin family member 20B [Source:HGNC Symbol;Acc:HGNC:7212]	GO:0000166(nucleotide binding);GO:0003777(microtubule motor activity);GO:0005515(protein binding);GO:0005524(ATP binding);GO:0008017(microtubule binding);GO:0008574(ATP-dependent microtubule motor activity, plus-end-directed);GO:0016887(ATPase activity);GO:0042803(protein homodimerization activity);GO:0050699(WW domain binding);GO:0007018(microtubule-based movement);GO:0007049(cell cycle);GO:0007…	NA
ciRNA1333	3	0	1.84848	1.66667	2.8	4	0.666667	1	0.666667	0.0237566	0	0.0105562	0.00917173	0.0184834	0.0268366	0.00438569	0.00644901	0.00410481	chr10	128119324	128122880	-	1	ciRNA	-	ENST00000368653	MKI67	mRNA	chr10:128119319-128122880	marker of proliferation Ki-67 [Source:HGNC Symbol;Acc:HGNC:7107]	GO:0000793(condensed chromosome);GO:0000166(nucleotide binding);GO:0003677(DNA binding);GO:0003723(RNA binding);GO:0005515(protein binding);GO:0005524(ATP binding);GO:0008022(protein C-terminus binding);GO:0007049(cell cycle);GO:0007088(regulation of mitotic nuclear division);GO:0008283(cell proliferation);GO:0051983(regulation of chromosome segregation);GO:1902275(regulation of chromatin organiz…	NA
ciRNA1334	5	0	6	0	0	0	0	0	1	0.415448	0	0.359522	0	0	0	0	0	0.0646053	chr17	7605758	7606096	-	1	ciRNA	-	ENST00000250113	FXR2	mRNA	chr17:7605738-7606096	FMR1 autosomal homolog 2 [Source:HGNC Symbol;Acc:HGNC:4024]	GO:0003676(nucleic acid binding);GO:0003723(RNA binding);GO:0003729(mRNA binding);GO:0005515(protein binding);GO:0042802(identical protein binding);GO:0042803(protein homodimerization activity);GO:0046982(protein heterodimerization activity);GO:0017148(negative regulation of translation);GO:0005634(nucleus);GO:0005737(cytoplasm);GO:0005829(cytosol);GO:0005844(polysome);GO:0016020(membrane);GO:002…	03013(RNA transport)
ciRNA1335	0	0	0	0.153846	0	0.0769231	0.166667	0	0.333333	0	0	0	0.0212073	0	0.0129277	0.0274646	0	0.0514113	chr17	20257608	20257749	+	1	ciRNA	-	ENST00000395527	SPECC1	mRNA	chr17:20257607-20260191	sperm antigen with calponin homology and coiled-coil domains 1 [Source:HGNC Symbol;Acc:HGNC:30615]	GO:0005634(nucleus);GO:0016020(membrane)	NA
ciRNA1336	5	9	9	2	0	7	1	11	7	0.612334	0.941025	0.794856	0.170211	0	0.726311	0.101738	1.09709	0.666559	chr17	28611814	28612043	-	1	ciRNA	-	ENST00000481916	RP11-192H23.4	mRNA	chr17:28611795-28612043	NA	GO:0072686(mitotic spindle);GO:0035371(microtubule plus-end);GO:0005876(spindle microtubule);GO:0005737(cytoplasm);GO:0000776(kinetochore);GO:0051988(regulation of attachment of spindle microtubules to kinetochore);GO:0051294(establishment of spindle orientation);GO:0007051(spindle organization);GO:0000070(mitotic sister chromatid segregation)	NA
ciRNA1337	8	5	10.2917	10	18.5	9.33333	9.5	7.16667	6.16667	0.272148	0.14522	0.252481	0.236405	0.524624	0.269004	0.268476	0.198547	0.163113	chr17	35670899	35671726	+	1	ciRNA	-	ENST00000616681	AP2B1	mRNA	chr17:35670898-35671753	adaptor related protein complex 2 beta 1 subunit [Source:HGNC Symbol;Acc:HGNC:563]	GO:0030117(membrane coat);GO:0016020(membrane);GO:0016192(vesicle-mediated transport);GO:0015031(protein transport);GO:0006886(intracellular protein transport);GO:0006810(transport);GO:0008565(protein transporter activity);GO:0035615(clathrin adaptor activity);GO:0005048(signal sequence binding);GO:0005515(protein binding);GO:0030276(clathrin binding);GO:0006897(endocytosis);GO:0006898(receptor-m…	04144(Endocytosis);04721(Synaptic vesicle cycle);04961(Endocrine and other factor-regulated calcium reabsorption);05016(Huntington's disease)
ciRNA1338	605.938	381.077	740.333	310	287	594	720	544.833	1669.5	1.07996	0.579872	0.951555	0.383956	0.426404	0.896957	1.06605	0.790812	2.3136	chr17	38898520	38914323	+	1	ciRNA	-	ENST00000433206	LASP1	mRNA	chr17:38898519-38914324	LIM and SH3 protein 1 [Source:HGNC Symbol;Acc:HGNC:6513]	GO:0030864(cortical actin cytoskeleton);GO:0005925(focal adhesion);GO:0005737(cytoplasm);GO:0034220(ion transmembrane transport);GO:0006811(ion transport);GO:0051015(actin filament binding);GO:0046872(metal ion binding);GO:0015075(ion transmembrane transporter activity);GO:0008270(zinc ion binding);GO:0003779(actin binding);GO:0005070(SH3/SH2 adaptor activity);GO:0005515(protein binding);GO:00452…	NA
ciRNA1339	1	0	0	0	0	0	0	0	1	0.167663	0	0	0	0	0	0	0	0.130364	chr17	58279671	58279838	-	1	ciRNA	-	ENST00000225275	MPO	mRNA	chr17:58279646-58279838	myeloperoxidase [Source:HGNC Symbol;Acc:HGNC:7218]	GO:0003682(chromatin binding);GO:0004601(peroxidase activity);GO:0008201(heparin binding);GO:0016491(oxidoreductase activity);GO:0020037(heme binding);GO:0046872(metal ion binding);GO:0001878(response to yeast);GO:0002149(hypochlorous acid biosynthetic process);GO:0002679(respiratory burst involved in defense response);GO:0006952(defense response);GO:0006979(response to oxidative stress);GO:00075…	04145(Phagosome);05202(Transcriptional misregulation in cancers)
ciRNA134	1.33333	3	3.5	0.5	1.5	5.5	4.5	2.5	7.5	0.183202	0.351928	0.346807	0.0477422	0.171808	0.640267	0.513655	0.279745	0.801264	chr9	111527808	111528012	+	1	ciRNA	-	ENST00000358151	ZNF483	mRNA	chr9:111527807-111530874	zinc finger protein 483 [Source:HGNC Symbol;Acc:HGNC:23384]	GO:0003676(nucleic acid binding);GO:0003677(DNA binding);GO:0003700(transcription factor activity, sequence-specific DNA binding);GO:0046872(metal ion binding);GO:0006351(transcription, DNA-templated);GO:0006355(regulation of transcription, DNA-templated);GO:0005622(intracellular);GO:0005634(nucleus);GO:0005515(protein binding)	NA
ciRNA1340	1.41615	1.5221	2.57029	2.18116	6.20797	2.6043	1.84783	1.97134	1.18333	0.0958875	0.0879907	0.125505	0.102632	0.350399	0.1494	0.103939	0.108704	0.0622991	chr17	60208238	60208653	-	1	ciRNA	-	ENST00000300896	USP32	mRNA	chr17:60208210-60208653	ubiquitin specific peptidase 32 [Source:HGNC Symbol;Acc:HGNC:19143]	GO:0004843(thiol-dependent ubiquitin-specific protease activity);GO:0005509(calcium ion binding);GO:0005515(protein binding);GO:0008233(peptidase activity);GO:0008234(cysteine-type peptidase activity);GO:0016787(hydrolase activity);GO:0036459(thiol-dependent ubiquitinyl hydrolase activity);GO:0046872(metal ion binding);GO:0006508(proteolysis);GO:0006511(ubiquitin-dependent protein catabolic proce…	NA
ciRNA1341	25	7.5	19	13	3	8	14	9	5	2.82805	0.72435	1.54999	1.02195	0.282897	0.766731	1.31565	0.829125	0.439783	chr17	68530002	68530250	+	1	ciRNA	-	ENST00000358598	PRKAR1A	mRNA	chr17:68530001-68530276	protein kinase cAMP-dependent type I regulatory subunit alpha [Source:HGNC Symbol;Acc:HGNC:9388]	GO:0005952(cAMP-dependent protein kinase complex);GO:0016310(phosphorylation);GO:0001932(regulation of protein phosphorylation);GO:0030552(cAMP binding);GO:0016301(kinase activity);GO:0008603(cAMP-dependent protein kinase regulator activity);GO:0000166(nucleotide binding);GO:0001772(immunological synapse);GO:0004862(cAMP-dependent protein kinase inhibitor activity);GO:0005515(protein binding);GO:…	04210(Apoptosis);04910(Insulin signaling pathway)
ciRNA1342	12	49.5	29.5	59.3889	79	44.5	39.5	30.5	48.5	1.60194	5.64169	2.83997	5.50946	8.79126	5.03303	4.38054	3.31584	5.03416	chr17	75234789	75234999	+	1	ciRNA	-	ENST00000245544	NUP85	mRNA	chr17:75234788-75235099	nucleoporin 85 [Source:HGNC Symbol;Acc:HGNC:8734]	GO:0000776(kinetochore);GO:0005515(protein binding);GO:0017056(structural constituent of nuclear pore);GO:0006406(mRNA export from nucleus);GO:0006409(tRNA export from nucleus);GO:0006606(protein import into nucleus);GO:0006810(transport);GO:0006935(chemotaxis);GO:0007062(sister chromatid cohesion);GO:0007077(mitotic nuclear envelope disassembly);GO:0010827(regulation of glucose transport);GO:001…	03013(RNA transport)
ciRNA1343	5	4	7	3.33333	0.666667	1.66667	4.33333	4	1.66667	0.670651	0.458065	0.677099	0.310703	0.0745412	0.189401	0.482854	0.436935	0.173819	chr17	75842647	75842856	-	1	ciRNA	-	ENST00000207549	UNC13D	mRNA	chr17:75842613-75842856	unc-13 homolog D [Source:HGNC Symbol;Acc:HGNC:23147]	GO:0005515(protein binding);GO:0017137(Rab GTPase binding);GO:0002432(granuloma formation);GO:0002467(germinal center formation);GO:0006887(exocytosis);GO:0006909(phagocytosis);GO:0043304(regulation of mast cell degranulation);GO:0043312(neutrophil degranulation);GO:0043320(natural killer cell degranulation);GO:0045921(positive regulation of exocytosis);GO:0051607(defense response to virus);GO:19…	NA
ciRNA1344	114.5	104	116.333	140	231.06	101.167	107.5	130.333	123.786	4.5812	3.55261	3.35664	3.89262	7.70652	3.42939	3.57313	4.24678	3.85093	chr17	76084610	76085313	-	1	ciRNA	-	ENST00000332065	EXOC7	mRNA	chr17:76084580-76085313	exocyst complex component 7 [Source:HGNC Symbol;Acc:HGNC:23214]	GO:0005515(protein binding);GO:0006810(transport);GO:0006887(exocytosis);GO:0015031(protein transport);GO:0016241(regulation of macroautophagy);GO:2000535(regulation of entry of bacterium into host cell);GO:0000145(exocyst);GO:0005737(cytoplasm);GO:0005815(microtubule organizing center);GO:0005829(cytosol);GO:0005886(plasma membrane);GO:0016020(membrane);GO:0034451(centriolar satellite);GO:003258…	04910(Insulin signaling pathway)
ciRNA1345	9.53571	9.25	12.3833	31.2833	29.25	13.75	13	13.5	14.5	1.3363	1.10671	1.25145	3.04652	3.41693	1.63252	1.51342	1.54069	1.57994	chr16	29798748	29798948	+	1	ciRNA	-	ENST00000561482	KIF22	mRNA	chr16:29798747-29798974	kinesin family member 22 [Source:HGNC Symbol;Acc:HGNC:6391]	GO:0016607(nuclear speck);GO:0005874(microtubule);GO:0005829(cytosol);GO:0007018(microtubule-based movement);GO:0006281(DNA repair);GO:0008017(microtubule binding);GO:0005524(ATP binding);GO:0003777(microtubule motor activity);GO:0003774(motor activity);GO:0003677(DNA binding);GO:0000166(nucleotide binding);GO:0005515(protein binding);GO:0016887(ATPase activity);GO:0006890(retrograde vesicle-medi…	NA
ciRNA1346	2	0	6	0	0	3	0	1	1	0.36345	0	0.786309	0	0	0.461893	0	0.147994	0.141298	chr16	29982902	29983056	+	1	ciRNA	-	ENST00000308893	TAOK2	mRNA	chr16:29982901-29983071	TAO kinase 2 [Source:HGNC Symbol;Acc:HGNC:16835]	GO:0000166(nucleotide binding);GO:0004672(protein kinase activity);GO:0004674(protein serine/threonine kinase activity);GO:0004702(signal transducer, downstream of receptor, with serine/threonine kinase activity);GO:0005524(ATP binding);GO:0016301(kinase activity);GO:0016740(transferase activity);GO:0031434(mitogen-activated protein kinase kinase binding);GO:0000186(activation of MAPKK activity);…	04010(MAPK signaling pathway)
ciRNA1347	6.92236	7.32127	16.9306	10.3087	2.38079	24.0575	18.3201	13.4395	6.52513	0.222078	0.20053	0.391698	0.229824	0.0636697	0.653896	0.488255	0.351127	0.162766	chr16	30293237	30294114	-	1	ciRNA	-	ENST00000529428	SMG1P5	mRNA	chr16:30293196-30294114	SMG1P5, nonsense mediated mRNA decay associated PI3K related kinase pseudogene 5 [Source:HGNC Symbol;Acc:HGNC:49862]	NA	NA
ciRNA1348	5	5	12.5	16	1	5.5	8	8	14.5	0.58682	0.501009	1.05797	1.30495	0.0978353	0.546895	0.779994	0.764637	1.3232	chr16	31191111	31191350	+	1	ciRNA	-	ENST00000254108	FUS	mRNA	chr16:31191110-31191398	FUS RNA binding protein [Source:HGNC Symbol;Acc:HGNC:4010]	GO:0000166(nucleotide binding);GO:0003676(nucleic acid binding);GO:0003677(DNA binding);GO:0003713(transcription coactivator activity);GO:0003723(RNA binding);GO:0005515(protein binding);GO:0008270(zinc ion binding);GO:0030331(estrogen receptor binding);GO:0031489(myosin V binding);GO:0035255(ionotropic glutamate receptor binding);GO:0042802(identical protein binding);GO:0046872(metal ion binding…	05202(Transcriptional misregulation in cancers)
ciRNA1349	0	0	0	10	0	1	3	2	1	0	0	0	0.641781	0	0.0782442	0.230162	0.15042	0.0718073	chr16	56434449	56434753	-	1	ciRNA	-	ENST00000300291	NUDT21	mRNA	chr16:56434445-56434753	nudix hydrolase 21 [Source:HGNC Symbol;Acc:HGNC:13870]	GO:0016604(nuclear body);GO:0005849(mRNA cleavage factor complex);GO:0005815(microtubule organizing center);GO:0006378(mRNA polyadenylation);GO:0016787(hydrolase activity);GO:0003729(mRNA binding);GO:0003723(RNA binding);GO:0005515(protein binding);GO:0017091(AU-rich element binding);GO:0042802(identical protein binding);GO:0042803(protein homodimerization activity);GO:0042826(histone deacetylase…	03015(mRNA surveillance pathway)
ciRNA135	2.5	3	5.5	10	8.25	7.75	4	3.75	5	0.409409	0.419449	0.649543	1.13804	1.12624	1.07529	0.544182	0.500126	0.636663	chr9	133351072	133351243	+	1	ciRNA	-	ENST00000323345	RPL7A	mRNA	chr9:133351071-133351261	ribosomal protein L7a [Source:HGNC Symbol;Acc:HGNC:10364]	GO:0003723(RNA binding);GO:0003735(structural constituent of ribosome);GO:0005515(protein binding);GO:0045296(cadherin binding);GO:0000184(nuclear-transcribed mRNA catabolic process, nonsense-mediated decay);GO:0000470(maturation of LSU-rRNA);GO:0006364(rRNA processing);GO:0006412(translation);GO:0006413(translational initiation);GO:0006614(SRP-dependent cotranslational protein targeting to membr…	NA
ciRNA1350	0.714286	0.428571	0.571429	0.571429	1	1.28571	1.28571	0.821429	1.42857	0.0196288	0.0100551	0.0113243	0.0109125	0.0229078	0.0299346	0.0293517	0.0183833	0.0305243	chr16	70560592	70561616	+	1	ciRNA	-	ENST00000302516	SF3B3	mRNA	chr16:70560591-70561629	splicing factor 3b subunit 3 [Source:HGNC Symbol;Acc:HGNC:10770]	GO:0003676(nucleic acid binding);GO:0003723(RNA binding);GO:0005515(protein binding);GO:0000375(RNA splicing, via transesterification reactions);GO:0000398(mRNA splicing, via spliceosome);GO:0006397(mRNA processing);GO:0006461(protein complex assembly);GO:0008380(RNA splicing);GO:0042177(negative regulation of protein catabolic process);GO:0005634(nucleus);GO:0005654(nucleoplasm);GO:0005681(splic…	03040(Spliceosome)
ciRNA1351	0.545455	0	0.257576	0	0	0	0	0.266667	0	0.0642846	0	0.0218918	0	0	0	0	0.0255945	0	chr16	71702359	71702597	-	1	ciRNA	-	ENST00000568954	PHLPP2	mRNA	chr16:71690709-71702597	PH domain and leucine rich repeat protein phosphatase 2 [Source:HGNC Symbol;Acc:HGNC:29149]	GO:0003824(catalytic activity);GO:0004721(phosphoprotein phosphatase activity);GO:0004722(protein serine/threonine phosphatase activity);GO:0005515(protein binding);GO:0016787(hydrolase activity);GO:0046872(metal ion binding);GO:0006470(protein dephosphorylation);GO:0007165(signal transduction);GO:0021766(hippocampus development);GO:0001917(photoreceptor inner segment);GO:0005634(nucleus);GO:0005…	04151(PI3K-Akt signaling pathway)
ciRNA1352	549.667	434	1146	753	272	726.333	619.383	715.392	732.917	14.2043	9.57524	21.3566	13.5224	5.85935	15.9024	13.2968	15.0555	14.7264	chr16	75656342	75657431	+	1	ciRNA	-	ENST00000564671	TERF2IP	mRNA	chr16:75656341-75760049	TERF2 interacting protein [Source:HGNC Symbol;Acc:HGNC:19246]	GO:0030870(Mre11 complex);GO:0003677(DNA binding);GO:0005515(protein binding);GO:0042162(telomeric DNA binding);GO:0098505(G-rich strand telomeric DNA binding);GO:0000723(telomere maintenance);GO:0006351(transcription, DNA-templated);GO:0006355(regulation of transcription, DNA-templated);GO:0007004(telomere maintenance via telomerase);GO:0010569(regulation of double-strand break repair via homolo…	NA
ciRNA1353	0.166667	0	0	0	0	1	0	1.33333	0.333333	0.00806626	0	0	0	0	0.0410043	0	0.0525524	0.0125436	chr15	30633587	30634168	+	1	ciRNA	-	ENST00000564902	ARHGAP11B	mRNA	chr15:30633586-30634169	Rho GTPase activating protein 11B [Source:EntrezGene;Acc:89839]	NA	NA
ciRNA1354	0	1	3.5	0	2	5	0	0	0	0	0.030674	0.0906829	0	0.0598991	0.152197	0	0	0	chr15	40217668	40218451	+	1	ciRNA	-	ENST00000287598	BUB1B	mRNA	chr15:40217667-40218455	BUB1 mitotic checkpoint serine/threonine kinase B [Source:HGNC Symbol;Acc:HGNC:1149]	GO:0000776(kinetochore);GO:0000166(nucleotide binding);GO:0004672(protein kinase activity);GO:0004674(protein serine/threonine kinase activity);GO:0005515(protein binding);GO:0005524(ATP binding);GO:0016301(kinase activity);GO:0016740(transferase activity);GO:0006468(protein phosphorylation);GO:0006915(apoptotic process);GO:0007049(cell cycle);GO:0007062(sister chromatid cohesion);GO:0007067(mito…	04110(Cell cycle);05166(HTLV-I infection)
ciRNA1355	6.71795	1.46154	4.28846	7.92308	0.821429	7.82051	6.52564	1.63578	8.44872	0.359747	0.0668207	0.165611	0.294846	0.0366683	0.354815	0.290302	0.0713372	0.351782	chr15	49017022	49017547	-	1	ciRNA	-	ENST00000559471	SECISBP2L	mRNA	chr15:49017015-49017547	SECIS binding protein 2 like [Source:HGNC Symbol;Acc:HGNC:28997]	GO:0003723(RNA binding);GO:0003730(mRNA 3'-UTR binding);GO:0005515(protein binding);GO:0035368(selenocysteine insertion sequence binding);GO:0043021(ribonucleoprotein complex binding);GO:0001514(selenocysteine incorporation);GO:0030529(intracellular ribonucleoprotein complex)	NA
ciRNA1356	24	8	23	20	6	28	14	27	24	2.1807	0.620604	1.50709	1.26286	0.454461	2.1555	1.05677	1.99792	1.69558	chr15	68191807	68192116	+	1	ciRNA	-	ENST00000611270	PIAS1	mRNA	chr15:68191806-68192153	protein inhibitor of activated STAT 1 [Source:HGNC Symbol;Acc:HGNC:2752]	GO:0016605(PML body);GO:0003677(DNA binding);GO:0003713(transcription coactivator activity);GO:0003714(transcription corepressor activity);GO:0005515(protein binding);GO:0008270(zinc ion binding);GO:0016874(ligase activity);GO:0019789(SUMO transferase activity);GO:0019899(enzyme binding);GO:0046872(metal ion binding);GO:0050681(androgen receptor binding);GO:0061665(SUMO ligase activity);GO:000635…	04120(Ubiquitin mediated proteolysis);04630(Jak-STAT signaling pathway);05160(Hepatitis C)
ciRNA1357	9.33333	12.6667	3	10.3333	8	4.66667	5.33333	5	4.66667	0.470296	0.544925	0.109014	0.361839	0.336035	0.199227	0.223254	0.20518	0.182837	chr15	74416016	74416574	-	1	ciRNA	-	ENST00000261918	SEMA7A	mRNA	chr15:74415985-74416574	semaphorin 7A (John Milton Hagen blood group) [Source:HGNC Symbol;Acc:HGNC:10741]	GO:0005178(integrin binding);GO:0005515(protein binding);GO:0001649(osteoblast differentiation);GO:0001934(positive regulation of protein phosphorylation);GO:0006954(inflammatory response);GO:0006955(immune response);GO:0007229(integrin-mediated signaling pathway);GO:0007275(multicellular organism development);GO:0007399(nervous system development);GO:0021988(olfactory lobe development);GO:003015…	04360(Axon guidance)
ciRNA1358	9.33333	12.6667	3	10.3333	8	4.66667	5.33333	5	4.66667	0.469456	0.543952	0.10882	0.361193	0.335435	0.198871	0.222855	0.204813	0.18251	chr15	74416015	74416574	-	1	ciRNA	-	ENST00000261918	SEMA7A	mRNA	chr15:74415985-74416574	semaphorin 7A (John Milton Hagen blood group) [Source:HGNC Symbol;Acc:HGNC:10741]	GO:0005178(integrin binding);GO:0005515(protein binding);GO:0001649(osteoblast differentiation);GO:0001934(positive regulation of protein phosphorylation);GO:0006954(inflammatory response);GO:0006955(immune response);GO:0007229(integrin-mediated signaling pathway);GO:0007275(multicellular organism development);GO:0007399(nervous system development);GO:0021988(olfactory lobe development);GO:003015…	04360(Axon guidance)
ciRNA1359	7	0	0	0	0	0	2	14	0	0.88816	0	0	0	0	0	0.210809	1.44661	0	chr14	20356032	20356253	+	1	ciRNA	-	ENST00000429687	PARP2	mRNA	chr14:20356031-20356306	poly(ADP-ribose) polymerase 2 [Source:HGNC Symbol;Acc:HGNC:272]	GO:0003677(DNA binding);GO:0003910(DNA ligase (ATP) activity);GO:0003950(NAD+ ADP-ribosyltransferase activity);GO:0005515(protein binding);GO:0016740(transferase activity);GO:0016757(transferase activity, transferring glycosyl groups);GO:0006273(lagging strand elongation);GO:0006281(DNA repair);GO:0006471(protein ADP-ribosylation);GO:0051103(DNA ligation involved in DNA repair);GO:0005634(nucleus…	03410(Base excision repair)
ciRNA136	2.25	2	1	1.25	2.5	1.25	3.25	0.75	3	0.248536	0.188615	0.0796587	0.0959525	0.230201	0.116983	0.298233	0.067468	0.257661	chr9	136446972	136447226	-	1	ciRNA	-	ENST00000313050	SEC16A	mRNA	chr9:136446949-136447226	SEC16 homolog A, endoplasmic reticulum export factor [Source:HGNC Symbol;Acc:HGNC:29006]	GO:0000139(Golgi membrane);GO:0048208(COPII vesicle coating);GO:0005515(protein binding);GO:0006810(transport);GO:0007029(endoplasmic reticulum organization);GO:0015031(protein transport);GO:0016192(vesicle-mediated transport);GO:0021762(substantia nigra development);GO:0005783(endoplasmic reticulum);GO:0005789(endoplasmic reticulum membrane);GO:0005794(Golgi apparatus);GO:0005829(cytosol);GO:001…	NA
ciRNA1360	0	0	1.42222	1.6	0.2	0.2	0	0	0.4	0	0	0.0449293	0.0487075	0.00730341	0.00742286	0	0	0.0136244	chr14	55151947	55152589	-	1	ciRNA	-	ENST00000395425	DLGAP5	mRNA	chr14:55151941-55152589	DLG associated protein 5 [Source:HGNC Symbol;Acc:HGNC:16864]	GO:0004721(phosphoprotein phosphatase activity);GO:0005515(protein binding);GO:0006470(protein dephosphorylation);GO:0007049(cell cycle);GO:0007079(mitotic chromosome movement towards spindle pole);GO:0008283(cell proliferation);GO:0023052(signaling);GO:0045842(positive regulation of mitotic metaphase/anaphase transition);GO:0005634(nucleus);GO:0005737(cytoplasm);GO:0005739(mitochondrion);GO:0005…	NA
ciRNA1361	10.2222	14.7778	7.41111	36.9094	45.5111	16.5556	10.5603	16.2222	10.7778	0.508716	0.627883	0.265975	1.27646	1.88802	0.698039	0.436589	0.657462	0.417043	chr14	64793901	64794466	-	1	ciRNA	-	ENST00000556626	SPTB	mRNA	chr14:64793867-64794466	spectrin beta, erythrocytic [Source:HGNC Symbol;Acc:HGNC:11274]	GO:0003779(actin binding);GO:0005088(Ras guanyl-nucleotide exchange factor activity);GO:0005200(structural constituent of cytoskeleton);GO:0005515(protein binding);GO:0030506(ankyrin binding);GO:0051015(actin filament binding);GO:0000165(MAPK cascade);GO:0006888(ER to Golgi vesicle-mediated transport);GO:0007010(cytoskeleton organization);GO:0007411(axon guidance);GO:0043547(positive regulation o…	NA
ciRNA1362	0	0.285714	0.857143	1.21429	0.5	0	0	0.142857	0.535714	0	0.00699692	0.0177303	0.0242045	0.0119554	0	0	0.00333708	0.0119479	chr14	64796747	64797728	-	1	ciRNA	-	ENST00000556626	SPTB	mRNA	chr14:64796715-64797728	spectrin beta, erythrocytic [Source:HGNC Symbol;Acc:HGNC:11274]	GO:0003779(actin binding);GO:0005088(Ras guanyl-nucleotide exchange factor activity);GO:0005200(structural constituent of cytoskeleton);GO:0005515(protein binding);GO:0030506(ankyrin binding);GO:0051015(actin filament binding);GO:0000165(MAPK cascade);GO:0006888(ER to Golgi vesicle-mediated transport);GO:0007010(cytoskeleton organization);GO:0007411(axon guidance);GO:0043547(positive regulation o…	NA
ciRNA1363	0	0.428571	0.285714	0.714286	2	0.285714	1	0.285714	1.71429	0	0.0272658	0.0153537	0.0369885	0.124235	0.0180382	0.0619043	0.0173387	0.0993252	chr14	64801848	64802225	-	1	ciRNA	-	ENST00000556626	SPTB	mRNA	chr14:64801834-64802225	spectrin beta, erythrocytic [Source:HGNC Symbol;Acc:HGNC:11274]	GO:0003779(actin binding);GO:0005088(Ras guanyl-nucleotide exchange factor activity);GO:0005200(structural constituent of cytoskeleton);GO:0005515(protein binding);GO:0030506(ankyrin binding);GO:0051015(actin filament binding);GO:0000165(MAPK cascade);GO:0006888(ER to Golgi vesicle-mediated transport);GO:0007010(cytoskeleton organization);GO:0007411(axon guidance);GO:0043547(positive regulation o…	NA
ciRNA1364	0.666667	0.166667	0.928571	4.45238	0.666667	2.33333	0	1.16667	2.16667	0.0241676	0.00515839	0.0242755	0.112165	0.0201463	0.0716651	0	0.0344431	0.0610716	chr14	96520229	96521005	+	1	ciRNA	-	ENST00000554887	PAPOLA	mRNA	chr14:96520228-96521005	poly(A) polymerase alpha [Source:HGNC Symbol;Acc:HGNC:14981]	GO:0005654(nucleoplasm);GO:0005634(nucleus);GO:0043631(RNA polyadenylation);GO:0031123(RNA 3'-end processing);GO:0016779(nucleotidyltransferase activity);GO:0004652(polynucleotide adenylyltransferase activity);GO:0003723(RNA binding);GO:0000166(nucleotide binding);GO:0000287(magnesium ion binding);GO:0005515(protein binding);GO:0005524(ATP binding);GO:0016740(transferase activity);GO:0030145(mang…	03015(mRNA surveillance pathway)
ciRNA1365	133.354	129	187	41.5	87.3333	129	236.667	119	176.667	1.10121	0.909482	1.11361	0.238151	0.601181	0.902527	1.62356	0.80028	1.13433	chr19	1032697	1036107	+	1	ciRNA	-	ENST00000263097	CNN2	mRNA	chr19:1032696-1036129	calponin 2 [Source:HGNC Symbol;Acc:HGNC:2156]	GO:0003779(actin binding);GO:0005516(calmodulin binding);GO:0045296(cadherin binding);GO:0007010(cytoskeleton organization);GO:0031032(actomyosin structure organization);GO:0032970(regulation of actin filament-based process);GO:0043312(neutrophil degranulation);GO:0071260(cellular response to mechanical stimulus);GO:0001725(stress fiber);GO:0005576(extracellular region);GO:0005856(cytoskeleton);G…	NA
ciRNA1366	0	0	2	1	0	0	1	0	2	0	0	0.100064	0.0482126	0	0	0.057635	0	0.107888	chr19	44819727	44820132	+	1	ciRNA	-	ENST00000270233	BCAM	mRNA	chr19:44819726-44820704	basal cell adhesion molecule (Lutheran blood group) [Source:HGNC Symbol;Acc:HGNC:6722]	GO:0016021(integral component of membrane);GO:0016020(membrane);GO:0004888(transmembrane signaling receptor activity);GO:0005055(laminin receptor activity);GO:0005515(protein binding);GO:0008022(protein C-terminus binding);GO:0043236(laminin binding);GO:0007155(cell adhesion);GO:0007160(cell-matrix adhesion);GO:0007165(signal transduction);GO:0005886(plasma membrane);GO:0005887(integral component…	NA
ciRNA1367	0.571429	0	0.285714	1	0.428571	3.28571	2.14286	0.857143	0.428571	0.00601931	0	0.00217042	0.00732024	0.0037633	0.0293238	0.0187519	0.00735306	0.00351018	chr18	2575067	2577740	+	1	ciRNA	-	ENST00000261597	NDC80	mRNA	chr18:2575066-2577745	NDC80, kinetochore complex component [Source:HGNC Symbol;Acc:HGNC:16909]	GO:0005813(centrosome);GO:0005654(nucleoplasm);GO:0005200(structural constituent of cytoskeleton);GO:0005515(protein binding);GO:0042802(identical protein binding);GO:0000070(mitotic sister chromatid segregation);GO:0000132(establishment of mitotic spindle orientation);GO:0007049(cell cycle);GO:0007052(mitotic spindle organization);GO:0007059(chromosome segregation);GO:0007062(sister chromatid co…	NA
ciRNA1368	5	8	13.5	2.5	4.5	5.5	8	4.5	6	0.425489	0.58123	0.828475	0.147842	0.319221	0.39654	0.565555	0.311861	0.397001	chr18	9563047	9563377	-	1	ciRNA	-	ENST00000400556	PPP4R1	mRNA	chr18:9562075-9563377	protein phosphatase 4 regulatory subunit 1 [Source:HGNC Symbol;Acc:HGNC:9320]	GO:0004721(phosphoprotein phosphatase activity);GO:0005515(protein binding);GO:0019888(protein phosphatase regulator activity);GO:0006468(protein phosphorylation);GO:0006470(protein dephosphorylation);GO:0007165(signal transduction);GO:0050790(regulation of catalytic activity);GO:0030289(protein phosphatase 4 complex)	NA
ciRNA1369	7	4	22	16	19	18	19	16	8	0.0658996	0.0321503	0.14936	0.104675	0.149107	0.14357	0.148595	0.122669	0.0585594	chr22	35403543	35406534	+	1	ciRNA	-	ENST00000216122	MCM5	mRNA	chr22:35403542-35406552	minichromosome maintenance complex component 5 [Source:HGNC Symbol;Acc:HGNC:6948]	GO:0042555(MCM complex);GO:0005654(nucleoplasm);GO:0005634(nucleus);GO:0051301(cell division);GO:0032508(DNA duplex unwinding);GO:0006270(DNA replication initiation);GO:0006260(DNA replication);GO:0016787(hydrolase activity);GO:0005524(ATP binding);GO:0005515(protein binding);GO:0004386(helicase activity);GO:0003688(DNA replication origin binding);GO:0003682(chromatin binding);GO:0003678(DNA heli…	03030(DNA replication);04110(Cell cycle)
ciRNA137	0.22619	0.333333	1.25	0	0.166667	0.166667	1	0.0833333	0.166667	0.0143173	0.0180138	0.0570589	0	0.00879418	0.00893801	0.0525839	0.00429571	0.0082027	chr8	17962175	17962619	+	1	ciRNA	-	ENST00000325083	PCM1	mRNA	chr8:17962174-17963100	pericentriolar material 1 [Source:HGNC Symbol;Acc:HGNC:8727]	GO:0005813(centrosome);GO:0005515(protein binding);GO:0042802(identical protein binding);GO:0000086(G2/M transition of mitotic cell cycle);GO:0001764(neuron migration);GO:0022027(interkinetic nuclear migration);GO:0030030(cell projection organization);GO:0031122(cytoplasmic microtubule organization);GO:0034453(microtubule anchoring);GO:0034454(microtubule anchoring at centrosome);GO:0035176(socia…	NA
ciRNA1370	3.66667	3.33333	3.66667	5.33333	3.33333	7.33333	2	2.33333	1.33333	0.1309	0.101599	0.0943991	0.132315	0.0991993	0.221808	0.0593151	0.0678385	0.0370109	chr22	41636771	41637559	+	1	ciRNA	-	ENST00000360079	XRCC6	mRNA	chr22:41636770-41637607	X-ray repair cross complementing 6 [Source:HGNC Symbol;Acc:HGNC:4055]	GO:0043564(Ku70:Ku80 complex);GO:0005654(nucleoplasm);GO:0005634(nucleus);GO:0032508(DNA duplex unwinding);GO:0006303(double-strand break repair via nonhomologous end joining);GO:0000723(telomere maintenance);GO:0042162(telomeric DNA binding);GO:0004003(ATP-dependent DNA helicase activity);GO:0003684(damaged DNA binding);GO:0003677(DNA binding);GO:0003691(double-stranded telomeric DNA binding);GO…	03450(Non-homologous end-joining)
ciRNA1371	2.75328	1.25598	6.36263	3.35205	1.14341	5.68178	2.548	2.12622	6.93134	0.313979	0.122285	0.523255	0.265644	0.108695	0.548959	0.241388	0.197464	0.614594	chr20	5575569	5575815	-	1	ciRNA	-	ENST00000379019	GPCPD1	mRNA	chr20:5575545-5575815	glycerophosphocholine phosphodiesterase 1 [Source:HGNC Symbol;Acc:HGNC:26957]	GO:0008081(phosphoric diester hydrolase activity);GO:0008889(glycerophosphodiester phosphodiesterase activity);GO:0016787(hydrolase activity);GO:0030246(carbohydrate binding);GO:0047389(glycerophosphocholine phosphodiesterase activity);GO:2001070(starch binding);GO:0006629(lipid metabolic process);GO:0007519(skeletal muscle tissue development);GO:0030643(cellular phosphate ion homeostasis);GO:004…	00564(Glycerophospholipid metabolism);05231(Choline metabolism in cancer)
ciRNA1372	2.75328	1.25598	6.36263	3.35205	1.14341	5.68178	2.548	2.12622	6.87871	0.320466	0.124811	0.534066	0.271132	0.110941	0.560301	0.246375	0.201544	0.622529	chr20	5575574	5575815	-	1	ciRNA	-	ENST00000379019	GPCPD1	mRNA	chr20:5575545-5575815	glycerophosphocholine phosphodiesterase 1 [Source:HGNC Symbol;Acc:HGNC:26957]	GO:0008081(phosphoric diester hydrolase activity);GO:0008889(glycerophosphodiester phosphodiesterase activity);GO:0016787(hydrolase activity);GO:0030246(carbohydrate binding);GO:0047389(glycerophosphocholine phosphodiesterase activity);GO:2001070(starch binding);GO:0006629(lipid metabolic process);GO:0007519(skeletal muscle tissue development);GO:0030643(cellular phosphate ion homeostasis);GO:004…	00564(Glycerophospholipid metabolism);05231(Choline metabolism in cancer)
ciRNA1373	180.268	107.29	187.51	222.185	53.981	270.374	321.337	262.253	310.856	3.55828	1.80809	2.66916	3.04773	0.888225	4.52162	5.26926	4.21573	4.77093	chr20	35739098	35740524	-	1	ciRNA	-	ENST00000403542	RBM39	mRNA	chr20:35739017-35740524	RNA binding motif protein 39 [Source:HGNC Symbol;Acc:HGNC:15923]	GO:0000166(nucleotide binding);GO:0003676(nucleic acid binding);GO:0003723(RNA binding);GO:0005515(protein binding);GO:0006351(transcription, DNA-templated);GO:0006355(regulation of transcription, DNA-templated);GO:0006396(RNA processing);GO:0006397(mRNA processing);GO:0008380(RNA splicing);GO:0005634(nucleus);GO:0005654(nucleoplasm);GO:0005815(microtubule organizing center);GO:0015630(microtubul…	NA
ciRNA1374	4	0.5	2.83333	0	2.5	6.33333	6.16667	2.5	4.5	0.589892	0.062954	0.301327	0	0.307336	0.791318	0.755492	0.30025	0.515997	chr20	41121791	41121981	+	1	ciRNA	-	ENST00000361337	TOP1	mRNA	chr20:41121790-41122005	topoisomerase (DNA) I [Source:HGNC Symbol;Acc:HGNC:11986]	GO:0000228(nuclear chromosome);GO:0001046(core promoter sequence-specific DNA binding);GO:0003677(DNA binding);GO:0003682(chromatin binding);GO:0003723(RNA binding);GO:0003916(DNA topoisomerase activity);GO:0003917(DNA topoisomerase type I activity);GO:0005515(protein binding);GO:0016853(isomerase activity);GO:0006260(DNA replication);GO:0006265(DNA topological change);GO:0006338(chromatin remode…	NA
ciRNA1375	1	0.2	2	5.4	4	1.2	2.8	1.8	2.8	0.1841	0.0314358	0.265529	0.690858	0.613868	0.187172	0.428232	0.269872	0.400806	chr21	33528366	33528518	-	1	ciRNA	-	ENST00000381815	GART	mRNA	chr21:33528335-33528518	phosphoribosylglycinamide formyltransferase, phosphoribosylglycinamide synthetase, phosphoribosylaminoimidazole synthetase [Source:HGNC Symbol;Acc:HGNC:4163]	GO:0009058(biosynthetic process);GO:0006189('de novo' IMP biosynthetic process);GO:0016742(hydroxymethyl-, formyl- and related transferase activity);GO:0004644(phosphoribosylglycinamide formyltransferase activity);GO:0000166(nucleotide binding);GO:0003824(catalytic activity);GO:0004637(phosphoribosylamine-glycine ligase activity);GO:0004641(phosphoribosylformylglycinamidine cyclo-ligase activity)…	NA
ciRNA1376	81	73	174	86	32	177	142	112	114	5.12709	3.94502	7.9426	3.7829	1.68848	9.49217	7.46691	5.77344	5.61065	chr21	36375309	36375753	+	1	ciRNA	-	ENST00000546482	MORC3	mRNA	chr21:36375308-36380230	MORC family CW-type zinc finger 3 [Source:HGNC Symbol;Acc:HGNC:23572]	GO:0003723(RNA binding);GO:0008270(zinc ion binding);GO:0046872(metal ion binding);GO:0006468(protein phosphorylation);GO:0007569(cell aging);GO:0009791(post-embryonic development);GO:0016032(viral process);GO:0018105(peptidyl-serine phosphorylation);GO:0048147(negative regulation of fibroblast proliferation);GO:0050821(protein stabilization);GO:0051457(maintenance of protein location in nucleus)…	NA
ciRNA1377	3	0	4	7	0	9	12	7	10	0.137179	0	0.131902	0.222435	0	0.348669	0.455841	0.260672	0.355539	chr7	66998196	66998811	+	1	ciRNA	-	ENST00000491969	TYW1	mRNA	chr7:66998195-66998816	tRNA-yW synthesizing protein 1 homolog [Source:HGNC Symbol;Acc:HGNC:25598]	GO:0000166(nucleotide binding);GO:0003824(catalytic activity);GO:0010181(FMN binding);GO:0016829(lyase activity);GO:0046872(metal ion binding);GO:0051536(iron-sulfur cluster binding);GO:0051539(4 iron, 4 sulfur cluster binding);GO:0008033(tRNA processing);GO:0055114(oxidation-reduction process);GO:0016021(integral component of membrane);GO:0016020(membrane)	NA
ciRNA1378	0.65	1.26	0.95	0.85	0.2	1.1	2.85	1	0.5	0.0151437	0.0250629	0.0159614	0.0137619	0.00388428	0.0217129	0.0551609	0.0189736	0.00905757	chr7	80663170	80664378	+	1	ciRNA	-	ENST00000435819	CD36	mRNA	chr7:80663169-80664405	CD36 molecule [Source:HGNC Symbol;Acc:HGNC:1663]	GO:0045177(apical part of cell);GO:0045121(membrane raft);GO:0031526(brush border membrane);GO:0016021(integral component of membrane);GO:0016020(membrane);GO:0009897(external side of plasma membrane);GO:0005886(plasma membrane);GO:0005794(Golgi apparatus);GO:0005581(collagen trimer);GO:2000505(regulation of energy homeostasis);GO:2000379(positive regulation of reactive oxygen species metabolic p…	03320(PPAR signaling pathway);04145(Phagosome);04152(AMPK signaling pathway);04512(ECM-receptor interaction);04640(Hematopoietic cell lineage);04920(Adipocytokine signaling pathway);04975(Fat digestion and absorption);05144(Malaria)
ciRNA1379	4.66667	1.78333	6.55385	5.34579	6.72619	4.76667	5.24103	3.33333	3.53333	0.266088	0.0868144	0.26949	0.211822	0.319705	0.230271	0.248257	0.154785	0.156648	chr7	80672844	80673337	+	1	ciRNA	-	ENST00000435819	CD36	mRNA	chr7:80672843-80673354	CD36 molecule [Source:HGNC Symbol;Acc:HGNC:1663]	GO:0045177(apical part of cell);GO:0045121(membrane raft);GO:0031526(brush border membrane);GO:0016021(integral component of membrane);GO:0016020(membrane);GO:0009897(external side of plasma membrane);GO:0005886(plasma membrane);GO:0005794(Golgi apparatus);GO:0005581(collagen trimer);GO:2000505(regulation of energy homeostasis);GO:2000379(positive regulation of reactive oxygen species metabolic p…	03320(PPAR signaling pathway);04145(Phagosome);04152(AMPK signaling pathway);04512(ECM-receptor interaction);04640(Hematopoietic cell lineage);04920(Adipocytokine signaling pathway);04975(Fat digestion and absorption);05144(Malaria)
ciRNA138	22	26	52	10	27	41	32	31	30	1.05388	1.06337	1.79639	0.332897	1.07818	1.66402	1.27346	1.20937	1.11741	chr8	20225820	20226407	+	1	ciRNA	-	ENST00000521442	ATP6V1B2	mRNA	chr8:20225819-20226438	ATPase H+ transporting V1 subunit B2 [Source:HGNC Symbol;Acc:HGNC:854]	GO:0043209(myelin sheath);GO:0033180(proton-transporting V-type ATPase, V1 domain);GO:0016021(integral component of membrane);GO:0005902(microvillus);GO:0005886(plasma membrane);GO:0005829(cytosol);GO:0005737(cytoplasm);GO:0001726(ruffle);GO:0046034(ATP metabolic process);GO:0015992(proton transport);GO:0015991(ATP hydrolysis coupled proton transport);GO:0016820(hydrolase activity, acting on acid…	00190(Oxidative phosphorylation);04145(Phagosome);04721(Synaptic vesicle cycle);04966(Collecting duct acid secretion);05110(Vibrio cholerae infection);05120(Epithelial cell signaling in Helicobacter pylori infection);05323(Rheumatoid arthritis)
ciRNA1380	4.66667	1.78333	6.86154	5.34579	6.72619	4.76667	5.24103	3.33333	3.53333	0.258755	0.0844219	0.274367	0.205984	0.310894	0.223925	0.241416	0.150519	0.152331	chr7	80672844	80673351	+	1	ciRNA	-	ENST00000435819	CD36	mRNA	chr7:80672843-80673354	CD36 molecule [Source:HGNC Symbol;Acc:HGNC:1663]	GO:0045177(apical part of cell);GO:0045121(membrane raft);GO:0031526(brush border membrane);GO:0016021(integral component of membrane);GO:0016020(membrane);GO:0009897(external side of plasma membrane);GO:0005886(plasma membrane);GO:0005794(Golgi apparatus);GO:0005581(collagen trimer);GO:2000505(regulation of energy homeostasis);GO:2000379(positive regulation of reactive oxygen species metabolic p…	03320(PPAR signaling pathway);04145(Phagosome);04152(AMPK signaling pathway);04512(ECM-receptor interaction);04640(Hematopoietic cell lineage);04920(Adipocytokine signaling pathway);04975(Fat digestion and absorption);05144(Malaria)
ciRNA1381	39	13	24	23	11	19	9	12	62	1.08657	0.309228	0.482207	0.445311	0.255475	0.448492	0.208307	0.272274	1.3431	chr7	100094376	100095386	-	1	ciRNA	-	ENST00000489841	MCM7	mRNA	chr7:100094341-100095386	minichromosome maintenance complex component 7 [Source:HGNC Symbol;Acc:HGNC:6950]	GO:0003677(DNA binding);GO:0004003(ATP-dependent DNA helicase activity);GO:0000166(nucleotide binding);GO:0003678(DNA helicase activity);GO:0004386(helicase activity);GO:0005515(protein binding);GO:0005524(ATP binding);GO:0016787(hydrolase activity);GO:0000082(G1/S transition of mitotic cell cycle);GO:0006260(DNA replication);GO:0006270(DNA replication initiation);GO:0006974(cellular response to …	03030(DNA replication);04110(Cell cycle)
ciRNA1382	2.5	0	1.5	5.5	4	8	4.5	1	7	0.376569	0	0.162938	0.575715	0.502256	1.02094	0.563097	0.122669	0.819831	chr7	100097954	100098140	-	1	ciRNA	-	ENST00000489841	MCM7	mRNA	chr7:100097948-100098140	minichromosome maintenance complex component 7 [Source:HGNC Symbol;Acc:HGNC:6950]	GO:0003677(DNA binding);GO:0004003(ATP-dependent DNA helicase activity);GO:0000166(nucleotide binding);GO:0003678(DNA helicase activity);GO:0004386(helicase activity);GO:0005515(protein binding);GO:0005524(ATP binding);GO:0016787(hydrolase activity);GO:0000082(G1/S transition of mitotic cell cycle);GO:0006260(DNA replication);GO:0006270(DNA replication initiation);GO:0006974(cellular response to …	03030(DNA replication);04110(Cell cycle)
ciRNA1383	10	8	20	0	1	3	6	7	5	1.77153	1.20998	2.55509	0	0.147676	0.450273	0.883012	1.0099	0.688717	chr7	100685185	100685343	-	1	ciRNA	-	ENST00000275732	GIGYF1	mRNA	chr7:100685146-100685343	GRB10 interacting GYF protein 1 [Source:HGNC Symbol;Acc:HGNC:9126]	GO:0048009(insulin-like growth factor receptor signaling pathway)	NA
ciRNA1384	4.75	3.75	0.666667	2.5	0.5	4.25	3	1.64286	2.66667	0.288351	0.194357	0.0291853	0.105465	0.0253022	0.218586	0.151292	0.0812191	0.125869	chr7	148817413	148817876	-	1	ciRNA	-	ENST00000478654	EZH2	mRNA	chr7:148817391-148817876	enhancer of zeste 2 polycomb repressive complex 2 subunit [Source:HGNC Symbol;Acc:HGNC:3527]	GO:0034968(histone lysine methylation);GO:0018024(histone-lysine N-methyltransferase activity);GO:0001047(core promoter binding);GO:0003677(DNA binding);GO:0003682(chromatin binding);GO:0005515(protein binding);GO:0008168(methyltransferase activity);GO:0016279(protein-lysine N-methyltransferase activity);GO:0016740(transferase activity);GO:0031490(chromatin DNA binding);GO:0042054(histone methylt…	05206(MicroRNAs in cancer)
ciRNA1385	30.5	15.1667	43	66.6667	10.1667	47.8333	58	38.8958	47.8333	1.18171	0.501698	1.20146	1.79499	0.32836	1.57018	1.86684	1.22728	1.441	chr6	4062300	4063026	+	1	ciRNA	-	ENST00000480058	PRPF4B	mRNA	chr6:4062299-4063073	pre-mRNA processing factor 4B [Source:HGNC Symbol;Acc:HGNC:17346]	GO:0016607(nuclear speck);GO:0006468(protein phosphorylation);GO:0005524(ATP binding);GO:0004672(protein kinase activity);GO:0000166(nucleotide binding);GO:0003723(RNA binding);GO:0004674(protein serine/threonine kinase activity);GO:0005515(protein binding);GO:0016301(kinase activity);GO:0016740(transferase activity);GO:0000398(mRNA splicing, via spliceosome);GO:0006397(mRNA processing);GO:000838…	NA
ciRNA1386	169.833	101.833	190	146.067	49.4167	160.833	242	186.167	161.75	8.48184	4.34207	6.84302	5.06942	2.05732	6.80533	10.0404	7.5718	6.28107	chr6	7289119	7289682	-	1	ciRNA	-	ENST00000475213	SSR1	mRNA	chr6:7287922-7289682	signal sequence receptor subunit 1 [Source:HGNC Symbol;Acc:HGNC:11323]	GO:0016021(integral component of membrane);GO:0016020(membrane);GO:0005789(endoplasmic reticulum membrane);GO:0005783(endoplasmic reticulum);GO:0005515(protein binding);GO:0006613(cotranslational protein targeting to membrane);GO:0008284(positive regulation of cell proliferation);GO:0036498(IRE1-mediated unfolded protein response)	04141(Protein processing in endoplasmic reticulum)
ciRNA1387	18.3333	25.3333	52	24.1667	10.25	36.3333	48.8333	30.6667	40.25	2.04921	2.41756	4.19157	1.87717	0.955059	3.44078	4.53449	2.79153	3.49811	chr6	7289431	7289682	-	1	ciRNA	-	ENST00000475213	SSR1	mRNA	chr6:7287922-7289682	signal sequence receptor subunit 1 [Source:HGNC Symbol;Acc:HGNC:11323]	GO:0016021(integral component of membrane);GO:0016020(membrane);GO:0005789(endoplasmic reticulum membrane);GO:0005783(endoplasmic reticulum);GO:0005515(protein binding);GO:0006613(cotranslational protein targeting to membrane);GO:0008284(positive regulation of cell proliferation);GO:0036498(IRE1-mediated unfolded protein response)	04141(Protein processing in endoplasmic reticulum)
ciRNA1388	26	3	16	12	12	6	22	22	18	4.13758	0.4076	1.8362	1.32707	1.5919	0.808966	2.90845	2.85119	2.22724	chr6	31629335	31629511	+	1	ciRNA	-	ENST00000376007	PRRC2A	mRNA	chr6:31629334-31629547	proline rich coiled-coil 2A [Source:HGNC Symbol;Acc:HGNC:13918]	GO:0003723(RNA binding);GO:0005515(protein binding);GO:0030154(cell differentiation);GO:0005634(nucleus);GO:0005737(cytoplasm);GO:0016020(membrane);GO:0070062(extracellular exosome)	NA
ciRNA1389	33	16	20	40	2	29	45	15	31	3.30791	1.3693	1.44576	2.78638	0.167121	2.46288	3.7473	1.22451	2.41615	chr6	33195082	33195362	-	1	ciRNA	-	ENST00000374685	RXRB	mRNA	chr6:33195050-33195362	retinoid X receptor beta [Source:HGNC Symbol;Acc:HGNC:10478]	GO:0005634(nucleus);GO:0043401(steroid hormone mediated signaling pathway);GO:0006355(regulation of transcription, DNA-templated);GO:0006351(transcription, DNA-templated);GO:0046872(metal ion binding);GO:0043565(sequence-specific DNA binding);GO:0008270(zinc ion binding);GO:0003707(steroid hormone receptor activity);GO:0003700(transcription factor activity, sequence-specific DNA binding);GO:00036…	NA
ciRNA139	25	7.5	22	23.5	4	33.1667	66	80	72.75	3.91213	1.00202	2.4827	2.55554	0.521788	4.39725	8.57994	10.1952	8.85174	chr8	26391427	26391606	+	1	ciRNA	-	ENST00000380629	BNIP3L	mRNA	chr8:26391426-26395229	BCL2 interacting protein 3 like [Source:HGNC Symbol;Acc:HGNC:1085]	GO:0005515(protein binding);GO:0005521(lamin binding);GO:0042802(identical protein binding);GO:0042803(protein homodimerization activity);GO:0046982(protein heterodimerization activity);GO:0006915(apoptotic process);GO:0010917(negative regulation of mitochondrial membrane potential);GO:0016032(viral process);GO:0016239(positive regulation of macroautophagy);GO:0035694(mitochondrial protein catabo…	NA
ciRNA1390	28	37.5	28.5	15.5	18.5	37.5	55	22	27	0.588133	0.672495	0.431708	0.22625	0.323929	0.667351	0.959724	0.376331	0.440964	chr6	36229057	36230397	+	1	ciRNA	-	ENST00000357641	BRPF3	mRNA	chr6:36229056-36230425	bromodomain and PHD finger containing 3 [Source:HGNC Symbol;Acc:HGNC:14256]	GO:0005515(protein binding);GO:0008270(zinc ion binding);GO:0046872(metal ion binding);GO:0002576(platelet degranulation);GO:0016569(covalent chromatin modification);GO:0043966(histone H3 acetylation);GO:0005576(extracellular region);GO:0005829(cytosol);GO:0070776(MOZ/MORF histone acetyltransferase complex)	NA
ciRNA1391	1.83493	2.15	3.83991	3.63158	0.834928	4.17391	6.25598	4.71647	3.13959	0.0791502	0.0791793	0.119449	0.10886	0.0300222	0.15254	0.224179	0.165684	0.1053	chr6	42665513	42666165	+	1	ciRNA	-	ENST00000372899	UBR2	mRNA	chr6:42665512-42666166	ubiquitin protein ligase E3 component n-recognin 2 [Source:HGNC Symbol;Acc:HGNC:21289]	GO:0004842(ubiquitin-protein transferase activity);GO:0005515(protein binding);GO:0008270(zinc ion binding);GO:0016740(transferase activity);GO:0046872(metal ion binding);GO:0061630(ubiquitin protein ligase activity);GO:0070728(leucine binding);GO:0000209(protein polyubiquitination);GO:0006342(chromatin silencing);GO:0016567(protein ubiquitination);GO:0030163(protein catabolic process);GO:0032007…	NA
ciRNA1392	0	0.5	1	0	0	1.5	2.5	2.5	1.5	0	0.0791066	0.133638	0	0	0.235505	0.384866	0.377288	0.21613	chr6	44154189	44154340	+	1	ciRNA	-	ENST00000259746	TMEM63B	mRNA	chr6:44154188-44154364	transmembrane protein 63B [Source:HGNC Symbol;Acc:HGNC:17735]	GO:0000166(nucleotide binding);GO:0006810(transport);GO:0006811(ion transport);GO:0005886(plasma membrane);GO:0015629(actin cytoskeleton);GO:0016020(membrane);GO:0016021(integral component of membrane)	NA
ciRNA1393	9	3	8	4	0	11	7	5	2	1.20717	0.343549	0.773828	0.372844	0	1.25004	0.779994	0.546169	0.208583	chr6	118934180	118934389	-	1	ciRNA	-	ENST00000505446	MCM9	mRNA	chr6:118932740-118934389	minichromosome maintenance 9 homologous recombination repair factor [Source:HGNC Symbol;Acc:HGNC:21484]	GO:0000166(nucleotide binding);GO:0003677(DNA binding);GO:0004386(helicase activity);GO:0005524(ATP binding);GO:0016787(hydrolase activity);GO:0000724(double-strand break repair via homologous recombination);GO:0006260(DNA replication);GO:0006281(DNA repair);GO:0006974(cellular response to DNA damage stimulus);GO:0007276(gamete generation);GO:0007292(female gamete generation);GO:0005634(nucleus);…	NA
ciRNA1394	1	3.5	1.5	6.33333	2.5	0.5	2.83333	6.5	0	0.0480672	0.143634	0.0519957	0.211554	0.100173	0.0203622	0.113139	0.254444	0	chr6	152972460	152973045	-	1	ciRNA	-	ENST00000229758	FBXO5	mRNA	chr6:152972454-152973045	F-box protein 5 [Source:HGNC Symbol;Acc:HGNC:13584]	GO:0005515(protein binding);GO:0019901(protein kinase binding);GO:0046872(metal ion binding);GO:0000082(G1/S transition of mitotic cell cycle);GO:0000083(regulation of transcription involved in G1/S transition of mitotic cell cycle);GO:0001556(oocyte maturation);GO:0007049(cell cycle);GO:0007057(spindle assembly involved in female meiosis I);GO:0007067(mitotic nuclear division);GO:0007088(regulat…	04114(Oocyte meiosis)
ciRNA1395	4.66667	3.98485	6.1	3.83333	4.2	5.6	6.1	2.23333	4.11667	0.098389	0.0717285	0.0927464	0.0561638	0.0738158	0.100031	0.106841	0.0383463	0.067485	chr5	37008724	37010059	+	1	ciRNA	-	ENST00000282516	NIPBL	mRNA	chr5:37008723-37010086	NIPBL, cohesin loading factor [Source:HGNC Symbol;Acc:HGNC:28862]	GO:0003682(chromatin binding);GO:0005515(protein binding);GO:0008022(protein C-terminus binding);GO:0036033(mediator complex binding);GO:0042826(histone deacetylase binding);GO:0047485(protein N-terminus binding);GO:0070087(chromo shadow domain binding);GO:0000122(negative regulation of transcription from RNA polymerase II promoter);GO:0001656(metanephros development);GO:0003007(heart morphogenes…	NA
ciRNA1396	1	6	5	14	4	16	0	3	11	0.132241	0.67742	0.47683	1.28657	0.440948	1.79264	0	0.323086	1.13105	chr5	50739087	50739299	+	1	ciRNA	-	ENST00000513738	PARP8	mRNA	chr5:50739086-50741830	poly(ADP-ribose) polymerase family member 8 [Source:HGNC Symbol;Acc:HGNC:26124]	GO:0003950(NAD+ ADP-ribosyltransferase activity);GO:0016740(transferase activity);GO:0016757(transferase activity, transferring glycosyl groups);GO:0005622(intracellular)	NA
ciRNA1397	25.5	27.5	37	22.5	43	27.5	27.8	23	16	0.477572	0.439715	0.499721	0.292834	0.671316	0.436352	0.432523	0.350798	0.232992	chr5	132390905	132392408	+	1	ciRNA	-	ENST00000245407	SLC22A5	mRNA	chr5:132390904-132392432	solute carrier family 22 member 5 [Source:HGNC Symbol;Acc:HGNC:10969]	GO:0000166(nucleotide binding);GO:0005215(transporter activity);GO:0005515(protein binding);GO:0005524(ATP binding);GO:0008514(organic anion transmembrane transporter activity);GO:0015226(carnitine transmembrane transporter activity);GO:0015238(drug transmembrane transporter activity);GO:0015293(symporter activity);GO:0015491(cation:cation antiporter activity);GO:0015651(quaternary ammonium group…	05231(Choline metabolism in cancer)
ciRNA1398	0	0	0	0	0	0	0	0	0	0	0	0	0	0	0	0	0	0	chr5	138285860	138286021	-	1	ciRNA	-	ENST00000323760	CDC25C	mRNA	chr5:138285841-138286021	cell division cycle 25C [Source:HGNC Symbol;Acc:HGNC:1727]	GO:0004721(phosphoprotein phosphatase activity);GO:0004725(protein tyrosine phosphatase activity);GO:0005515(protein binding);GO:0016787(hydrolase activity);GO:0019901(protein kinase binding);GO:0050699(WW domain binding);GO:0000079(regulation of cyclin-dependent protein serine/threonine kinase activity);GO:0000086(G2/M transition of mitotic cell cycle);GO:0006260(DNA replication);GO:0006470(prot…	04110(Cell cycle);04114(Oocyte meiosis);04914(Progesterone-mediated oocyte maturation);05206(MicroRNAs in cancer)
ciRNA1399	2.4	0.8	0.6	1.8	0.4	3.06667	1.63333	1.4	2.36667	0.2423	0.068956	0.0436838	0.126286	0.0336637	0.26231	0.136988	0.115107	0.185781	chr5	146503540	146503818	+	1	ciRNA	-	ENST00000296702	TCERG1	mRNA	chr5:146503539-146503823	transcription elongation regulator 1 [Source:HGNC Symbol;Acc:HGNC:15630]	GO:0001103(RNA polymerase II repressing transcription factor binding);GO:0001106(RNA polymerase II transcription corepressor activity);GO:0003713(transcription coactivator activity);GO:0003723(RNA binding);GO:0005515(protein binding);GO:0070064(proline-rich region binding);GO:0000122(negative regulation of transcription from RNA polymerase II promoter);GO:0006351(transcription, DNA-templated);GO:…	03040(Spliceosome)
ciRNA14	1.44444	1.22222	1.88889	1.88889	0.444444	0.888889	2.55556	1.44444	1.55556	0.0470905	0.0340191	0.0444085	0.0427936	0.0120784	0.0245519	0.0692124	0.0383499	0.0394312	chr12	95495139	95496002	+	1	ciRNA	-	ENST00000535095	METAP2	mRNA	chr12:95495138-95496003	methionyl aminopeptidase 2 [Source:HGNC Symbol;Acc:HGNC:16672]	GO:0005737(cytoplasm);GO:0006508(proteolysis);GO:0004177(aminopeptidase activity);GO:0070084(protein initiator methionine removal);GO:0070006(metalloaminopeptidase activity);GO:0046872(metal ion binding);GO:0016787(hydrolase activity);GO:0008235(metalloexopeptidase activity);GO:0008233(peptidase activity);GO:0003723(RNA binding);GO:0016485(protein processing);GO:0018206(peptidyl-methionine modifi…	NA
ciRNA140	0.7	0.166667	1	2.06667	3.38095	0.342857	1.36667	0.666667	1.40043	0.102694	0.0208754	0.105797	0.210696	0.41347	0.0426152	0.166561	0.0796497	0.159746	chr8	85338060	85338251	-	1	ciRNA	-	ENST00000523953	CA1	mRNA	chr8:85337063-85338251	carbonic anhydrase 1 [Source:HGNC Symbol;Acc:HGNC:1368]	GO:0004064(arylesterase activity);GO:0004089(carbonate dehydratase activity);GO:0005515(protein binding);GO:0008270(zinc ion binding);GO:0016829(lyase activity);GO:0016836(hydro-lyase activity);GO:0046872(metal ion binding);GO:0006730(one-carbon metabolic process);GO:0015701(bicarbonate transport);GO:0005737(cytoplasm);GO:0005829(cytosol);GO:0070062(extracellular exosome)	00910(Nitrogen metabolism)
ciRNA1400	0	2.5	1	22.5	0	5	0.5	3.5	3	0	0.0929228	0.0313956	0.680714	0	0.184424	0.0180833	0.124091	0.101551	chr5	177875861	177876507	+	1	ciRNA	-	ENST00000506672	RP11-423H2.1	mRNA	chr5:177875860-177876531	NA	NA	NA
ciRNA1401	78.3441	37.3333	95.6952	98.6667	19.6667	90.6667	126.75	88.6667	105.667	13.1354	5.34409	11.5706	11.496	2.74871	12.8792	17.6543	12.1068	13.7752	chr5	179621675	179621842	-	1	ciRNA	-	ENST00000504779	HNRNPH1	mRNA	chr5:179621397-179621842	heterogeneous nuclear ribonucleoprotein H1 [Source:HGNC Symbol;Acc:HGNC:5041]	GO:0000166(nucleotide binding);GO:0003676(nucleic acid binding);GO:0003723(RNA binding);GO:0005515(protein binding);GO:0008266(poly(U) RNA binding);GO:0000398(mRNA splicing, via spliceosome);GO:0006396(RNA processing);GO:0006397(mRNA processing);GO:0008380(RNA splicing);GO:0008543(fibroblast growth factor receptor signaling pathway);GO:0010467(gene expression);GO:0043484(regulation of RNA splicin…	NA
ciRNA1402	0.95	0.4	0.5	1.45	2.19286	0.997619	1.35	0.65	0.1	0.0470281	0.0169057	0.0178497	0.0498818	0.0904909	0.0418412	0.055518	0.0262046	0.00384907	chr5	180567243	180567811	+	1	ciRNA	-	ENST00000261951	CNOT6	mRNA	chr5:180567242-180567848	CCR4-NOT transcription complex subunit 6 [Source:HGNC Symbol;Acc:HGNC:14099]	GO:0003723(RNA binding);GO:0004518(nuclease activity);GO:0004527(exonuclease activity);GO:0004532(exoribonuclease activity);GO:0004535(poly(A)-specific ribonuclease activity);GO:0005515(protein binding);GO:0016787(hydrolase activity);GO:0046872(metal ion binding);GO:0000289(nuclear-transcribed mRNA poly(A) tail shortening);GO:0006351(transcription, DNA-templated);GO:0006355(regulation of transcri…	03018(RNA degradation)
ciRNA1403	8	2.5	8.5	12	6.5	7	23	2.5	9.5	1.28033	0.341597	0.981025	1.33461	0.867176	0.949156	3.05793	0.32584	1.18217	chr4	48831497	48831672	+	1	ciRNA	-	ENST00000509664	OCIAD1	mRNA	chr4:48831496-48832619	OCIA domain containing 1 [Source:HGNC Symbol;Acc:HGNC:16074]	GO:0005515(protein binding);GO:0005768(endosome);GO:0016020(membrane);GO:0005739(mitochondrion)	NA
ciRNA1404	0.142857	0.75	0.285714	0.214286	0.516807	0.107143	0.315126	0.821429	0	0.00510001	0.0228597	0.00735578	0.00531622	0.0153801	0.0032407	0.00934587	0.0238819	0	chr4	78871061	78871849	+	1	ciRNA	-	ENST00000389010	BMP2K	mRNA	chr4:78871060-78871849	BMP2 inducible kinase [Source:HGNC Symbol;Acc:HGNC:18041]	GO:0016310(phosphorylation);GO:0006468(protein phosphorylation);GO:0016301(kinase activity);GO:0005524(ATP binding);GO:0004672(protein kinase activity);GO:0000166(nucleotide binding);GO:0004674(protein serine/threonine kinase activity);GO:0016740(transferase activity);GO:0019208(phosphatase regulator activity);GO:0035612(AP-2 adaptor complex binding);GO:0030500(regulation of bone mineralization);…	05202(Transcriptional misregulation in cancers)
ciRNA1405	1.42857	1.71429	1.71429	0.428571	1.57143	1.42857	2.42857	1	0.142857	0.113031	0.115803	0.0978153	0.0235646	0.103646	0.0957644	0.15963	0.0644357	0.00878861	chr4	128009192	128009547	+	1	ciRNA	-	ENST00000398965	ABHD18	mRNA	chr4:128009191-128011672	abhydrolase domain containing 18 [Source:HGNC Symbol;Acc:HGNC:26111]	GO:0005576(extracellular region)	NA
ciRNA1406	0	0	0	0	0	3	1	0	0	0	0	0	0	0	0.428703	0.140119	0	0	chr3	9917735	9917901	+	1	ciRNA	-	ENST00000383812	IL17RC	mRNA	chr3:9917734-9917922	interleukin 17 receptor C [Source:HGNC Symbol;Acc:HGNC:18358]	GO:0030368(interleukin-17 receptor activity);GO:0019221(cytokine-mediated signaling pathway);GO:0005886(plasma membrane);GO:0005887(integral component of plasma membrane);GO:0016020(membrane);GO:0016021(integral component of membrane);GO:0005102(receptor binding);GO:0050832(defense response to fungus);GO:0071621(granulocyte chemotaxis);GO:1900017(positive regulation of cytokine production involve…	NA
ciRNA1407	161.5	78.25	193	145.619	144	175.333	179	180	200	18.492	7.64954	15.9366	11.587	13.7447	17.0091	17.0267	16.7847	17.8059	chr3	19983948	19984193	-	1	ciRNA	-	ENST00000333083	PP2D1	mRNA	chr3:19980174-19984193	protein phosphatase 2C like domain containing 1 [Source:HGNC Symbol;Acc:HGNC:28406]	GO:0006470(protein dephosphorylation);GO:0004722(protein serine/threonine phosphatase activity);GO:0003824(catalytic activity)	NA
ciRNA1408	8.33333	0	7.5	5.5	0.5	8.33333	15.5	4	24.3333	0.614471	0	0.398815	0.281829	0.0307336	0.520604	0.949469	0.2402	1.3951	chr3	39084263	39084644	+	1	ciRNA	-	ENST00000302313	WDR48	mRNA	chr3:39084262-39084644	WD repeat domain 48 [Source:HGNC Symbol;Acc:HGNC:30914]	GO:0043231(intracellular membrane-bounded organelle);GO:1902525(regulation of protein monoubiquitination);GO:0072520(seminiferous tubule development);GO:0050679(positive regulation of epithelial cell proliferation);GO:0048872(homeostasis of number of cells);GO:0048705(skeletal system morphogenesis);GO:0048568(embryonic organ development);GO:0043588(skin development);GO:0035264(multicellular organ…	03460(Fanconi anemia pathway)
ciRNA1409	0	5	8	27	2	17	6	20	5	0	0.43884	0.59308	1.92886	0.17139	1.48064	0.512405	1.67439	0.399657	chr3	40461662	40461935	+	1	ciRNA	-	ENST00000338970	RPL14	mRNA	chr3:40461661-40461938	ribosomal protein L14 [Source:HGNC Symbol;Acc:HGNC:10305]	GO:0003723(RNA binding);GO:0003735(structural constituent of ribosome);GO:0005515(protein binding);GO:0045296(cadherin binding);GO:0000184(nuclear-transcribed mRNA catabolic process, nonsense-mediated decay);GO:0006364(rRNA processing);GO:0006412(translation);GO:0006413(translational initiation);GO:0006614(SRP-dependent cotranslational protein targeting to membrane);GO:0019083(viral transcription…	03010(Ribosome)
ciRNA141	4	0	0	0	0	0	0	0	0	0.0835207	0	0	0	0	0	0	0	0	chr8	98104589	98105937	-	1	ciRNA	-	ENST00000254878	RIDA	mRNA	chr8:98104544-98105937	reactive intermediate imine deaminase A homolog [Source:HGNC Symbol;Acc:HGNC:16897]	GO:0005829(cytosol);GO:0005777(peroxisome);GO:0005739(mitochondrion);GO:0005634(nucleus);GO:1902074(response to salt);GO:0090502(RNA phosphodiester bond hydrolysis, endonucleolytic);GO:0070314(G1 to G0 transition);GO:0050680(negative regulation of epithelial cell proliferation);GO:0033993(response to lipid);GO:0030324(lung development);GO:0017148(negative regulation of translation);GO:0007420(bra…	NA
ciRNA1410	3.66667	1.66667	3.66667	1	0.666667	3.33333	7.66667	2	1.33333	0.198235	0.0769303	0.142958	0.0375707	0.0300454	0.152684	0.344335	0.088058	0.0560492	chr3	52746213	52746733	-	1	ciRNA	-	ENST00000233027	NEK4	mRNA	chr3:52746210-52746733	NIMA related kinase 4 [Source:HGNC Symbol;Acc:HGNC:11399]	GO:0000166(nucleotide binding);GO:0004672(protein kinase activity);GO:0004674(protein serine/threonine kinase activity);GO:0004702(signal transducer, downstream of receptor, with serine/threonine kinase activity);GO:0005524(ATP binding);GO:0016301(kinase activity);GO:0016740(transferase activity);GO:0030145(manganese ion binding);GO:0046872(metal ion binding);GO:0000278(mitotic cell cycle);GO:000…	NA
ciRNA1411	52.9583	52.4167	67.8917	87.1583	122.133	64.2583	80.8083	89.0833	115.958	5.27101	4.4542	4.87308	6.0285	10.1334	5.4187	6.68163	7.22082	8.97395	chr3	98516769	98517051	-	1	ciRNA	-	ENST00000502288	CLDND1	mRNA	chr3:98498183-98517051	claudin domain containing 1 [Source:HGNC Symbol;Acc:HGNC:1322]	GO:0016021(integral component of membrane);GO:0016020(membrane);GO:0009986(cell surface);GO:0016324(apical plasma membrane)	NA
ciRNA1412	11.5	11.1667	19.3917	21.825	65.65	13.5083	23.0583	37	26.125	2.41735	2.00403	2.93957	3.18813	11.5037	2.40574	4.02657	6.33393	4.26992	chr3	98516918	98517051	-	1	ciRNA	-	ENST00000502288	CLDND1	mRNA	chr3:98498183-98517051	claudin domain containing 1 [Source:HGNC Symbol;Acc:HGNC:1322]	GO:0016021(integral component of membrane);GO:0016020(membrane);GO:0009986(cell surface);GO:0016324(apical plasma membrane)	NA
ciRNA1413	2.15385	1.41667	1.07692	1.16667	1.16667	1.66026	1.08333	2.39286	1	0.217449	0.12211	0.0784069	0.081852	0.0981859	0.142011	0.0908595	0.196738	0.078499	chr3	138263822	138264100	+	1	ciRNA	-	ENST00000538260	ARMC8	mRNA	chr3:138263821-138264130	armadillo repeat containing 8 [Source:HGNC Symbol;Acc:HGNC:24999]	GO:0005515(protein binding);GO:0043312(neutrophil degranulation);GO:0005576(extracellular region);GO:0035580(specific granule lumen);GO:1904724(tertiary granule lumen)	NA
ciRNA1414	6	7	11.5	11	6.5	19.5	12	6	9.5	0.543422	0.541283	0.751123	0.692339	0.490749	1.49633	0.902887	0.442555	0.669008	chr3	141571069	141571379	+	1	ciRNA	-	ENST00000286364	RASA2	mRNA	chr3:141571068-141571405	RAS p21 protein activator 2 [Source:HGNC Symbol;Acc:HGNC:9872]	GO:0005096(GTPase activator activity);GO:0046872(metal ion binding);GO:0000165(MAPK cascade);GO:0007165(signal transduction);GO:0035556(intracellular signal transduction);GO:0043087(regulation of GTPase activity);GO:0043547(positive regulation of GTPase activity);GO:0046580(negative regulation of Ras protein signal transduction);GO:0005737(cytoplasm);GO:0005829(cytosol);GO:0031235(intrinsic compo…	04010(MAPK signaling pathway);04014(Ras signaling pathway);05203(Viral carcinogenesis)
ciRNA1415	2.01535	2.76608	2.625	5.1261	2.59174	5.35782	2.51827	2.32895	2.27303	0.115851	0.135755	0.10882	0.204775	0.124194	0.260942	0.12026	0.109029	0.101596	chr3	142375989	142376478	-	1	ciRNA	-	ENST00000264951	XRN1	mRNA	chr3:142375944-142376478	5'-3' exoribonuclease 1 [Source:HGNC Symbol;Acc:HGNC:30654]	GO:0002151(G-quadruplex RNA binding);GO:0003676(nucleic acid binding);GO:0003677(DNA binding);GO:0003723(RNA binding);GO:0004518(nuclease activity);GO:0004527(exonuclease activity);GO:0004534(5'-3' exoribonuclease activity);GO:0005515(protein binding);GO:0016787(hydrolase activity);GO:0051880(G-quadruplex DNA binding);GO:0000956(nuclear-transcribed mRNA catabolic process);GO:0016075(rRNA cataboli…	03008(Ribosome biogenesis in eukaryotes);03018(RNA degradation)
ciRNA1416	0	0	0	0	0	0	0	0	1	0	0	0	0	0	0	0	0	0.0386947	chr3	172754661	172755226	+	1	ciRNA	-	ENST00000232458	ECT2	mRNA	chr3:172754660-172755294	epithelial cell transforming 2 [Source:HGNC Symbol;Acc:HGNC:3155]	GO:0004871(signal transducer activity);GO:0005085(guanyl-nucleotide exchange factor activity);GO:0005089(Rho guanyl-nucleotide exchange factor activity);GO:0005096(GTPase activator activity);GO:0005515(protein binding);GO:0042803(protein homodimerization activity);GO:0000902(cell morphogenesis);GO:0000910(cytokinesis);GO:0006810(transport);GO:0007049(cell cycle);GO:0007399(nervous system developm…	NA
ciRNA1417	8.63333	13.7762	15.3571	13.8714	2.23333	23.8143	22.5952	22.4857	15.281	0.673624	0.917716	0.864126	0.752143	0.145262	1.57428	1.46461	1.42882	0.927067	chr3	180607766	180608126	+	1	ciRNA	-	ENST00000296015	TTC14	mRNA	chr3:180607765-180608700	tetratricopeptide repeat domain 14 [Source:HGNC Symbol;Acc:HGNC:24697]	GO:0003676(nucleic acid binding)	NA
ciRNA1418	1	5	4	1	6	14	6	5	13	0.160042	0.683193	0.461659	0.111218	0.80047	1.89831	0.797721	0.651679	1.6177	chr3	184303467	184303642	+	1	ciRNA	-	ENST00000310118	PSMD2	mRNA	chr3:184303466-184303642	proteasome 26S subunit, non-ATPase 2 [Source:HGNC Symbol;Acc:HGNC:9559]	GO:0005515(protein binding);GO:0030234(enzyme regulator activity);GO:0000165(MAPK cascade);GO:0000209(protein polyubiquitination);GO:0002223(stimulatory C-type lectin receptor signaling pathway);GO:0002479(antigen processing and presentation of exogenous peptide antigen via MHC class I, TAP-dependent);GO:0006521(regulation of cellular amino acid metabolic process);GO:0010972(negative regulation o…	03050(Proteasome);05169(Epstein-Barr virus infection)
ciRNA1419	2.65556	2.55556	4.77778	10.7444	9.05556	7.74444	5.88889	8.65556	5.88889	0.0994681	0.0817248	0.129057	0.279674	0.282751	0.245768	0.183243	0.26403	0.171508	chr3	193666390	193667141	+	1	ciRNA	-	ENST00000361150	OPA1	mRNA	chr3:193666389-193667169	OPA1, mitochondrial dynamin like GTPase [Source:HGNC Symbol;Acc:HGNC:8140]	GO:0031314(extrinsic component of mitochondrial inner membrane);GO:0005829(cytosol);GO:0005739(mitochondrion);GO:0005654(nucleoplasm);GO:1900006(positive regulation of dendrite development);GO:0070584(mitochondrion morphogenesis);GO:0061003(positive regulation of dendritic spine morphogenesis);GO:0048312(intracellular distribution of mitochondria);GO:0014042(positive regulation of neuron maturati…	NA
ciRNA142	1.11905	0.5	0.958333	2.83333	0.333333	2.3869	1.83333	1.45238	3.05952	0.0456821	0.0174264	0.0282125	0.0803776	0.0113432	0.082554	0.0621735	0.0482845	0.097112	chr8	102345546	102346235	-	1	ciRNA	-	ENST00000520539	UBR5	mRNA	chr8:102345545-102346235	ubiquitin protein ligase E3 component n-recognin 5 [Source:HGNC Symbol;Acc:HGNC:16806]	GO:0003723(RNA binding);GO:0004842(ubiquitin-protein transferase activity);GO:0005515(protein binding);GO:0008270(zinc ion binding);GO:0016740(transferase activity);GO:0034450(ubiquitin-ubiquitin ligase activity);GO:0043130(ubiquitin binding);GO:0046872(metal ion binding);GO:0000209(protein polyubiquitination);GO:0006281(DNA repair);GO:0006511(ubiquitin-dependent protein catabolic process);GO:000…	04120(Ubiquitin mediated proteolysis)
ciRNA1420	1.06408	0.8125	1.15798	0.918203	1.9182	1.30534	0.864779	0.670036	1.24813	0.150615	0.0981876	0.118201	0.0903175	0.226333	0.156539	0.101687	0.0772364	0.137364	chr3	196062655	196062853	-	1	ciRNA	-	ENST00000420415	TFRC	mRNA	chr3:196062645-196062853	transferrin receptor [Source:HGNC Symbol;Acc:HGNC:11763]	GO:0005886(plasma membrane);GO:0033572(transferrin transport);GO:0006898(receptor-mediated endocytosis);GO:0006879(cellular iron ion homeostasis);GO:0004998(transferrin receptor activity);GO:0001618(virus receptor activity);GO:0001948(glycoprotein binding);GO:0003723(RNA binding);GO:0003725(double-stranded RNA binding);GO:0005515(protein binding);GO:0033570(transferrin transmembrane transporter a…	04066(HIF-1 signaling pathway);04144(Endocytosis);04145(Phagosome);04640(Hematopoietic cell lineage)
ciRNA1421	72	57.1429	189.12	95.25	121.417	126	78.5214	128.083	70.5833	9.21841	6.24634	17.4617	8.47479	12.9587	13.6678	8.35176	13.3551	7.02664	chr2	28799300	28799519	+	1	ciRNA	-	ENST00000462832	SPDYA	mRNA	chr2:28799299-28814612	speedy/RINGO cell cycle regulator family member A [Source:HGNC Symbol;Acc:HGNC:30613]	GO:0019901(protein kinase binding);GO:0000082(G1/S transition of mitotic cell cycle);GO:0006974(cellular response to DNA damage stimulus);GO:0007049(cell cycle);GO:0007140(male meiosis);GO:0007275(multicellular organism development);GO:0008284(positive regulation of cell proliferation);GO:0005634(nucleus);GO:0005654(nucleoplasm);GO:0045737(positive regulation of cyclin-dependent protein serine/th…	04114(Oocyte meiosis);04914(Progesterone-mediated oocyte maturation)
ciRNA1422	1	0.75	0	0	0.95	2	2.5	0	0	0.0210991	0.0135103	0	0	0.0167089	0.035752	0.0438199	0	0	chr2	33515207	33516541	+	1	ciRNA	-	ENST00000402538	RASGRP3	mRNA	chr2:33515206-33516541	RAS guanyl releasing protein 3 [Source:HGNC Symbol;Acc:HGNC:14545]	GO:0004871(signal transducer activity);GO:0005085(guanyl-nucleotide exchange factor activity);GO:0005088(Ras guanyl-nucleotide exchange factor activity);GO:0005096(GTPase activator activity);GO:0005509(calcium ion binding);GO:0005515(protein binding);GO:0019992(diacylglycerol binding);GO:0046872(metal ion binding);GO:0000165(MAPK cascade);GO:0007264(small GTPase mediated signal transduction);GO:0…	04010(MAPK signaling pathway);04014(Ras signaling pathway);04015(Rap1 signaling pathway);04662(B cell receptor signaling pathway);05200(Pathways in cancer)
ciRNA1423	2.66667	5.33333	2	2	0	3.66667	1	1.33333	2.33333	0.197147	0.336636	0.10663	0.102752	0	0.229667	0.0614169	0.0802769	0.134128	chr2	44218079	44218459	+	1	ciRNA	-	ENST00000419807	PPM1B	mRNA	chr2:44218078-44218479	protein phosphatase, Mg2+/Mn2+ dependent 1B [Source:HGNC Symbol;Acc:HGNC:9276]	GO:0006470(protein dephosphorylation);GO:0046872(metal ion binding);GO:0043169(cation binding);GO:0030145(manganese ion binding);GO:0016787(hydrolase activity);GO:0004722(protein serine/threonine phosphatase activity);GO:0004721(phosphoprotein phosphatase activity);GO:0003824(catalytic activity);GO:0000287(magnesium ion binding);GO:0005515(protein binding);GO:0006499(N-terminal protein myristoyla…	04010(MAPK signaling pathway)
ciRNA1424	17	24	41	32	0.333333	46	17	29.5	23	0.184455	0.222327	0.320814	0.241286	0.00301495	0.422868	0.153235	0.260672	0.19404	chr2	69807997	69810592	+	1	ciRNA	-	ENST00000409920	ANXA4	mRNA	chr2:69807996-69810593	annexin A4 [Source:HGNC Symbol;Acc:HGNC:542]	GO:0005509(calcium ion binding);GO:0005544(calcium-dependent phospholipid binding);GO:0050819(negative regulation of coagulation);GO:0004859(phospholipase inhibitor activity);GO:0005515(protein binding);GO:0042802(identical protein binding);GO:0048306(calcium-dependent protein binding);GO:0051059(NF-kappaB binding);GO:0006357(regulation of transcription from RNA polymerase II promoter);GO:0007165…	NA
ciRNA1425	23.5	18	52	12	7	68.75	87.1667	46	30	0.457136	0.298944	0.729472	0.162218	0.113511	1.13307	1.40862	0.728729	0.453754	chr2	71433284	71434731	+	1	ciRNA	-	ENST00000264447	ZNF638	mRNA	chr2:71433283-71434741	zinc finger protein 638 [Source:HGNC Symbol;Acc:HGNC:17894]	GO:0008380(RNA splicing);GO:0043231(intracellular membrane-bounded organelle);GO:0005654(nucleoplasm);GO:0003676(nucleic acid binding);GO:0000166(nucleotide binding);GO:0003677(DNA binding);GO:0003690(double-stranded DNA binding);GO:0003723(RNA binding);GO:0008270(zinc ion binding);GO:0046872(metal ion binding);GO:0006351(transcription, DNA-templated);GO:0006355(regulation of transcription, DNA-t…	NA
ciRNA1426	54	24	48	67.7222	17.3333	66	38	62.2857	34	0.956026	0.362767	0.612837	0.833197	0.255811	0.989979	0.55889	0.898038	0.468033	chr2	127501224	127502814	-	1	ciRNA	-	ENST00000295321	IWS1	mRNA	chr2:127498237-127502814	IWS1, SUPT6H interacting protein [Source:HGNC Symbol;Acc:HGNC:25467]	GO:0005515(protein binding);GO:0006351(transcription, DNA-templated);GO:0006355(regulation of transcription, DNA-templated);GO:0006366(transcription from RNA polymerase II promoter);GO:0006368(transcription elongation from RNA polymerase II promoter);GO:0006397(mRNA processing);GO:0006810(transport);GO:0008380(RNA splicing);GO:0010793(regulation of mRNA export from nucleus);GO:0032784(regulation …	NA
ciRNA1427	3.5	2	0.5	0	2.5	5	9	4.5	6.5	0.323232	0.157694	0.0333	0	0.192463	0.391221	0.690487	0.338446	0.466747	chr2	169808554	169808858	+	1	ciRNA	-	ENST00000260956	SSB	mRNA	chr2:169808553-169808859	Sjogren syndrome antigen B [Source:HGNC Symbol;Acc:HGNC:11316]	GO:0030529(intracellular ribonucleoprotein complex);GO:0005634(nucleus);GO:0006396(RNA processing);GO:0003723(RNA binding);GO:0003676(nucleic acid binding);GO:0000166(nucleotide binding);GO:0000049(tRNA binding);GO:0003729(mRNA binding);GO:0005515(protein binding);GO:0006400(tRNA modification);GO:0008334(histone mRNA metabolic process);GO:0075522(IRES-dependent viral translational initiation);GO:…	05322(Systemic lupus erythematosus)
ciRNA1428	34.75	16	60.1667	75	13	56	90.2	56	54.5	2.66707	1.04843	3.33015	4.0002	0.831733	3.64145	5.75113	3.50025	3.25236	chr2	177232025	177232391	-	1	ciRNA	-	ENST00000458603	NFE2L2	mRNA	chr2:177227953-177232391	nuclear factor, erythroid 2 like 2 [Source:HGNC Symbol;Acc:HGNC:7782]	GO:0000976(transcription regulatory region sequence-specific DNA binding);GO:0001102(RNA polymerase II activating transcription factor binding);GO:0003677(DNA binding);GO:0003700(transcription factor activity, sequence-specific DNA binding);GO:0005515(protein binding);GO:0019904(protein domain specific binding);GO:0043565(sequence-specific DNA binding);GO:0044212(transcription regulatory region D…	04141(Protein processing in endoplasmic reticulum)
ciRNA1429	0.25	0.75	1.5	0.5	2.25	5.5	4.5	3.75	6	0.018196	0.0466054	0.0787325	0.0252898	0.136514	0.339159	0.272091	0.222278	0.339554	chr2	179973247	179973633	-	1	ciRNA	-	ENST00000410053	CWC22	mRNA	chr2:179973246-179973633	CWC22 spliceosome associated protein homolog [Source:HGNC Symbol;Acc:HGNC:29322]	GO:0003723(RNA binding);GO:0005515(protein binding);GO:0000398(mRNA splicing, via spliceosome);GO:0006397(mRNA processing);GO:0008380(RNA splicing);GO:0048024(regulation of mRNA splicing, via spliceosome);GO:0005634(nucleus);GO:0005654(nucleoplasm);GO:0005681(spliceosomal complex);GO:0005829(cytosol);GO:0016607(nuclear speck);GO:0071006(U2-type catalytic step 1 spliceosome);GO:0071013(catalytic s…	NA
ciRNA143	6.86111	3.25	12.3553	7.57143	6.66667	9.25	11.25	11.5	7.25	0.160648	0.0649687	0.208622	0.123197	0.130122	0.183497	0.218826	0.219285	0.13199	chr8	132824061	132825263	+	1	ciRNA	-	ENST00000220847	PHF20L1	mRNA	chr8:132824060-132825263	PHD finger protein 20-like 1 [Source:HGNC Symbol;Acc:HGNC:24280]	GO:0005634(nucleus);GO:0006355(regulation of transcription, DNA-templated);GO:0046872(metal ion binding);GO:0005515(protein binding)	NA
ciRNA1430	24	19	36	50	7	62	21.3333	40	35	2.75925	1.86498	2.98476	3.99476	0.67087	6.03918	2.03754	3.74516	3.12874	chr2	190500277	190500521	+	1	ciRNA	-	ENST00000412482	MFSD6	mRNA	chr2:190500276-190504995	major facilitator superfamily domain containing 6 [Source:HGNC Symbol;Acc:HGNC:24711]	GO:0016021(integral component of membrane);GO:0016020(membrane)	NA
ciRNA1431	24.9843	24.2917	28.4222	32.7875	58.5965	40.7985	30.5672	33.95	39.6833	2.50442	2.07892	2.05459	2.28396	4.89634	3.46489	2.54543	2.77147	3.09293	chr2	200854723	200855003	-	1	ciRNA	-	ENST00000321356	CLK1	mRNA	chr2:200854695-200855003	CDC like kinase 1 [Source:HGNC Symbol;Acc:HGNC:2068]	GO:0000166(nucleotide binding);GO:0004672(protein kinase activity);GO:0004674(protein serine/threonine kinase activity);GO:0004712(protein serine/threonine/tyrosine kinase activity);GO:0004713(protein tyrosine kinase activity);GO:0004715(non-membrane spanning protein tyrosine kinase activity);GO:0005515(protein binding);GO:0005524(ATP binding);GO:0016301(kinase activity);GO:0016740(transferase ac…	05134(Legionellosis)
ciRNA1432	2	7	11	13	0	1	3	7	9	0.299653	0.895419	1.18853	1.35354	0	0.126939	0.373401	0.854116	1.04846	chr2	219233944	219234131	+	1	ciRNA	-	ENST00000323348	ANKZF1	mRNA	chr2:219233943-219234132	ankyrin repeat and zinc finger domain containing 1 [Source:HGNC Symbol;Acc:HGNC:25527]	GO:0046872(metal ion binding);GO:0004843(thiol-dependent ubiquitin-specific protease activity);GO:0005515(protein binding);GO:0030433(ER-associated ubiquitin-dependent protein catabolic process);GO:0071630(ubiquitin-dependent catabolism of misfolded proteins by nucleus-associated proteasome);GO:0072671(mitochondria-associated ubiquitin-dependent protein catabolic process);GO:0016020(membrane);GO:…	NA
ciRNA1433	0	0	0	0	0	1	13	0	4	0	0	0	0	0	0.157003	2.0013	0	0.576348	chr2	231062322	231062473	+	1	ciRNA	-	ENST00000373635	PSMD1	mRNA	chr2:231062321-231062505	proteasome 26S subunit, non-ATPase 1 [Source:HGNC Symbol;Acc:HGNC:9554]	GO:0030234(enzyme regulator activity);GO:0000165(MAPK cascade);GO:0000209(protein polyubiquitination);GO:0002223(stimulatory C-type lectin receptor signaling pathway);GO:0002479(antigen processing and presentation of exogenous peptide antigen via MHC class I, TAP-dependent);GO:0006521(regulation of cellular amino acid metabolic process);GO:0010972(negative regulation of G2/M transition of mitotic…	03050(Proteasome);05169(Epstein-Barr virus infection)
ciRNA1434	140	141	208	157	73	153	289	159	156	3.37912	2.90559	3.62048	2.63339	1.46879	3.12876	5.79482	3.12538	2.92767	chr1	24842588	24843754	+	1	ciRNA	-	ENST00000488683	CLIC4	mRNA	chr1:24842587-24844128	chloride intracellular channel 4 [Source:HGNC Symbol;Acc:HGNC:13518]	GO:0005244(voltage-gated ion channel activity);GO:0005254(chloride channel activity);GO:0001525(angiogenesis);GO:0001886(endothelial cell morphogenesis);GO:0006810(transport);GO:0006811(ion transport);GO:0006821(chloride transport);GO:0007035(vacuolar acidification);GO:0009566(fertilization);GO:0030216(keratinocyte differentiation);GO:0034765(regulation of ion transmembrane transport);GO:0035264(…	NA
ciRNA1435	24.8025	16.0667	28.4451	29.2616	8.63737	29.8484	41.4647	36.9624	45.942	3.45852	1.91276	2.86042	2.83553	1.00401	3.52632	4.8033	4.19745	4.98112	chr1	25244252	25244453	-	1	ciRNA	-	ENST00000566395	RSRP1	mRNA	chr1:25243633-25244453	arginine and serine rich protein 1 [Source:HGNC Symbol;Acc:HGNC:25234]	GO:0005515(protein binding)	NA
ciRNA1436	95	99	80.5	64.5	49	70	119.545	29	84	5.26752	4.6866	3.21889	2.48532	2.26485	3.28841	5.50658	1.30952	3.62146	chr1	29165382	29165889	-	1	ciRNA	-	ENST00000634348	SRSF4	mRNA	chr1:29160517-29165889	serine and arginine rich splicing factor 4 [Source:HGNC Symbol;Acc:HGNC:10786]	GO:0000166(nucleotide binding);GO:0003676(nucleic acid binding);GO:0003723(RNA binding);GO:0005515(protein binding);GO:1990825(sequence-specific mRNA binding);GO:0000375(RNA splicing, via transesterification reactions);GO:0000398(mRNA splicing, via spliceosome);GO:0006369(termination of RNA polymerase II transcription);GO:0006397(mRNA processing);GO:0006405(RNA export from nucleus);GO:0006406(mRN…	03040(Spliceosome);05168(Herpes simplex infection)
ciRNA1437	7.41667	5.58333	15.8333	10.6667	2.41667	3.91667	6.58333	6.66667	9.66667	0.616248	0.396078	0.948738	0.615908	0.167388	0.275721	0.454421	0.451113	0.624518	chr1	32668399	32668737	+	1	ciRNA	-	ENST00000414241	RBBP4	mRNA	chr1:32668398-32668738	RB binding protein 4, chromatin remodeling factor [Source:HGNC Symbol;Acc:HGNC:9887]	GO:0000978(RNA polymerase II core promoter proximal region sequence-specific DNA binding);GO:0000980(RNA polymerase II distal enhancer sequence-specific DNA binding);GO:0008094(DNA-dependent ATPase activity);GO:0031492(nucleosomal DNA binding);GO:0004407(histone deacetylase activity);GO:0005515(protein binding);GO:0042393(histone binding);GO:0042826(histone deacetylase binding);GO:0006260(DNA rep…	NA
ciRNA1438	1214.9	727.083	1494.58	1545	298.5	1628	1831.48	1359.17	2587.58	15.0751	7.70273	13.3742	13.3226	3.08763	17.1151	18.8794	13.7348	24.9652	chr1	35184731	35187000	-	1	ciRNA	-	ENST00000460428	SFPQ	mRNA	chr1:35178036-35187000	splicing factor proline and glutamine rich [Source:HGNC Symbol;Acc:HGNC:10774]	GO:0000166(nucleotide binding);GO:0000976(transcription regulatory region sequence-specific DNA binding);GO:0000980(RNA polymerase II distal enhancer sequence-specific DNA binding);GO:0001047(core promoter binding);GO:0003676(nucleic acid binding);GO:0003677(DNA binding);GO:0003682(chromatin binding);GO:0003723(RNA binding);GO:0005515(protein binding);GO:0042803(protein homodimerization activity)…	NA
ciRNA1439	0	0	0	0.461538	0.153846	0.230769	0.125	0.0769231	0	0	0	0	0.0636218	0.0254393	0.038783	0.0205984	0.0124264	0	chr1	45642285	45642426	-	1	ciRNA	-	ENST00000290795	GPBP1L1	mRNA	chr1:45640403-45642426	GC-rich promoter binding protein 1 like 1 [Source:HGNC Symbol;Acc:HGNC:28843]	GO:0003677(DNA binding);GO:0003700(transcription factor activity, sequence-specific DNA binding);GO:0006351(transcription, DNA-templated);GO:0006355(regulation of transcription, DNA-templated);GO:0045893(positive regulation of transcription, DNA-templated);GO:0005634(nucleus)	NA
ciRNA144	4.2	1.4	1.66667	6	4.2	3.6	4.4	4.6	1.2	0.224059	0.0637647	0.0641193	0.222435	0.186776	0.162712	0.194999	0.199848	0.0497755	chrX	55020524	55021051	-	1	ciRNA	-	ENST00000396198	ALAS2	mRNA	chrX:55020504-55021051	5'-aminolevulinate synthase 2 [Source:HGNC Symbol;Acc:HGNC:397]	GO:0003824(catalytic activity);GO:0003870(5-aminolevulinate synthase activity);GO:0005515(protein binding);GO:0016594(glycine binding);GO:0016740(transferase activity);GO:0016746(transferase activity, transferring acyl groups);GO:0030170(pyridoxal phosphate binding);GO:0050662(coenzyme binding);GO:0001666(response to hypoxia);GO:0006778(porphyrin-containing compound metabolic process);GO:0006782(…	00260(Glycine, serine and threonine metabolism);00860(Porphyrin and chlorophyll metabolism)
ciRNA1440	9.9011	10.0909	16.3333	16.2857	3.66667	11	7.09524	7.97619	8.5	0.0911696	0.0793299	0.10846	0.104211	0.0281448	0.0858154	0.054275	0.0598126	0.0608566	chr1	109579362	109582420	+	1	ciRNA	-	ENST00000369851	GNAI3	mRNA	chr1:109579361-109582436	G protein subunit alpha i3 [Source:HGNC Symbol;Acc:HGNC:4387]	GO:0000166(nucleotide binding);GO:0001664(G-protein coupled receptor binding);GO:0003924(GTPase activity);GO:0004871(signal transducer activity);GO:0005515(protein binding);GO:0005525(GTP binding);GO:0019001(guanyl nucleotide binding);GO:0019003(GDP binding);GO:0019904(protein domain specific binding);GO:0031683(G-protein beta/gamma-subunit complex binding);GO:0031821(G-protein coupled serotonin …	04015(Rap1 signaling pathway);04022(cGMP - PKG signaling pathway);04024(cAMP signaling pathway);04062(Chemokine signaling pathway);04071(Sphingolipid signaling pathway);04261(Adrenergic signaling in cardiomyocytes);04360(Axon guidance);04530(Tight junction);04540(Gap junction);04611(Platelet activation);04670(Leukocyte transendothelial migration);04713(Circadian entrainment);04723(Retrograde endo…
ciRNA1441	13.3333	16.1667	8.66667	4.33333	1	17.3333	19	17.6667	21	0.787348	0.815058	0.369069	0.177824	0.0492253	0.867193	0.932069	0.849597	0.964204	chr1	111182319	111182795	+	1	ciRNA	-	ENST00000498239	CEPT1	mRNA	chr1:111182318-111182798	choline/ethanolamine phosphotransferase 1 [Source:HGNC Symbol;Acc:HGNC:24289]	GO:0016021(integral component of membrane);GO:0016020(membrane);GO:0008654(phospholipid biosynthetic process);GO:0016780(phosphotransferase activity, for other substituted phosphate groups);GO:0016740(transferase activity);GO:0004142(diacylglycerol cholinephosphotransferase activity);GO:0004307(ethanolaminephosphotransferase activity);GO:0046872(metal ion binding);GO:0006629(lipid metabolic proce…	00564(Glycerophospholipid metabolism);00565(Ether lipid metabolism)
ciRNA1442	39	18	65	78	2	49	58	66	54	1.72996	0.681687	2.07928	2.4044	0.0739542	1.84151	2.13731	2.38422	1.86247	chr1	116387492	116388126	+	1	ciRNA	-	ENST00000418797	ATP1A1	mRNA	chr1:116387491-116388130	ATPase Na+/K+ transporting subunit alpha 1 [Source:HGNC Symbol;Acc:HGNC:799]	GO:0000166(nucleotide binding);GO:0046872(metal ion binding);GO:0016020(membrane);GO:0016021(integral component of membrane);GO:0005391(sodium:potassium-exchanging ATPase activity);GO:0005515(protein binding);GO:0005524(ATP binding);GO:0016787(hydrolase activity);GO:0030955(potassium ion binding);GO:0031402(sodium ion binding);GO:0051087(chaperone binding);GO:1990239(steroid hormone binding);GO:0…	04022(cGMP - PKG signaling pathway);04024(cAMP signaling pathway);04260(Cardiac muscle contraction);04261(Adrenergic signaling in cardiomyocytes);04911(Insulin secretion);04918(Thyroid hormone synthesis);04919(Thyroid hormone signaling pathway);04960(Aldosterone-regulated sodium reabsorption);04961(Endocrine and other factor-regulated calcium reabsorption);04964(Proximal tubule bicarbonate reclam…
ciRNA1443	38	45	55	54	10	53	78	53	50	6.01326	6.07965	6.27648	5.93828	1.31913	7.10572	10.2539	6.83018	6.15203	chr1	153942378	153942555	-	1	ciRNA	-	ENST00000361217	DENND4B	mRNA	chr1:153942356-153942555	DENN domain containing 4B [Source:HGNC Symbol;Acc:HGNC:29044]	GO:0005085(guanyl-nucleotide exchange factor activity);GO:0017112(Rab guanyl-nucleotide exchange factor activity);GO:0032483(regulation of Rab protein signal transduction);GO:0043547(positive regulation of GTPase activity);GO:0061024(membrane organization);GO:0005634(nucleus);GO:0005794(Golgi apparatus);GO:0005829(cytosol)	NA
ciRNA1444	7	6.5	2	3.5	11	6	1.44444	5	5.5	0.138853	0.110081	0.0286098	0.0482466	0.181891	0.100836	0.0238026	0.0807715	0.0848286	chr1	158611397	158612816	-	1	ciRNA	-	ENST00000368147	SPTA1	mRNA	chr1:158611389-158612816	spectrin alpha, erythrocytic 1 [Source:HGNC Symbol;Acc:HGNC:11272]	GO:0003779(actin binding);GO:0005088(Ras guanyl-nucleotide exchange factor activity);GO:0005200(structural constituent of cytoskeleton);GO:0005509(calcium ion binding);GO:0005515(protein binding);GO:0046872(metal ion binding);GO:0046982(protein heterodimerization activity);GO:0051015(actin filament binding);GO:0000165(MAPK cascade);GO:0002260(lymphocyte homeostasis);GO:0006779(porphyrin-containin…	NA
ciRNA1445	14.6859	6.56892	13.3634	15.7731	38.8768	16.8947	9.30263	20.7679	9.31579	0.288266	0.110085	0.189164	0.215155	0.636129	0.280965	0.151693	0.331985	0.142179	chr1	158674706	158676140	-	1	ciRNA	-	ENST00000368147	SPTA1	mRNA	chr1:158674675-158676140	spectrin alpha, erythrocytic 1 [Source:HGNC Symbol;Acc:HGNC:11272]	GO:0003779(actin binding);GO:0005088(Ras guanyl-nucleotide exchange factor activity);GO:0005200(structural constituent of cytoskeleton);GO:0005509(calcium ion binding);GO:0005515(protein binding);GO:0046872(metal ion binding);GO:0046982(protein heterodimerization activity);GO:0051015(actin filament binding);GO:0000165(MAPK cascade);GO:0002260(lymphocyte homeostasis);GO:0006779(porphyrin-containin…	NA
ciRNA1446	1.5	4	0.5	1.5	9	8	7.64286	4.5	4	0.299653	0.682224	0.0720318	0.208237	1.49875	1.35401	1.26838	0.732099	0.621311	chr1	161166673	161166813	+	1	ciRNA	-	ENST00000367999	PPOX	mRNA	chr1:161166672-161166839	protoporphyrinogen oxidase [Source:HGNC Symbol;Acc:HGNC:9280]	GO:0004729(oxygen-dependent protoporphyrinogen oxidase activity);GO:0016491(oxidoreductase activity);GO:0050660(flavin adenine dinucleotide binding);GO:0006779(porphyrin-containing compound biosynthetic process);GO:0006782(protoporphyrinogen IX biosynthetic process);GO:0006783(heme biosynthetic process);GO:0055114(oxidation-reduction process);GO:0005739(mitochondrion);GO:0005743(mitochondrial inn…	00860(Porphyrin and chlorophyll metabolism)
ciRNA1447	0.650794	0.857143	0.285714	0.222222	0	3.57143	1.28571	2.42857	0.857143	0.0500851	0.0563195	0.0158571	0.0118848	0	0.23287	0.0822008	0.152211	0.0512909	chr1	171571422	171571787	+	1	ciRNA	-	ENST00000367742	PRRC2C	mRNA	chr1:171571421-171574926	proline rich coiled-coil 2C [Source:HGNC Symbol;Acc:HGNC:24903]	GO:0003723(RNA binding);GO:0008022(protein C-terminus binding);GO:0002244(hematopoietic progenitor cell differentiation);GO:0016020(membrane)	NA
ciRNA1448	6	0	7	0	0	8	1	7	9	1.11923	0	0.941661	0	0	1.26434	0.154966	1.0634	1.30537	chr1	173753308	173753458	+	1	ciRNA	-	ENST00000209884	KLHL20	mRNA	chr1:173753307-173755922	kelch like family member 20 [Source:HGNC Symbol;Acc:HGNC:25056]	GO:0005829(cytosol);GO:0005794(Golgi apparatus);GO:0004842(ubiquitin-protein transferase activity);GO:0003779(actin binding);GO:0005515(protein binding);GO:0019964(interferon-gamma binding);GO:0006810(transport);GO:0006895(Golgi to endosome transport);GO:0007010(cytoskeleton organization);GO:0015031(protein transport);GO:0016567(protein ubiquitination);GO:0035455(response to interferon-alpha);GO:…	NA
ciRNA1449	268.533	170.5	500.567	172	141	145	148	138.5	248.5	2.54077	1.37731	3.41552	1.13093	1.11211	1.16236	1.16331	1.0672	1.82817	chr1	183574622	183577598	-	1	ciRNA	-	ENST00000413720	NCF2	mRNA	chr1:183573292-183577598	neutrophil cytosolic factor 2 [Source:HGNC Symbol;Acc:HGNC:7661]	GO:0055114(oxidation-reduction process);GO:0005515(protein binding);GO:0008022(protein C-terminus binding);GO:0009055(electron carrier activity);GO:0000302(response to reactive oxygen species);GO:0002479(antigen processing and presentation of exogenous peptide antigen via MHC class I, TAP-dependent);GO:0006801(superoxide metabolic process);GO:0006968(cellular defense response);GO:0042554(superoxi…	04145(Phagosome);04380(Osteoclast differentiation);04670(Leukocyte transendothelial migration);05140(Leishmaniasis)
ciRNA145	10	10	14	14	6	7	3	2	0	0.457262	0.390396	0.461659	0.444871	0.228706	0.271187	0.11396	0.0744776	0	chrX	74281086	74281701	-	1	ciRNA	lincRNA	ENST00000603672	FTX	lncRNA	chrX:74281085-74281701	FTX transcript, XIST regulator (non-protein coding) [Source:HGNC Symbol;Acc:HGNC:37190]	NA	NA
ciRNA1450	5	0	2	0	0	8	0	0	0	0.0801575	0	0.0231223	0	0	0.10866	0	0	0	chr1	212101085	212102841	+	1	ciRNA	-	ENST00000542077	DTL	mRNA	chr1:212101084-212102841	denticleless E3 ubiquitin protein ligase homolog [Source:HGNC Symbol;Acc:HGNC:30288]	GO:0004842(ubiquitin-protein transferase activity);GO:0005515(protein binding);GO:0000209(protein polyubiquitination);GO:0006260(DNA replication);GO:0006511(ubiquitin-dependent protein catabolic process);GO:0006513(protein monoubiquitination);GO:0006974(cellular response to DNA damage stimulus);GO:0009411(response to UV);GO:0016567(protein ubiquitination);GO:0019985(translesion synthesis);GO:0031…	NA
ciRNA1451	50	22	82	74	24	83	76.5	62.5	109.2	1.50306	0.564637	1.77766	1.54589	0.601421	2.11393	1.91044	1.53009	2.55241	chr1	229499819	229500755	-	1	ciRNA	-	ENST00000261396	NUP133	mRNA	chr1:229499818-229500755	nucleoporin 133 [Source:HGNC Symbol;Acc:HGNC:18016]	GO:0000777(condensed chromosome kinetochore);GO:0000940(condensed chromosome outer kinetochore);GO:0005487(nucleocytoplasmic transporter activity);GO:0005515(protein binding);GO:0017056(structural constituent of nuclear pore);GO:0000972(transcription-dependent tethering of RNA polymerase II gene DNA at nuclear periphery);GO:0006325(chromatin organization);GO:0006355(regulation of transcription, D…	03013(RNA transport)
ciRNA1452	35	20	53.5	41	4.5	86	84.5	40.5	59.5	3.76282	1.83576	4.14788	3.06316	0.40329	7.83338	7.54689	3.54593	4.97375	chr1	244855642	244855903	-	1	ciRNA	-	ENST00000475997	HNRNPU	mRNA	chr1:244855608-244855903	heterogeneous nuclear ribonucleoprotein U [Source:HGNC Symbol;Acc:HGNC:5048]	GO:0005634(nucleus);GO:0005697(telomerase holoenzyme complex);GO:0000166(nucleotide binding);GO:0001047(core promoter binding);GO:0003677(DNA binding);GO:0003723(RNA binding);GO:0005515(protein binding);GO:0005524(ATP binding);GO:0070034(telomerase RNA binding);GO:0000398(mRNA splicing, via spliceosome);GO:0001649(osteoblast differentiation);GO:0006396(RNA processing);GO:0006397(mRNA processing);…	03040(Spliceosome)
ciRNA1453	7.5	7	13.7333	17.5	3.06667	24.3333	39.0571	25.1	21.3333	0.489017	0.389673	0.645752	0.792941	0.166682	1.34422	2.11558	1.3328	1.08154	chr1	244858843	244859274	-	1	ciRNA	-	ENST00000638716	HNRNPU	mRNA	chr1:244858835-244859274	heterogeneous nuclear ribonucleoprotein U [Source:HGNC Symbol;Acc:HGNC:5048]	GO:0005634(nucleus);GO:0005697(telomerase holoenzyme complex);GO:0000166(nucleotide binding);GO:0001047(core promoter binding);GO:0003677(DNA binding);GO:0003723(RNA binding);GO:0005515(protein binding);GO:0005524(ATP binding);GO:0070034(telomerase RNA binding);GO:0000398(mRNA splicing, via spliceosome);GO:0001649(osteoblast differentiation);GO:0006396(RNA processing);GO:0006397(mRNA processing);…	03040(Spliceosome)
ciRNA1454	8.09627	5.75325	11.7743	7.36025	0.84058	11.9815	11.7778	5.7093	4.84434	0.129134	0.0783445	0.135431	0.0815809	0.0111762	0.161909	0.156058	0.0741598	0.0600776	chr9	5078445	5080210	+	1	ciRNA	-	ENST00000381652	JAK2	mRNA	chr9:5078444-5080228	Janus kinase 2 [Source:HGNC Symbol;Acc:HGNC:6192]	GO:0016020(membrane);GO:0005856(cytoskeleton);GO:0035556(intracellular signal transduction);GO:0018108(peptidyl-tyrosine phosphorylation);GO:0016310(phosphorylation);GO:0006468(protein phosphorylation);GO:0042393(histone binding);GO:0016740(transferase activity);GO:0016301(kinase activity);GO:0005524(ATP binding);GO:0004715(non-membrane spanning protein tyrosine kinase activity);GO:0004713(protei…	04062(Chemokine signaling pathway);04151(PI3K-Akt signaling pathway);04550(Signaling pathways regulating pluripotency of stem cells);04630(Jak-STAT signaling pathway);04725(Cholinergic synapse);04917(Prolactin signaling pathway);04920(Adipocytokine signaling pathway);05140(Leishmaniasis);05145(Toxoplasmosis);05152(Tuberculosis);05162(Measles);05164(Influenza A);05168(Herpes simplex infection)
ciRNA1455	0.29	0	0.538333	0	0.625	0.75	0.5	0.375	0.625	0.0268702	0	0.0359709	0	0.048274	0.0588762	0.0384866	0.0282966	0.0450272	chr9	19086787	19087090	-	1	ciRNA	-	ENST00000380502	HAUS6	mRNA	chr9:19086782-19087090	HAUS augmin like complex subunit 6 [Source:HGNC Symbol;Acc:HGNC:25948]	GO:0003674(molecular_function);GO:0000086(G2/M transition of mitotic cell cycle);GO:0007049(cell cycle);GO:0007067(mitotic nuclear division);GO:0051225(spindle assembly);GO:0051297(centrosome organization);GO:0051301(cell division);GO:0097711(ciliary basal body docking);GO:0005737(cytoplasm);GO:0005813(centrosome);GO:0005815(microtubule organizing center);GO:0005819(spindle);GO:0005829(cytosol);G…	NA
ciRNA1456	9	2	4	0	0	1	8	1	12	1.49121	0.282922	0.477952	0	0	0.140379	1.10117	0.134936	1.54597	chr9	35751755	35751924	+	1	ciRNA	-	ENST00000378078	RGP1	mRNA	chr9:35751754-35751955	RGP1 homolog, RAB6A GEF complex partner 1 [Source:HGNC Symbol;Acc:HGNC:21965]	GO:0005085(guanyl-nucleotide exchange factor activity);GO:0005515(protein binding);GO:0017112(Rab guanyl-nucleotide exchange factor activity);GO:0017137(Rab GTPase binding);GO:0042147(retrograde transport, endosome to Golgi);GO:0043547(positive regulation of GTPase activity);GO:0061024(membrane organization);GO:1903363(negative regulation of cellular protein catabolic process);GO:0000139(Golgi me…	NA
ciRNA1457	3	3	7	25	4	5	4	7	5	0.0929616	0.0793677	0.156426	0.538348	0.103324	0.131268	0.10297	0.176649	0.120469	chr9	37762686	37763594	+	1	ciRNA	-	ENST00000537911	TRMT10B	mRNA	chr9:37762685-37763628	tRNA methyltransferase 10B [Source:HGNC Symbol;Acc:HGNC:26454]	GO:0008168(methyltransferase activity);GO:0016740(transferase activity);GO:0032259(methylation)	NA
ciRNA1458	11.3333	8.33333	21	12.3333	3.33333	14.3333	20.4	5.66667	10.6667	0.323763	0.203249	0.432629	0.244844	0.0793795	0.346914	0.484134	0.131834	0.23693	chr9	79704903	79705888	+	1	ciRNA	-	ENST00000376544	TLE4	mRNA	chr9:79704902-79708117	transducin like enhancer of split 4 [Source:HGNC Symbol;Acc:HGNC:11840]	GO:0003674(molecular_function);GO:0005515(protein binding);GO:0006351(transcription, DNA-templated);GO:0006355(regulation of transcription, DNA-templated);GO:0008150(biological_process);GO:0016055(Wnt signaling pathway);GO:1904837(beta-catenin-TCF complex assembly);GO:0005634(nucleus);GO:0005654(nucleoplasm);GO:0003682(chromatin binding);GO:0003705(transcription factor activity, RNA polymerase II…	NA
ciRNA1459	28.2412	10.2	45.3187	46.2	8.2	46.0587	55.3	47.702	57.5111	0.943629	0.290977	1.092	1.07276	0.228398	1.30388	1.53501	1.29803	1.49414	chr9	83974619	83975461	-	1	ciRNA	-	ENST00000376281	HNRNPK	mRNA	chr9:83974589-83975461	heterogeneous nuclear ribonucleoprotein K [Source:HGNC Symbol;Acc:HGNC:5044]	GO:0000978(RNA polymerase II core promoter proximal region sequence-specific DNA binding);GO:0001077(transcriptional activator activity, RNA polymerase II core promoter proximal region sequence-specific binding);GO:0003676(nucleic acid binding);GO:0003677(DNA binding);GO:0003697(single-stranded DNA binding);GO:0003723(RNA binding);GO:0005515(protein binding);GO:0045296(cadherin binding);GO:000039…	03040(Spliceosome);05168(Herpes simplex infection);05203(Viral carcinogenesis);05206(MicroRNAs in cancer)
ciRNA146	13	10.1667	13.3333	20.3333	10.6667	30.3333	36	34.6667	40.6667	0.976469	0.651979	0.722239	1.06136	0.667889	1.93037	2.24638	2.12059	2.37506	chr13	27253844	27254218	+	1	ciRNA	-	ENST00000311549	RPL21	mRNA	chr13:27253843-27254219	ribosomal protein L21 [Source:HGNC Symbol;Acc:HGNC:10313]	GO:0003723(RNA binding);GO:0003735(structural constituent of ribosome);GO:0005515(protein binding);GO:0000184(nuclear-transcribed mRNA catabolic process, nonsense-mediated decay);GO:0006364(rRNA processing);GO:0006412(translation);GO:0006413(translational initiation);GO:0006614(SRP-dependent cotranslational protein targeting to membrane);GO:0019083(viral transcription);GO:0005622(intracellular);G…	03010(Ribosome)
ciRNA1460	27.0407	20.8214	45.2946	39.2176	20.8839	45.2542	47.5107	37.701	45.6726	0.605456	0.39803	0.731374	0.610221	0.389797	0.85848	0.883738	0.687462	0.79514	chr9	83975737	83976994	-	1	ciRNA	-	ENST00000376281	HNRNPK	mRNA	chr9:83975505-83976994	heterogeneous nuclear ribonucleoprotein K [Source:HGNC Symbol;Acc:HGNC:5044]	GO:0000978(RNA polymerase II core promoter proximal region sequence-specific DNA binding);GO:0001077(transcriptional activator activity, RNA polymerase II core promoter proximal region sequence-specific binding);GO:0003676(nucleic acid binding);GO:0003677(DNA binding);GO:0003697(single-stranded DNA binding);GO:0003723(RNA binding);GO:0005515(protein binding);GO:0045296(cadherin binding);GO:000039…	03040(Spliceosome);05168(Herpes simplex infection);05203(Viral carcinogenesis);05206(MicroRNAs in cancer)
ciRNA1461	26.5288	20.25	44.4375	36.4081	20.3125	43.3685	46.1417	35.8439	42.875	0.602617	0.392726	0.72795	0.574729	0.384635	0.83465	0.870731	0.663086	0.75727	chr9	83975755	83976994	-	1	ciRNA	-	ENST00000376281	HNRNPK	mRNA	chr9:83975505-83976994	heterogeneous nuclear ribonucleoprotein K [Source:HGNC Symbol;Acc:HGNC:5044]	GO:0000978(RNA polymerase II core promoter proximal region sequence-specific DNA binding);GO:0001077(transcriptional activator activity, RNA polymerase II core promoter proximal region sequence-specific binding);GO:0003676(nucleic acid binding);GO:0003677(DNA binding);GO:0003697(single-stranded DNA binding);GO:0003723(RNA binding);GO:0005515(protein binding);GO:0045296(cadherin binding);GO:000039…	03040(Spliceosome);05168(Herpes simplex infection);05203(Viral carcinogenesis);05206(MicroRNAs in cancer)
ciRNA1462	14.1667	14	12	19.5	14.5	14	14.5	21.5	5	1.87342	1.58065	1.14439	1.79201	1.59844	1.56856	1.59295	2.31545	0.514113	chr9	128826171	128826383	-	1	ciRNA	-	ENST00000361256	SPOUT1	mRNA	chr9:128826152-128826383	SPOUT domain containing methyltransferase 1 [Source:HGNC Symbol;Acc:HGNC:26933]	GO:0003723(RNA binding);GO:0008168(methyltransferase activity);GO:0016740(transferase activity);GO:0007049(cell cycle);GO:0008150(biological_process);GO:0032259(methylation);GO:0051301(cell division);GO:0000775(chromosome, centromeric region);GO:0000776(kinetochore);GO:0000777(condensed chromosome kinetochore);GO:0005575(cellular_component);GO:0005694(chromosome)	NA
ciRNA1463	2.5	3	5.5	10	8.25	7.25	4	3.75	5	0.414226	0.424384	0.657185	1.15143	1.13949	1.01775	0.550584	0.50601	0.644153	chr9	133351072	133351241	+	1	ciRNA	-	ENST00000323345	RPL7A	mRNA	chr9:133351071-133351261	ribosomal protein L7a [Source:HGNC Symbol;Acc:HGNC:10364]	GO:0003723(RNA binding);GO:0003735(structural constituent of ribosome);GO:0005515(protein binding);GO:0045296(cadherin binding);GO:0000184(nuclear-transcribed mRNA catabolic process, nonsense-mediated decay);GO:0000470(maturation of LSU-rRNA);GO:0006364(rRNA processing);GO:0006412(translation);GO:0006413(translational initiation);GO:0006614(SRP-dependent cotranslational protein targeting to membr…	NA
ciRNA1464	0.571429	2	0.142857	0.142857	1	0.142857	0.571429	0.142857	0.714286	0.0474798	0.141879	0.00856004	0.00824876	0.0692639	0.0100567	0.0394434	0.00966671	0.0461467	chr8	22069519	22069857	+	1	ciRNA	-	ENST00000523300	DMTN	mRNA	chr8:22069518-22069880	dematin actin binding protein [Source:HGNC Symbol;Acc:HGNC:3382]	GO:0003779(actin binding);GO:0005102(receptor binding);GO:0005515(protein binding);GO:0030507(spectrin binding);GO:0006461(protein complex assembly);GO:0007010(cytoskeleton organization);GO:0008360(regulation of cell shape);GO:0010591(regulation of lamellipodium assembly);GO:0010763(positive regulation of fibroblast migration);GO:0010801(negative regulation of peptidyl-threonine phosphorylation);…	NA
ciRNA1465	1694.74	1404.2	4672.91	1390.85	2278.87	2542.17	1533.8	2741.85	2555.23	326.961	231.293	650.142	186.472	366.499	415.531	245.826	430.792	383.305	chr8	23566337	23566482	+	1	ciRNA	-	ENST00000519973	SLC25A37	mRNA	chr8:23566336-23568321	solute carrier family 25 member 37 [Source:HGNC Symbol;Acc:HGNC:29786]	GO:0005381(iron ion transmembrane transporter activity);GO:0006810(transport);GO:0006811(ion transport);GO:0034755(iron ion transmembrane transport);GO:0048250(mitochondrial iron ion transport);GO:0055072(iron ion homeostasis);GO:0005739(mitochondrion);GO:0005743(mitochondrial inner membrane);GO:0016020(membrane);GO:0016021(integral component of membrane)	NA
ciRNA1466	537.864	447.58	1731.77	453.51	780.426	674.042	491.211	903.747	856.818	81.8931	58.1816	190.148	47.9846	99.0527	86.9495	62.1311	112.06	101.434	chr8	23566941	23567125	+	1	ciRNA	-	ENST00000522164	SLC25A37	mRNA	chr8:23566940-23568321	solute carrier family 25 member 37 [Source:HGNC Symbol;Acc:HGNC:29786]	GO:0005381(iron ion transmembrane transporter activity);GO:0006810(transport);GO:0006811(ion transport);GO:0034755(iron ion transmembrane transport);GO:0048250(mitochondrial iron ion transport);GO:0055072(iron ion homeostasis);GO:0005739(mitochondrion);GO:0005743(mitochondrial inner membrane);GO:0016020(membrane);GO:0016021(integral component of membrane)	NA
ciRNA1467	505.614	404.55	1668.44	415.583	723.342	624.958	456.961	864.914	806.818	88.4585	60.4272	210.502	50.5265	105.493	92.6355	66.415	123.232	109.753	chr8	23566966	23567126	+	1	ciRNA	-	ENST00000521637	SLC25A37	mRNA	chr8:23566965-23568321	solute carrier family 25 member 37 [Source:HGNC Symbol;Acc:HGNC:29786]	GO:0005381(iron ion transmembrane transporter activity);GO:0006810(transport);GO:0006811(ion transport);GO:0034755(iron ion transmembrane transport);GO:0048250(mitochondrial iron ion transport);GO:0055072(iron ion homeostasis);GO:0005739(mitochondrion);GO:0005743(mitochondrial inner membrane);GO:0016020(membrane);GO:0016021(integral component of membrane)	NA
ciRNA1468	1	1	13	2	3	2	8	4	7	0.0974649	0.0832125	0.913733	0.135462	0.243742	0.165152	0.647746	0.317496	0.530479	chr8	85214632	85214920	-	1	ciRNA	-	ENST00000619594	C8orf59	mRNA	chr8:85214631-85214920	chromosome 8 open reading frame 59 [Source:HGNC Symbol;Acc:HGNC:32235]	NA	NA
ciRNA1469	691.404	773.5	768.111	824	272.5	829.062	796.167	522	1256	18.2521	17.4334	14.6229	15.1164	5.99665	18.5428	17.4603	11.2223	25.7806	chrX	12975169	12976235	+	1	ciRNA	-	ENST00000451311	TMSB4X	mRNA	chrX:12975168-12976245	thymosin beta 4, X-linked [Source:HGNC Symbol;Acc:HGNC:11881]	GO:0007015(actin filament organization);GO:0003785(actin monomer binding);GO:0003723(RNA binding);GO:0003779(actin binding);GO:0005515(protein binding);GO:0002576(platelet degranulation);GO:0005576(extracellular region);GO:0005737(cytoplasm);GO:0005856(cytoskeleton);GO:0031093(platelet alpha granule lumen);GO:0005829(cytosol);GO:0005634(nucleus);GO:0005615(extracellular space);GO:0030334(regulati…	04810(Regulation of actin cytoskeleton)
ciRNA147	1	0.5	1.5	1.625	0.125	1.75	1.75	0.375	1.5	0.0157096	0.00670619	0.0169936	0.0177402	0.00163695	0.0232922	0.0228386	0.00479764	0.0183223	chr12	428866	430658	+	1	ciRNA	-	ENST00000540180	CCDC77	mRNA	chr12:428865-430663	coiled-coil domain containing 77 [Source:HGNC Symbol;Acc:HGNC:28203]	GO:0005813(centrosome);GO:0016020(membrane)	NA
ciRNA1470	78.5	34	69	79	11	128	122	84.6667	221	5.01392	1.85407	3.17822	3.50651	0.58568	6.92665	6.47342	4.40403	10.9754	chrX	103684730	103685170	-	1	ciRNA	-	ENST00000360458	MORF4L2	mRNA	chrX:103678600-103685170	mortality factor 4 like 2 [Source:HGNC Symbol;Acc:HGNC:16849]	GO:0005515(protein binding);GO:0006281(DNA repair);GO:0006325(chromatin organization);GO:0006338(chromatin remodeling);GO:0006342(chromatin silencing);GO:0006351(transcription, DNA-templated);GO:0006355(regulation of transcription, DNA-templated);GO:0006974(cellular response to DNA damage stimulus);GO:0016569(covalent chromatin modification);GO:0016575(histone deacetylation);GO:0040008(regulation…	NA
ciRNA1471	3	3.33333	12.25	7.58333	10.8333	4.16667	0.333333	5.66667	3	0.269115	0.255291	0.792465	0.472734	0.810101	0.316673	0.0248406	0.413975	0.209247	chrX	134896503	134896816	-	1	ciRNA	-	ENST00000370783	MOSPD1	mRNA	chrX:134891640-134896816	motile sperm domain containing 1 [Source:HGNC Symbol;Acc:HGNC:25235]	GO:0000122(negative regulation of transcription from RNA polymerase II promoter);GO:0045944(positive regulation of transcription from RNA polymerase II promoter);GO:0005634(nucleus);GO:0005737(cytoplasm);GO:0016020(membrane);GO:0016021(integral component of membrane);GO:0048471(perinuclear region of cytoplasm)	NA
ciRNA1472	1.14286	0.142857	1.14286	0.571429	1.14286	1.28571	1.85714	2	1.57143	0.103177	0.0110112	0.0744065	0.0358504	0.086009	0.0983427	0.139285	0.147046	0.110308	chr13	49722165	49722476	-	1	ciRNA	-	ENST00000261667	KPNA3	mRNA	chr13:49722124-49722476	karyopherin subunit alpha 3 [Source:HGNC Symbol;Acc:HGNC:6396]	GO:0005829(cytosol);GO:0005737(cytoplasm);GO:0005654(nucleoplasm);GO:0005643(nuclear pore);GO:0005634(nucleus);GO:0075733(intracellular transport of virus);GO:0075732(viral penetration into host nucleus);GO:0046718(viral entry into host cell);GO:0019054(modulation by virus of host process);GO:0016032(viral process);GO:0006607(NLS-bearing protein import into nucleus);GO:0006461(protein complex ass…	NA
ciRNA1473	2.66667	2.91667	4.25	2.5	0	4	5.58333	3.25	4	0.182313	0.170246	0.209539	0.118776	0	0.231694	0.317109	0.180952	0.212633	chr13	114257231	114257642	+	1	ciRNA	-	ENST00000360383	CDC16	mRNA	chr13:114257230-114259334	cell division cycle 16 [Source:HGNC Symbol;Acc:HGNC:1720]	GO:0051301(cell division);GO:0005876(spindle microtubule);GO:0005515(protein binding);GO:0007049(cell cycle);GO:0007067(mitotic nuclear division);GO:0007088(regulation of mitotic nuclear division);GO:0008283(cell proliferation);GO:0016567(protein ubiquitination);GO:0031145(anaphase-promoting complex-dependent catabolic process);GO:0042787(protein ubiquitination involved in ubiquitin-dependent pro…	04110(Cell cycle);04114(Oocyte meiosis);04120(Ubiquitin mediated proteolysis);04914(Progesterone-mediated oocyte maturation);05166(HTLV-I infection)
ciRNA1474	1.75	2.65	0	7.5	12.5	2	1.5	4.25	4	0.188862	0.24417	0	0.56248	1.12454	0.18287	0.134482	0.37353	0.335651	chr12	6509793	6510053	+	1	ciRNA	-	ENST00000541399	NCAPD2	mRNA	chr12:6509792-6510074	non-SMC condensin I complex subunit D2 [Source:HGNC Symbol;Acc:HGNC:24305]	GO:0000228(nuclear chromosome);GO:0005737(cytoplasm);GO:0003682(chromatin binding);GO:0005515(protein binding);GO:0042393(histone binding);GO:0007049(cell cycle);GO:0007067(mitotic nuclear division);GO:0007076(mitotic chromosome condensation);GO:0010032(meiotic chromosome condensation);GO:0030261(chromosome condensation);GO:0051301(cell division);GO:0051304(chromosome separation);GO:0000779(conde…	NA
ciRNA1475	3.16667	2.83333	3	3.16667	2.70833	7.10952	6.42857	3.33333	3	0.138504	0.105803	0.0946257	0.0962505	0.0987468	0.263455	0.233583	0.118732	0.102024	chr12	6982788	6983431	-	1	ciRNA	-	ENST00000535479	LPCAT3	mRNA	chr12:6982782-6983431	lysophosphatidylcholine acyltransferase 3 [Source:HGNC Symbol;Acc:HGNC:30244]	GO:0016021(integral component of membrane);GO:0016020(membrane);GO:0003841(1-acylglycerol-3-phosphate O-acyltransferase activity);GO:0016740(transferase activity);GO:0016746(transferase activity, transferring acyl groups);GO:0047144(2-acylglycerol-3-phosphate O-acyltransferase activity);GO:0047184(1-acylglycerophosphocholine O-acyltransferase activity);GO:0006629(lipid metabolic process);GO:00066…	00564(Glycerophospholipid metabolism)
ciRNA1476	0	0	3	0	0	1	3	0	3	0	0	0.33855	0	0	0.13258	0.389997	0	0.36502	chr12	7191359	7191538	+	1	ciRNA	-	ENST00000536883	PEX5	mRNA	chr12:7191358-7191568	peroxisomal biogenesis factor 5 [Source:HGNC Symbol;Acc:HGNC:9719]	GO:0005829(cytosol);GO:0005794(Golgi apparatus);GO:0000268(peroxisome targeting sequence binding);GO:0005052(peroxisome matrix targeting signal-1 binding);GO:0005515(protein binding);GO:0019899(enzyme binding);GO:0031267(small GTPase binding);GO:0047485(protein N-terminus binding);GO:0006810(transport);GO:0015031(protein transport);GO:0016558(protein import into peroxisome matrix);GO:0016560(prot…	04146(Peroxisome)
ciRNA1477	80.5	154.125	100.333	163	8	98	164	87	200	9.4478	15.4436	8.49195	13.2942	0.782682	9.74467	15.9899	8.31543	18.251	chr12	54286113	54286352	+	1	ciRNA	-	ENST00000551803	HNRNPA1	mRNA	chr12:54286112-54286661	heterogeneous nuclear ribonucleoprotein A1 [Source:HGNC Symbol;Acc:HGNC:5031]	GO:0030529(intracellular ribonucleoprotein complex);GO:0019013(viral nucleocapsid);GO:0005654(nucleoplasm);GO:0003676(nucleic acid binding);GO:0000166(nucleotide binding);GO:0003697(single-stranded DNA binding);GO:0003723(RNA binding);GO:0003727(single-stranded RNA binding);GO:0005515(protein binding);GO:0061752(telomeric repeat-containing RNA binding);GO:0098505(G-rich strand telomeric DNA bindi…	03040(Spliceosome)
ciRNA1478	5	5	2	7	2	2	0	0	3	0.89705	0.765873	0.258764	0.87274	0.299114	0.304006	0	0	0.418494	chr12	56245220	56245376	-	1	ciRNA	-	ENST00000267116	ANKRD52	mRNA	chr12:56245190-56245376	ankyrin repeat domain 52 [Source:HGNC Symbol;Acc:HGNC:26614]	GO:0005515(protein binding)	NA
ciRNA1479	69	16	51	45	20	101	78	66	89	3.40376	0.673861	1.81429	1.54263	0.822433	4.22121	3.19647	2.65146	3.41367	chr12	56286024	56286594	-	1	ciRNA	-	ENST00000552688	CS	mRNA	chr12:56283857-56286594	citrate synthase [Source:HGNC Symbol;Acc:HGNC:2422]	GO:0005739(mitochondrion);GO:0006101(citrate metabolic process);GO:0006099(tricarboxylic acid cycle);GO:0046912(transferase activity, transferring acyl groups, acyl groups converted into alkyl on transfer);GO:0016740(transferase activity);GO:0004108(citrate (Si)-synthase activity);GO:0003723(RNA binding);GO:0005975(carbohydrate metabolic process);GO:0005634(nucleus);GO:0005759(mitochondrial matri…	00020(Citrate cycle (TCA cycle));00630(Glyoxylate and dicarboxylate metabolism);01200(Carbon metabolism);01210(2-Oxocarboxylic acid metabolism);01230(Biosynthesis of amino acids)
ciRNA148	4.60526	8.75893	6.30357	6.57026	1.92857	13.3304	15.9821	10.5446	7.03704	0.0659137	0.107032	0.0650632	0.0653498	0.02301	0.161647	0.19003	0.122909	0.0783129	chr12	857250	859217	+	1	ciRNA	-	ENST00000535572	WNK1	mRNA	chr12:857249-859244	WNK lysine deficient protein kinase 1 [Source:HGNC Symbol;Acc:HGNC:14540]	GO:0005829(cytosol);GO:0006468(protein phosphorylation);GO:0005524(ATP binding);GO:0004674(protein serine/threonine kinase activity);GO:0004672(protein kinase activity);GO:0000166(nucleotide binding);GO:0004860(protein kinase inhibitor activity);GO:0005515(protein binding);GO:0016301(kinase activity);GO:0016740(transferase activity);GO:0019869(chloride channel inhibitor activity);GO:0019901(prote…	NA
ciRNA1480	9.72917	9.16667	17.5	16.8333	4.5	18	22.1667	18.5	25	0.333388	0.26818	0.432454	0.400853	0.128543	0.52258	0.631017	0.51627	0.666095	chr12	56643962	56644783	-	1	ciRNA	-	ENST00000548647	ATP5B	mRNA	chr12:56643903-56644783	ATP synthase, H+ transporting, mitochondrial F1 complex, beta polypeptide [Source:HGNC Symbol;Acc:HGNC:830]	GO:0046034(ATP metabolic process);GO:0015992(proton transport);GO:0005524(ATP binding);GO:0045261(proton-transporting ATP synthase complex, catalytic core F(1));GO:0005739(mitochondrion);GO:0099132(ATP hydrolysis coupled cation transmembrane transport);GO:0015986(ATP synthesis coupled proton transport);GO:0006754(ATP biosynthetic process);GO:0046933(proton-transporting ATP synthase activity, rota…	00190(Oxidative phosphorylation);05010(Alzheimer's disease);05012(Parkinson's disease);05016(Huntington's disease)
ciRNA1481	0.666667	0.333333	1.5	2.92857	0.833333	2.45238	3.66667	1.2619	2.09524	0.046712	0.0199406	0.0757947	0.142599	0.0486743	0.145584	0.213431	0.0720074	0.11415	chr12	65240239	65240640	+	1	ciRNA	-	ENST00000308330	LEMD3	mRNA	chr12:65240238-65240908	LEM domain containing 3 [Source:HGNC Symbol;Acc:HGNC:28887]	GO:0031965(nuclear membrane);GO:0016021(integral component of membrane);GO:0016020(membrane);GO:0005639(integral component of nuclear inner membrane);GO:0003676(nucleic acid binding);GO:0000166(nucleotide binding);GO:0003677(DNA binding);GO:0005515(protein binding);GO:0031490(chromatin DNA binding);GO:0006998(nuclear envelope organization);GO:0030512(negative regulation of transforming growth fac…	NA
ciRNA1482	0.954545	2.07273	0.7	1.26364	0.0909091	4.23636	3.30909	1.1	2.4	0.112971	0.209436	0.0597441	0.103928	0.00896886	0.424784	0.325345	0.106021	0.220853	chr11	34090290	34090527	+	1	ciRNA	-	ENST00000341394	CAPRIN1	mRNA	chr11:34090289-34090528	cell cycle associated protein 1 [Source:HGNC Symbol;Acc:HGNC:6743]	GO:0003723(RNA binding);GO:0005515(protein binding);GO:0017148(negative regulation of translation);GO:0030154(cell differentiation);GO:0050775(positive regulation of dendrite morphogenesis);GO:0061003(positive regulation of dendritic spine morphogenesis);GO:0000932(P-body);GO:0005737(cytoplasm);GO:0005829(cytosol);GO:0005887(integral component of plasma membrane);GO:0010494(cytoplasmic stress gra…	NA
ciRNA1483	2.75	0	0.5	0	0.375	0.5	0.625	0.875	1	0.128886	0	0.0168993	0	0.0146509	0.019854	0.0243343	0.0333972	0.0364413	chr11	34453195	34453795	+	1	ciRNA	-	ENST00000241052	CAT	mRNA	chr11:34453194-34453800	catalase [Source:HGNC Symbol;Acc:HGNC:1516]	GO:0004046(aminoacylase activity);GO:0004096(catalase activity);GO:0004601(peroxidase activity);GO:0005102(receptor binding);GO:0016209(antioxidant activity);GO:0016491(oxidoreductase activity);GO:0016684(oxidoreductase activity, acting on peroxide as acceptor);GO:0019899(enzyme binding);GO:0020037(heme binding);GO:0042803(protein homodimerization activity);GO:0046872(metal ion binding);GO:005066…	00380(Tryptophan metabolism);00630(Glyoxylate and dicarboxylate metabolism);04068(FoxO signaling pathway);04146(Peroxisome);05014(Amyotrophic lateral sclerosis (ALS))
ciRNA1484	1093.58	746.521	1455.12	1333.21	508.047	2179.16	1420.32	1519.3	2180.18	188.976	110.139	181.337	160.103	73.1851	319.046	203.897	213.813	292.937	chr11	65503800	65503962	+	1	ciRNA	lincRNA	ENST00000620465	MALAT1	lncRNA	chr11:65503799-65504132	metastasis associated lung adenocarcinoma transcript 1 (non-protein coding) [Source:HGNC Symbol;Acc:HGNC:29665]	NA	NA
ciRNA1485	1152.18	807.712	1539.06	1403.84	544.947	2292.06	1484.47	1583.34	2314.6	184.396	110.365	177.631	156.132	72.7023	310.789	197.366	206.365	288.026	chr11	65503800	65503975	+	1	ciRNA	lincRNA	ENST00000620465	MALAT1	lncRNA	chr11:65503799-65504132	metastasis associated lung adenocarcinoma transcript 1 (non-protein coding) [Source:HGNC Symbol;Acc:HGNC:29665]	NA	NA
ciRNA1486	4441.14	3200.34	5551.35	5612.57	1464.03	7210.52	5290.7	5822.11	7526.6	504.416	310.335	454.695	442.993	138.613	693.852	499.2	538.524	664.684	chr11	65505663	65505910	+	1	ciRNA	lincRNA	ENST00000618227	MALAT1	lncRNA	chr11:65505662-65506385	metastasis associated lung adenocarcinoma transcript 1 (non-protein coding) [Source:HGNC Symbol;Acc:HGNC:29665]	NA	NA
ciRNA1487	8.41667	20.3333	23	22.3333	5.66667	37.25	35.0833	26.4167	35.75	0.210921	0.435039	0.415657	0.388932	0.118377	0.790883	0.730377	0.539124	0.696591	chr11	108271407	108272530	+	1	ciRNA	-	ENST00000527805	ATM	mRNA	chr11:108271406-108272531	ATM serine/threonine kinase [Source:HGNC Symbol;Acc:HGNC:795]	GO:0006468(protein phosphorylation);GO:0004674(protein serine/threonine kinase activity);GO:0016310(phosphorylation);GO:0016740(transferase activity);GO:0016301(kinase activity);GO:0005524(ATP binding);GO:0000166(nucleotide binding);GO:0000781(chromosome, telomeric region);GO:0000784(nuclear chromosome, telomeric region);GO:0003677(DNA binding);GO:0004677(DNA-dependent protein kinase activity);GO…	04064(NF-kappa B signaling pathway);04068(FoxO signaling pathway);04110(Cell cycle);04115(p53 signaling pathway);04210(Apoptosis);05166(HTLV-I infection);05202(Transcriptional misregulation in cancers);05206(MicroRNAs in cancer)
ciRNA1488	5	15	2	8	9	31	23	24.3333	12	0.504791	1.29293	0.145613	0.561271	0.757434	2.65161	1.92902	2.00066	0.941988	chr10	97459767	97460045	-	1	ciRNA	-	ENST00000495415	MMS19	mRNA	chr10:97459741-97460045	MMS19 homolog, cytosolic iron-sulfur assembly component [Source:HGNC Symbol;Acc:HGNC:13824]	GO:0005829(cytosol);GO:0005654(nucleoplasm);GO:0003713(transcription coactivator activity);GO:0005515(protein binding);GO:0030159(receptor signaling complex scaffold activity);GO:0030331(estrogen receptor binding);GO:0030674(protein binding, bridging);GO:0000160(phosphorelay signal transduction system);GO:0006259(DNA metabolic process);GO:0006281(DNA repair);GO:0006289(nucleotide-excision repair)…	NA
ciRNA1489	3.75	2.25	4	4.75	7.75	2.75	2.5	2.25	4.5	0.119759	0.061348	0.0921224	0.105417	0.206319	0.0744074	0.066326	0.0585181	0.111741	chr10	98234517	98235398	+	1	ciRNA	-	ENST00000370584	R3HCC1L	mRNA	chr10:98234516-98235424	R3H domain and coiled-coil containing 1 like [Source:HGNC Symbol;Acc:HGNC:23512]	GO:0035145(exon-exon junction complex);GO:0000166(nucleotide binding);GO:0005515(protein binding)	NA
ciRNA149	5.33333	9	12.6667	6.5	5.5	9	7.16667	7.66667	5.11111	0.633865	0.913231	1.08564	0.536848	0.544905	0.906246	0.70759	0.742053	0.472319	chr12	6976897	6977133	-	1	ciRNA	-	ENST00000535479	LPCAT3	mRNA	chr12:6976891-6977133	lysophosphatidylcholine acyltransferase 3 [Source:HGNC Symbol;Acc:HGNC:30244]	GO:0016021(integral component of membrane);GO:0016020(membrane);GO:0003841(1-acylglycerol-3-phosphate O-acyltransferase activity);GO:0016740(transferase activity);GO:0016746(transferase activity, transferring acyl groups);GO:0047144(2-acylglycerol-3-phosphate O-acyltransferase activity);GO:0047184(1-acylglycerophosphocholine O-acyltransferase activity);GO:0006629(lipid metabolic process);GO:00066…	00564(Glycerophospholipid metabolism)
ciRNA1490	121.333	61	169.4	53	61	195	174	101	210	14.4204	6.18967	14.5191	4.37738	6.04349	19.6353	17.1796	9.77574	19.4061	chr17	4718024	4718260	+	1	ciRNA	-	ENST00000269260	ARRB2	mRNA	chr17:4718023-4718260	arrestin beta 2 [Source:HGNC Symbol;Acc:HGNC:712]	GO:0001664(G-protein coupled receptor binding);GO:0005102(receptor binding);GO:0005515(protein binding);GO:0019899(enzyme binding);GO:0031625(ubiquitin protein ligase binding);GO:0031701(angiotensin receptor binding);GO:0032947(protein complex scaffold);GO:0002031(G-protein coupled receptor internalization);GO:0002032(desensitization of G-protein coupled receptor protein signaling pathway by arre…	04010(MAPK signaling pathway);04062(Chemokine signaling pathway);04144(Endocytosis);04728(Dopaminergic synapse);04740(Olfactory transduction);04744(Phototransduction);05032(Morphine addiction)
ciRNA1491	3.75	2.5	1.5	3	5.75	2.25	0.25	3.25	3.25	0.326011	0.185559	0.0940416	0.181244	0.416706	0.165726	0.0180554	0.230099	0.219688	chr17	7936818	7937141	+	1	ciRNA	-	ENST00000380262	CNTROB	mRNA	chr17:7936817-7937163	centrobin, centriole duplication and spindle assembly protein [Source:HGNC Symbol;Acc:HGNC:29616]	GO:0005829(cytosol);GO:0005813(centrosome);GO:0005515(protein binding);GO:0019904(protein domain specific binding);GO:0007049(cell cycle);GO:0007099(centriole replication);GO:0051299(centrosome separation);GO:0051301(cell division);GO:1902410(mitotic cytokinetic process);GO:0005737(cytoplasm);GO:0005814(centriole);GO:0005856(cytoskeleton)	NA
ciRNA1492	2171.1	2904.81	5120.14	6538.82	3416.78	2488.93	1545.97	3935.81	4197.76	269.401	307.736	458.174	563.845	353.425	261.661	159.363	397.726	405.004	chr17	16382131	16382357	+	1	ciRNA	-	ENST00000535788	UBB	mRNA	chr17:16382130-16382358	ubiquitin B [Source:HGNC Symbol;Acc:HGNC:12463]	GO:0005515(protein binding);GO:0000086(G2/M transition of mitotic cell cycle);GO:0000122(negative regulation of transcription from RNA polymerase II promoter);GO:0000165(MAPK cascade);GO:0000187(activation of MAPK activity);GO:0000209(protein polyubiquitination);GO:0000715(nucleotide-excision repair, DNA damage recognition);GO:0000717(nucleotide-excision repair, DNA duplex unwinding);GO:0002223(s…	05012(Parkinson's disease)
ciRNA1493	2169.93	2903.81	5117.11	6537.32	3413.28	2488.93	1542.97	3935.81	4197.76	271.65	310.365	461.972	568.727	356.201	263.987	160.468	401.262	408.604	chr17	16382131	16382355	+	1	ciRNA	-	ENST00000535788	UBB	mRNA	chr17:16382130-16382358	ubiquitin B [Source:HGNC Symbol;Acc:HGNC:12463]	GO:0005515(protein binding);GO:0000086(G2/M transition of mitotic cell cycle);GO:0000122(negative regulation of transcription from RNA polymerase II promoter);GO:0000165(MAPK cascade);GO:0000187(activation of MAPK activity);GO:0000209(protein polyubiquitination);GO:0000715(nucleotide-excision repair, DNA damage recognition);GO:0000717(nucleotide-excision repair, DNA duplex unwinding);GO:0002223(s…	05012(Parkinson's disease)
ciRNA1494	5.65	5.75	8.9	27.2077	25.3	8.8	11.4	6.75	8.9	0.505224	0.438979	0.573922	1.6907	1.88589	0.66669	0.846851	0.491552	0.618796	chr17	17817945	17818259	-	1	ciRNA	-	ENST00000395756	SREBF1	mRNA	chr17:17817916-17818259	sterol regulatory element binding transcription factor 1 [Source:HGNC Symbol;Acc:HGNC:11289]	GO:0046983(protein dimerization activity);GO:0000977(RNA polymerase II regulatory region sequence-specific DNA binding);GO:0000978(RNA polymerase II core promoter proximal region sequence-specific DNA binding);GO:0000982(transcription factor activity, RNA polymerase II core promoter proximal region sequence-specific binding);GO:0001077(transcriptional activator activity, RNA polymerase II core pr…	04152(AMPK signaling pathway);04910(Insulin signaling pathway);04932(Non-alcoholic fatty liver disease (NAFLD))
ciRNA1495	32	43	46	41	15	68	51	39	31	1.48739	1.70641	1.54191	1.32433	0.5812	2.67786	1.96929	1.47628	1.12036	chr17	31374130	31374735	+	1	ciRNA	-	ENST00000471572	NF1	mRNA	chr17:31374129-31378887	neurofibromin 1 [Source:HGNC Symbol;Acc:HGNC:7765]	GO:0005096(GTPase activator activity);GO:0005515(protein binding);GO:0008289(lipid binding);GO:0008429(phosphatidylethanolamine binding);GO:0031210(phosphatidylcholine binding);GO:0000165(MAPK cascade);GO:0001649(osteoblast differentiation);GO:0001656(metanephros development);GO:0001666(response to hypoxia);GO:0001889(liver development);GO:0001937(negative regulation of endothelial cell prolifera…	04010(MAPK signaling pathway);04014(Ras signaling pathway)
ciRNA1496	20	45.5	17.5	36.75	14	31	17.5	19.5	28	2.13389	4.14471	1.3465	2.72483	1.24518	2.80227	1.55112	1.69437	2.32286	chr17	35844567	35844830	+	1	ciRNA	-	ENST00000603777	TAF15	mRNA	chr17:35844566-35844879	TATA-box binding protein associated factor 15 [Source:HGNC Symbol;Acc:HGNC:11547]	GO:0000166(nucleotide binding);GO:0003676(nucleic acid binding);GO:0003677(DNA binding);GO:0003723(RNA binding);GO:0005515(protein binding);GO:0008270(zinc ion binding);GO:0046872(metal ion binding);GO:0045893(positive regulation of transcription, DNA-templated);GO:0005634(nucleus);GO:0005654(nucleoplasm);GO:0005737(cytoplasm)	03022(Basal transcription factors);05202(Transcriptional misregulation in cancers)
ciRNA1497	34	42	39	64	60	31	43	37	35.2	3.06952	3.23729	2.53912	4.01524	4.51547	2.37115	3.22498	2.72034	2.47091	chr17	40141235	40141546	+	1	ciRNA	-	ENST00000418132	CASC3	mRNA	chr17:40141234-40141569	cancer susceptibility 3 [Source:HGNC Symbol;Acc:HGNC:17040]	GO:0003723(RNA binding);GO:0005515(protein binding);GO:0019899(enzyme binding);GO:0031625(ubiquitin protein ligase binding);GO:0042802(identical protein binding);GO:0000184(nuclear-transcribed mRNA catabolic process, nonsense-mediated decay);GO:0000398(mRNA splicing, via spliceosome);GO:0006369(termination of RNA polymerase II transcription);GO:0006397(mRNA processing);GO:0006405(RNA export from …	03013(RNA transport);03015(mRNA surveillance pathway)
ciRNA1498	15	3	23	23	13	22	22	6	39	0.688128	0.1175	0.76091	0.73324	0.497143	0.855079	0.83843	0.224161	1.39112	chr17	42308334	42308947	+	1	ciRNA	-	ENST00000345506	STAT5A	mRNA	chr17:42308333-42309046	signal transducer and activator of transcription 5A [Source:HGNC Symbol;Acc:HGNC:11366]	GO:0003677(DNA binding);GO:0003700(transcription factor activity, sequence-specific DNA binding);GO:0004713(protein tyrosine kinase activity);GO:0004871(signal transducer activity);GO:0005515(protein binding);GO:0000255(allantoin metabolic process);GO:0001938(positive regulation of endothelial cell proliferation);GO:0006101(citrate metabolic process);GO:0006103(2-oxoglutarate metabolic process);G…	04012(ErbB signaling pathway);04630(Jak-STAT signaling pathway);04917(Prolactin signaling pathway);05161(Hepatitis B);05162(Measles);05166(HTLV-I infection);05200(Pathways in cancer);05203(Viral carcinogenesis);05220(Chronic myeloid leukemia);05221(Acute myeloid leukemia)
ciRNA1499	1	0	5	4	3	2	3	0	1	0.09516	0	0.343125	0.264518	0.237978	0.161247	0.23716	0	0.0739906	chr17	42798172	42798467	-	1	ciRNA	-	ENST00000586680	COA3	mRNA	chr17:42796764-42798467	cytochrome c oxidase assembly factor 3 [Source:HGNC Symbol;Acc:HGNC:24990]	GO:0016021(integral component of membrane);GO:0016020(membrane);GO:0005739(mitochondrion);GO:0005515(protein binding);GO:0033617(mitochondrial respiratory chain complex IV assembly);GO:0070131(positive regulation of mitochondrial translation);GO:0005743(mitochondrial inner membrane);GO:0031305(integral component of mitochondrial inner membrane)	NA
ciRNA15	4	4.66667	3.33333	9	4.33333	5.66667	13.3333	2	5.33333	0.477413	0.475534	0.286906	0.746478	0.431138	0.573017	1.32202	0.194399	0.494943	chr12	122138552	122138787	+	1	ciRNA	-	ENST00000319080	MLXIP	mRNA	chr12:122138551-122138814	MLX interacting protein [Source:HGNC Symbol;Acc:HGNC:17055]	GO:0000989(transcription factor activity, transcription factor binding);GO:0003677(DNA binding);GO:0003700(transcription factor activity, sequence-specific DNA binding);GO:0046983(protein dimerization activity);GO:0006351(transcription, DNA-templated);GO:0006355(regulation of transcription, DNA-templated);GO:1900402(regulation of carbohydrate metabolic process by regulation of transcription from …	NA
ciRNA150	9.07143	3.53968	10	9.57143	1.85714	5.85714	15.873	13.3333	11.375	0.191975	0.0639547	0.152614	0.140762	0.0327623	0.105017	0.279058	0.229793	0.187172	chr12	53461144	53462474	+	1	ciRNA	processed_transcript	ENST00000547717	RP11-793H13.8	lncRNA	chr12:53461143-53462492	NA	NA	NA
ciRNA1500	25.1061	10.1667	29.3333	37.6667	6.83333	27.8333	7.33333	9.83333	14.3333	0.191334	0.0661505	0.161214	0.199486	0.0434118	0.179715	0.0464282	0.0610303	0.0849344	chr17	46409134	46412829	+	1	ciRNA	-	ENST00000570034	NSFP1	mRNA	chr17:46409133-46412830	N-ethylmaleimide-sensitive factor pseudogene 1 [Source:HGNC Symbol;Acc:HGNC:31405]	NA	NA
ciRNA1501	28.6061	8.66667	22.3333	35.6667	8.33333	20.3333	18.3333	9.33333	18.3333	0.217949	0.0563753	0.122709	0.188842	0.0529268	0.131254	0.116039	0.0579114	0.108608	chr17	46626713	46630409	+	1	ciRNA	-	ENST00000398238	NSF	mRNA	chr17:46626712-46630410	N-ethylmaleimide sensitive factor, vesicle fusing ATPase [Source:HGNC Symbol;Acc:HGNC:8016]	GO:0000149(SNARE binding);GO:0000166(nucleotide binding);GO:0005515(protein binding);GO:0005524(ATP binding);GO:0016787(hydrolase activity);GO:0016887(ATPase activity);GO:0017075(syntaxin-1 binding);GO:0017137(Rab GTPase binding);GO:0019901(protein kinase binding);GO:0030165(PDZ domain binding);GO:0032403(protein complex binding);GO:0035255(ionotropic glutamate receptor binding);GO:0046872(metal …	NA
ciRNA1502	1	0	0	0	0	0	0	0	1	0.166671	0	0	0	0	0	0	0	0.129593	chr17	58279670	58279838	-	1	ciRNA	-	ENST00000225275	MPO	mRNA	chr17:58279646-58279838	myeloperoxidase [Source:HGNC Symbol;Acc:HGNC:7218]	GO:0003682(chromatin binding);GO:0004601(peroxidase activity);GO:0008201(heparin binding);GO:0016491(oxidoreductase activity);GO:0020037(heme binding);GO:0046872(metal ion binding);GO:0001878(response to yeast);GO:0002149(hypochlorous acid biosynthetic process);GO:0002679(respiratory burst involved in defense response);GO:0006952(defense response);GO:0006979(response to oxidative stress);GO:00075…	04145(Phagosome);05202(Transcriptional misregulation in cancers)
ciRNA1503	1.41615	1.5221	2.57029	2.18116	6.20797	2.6043	1.84783	1.97134	1.18333	0.0900433	0.0826278	0.117856	0.0963763	0.329043	0.140294	0.0976045	0.102079	0.0585021	chr17	60208211	60208653	-	1	ciRNA	-	ENST00000300896	USP32	mRNA	chr17:60208210-60208653	ubiquitin specific peptidase 32 [Source:HGNC Symbol;Acc:HGNC:19143]	GO:0004843(thiol-dependent ubiquitin-specific protease activity);GO:0005509(calcium ion binding);GO:0005515(protein binding);GO:0008233(peptidase activity);GO:0008234(cysteine-type peptidase activity);GO:0016787(hydrolase activity);GO:0036459(thiol-dependent ubiquitinyl hydrolase activity);GO:0046872(metal ion binding);GO:0006508(proteolysis);GO:0006511(ubiquitin-dependent protein catabolic proce…	NA
ciRNA1504	60.7611	24.375	55.25	62.25	22.7	73.65	66.4667	48.6	93.2	0.72922	0.249757	0.478182	0.519174	0.227101	0.748879	0.662679	0.475007	0.869703	chr17	64514359	64516705	+	1	ciRNA	-	ENST00000556440	CEP95	mRNA	chr17:64514358-64516722	centrosomal protein 95 [Source:HGNC Symbol;Acc:HGNC:25141]	GO:0005515(protein binding);GO:0000922(spindle pole);GO:0005737(cytoplasm);GO:0005813(centrosome);GO:0005815(microtubule organizing center);GO:0005856(cytoskeleton);GO:0016021(integral component of membrane);GO:0016020(membrane)	NA
ciRNA1505	4	3	14.3333	14	5.33333	11.6667	8.66667	5.66667	4	0.172014	0.110145	0.444508	0.418382	0.19119	0.425067	0.309616	0.198455	0.133748	chr17	74473875	74474529	+	1	ciRNA	-	ENST00000360141	CD300A	mRNA	chr17:74473874-74474531	CD300a molecule [Source:HGNC Symbol;Acc:HGNC:19319]	GO:0001786(phosphatidylserine binding);GO:0005515(protein binding);GO:0008429(phosphatidylethanolamine binding);GO:0038023(signaling receptor activity);GO:0002376(immune system process);GO:0007155(cell adhesion);GO:0007165(signal transduction);GO:0030889(negative regulation of B cell proliferation);GO:0032516(positive regulation of phosphoprotein phosphatase activity);GO:0033007(negative regulati…	NA
ciRNA1506	5	4	7	3.33333	0.666667	1.66667	4.33333	4	1.66667	0.664325	0.453744	0.670712	0.307772	0.0738379	0.187614	0.478298	0.432813	0.172179	chr17	75842645	75842856	-	1	ciRNA	-	ENST00000207549	UNC13D	mRNA	chr17:75842613-75842856	unc-13 homolog D [Source:HGNC Symbol;Acc:HGNC:23147]	GO:0005515(protein binding);GO:0017137(Rab GTPase binding);GO:0002432(granuloma formation);GO:0002467(germinal center formation);GO:0006887(exocytosis);GO:0006909(phagocytosis);GO:0043304(regulation of mast cell degranulation);GO:0043312(neutrophil degranulation);GO:0043320(natural killer cell degranulation);GO:0045921(positive regulation of exocytosis);GO:0051607(defense response to virus);GO:19…	NA
ciRNA1507	2.28571	1.42857	2.14286	2.28571	0.125	5	1	3.57143	3.57143	0.130066	0.0694038	0.087935	0.0903865	0.00592941	0.241055	0.0472724	0.165506	0.158017	chr17	78093125	78093619	+	1	ciRNA	-	ENST00000636222	TNRC6C	mRNA	chr17:78093124-78093619	trinucleotide repeat containing 6C [Source:HGNC Symbol;Acc:HGNC:29318]	GO:0035278(miRNA mediated inhibition of translation);GO:0003676(nucleic acid binding);GO:0000166(nucleotide binding);GO:0003723(RNA binding);GO:0005515(protein binding);GO:0006417(regulation of translation);GO:0007223(Wnt signaling pathway, calcium modulating pathway);GO:0031047(gene silencing by RNA);GO:0035194(posttranscriptional gene silencing by RNA);GO:0035195(gene silencing by miRNA);GO:004…	NA
ciRNA1508	507.051	213	525.5	483	85.3333	637	764	597.023	1282.84	4.15908	1.49165	3.10847	2.75317	0.583479	4.42681	5.20602	3.98811	8.18165	chr16	2752855	2756288	+	1	ciRNA	-	ENST00000576924	SRRM2	mRNA	chr16:2752854-2756333	serine/arginine repetitive matrix 2 [Source:HGNC Symbol;Acc:HGNC:16639]	GO:0003723(RNA binding);GO:0047485(protein N-terminus binding);GO:0070742(C2H2 zinc finger domain binding);GO:0000398(mRNA splicing, via spliceosome);GO:0006397(mRNA processing);GO:0008380(RNA splicing);GO:0005634(nucleus);GO:0005654(nucleoplasm);GO:0005681(spliceosomal complex);GO:0015030(Cajal body);GO:0016607(nuclear speck);GO:0071013(catalytic step 2 spliceosome)	NA
ciRNA1509	8.38015	19.5	11	16	25	7.5	7.5	14	12.5	1.0491	2.0842	0.993079	1.39195	2.60894	0.795483	0.779994	1.42732	1.21673	chr16	31528215	31528439	+	1	ciRNA	-	ENST00000302312	AHSP	mRNA	chr16:31528214-31528457	alpha hemoglobin stabilizing protein [Source:HGNC Symbol;Acc:HGNC:18075]	GO:0030492(hemoglobin binding);GO:0006457(protein folding);GO:0030218(erythrocyte differentiation);GO:0050821(protein stabilization);GO:0005515(protein binding);GO:0051082(unfolded protein binding);GO:0020027(hemoglobin metabolic process);GO:0030097(hemopoiesis);GO:0005737(cytoplasm);GO:0005833(hemoglobin complex)	NA
ciRNA151	73.4455	55.0556	79.8333	105.417	147.083	79.9167	56	80.5833	75.2222	1.49369	0.955956	1.17087	1.48986	2.49356	1.37702	0.94613	1.33466	1.1895	chr12	53722208	53723592	-	1	ciRNA	-	ENST00000262059	CALCOCO1	mRNA	chr12:53722183-53723592	calcium binding and coiled-coil domain 1 [Source:HGNC Symbol;Acc:HGNC:29306]	GO:0001047(core promoter binding);GO:0003712(transcription cofactor activity);GO:0003713(transcription coactivator activity);GO:0005515(protein binding);GO:0008013(beta-catenin binding);GO:0008022(protein C-terminus binding);GO:0030374(ligand-dependent nuclear receptor transcription coactivator activity);GO:0043565(sequence-specific DNA binding);GO:0044212(transcription regulatory region DNA bind…	NA
ciRNA1510	2.5	5.37692	4	4.7	1.66154	7.3298	8.28462	4	5.33333	0.0165612	0.0304107	0.0191091	0.0216367	0.00917537	0.0411387	0.0455923	0.0215796	0.0274709	chr16	53238587	53242838	+	1	ciRNA	-	ENST00000447540	CHD9	mRNA	chr16:53238586-53242839	chromodomain helicase DNA binding protein 9 [Source:HGNC Symbol;Acc:HGNC:25701]	GO:0000166(nucleotide binding);GO:0003677(DNA binding);GO:0004386(helicase activity);GO:0005524(ATP binding);GO:0016787(hydrolase activity);GO:0016817(hydrolase activity, acting on acid anhydrides);GO:0006351(transcription, DNA-templated);GO:0006355(regulation of transcription, DNA-templated);GO:0016569(covalent chromatin modification);GO:0044255(cellular lipid metabolic process);GO:0005634(nucle…	NA
ciRNA1511	8	11	15	5	0	11	7	5	13	0.264793	0.310849	0.358043	0.115008	0	0.308472	0.192478	0.134777	0.334566	chr16	58671245	58672095	-	1	ciRNA	-	ENST00000566953	SLC38A7	mRNA	chr16:58670167-58672095	solute carrier family 38 member 7 [Source:HGNC Symbol;Acc:HGNC:25582]	GO:0005290(L-histidine transmembrane transporter activity);GO:0005313(L-glutamate transmembrane transporter activity);GO:0005515(protein binding);GO:0015179(L-amino acid transmembrane transporter activity);GO:0015180(L-alanine transmembrane transporter activity);GO:0015182(L-asparagine transmembrane transporter activity);GO:0015183(L-aspartate transmembrane transporter activity);GO:0015186(L-glut…	NA
ciRNA1512	1	0	4	13	0	8	10	10	14	0.120373	0	0.34723	1.08746	0	0.81588	0.999993	0.980304	1.31033	chr15	34964000	34964233	-	1	ciRNA	-	ENST00000156471	AQR	mRNA	chr15:34960814-34964233	aquarius intron-binding spliceosomal factor [Source:HGNC Symbol;Acc:HGNC:29513]	GO:0005681(spliceosomal complex);GO:0005654(nucleoplasm);GO:0000398(mRNA splicing, via spliceosome);GO:0003723(RNA binding);GO:0005515(protein binding);GO:0006283(transcription-coupled nucleotide-excision repair);GO:0006397(mRNA processing);GO:0008380(RNA splicing);GO:0005634(nucleus);GO:0016020(membrane);GO:0071013(catalytic step 2 spliceosome)	03040(Spliceosome)
ciRNA1513	0.8	0	0	0.8	0	0.6	1	0	0.4	0.0224889	0	0	0.0156282	0	0.0142901	0.0233531	0	0.008743	chr15	43835151	43836152	+	1	ciRNA	-	ENST00000263795	WDR76	mRNA	chr15:43835150-43836160	WD repeat domain 76 [Source:HGNC Symbol;Acc:HGNC:25773]	GO:0006974(cellular response to DNA damage stimulus)	NA
ciRNA1514	1922.93	1773.86	2184.15	2535.55	542.058	2970.96	3192.89	2344.43	2875.66	202.104	159.174	165.547	185.193	47.4917	264.554	278.78	200.669	235.002	chr15	44717705	44717972	+	1	ciRNA	-	ENST00000561424	B2M	mRNA	chr15:44717704-44718757	beta-2-microglobulin [Source:HGNC Symbol;Acc:HGNC:914]	GO:0001948(glycoprotein binding);GO:0005515(protein binding);GO:0042802(identical protein binding);GO:0001895(retina homeostasis);GO:0002376(immune system process);GO:0002474(antigen processing and presentation of peptide antigen via MHC class I);GO:0002479(antigen processing and presentation of exogenous peptide antigen via MHC class I, TAP-dependent);GO:0002480(antigen processing and presentati…	NA
ciRNA1515	48.6667	21	67.5	43	17.5	35	51	28.5	34	1.59027	0.585866	1.59063	0.976445	0.476692	0.968976	1.38444	0.758428	0.863853	chr15	55320411	55321272	+	1	ciRNA	-	ENST00000164305	PIGB	mRNA	chr15:55320410-55321272	phosphatidylinositol glycan anchor biosynthesis class B [Source:HGNC Symbol;Acc:HGNC:8959]	GO:0000030(mannosyltransferase activity);GO:0004376(glycolipid mannosyltransferase activity);GO:0016740(transferase activity);GO:0016757(transferase activity, transferring glycosyl groups);GO:0006506(GPI anchor biosynthetic process);GO:0016254(preassembly of GPI anchor in ER membrane);GO:0097502(mannosylation);GO:0005783(endoplasmic reticulum);GO:0005789(endoplasmic reticulum membrane);GO:0016020…	00563(Glycosylphosphatidylinositol(GPI)-anchor biosynthesis)
ciRNA1516	0	0.428571	0	0.111111	0.825397	0.142857	0.222222	0	0.555556	0	0.0431233	0	0.0091001	0.0810908	0.0142645	0.0217572	0	0.0509094	chr15	69421753	69421991	+	1	ciRNA	-	ENST00000260363	KIF23	mRNA	chr15:69421752-69421991	kinesin family member 23 [Source:HGNC Symbol;Acc:HGNC:6392]	GO:0000166(nucleotide binding);GO:0003777(microtubule motor activity);GO:0005515(protein binding);GO:0005524(ATP binding);GO:0008017(microtubule binding);GO:0016887(ATPase activity);GO:0000022(mitotic spindle elongation);GO:0000281(mitotic cytokinesis);GO:0000910(cytokinesis);GO:0000915(actomyosin contractile ring assembly);GO:0006890(retrograde vesicle-mediated transport, Golgi to ER);GO:0007018…	05206(MicroRNAs in cancer)
ciRNA1517	114.125	63	108	87.1667	28	160.833	179.667	96.8333	223	1.70445	0.803314	1.1632	0.904681	0.348596	2.0351	2.22915	1.17777	2.58959	chr15	74620226	74622111	+	1	ciRNA	-	ENST00000345005	CLK3	mRNA	chr15:74620225-74622119	CDC like kinase 3 [Source:HGNC Symbol;Acc:HGNC:2071]	GO:0000166(nucleotide binding);GO:0003723(RNA binding);GO:0004672(protein kinase activity);GO:0004674(protein serine/threonine kinase activity);GO:0004712(protein serine/threonine/tyrosine kinase activity);GO:0004713(protein tyrosine kinase activity);GO:0005515(protein binding);GO:0005524(ATP binding);GO:0016301(kinase activity);GO:0016740(transferase activity);GO:0042802(identical protein bindin…	NA
ciRNA1518	0	3	5	0	4	6	7	0	3	0	0.187878	0.264492	0	0.244588	0.372883	0.426559	0	0.171103	chr15	82418793	82419176	+	1	ciRNA	-	ENST00000558542	UBE2Q2P2	mRNA	chr15:82418792-82419207	ubiquitin conjugating enzyme E2 Q2 pseudogene 2 [Source:HGNC Symbol;Acc:HGNC:37440]	NA	NA
ciRNA1519	3	6	5	17	4	14	13	6	15	0.0720393	0.12301	0.0865856	0.283686	0.0800698	0.284828	0.259333	0.117336	0.280067	chr15	101275368	101276540	-	1	ciRNA	-	ENST00000398226	SELENOS	mRNA	chr15:101275361-101276540	selenoprotein S [Source:HGNC Symbol;Acc:HGNC:30396]	GO:0004872(receptor activity);GO:0005515(protein binding);GO:0016209(antioxidant activity);GO:0019899(enzyme binding);GO:0051117(ATPase binding);GO:1990381(ubiquitin-specific protease binding);GO:0002865(negative regulation of acute inflammatory response to antigenic stimulus);GO:0006111(regulation of gluconeogenesis);GO:0006886(intracellular protein transport);GO:0006983(ER overload response);GO…	04141(Protein processing in endoplasmic reticulum)
ciRNA152	95.6	52	141.667	91	25	130	76	160	126	8.52152	3.95733	9.10656	5.63691	1.85763	9.81767	5.62781	11.6147	8.73276	chr12	68842525	68842840	+	1	ciRNA	-	ENST00000540709	MDM2	mRNA	chr12:68842524-68843763	MDM2 proto-oncogene [Source:HGNC Symbol;Acc:HGNC:6973]	GO:0016604(nuclear body);GO:0002039(p53 binding);GO:0004842(ubiquitin-protein transferase activity);GO:0005515(protein binding);GO:0008270(zinc ion binding);GO:0016740(transferase activity);GO:0016874(ligase activity);GO:0019789(SUMO transferase activity);GO:0019899(enzyme binding);GO:0031625(ubiquitin protein ligase binding);GO:0042802(identical protein binding);GO:0042975(peroxisome proliferato…	04068(FoxO signaling pathway);04110(Cell cycle);04115(p53 signaling pathway);04120(Ubiquitin mediated proteolysis);04144(Endocytosis);04151(PI3K-Akt signaling pathway);04919(Thyroid hormone signaling pathway);05169(Epstein-Barr virus infection);05200(Pathways in cancer);05202(Transcriptional misregulation in cancers);05203(Viral carcinogenesis);05205(Proteoglycans in cancer);05206(MicroRNAs in ca…
ciRNA1520	67	49.5	99.5	78.5	16	80.5	93.1667	58.5	84	5.3614	3.38181	5.74188	4.36529	1.06729	5.45765	6.19342	3.81232	5.22643	chr14	20460303	20460654	-	1	ciRNA	-	ENST00000250489	TMEM55B	mRNA	chr14:20460298-20460654	transmembrane protein 55B [Source:HGNC Symbol;Acc:HGNC:19299]	GO:0016787(hydrolase activity);GO:0034597(phosphatidylinositol-4,5-bisphosphate 4-phosphatase activity);GO:0006644(phospholipid metabolic process);GO:0046856(phosphatidylinositol dephosphorylation);GO:0005654(nucleoplasm);GO:0005764(lysosome);GO:0005765(lysosomal membrane);GO:0005768(endosome);GO:0016020(membrane);GO:0016021(integral component of membrane);GO:0031902(late endosome membrane)	NA
ciRNA1521	85.25	56.0556	105.417	105.75	39.5	134	140.117	110.214	147.5	4.22015	2.36915	3.76332	3.63793	1.63001	5.62011	5.76222	4.44326	5.67738	chr14	21262742	21263310	-	1	ciRNA	-	ENST00000554969	HNRNPC	mRNA	chr14:21234229-21263310	heterogeneous nuclear ribonucleoprotein C (C1/C2) [Source:HGNC Symbol;Acc:HGNC:5035]	GO:0030529(intracellular ribonucleoprotein complex);GO:0019013(viral nucleocapsid);GO:0003676(nucleic acid binding);GO:0000166(nucleotide binding);GO:0005697(telomerase holoenzyme complex);GO:0000978(RNA polymerase II core promoter proximal region sequence-specific DNA binding);GO:0000980(RNA polymerase II distal enhancer sequence-specific DNA binding);GO:0003723(RNA binding);GO:0003730(mRNA 3'-U…	03040(Spliceosome)
ciRNA1522	1.8	1.8	4.6	5.8	1.2	3	5.6	4.2	3.4	0.103261	0.0881612	0.190305	0.231224	0.0573861	0.145812	0.266882	0.196221	0.151658	chr14	23079056	23079546	-	1	ciRNA	-	ENST00000605057	ACIN1	mRNA	chr14:23079038-23079546	apoptotic chromatin condensation inducer 1 [Source:HGNC Symbol;Acc:HGNC:17066]	GO:0005886(plasma membrane);GO:0005829(cytosol);GO:0005654(nucleoplasm);GO:0003676(nucleic acid binding);GO:0000166(nucleotide binding);GO:0003723(RNA binding);GO:0005515(protein binding);GO:0016887(ATPase activity);GO:0019899(enzyme binding);GO:0006397(mRNA processing);GO:0006915(apoptotic process);GO:0008380(RNA splicing);GO:0030218(erythrocyte differentiation);GO:0030263(apoptotic chromosome c…	03013(RNA transport);03015(mRNA surveillance pathway);03040(Spliceosome)
ciRNA1523	4.6	4.65	6.9	3.1	3.26667	7	13.55	4.9	6.35	0.286659	0.247401	0.310088	0.134249	0.169697	0.369583	0.701477	0.248676	0.307683	chr14	54480956	54481407	-	1	ciRNA	-	ENST00000616146	GMFB	mRNA	chr14:54480955-54481407	glia maturation factor beta [Source:HGNC Symbol;Acc:HGNC:4373]	GO:0034316(negative regulation of Arp2/3 complex-mediated actin nucleation);GO:0071933(Arp2/3 complex binding);GO:0003779(actin binding);GO:0004860(protein kinase inhibitor activity);GO:0004871(signal transducer activity);GO:0008047(enzyme activator activity);GO:0008083(growth factor activity);GO:0006468(protein phosphorylation);GO:0006469(negative regulation of protein kinase activity);GO:000716…	NA
ciRNA1524	0	0	0	0	6	0.333333	0	0.666667	0.666667	0	0	0	0	0.838588	0.0473502	0	0.0910282	0.0869096	chr14	64782122	64782289	-	1	ciRNA	-	ENST00000556626	SPTB	mRNA	chr14:64779931-64782289	spectrin beta, erythrocytic [Source:HGNC Symbol;Acc:HGNC:11274]	GO:0003779(actin binding);GO:0005088(Ras guanyl-nucleotide exchange factor activity);GO:0005200(structural constituent of cytoskeleton);GO:0005515(protein binding);GO:0030506(ankyrin binding);GO:0051015(actin filament binding);GO:0000165(MAPK cascade);GO:0006888(ER to Golgi vesicle-mediated transport);GO:0007010(cytoskeleton organization);GO:0007411(axon guidance);GO:0043547(positive regulation o…	NA
ciRNA1525	4	0	0	3	0	2	3	9	1	0.609024	0	0	0.317421	0	0.257994	0.379457	1.11596	0.118385	chr14	73959225	73959409	+	1	ciRNA	-	ENST00000394026	COQ6	mRNA	chr14:73959224-73959414	coenzyme Q6, monooxygenase [Source:HGNC Symbol;Acc:HGNC:20233]	GO:0004497(monooxygenase activity);GO:0016491(oxidoreductase activity);GO:0016709(oxidoreductase activity, acting on paired donors, with incorporation or reduction of molecular oxygen, NAD(P)H as one donor, and incorporation of one atom of oxygen);GO:0050660(flavin adenine dinucleotide binding);GO:0071949(FAD binding);GO:0006744(ubiquinone biosynthetic process);GO:0055114(oxidation-reduction proc…	00130(Ubiquinone and other terpenoid-quinone biosynthesis)
[truncated: 49,743 more rows]
