# Supplementary material for: The potential of CircRNA1002 as a biomarker in hepatitis B virus-related hepatocellular carcinoma
Source: PeerJ. 2022 Jun 28;10:e13640. doi: 10.7717/peerj.13640 (PMC9248787; doi:10.7717/peerj.13640)
Supplement: Supplemental Information 2 [file peerj-10-13640-s002.zip › Supplementary data/TableS3.xls]

## Sheet: TableS2
	ID	Description	GeneRatio	BgRatio	pvalue	p.adjust	qvalue	geneID	Count
hsa04120	hsa04120	Ubiquitin mediated proteolysis	96/2866	140/8108	7.62307e-16	2.50037e-13	1.6209e-13	8924/8881/8451/8945/6477/7314/8925/996/331/11059/672/51366/4281/51433/8450/57448/8453/10075/26091/7337/9354/8554/10401/7329/6500/4734/8697/1642/7316/64750/55120/9320/51434/4193/329/4591/9063/9978/7325/7332/7189/83737/23327/4214/10277/9039/8065/3093/10054/9690/7328/26259/6921/64682/8452/29945/89910/8454/23291/867/118424/140739/57154/11065/51465/868/55236/7322/8916/55294/10393/7323/7311/92912/54926…	96
hsa04110	hsa04110	Cell cycle	85/2866	124/8108	3.66115e-14	4.00286e-12	2.59492e-12	7531/8881/7027/5925/983/5933/1871/1387/23594/990/4174/4173/8555/10735/5591/9184/7534/996/1875/898/9126/8243/5885/51433/4176/701/1874/6500/9134/5934/7465/8317/8697/995/5000/472/51434/4193/699/4999/4087/2033/9978/85417/11200/891/10274/7272/4085/545/8556/64682/29945/7029/7040/5001/23595/10926/8454/993/1111/1022/4089/9133/3066/9232/10393/4175/2932/1869/6502/9700/4998/991/27127/4172/8379/8318/902/5134…	85
hsa04144	hsa04144	Endocytosis	147/2866	252/8108	3.66115e-14	4.00286e-12	2.59492e-12	161/3106/3133/58533/3799/9135/30011/51028/137492/80223/163/8395/55737/51510/11059/1213/9815/9897/50807/8411/51100/3480/829/55680/9559/8729/10565/1211/9101/23325/100526767/6642/160/8027/414189/119016/729092/4734/22905/7037/64750/409/156/7251/4193/2060/10617/80230/157/4087/26286/5590/23362/84364/64145/7189/58513/5868/83737/23327/8853/27131/7048/8723/8724/9829/10096/51652/3949/23527/378/3482/10254/2…	147
hsa04140	hsa04140	Autophagy - animal	90/2866	141/8108	3.74055e-12	3.06725e-10	1.9884e-10	10000/8878/3916/1508/55578/22800/53349/55014/440275/5293/10533/7405/64422/6198/9821/51100/3920/10645/3480/5170/57521/7248/81671/5516/55062/9706/3091/29110/79065/3845/2081/55626/9776/4893/5289/5588/115201/8897/7189/2475/55102/5562/6885/9474/5295/5515/23130/208/5861/5291/10010/30849/23192/3708/55054/5728/5599/26100/664/22863/7879/5894/5290/8837/6794/5566/83734/58528/5604/5567/7249/3476/1612/8503/91…	90
hsa03013	hsa03013	RNA transport	110/2866	186/8108	1.98606e-11	1.30286e-09	8.446e-10	9984/9818/65110/4927/8480/10921/55110/57187/23279/4686/8661/2332/10419/10940/96764/22794/57122/1983/8667/79023/2521/8021/10556/23165/26986/129401/3646/5411/1915/22985/9513/7329/1981/2733/10482/1967/1982/1975/8665/51068/55746/4928/3837/6613/79902/7514/6606/6607/9086/81929/26019/1968/10762/8894/5905/9631/10250/1207/4116/55706/54960/65109/8087/9972/26999/59343/80145/57510/7175/23511/8662/1974/8086/8…	110
hsa04141	hsa04141	Protein processing in endoplasmic reticulum	101/2866	171/8108	1.48026e-10	8.09209e-09	5.24583e-09	1388/10808/821/5611/55757/51009/201595/6745/29979/440275/5887/3301/11231/1603/3320/3703/9373/23471/79139/7095/2923/56681/4287/7993/6500/55829/56886/54788/55666/51035/2081/5034/4780/55176/51360/27102/9978/64215/10277/55968/4121/10427/22872/165324/10905/4217/55768/80700/9695/51128/10802/80267/8454/9601/23193/7184/118424/22926/23190/10483/5599/51465/27248/29927/7322/9632/6184/7323/54431/6238/55741/1…	101
hsa05131	hsa05131	Shigellosis	131/2866	247/8108	5.91653e-09	2.77232e-07	1.7972e-07	10000/8878/10892/5293/8945/7336/7314/3678/83660/5336/8767/7414/7094/6198/5747/3709/57521/3688/55062/3661/6500/3551/1432/831/960/5481/10241/29110/7316/1729/9181/834/472/4193/4671/5289/6093/5588/9978/7189/2475/6885/23118/9474/5295/8936/208/10096/257397/5291/3098/30849/9844/8454/23291/10094/837/3554/8915/3708/54874/11146/998/55054/5599/26100/9265/103910/7335/5581/664/7322/10109/22863/8976/8737/5879/…	131
hsa04152	hsa04152	AMPK signaling pathway	72/2866	120/8108	2.6299e-08	1.05968e-06	6.86954e-07	28227/10000/31/5293/5520/5527/948/5519/51552/6198/5862/10645/3480/5170/57521/7248/55012/1374/5516/51094/23411/32/5208/3156/5564/5571/6720/55437/79602/3643/2475/5562/6885/5518/51422/5295/5515/208/5291/51719/3953/5210/10890/29904/5529/23216/55844/64764/5290/81617/6794/5525/7249/5213/8503/92335/1385/1938/2997/23417/2308/5106/5214/5521/5207/5211/1994/5296/9230/5209/2309/6009	72
hsa00562	hsa00562	Inositol phosphate metabolism	49/2866	73/8108	2.90765e-08	1.05968e-06	6.86954e-07	5305/5293/4952/8395/5336/22876/3636/8898/51763/5286/5297/5289/8867/9107/8897/253430/3612/8776/5291/200576/7167/23396/5298/3705/3635/5728/9562/5294/8871/3631/22908/5290/3633/8394/4534/3632/5331/9110/80271/9896/3628/64419/9651/8821/3613/5332/138429/64768/55613	49
hsa04218	hsa04218	Cellular senescence	88/2866	156/8108	4.85839e-08	1.59355e-06	1.03305e-06	3106/3133/10000/8878/5925/983/10114/22800/91750/5933/1871/7417/5293/3364/8945/1875/898/204851/3709/4775/4683/4361/5533/54822/7248/2305/7419/1874/9134/1432/23411/5934/5481/3845/5928/472/4193/4893/4087/85417/4773/4772/11200/2475/5500/132660/7048/891/2113/28996/5295/208/545/5291/7040/23291/993/3708/1111/286826/5728/90550/9133/5532/5894/5290/4605/1869/7416/5604/4790/7249/8503/823/144715/5501/776/5594…	88
hsa04070	hsa04070	Phosphatidylinositol signaling system	60/2866	97/8108	8.13543e-08	2.42584e-06	1.57259e-06	5305/5293/4952/8395/5336/22876/3709/3636/8898/8526/5286/5297/5289/8867/160851/9107/8897/253430/3612/5295/8776/5291/200576/23262/23396/3708/5298/3705/3635/8527/5728/8760/8871/3631/22908/51447/5290/3633/5578/8394/4534/3632/8503/5331/5579/9110/80271/3628/64419/805/8821/3613/5332/9677/1608/5296/139189/9807/64768/55613	60
hsa04919	hsa04919	Thyroid hormone signaling pathway	71/2866	121/8108	1.16429e-07	3.1824e-06	2.06304e-06	6257/10000/9282/9611/1387/5293/1499/6256/5336/5469/9968/90390/9969/10499/25942/5170/7068/482/23389/3091/5208/476/6772/8841/3845/6513/4193/4893/29079/2033/8850/2475/5295/483/208/116931/5291/488/8648/8202/9862/3066/5894/2932/5290/10025/5566/489/5578/5604/5567/7249/5213/9442/8503/5331/5579/5594/117247/2308/5605/5214/3690/5211/5332/4853/5296/6714/6009/3065/6548	71
hsa03015	hsa03015	mRNA surveillance pathway	60/2866	98/8108	1.38063e-07	3.48345e-06	2.2582e-06	28227/65110/10921/55110/2935/5520/1479/4686/5527/51585/11052/5519/64895/22794/2521/23049/2107/26528/53981/26986/5411/55012/5516/22985/2733/10914/10482/11051/23381/26019/10250/5500/81608/4116/5518/8732/5515/65109/79869/55339/5529/55844/51692/10767/11269/9775/23293/23435/8731/8189/5525/9887/124540/5501/5976/80336/1477/80335/5521/10898	60
hsa04910	hsa04910	Insulin signaling pathway	78/2866	137/8108	1.65478e-07	3.87691e-06	2.51327e-06	10211/10000/31/5140/5293/399694/5257/90673/6198/3636/5170/57521/7248/6655/3551/2889/10580/32/5564/23265/6464/3845/5571/5573/6720/4893/5577/3643/5590/2475/5562/5500/51422/5295/208/673/5291/3098/2872/867/6654/8569/5599/5770/868/9322/1977/5894/2932/5290/5256/1398/5834/5566/5792/5604/5567/7249/3632/5836/8503/5501/5594/2997/5601/2308/5106/805/5584/5605/5575/23433/1399/5296/5576/6194/6009/5260	78
hsa05166	hsa05166	Human T-cell leukemia virus 1 infection	114/2866	219/8108	2.14731e-07	4.69546e-06	3.04391e-06	3122/3106/567/3133/10000/1388/821/8881/5925/1871/7417/1387/5293/83660/9184/996/331/898/7094/51433/7538/8295/4775/701/6722/55697/5533/5423/7419/3683/3551/113/9134/6688/1739/8697/4215/6777/3845/472/6513/51434/6776/7514/4893/4087/3601/2033/8850/4773/4772/11200/4214/7048/3716/2113/4085/5295/208/9519/545/5291/64682/1386/2005/29945/7040/3554/1111/5728/5599/4089/3689/9133/64764/64784/9232/10393/3718/553…	114
hsa05017	hsa05017	Spinocerebellar ataxia	80/2866	143/8108	3.16552e-07	6.48931e-06	4.20681e-06	10000/5688/7417/2776/5293/5713/9821/5718/5717/3709/4287/7419/5705/55062/9706/6311/5708/10213/5719/4976/6310/5710/2081/5707/55626/9776/5289/25814/2475/55102/10939/115209/5295/23130/208/9519/5291/2959/4217/30849/5649/4800/488/3708/9698/23369/1600/5599/26100/5706/90550/5693/5685/6095/22863/56652/9861/5290/489/5709/5578/7416/5701/3516/6667/8503/5331/5579/5601/5704/5715/5684/5700/5332/5702/5691/8678/5…	80
hsa00310	hsa00310	Lysine degradation	42/2866	63/8108	3.80733e-07	7.34591e-06	4.76211e-06	83852/79723/55526/55217/3030/8985/55904/79813/1743/4297/54904/387893/9757/7468/58508/2146/64754/2145/8085/84444/51111/38/85007/3033/23067/29072/55870/79823/5352/1738/79709/64324/23127/123688/9869/10919/7799/39/10157/217/223/1962	42
hsa05135	hsa05135	Yersinia infection	77/2866	137/8108	4.07659e-07	7.42845e-06	4.81562e-06	10000/8874/2776/5293/8395/3678/23365/9815/5747/4775/9138/3688/3661/3551/1432/29110/834/2212/3676/6093/6197/4773/4772/7189/6885/23118/5586/5295/10451/208/10096/5585/5291/3937/9844/23396/10094/998/5599/7409/8935/147179/10109/8976/5879/6416/9475/2932/5290/10093/10097/63916/1398/1147/10163/2185/8394/5604/4790/3932/8503/5594/57180/5601/64283/5605/3984/5829/6195/3606/1399/5296/925/6714/58484/7535/387	77
hsa04136	hsa04136	Autophagy - other	25/2866	32/8108	9.03717e-07	1.50637e-05	9.76533e-06	10533/64422/57521/5516/55062/9706/79065/9776/5289/115201/2475/55102/9474/5515/23130/30849/23192/55054/26100/83734/3476/9140/84938/84971/8678	25
hsa04660	hsa04660	T cell receptor signaling pathway	61/2866	104/8108	9.18521e-07	1.50637e-05	9.76533e-06	5788/10000/10892/5293/10298/4775/5058/5170/5533/6655/3551/1432/940/1739/3845/4893/5588/9402/4773/4772/7006/6885/5295/10451/208/5291/3702/3937/5062/8915/6654/998/5599/7409/868/4690/2534/1326/5532/5894/2932/5290/1147/5604/84433/4790/3932/8503/5594/10125/5601/5530/5605/5296/925/9020/4794/917/7535/8440/387	61
hsa04520	hsa04520	Adherens junction	45/2866	71/8108	1.28016e-06	1.95779e-05	1.26917e-05	1387/5795/1499/7414/3480/10580/999/1500/2033/3643/6885/7048/1495/8936/9855/117178/998/7525/4089/5770/5797/51701/1457/56288/2241/2534/8976/5879/8826/4301/81/6934/10163/5792/2064/52/1460/5594/1459/5819/51176/5818/6714/87/387	45
hsa05211	hsa05211	Renal cell carcinoma	44/2866	69/8108	1.31315e-06	1.95779e-05	1.26917e-05	10000/1387/5293/5908/10298/2549/5058/8453/5781/6655/2889/3091/3845/6513/405/4893/2033/9978/2113/5295/208/673/6921/5906/5291/7040/54583/5062/6654/998/5879/5894/5290/1398/5604/201163/8503/5594/5605/1399/5296/7030/5546/2271	44
hsa05132	hsa05132	Salmonella infection	124/2866	249/8108	1.42793e-06	1.96925e-05	1.2766e-05	5788/9842/10000/55823/3839/25828/3799/79026/5293/10671/10640/1499/55860/1783/8767/3320/10121/5058/11258/10006/23339/1778/6500/3551/1432/51164/23265/834/329/5286/4671/5289/55770/7189/5868/27072/6885/1434/2316/23118/3836/60412/208/10096/9648/26999/5585/257397/5291/10787/55207/836/3840/9844/7184/10094/837/79659/64746/998/51143/5599/9265/103910/26263/5294/3831/5898/84516/10109/7879/8976/8737/5879/641…	124
hsa03040	hsa03040	Spliceosome	80/2866	147/8108	1.44092e-06	1.96925e-05	1.2766e-05	9984/6629/55110/57187/6430/9716/1665/58517/988/4686/8896/3190/10450/11325/6432/2521/23450/3183/11338/4670/22985/8559/6427/6426/3178/3192/10915/1655/23451/6429/11017/10262/25949/84991/6634/29896/6632/51729/51503/4116/9129/23350/9879/6633/1659/27316/22938/10713/51362/10569/6434/9775/84321/55660/220988/10594/10286/55696/55119/9128/9343/9785/8449/56259/24148/10772/4809/10291/51340/23020/6625/6627/100…	80
hsa05231	hsa05231	Choline metabolism in cancer	57/2866	98/8108	3.01585e-06	3.95679e-05	2.56506e-05	10000/56261/5293/8395/9468/6198/56994/5170/5900/7248/6655/3091/6584/3845/8526/4893/160851/2475/80310/1119/5295/8936/208/5291/57153/23396/6654/8527/5599/1950/5337/56034/5879/6583/5894/5290/10163/23446/5578/8394/5604/5321/6667/7249/8503/5579/5594/8605/10434/5130/5601/5605/126969/1608/5296/139189/6009	57
hsa04071	hsa04071	Sphingolipid signaling pathway	66/2866	119/8108	5.03968e-06	6.35775e-05	4.12152e-05	28227/10000/4363/340485/2776/5293/5520/5527/8439/5519/10558/9517/427/5170/55012/5516/259230/1432/3845/2207/2773/4893/6093/5590/91012/9846/5518/5295/5515/208/5291/4217/253782/29956/5728/5599/5529/8879/55844/5581/5337/2534/5879/9475/5894/5290/5578/5604/7132/5525/4790/8503/5331/5579/5594/5601/5605/10672/5521/166929/5332/2771/5296/2768/387/8560	66
hsa04137	hsa04137	Mitophagy - animal	44/2866	72/8108	6.86921e-06	8.34482e-05	5.40967e-05	8878/10133/22800/665/7314/9958/84749/9101/3091/10241/29110/7316/79065/3845/55626/4893/23786/9474/55669/8887/4286/192111/64786/9927/5599/664/1457/4077/79735/7879/7311/55288/1869/468/6667/1460/1459/5601/9451/8678/6714/81631/2309/7030	44
hsa04666	hsa04666	Fc gamma R-mediated phagocytosis	55/2866	97/8108	1.27899e-05	0.000149825	9.71265e-05	5788/10000/8398/5293/8395/4067/5336/6198/50807/7408/5058/3636/2212/8853/9846/5295/10451/8936/208/10096/5291/23396/10094/998/3635/7409/5581/3055/5337/10109/5879/5894/653361/1785/5290/10093/10097/1398/10163/6850/5578/8394/5604/5321/8503/5579/2215/5594/8605/57180/3984/3985/4651/1399/5296	55
hsa04611	hsa04611	Platelet activation	67/2866	124/8108	1.39606e-05	0.0001579	0.000102361	10000/2776/54518/5293/8773/4067/5742/83660/5336/23365/7094/7408/5908/3709/9138/3688/113/1432/2207/2212/23533/2773/6093/5590/340156/4659/5500/695/2778/5295/208/5906/5291/4638/3937/3708/51206/103910/5294/2534/9475/5290/5566/6850/5592/6916/5321/5567/8503/5331/5501/5594/10627/10125/8605/5584/10672/3690/5332/10235/2771/2909/5296/6714/3673/6786/387	67
hsa04114	hsa04114	Oocyte meiosis	69/2866	129/8108	1.64081e-05	0.000178953	0.000116009	7531/8881/151648/983/22849/9748/8945/5527/5519/7534/996/245711/898/9126/8243/51433/26271/3480/3709/5533/5516/6500/113/9134/1432/8697/995/51434/699/6197/9978/5500/5518/891/4085/5515/80315/64682/29945/8454/23291/3708/5529/9133/6790/9232/10393/5532/132864/64506/5566/286151/5604/5525/5567/9700/5501/991/27127/5594/805/5530/10734/6195/8379/817/7529/1017/10971	69
hsa03440	hsa03440	Homologous recombination	28/2866	41/8108	1.71582e-05	0.000178953	0.000116009	7156/675/29086/25788/672/4683/4361/11073/472/83990/5932/51720/580/79728/5889/641/10714/79184/5424/5890/6117/5888/6742/8940/5893/146956/8438/6118	28
hsa03022	hsa03022	Basal transcription factors	30/2866	45/8108	1.79062e-05	0.000178953	0.000116009	6874/8148/2965/6873/6882/6872/2957/2966/728340/6875/6878/9519/2959/2969/1022/4331/129685/2960/2068/6883/6877/51616/27097/2961/2071/2963/83860/2958/902/10629	30
hsa03420	hsa03420	Nucleotide excision repair	31/2866	47/8108	1.80044e-05	0.000178953	0.000116009	2965/8451/5427/5887/8450/2074/1642/5426/2966/728340/100533467/9978/5985/5982/1022/4331/5981/2068/10714/3978/7507/5424/6117/2072/5984/2067/2071/1161/902/5983/6118	31
hsa04722	hsa04722	Neurotrophin signaling pathway	64/2866	119/8108	2.62495e-05	0.00025323	0.000164161	7531/10000/5293/399694/9500/5336/8767/5908/2549/397/5170/5781/6655/3551/1432/2889/4215/6464/3845/11213/4893/6197/7189/4214/5295/208/673/5906/5291/4217/10818/11108/6654/998/5599/5663/5607/5879/5894/2932/57498/5290/1398/9252/468/5604/4790/8503/6272/5594/3656/5601/814/805/10019/5605/6195/10782/1399/5296/817/4794/2309/387	64
hsa05100	hsa05100	Bacterial invasion of epithelial cells	45/2866	77/8108	2.76693e-05	0.000259301	0.000168096	5293/399694/1499/3678/1213/7414/5747/2549/1211/3688/999/6464/23607/1495/5295/8936/10096/79658/5291/26052/9844/10094/867/998/10109/8976/5879/1785/5290/10093/10097/63916/2017/1398/10163/8503/3611/26084/3059/57180/5829/1399/5296/6714/387	45
hsa00640	hsa00640	Propanoate metabolism	24/2866	34/8108	2.95768e-05	0.000269477	0.000174693	31/5095/3030/3945/32/84532/594/5096/38/26275/1738/8801/8803/1629/51/55902/23417/39/84693/3939/8802/18/1962/55862	24
hsa03430	hsa03430	Mismatch repair	18/2866	23/8108	3.19402e-05	0.000283146	0.000183554	27030/2956/5395/4436/4437/5985/4292/5982/9156/5981/10714/3978/5424/6117/5984/6742/5983/6118	18
hsa05203	hsa05203	Viral carcinogenesis	100/2866	204/8108	3.37821e-05	0.000291593	0.00018903	3106/7531/3133/1388/2965/55869/5925/983/5933/1387/5293/4067/3572/7534/1654/898/3190/5922/2957/6722/55697/7337/5423/7419/3661/9134/6672/9734/5934/7874/1108/23352/1739/1642/8841/6774/6777/3845/4193/6776/4893/2966/728340/2033/8850/79885/10013/7187/3716/5295/9519/5291/2959/1386/836/5966/9759/1111/998/27044/3066/22938/64764/2960/3718/5879/841/5290/9093/81/5566/6850/468/4055/6502/3516/5567/4790/10014/7…	100
hsa04211	hsa04211	Longevity regulating pathway	50/2866	89/8108	4.38076e-05	0.000368433	0.000238843	10000/1388/847/5293/27244/79813/6198/9821/10645/3480/57521/7248/113/51094/23411/5564/3845/5571/9776/4893/79602/3643/2475/5562/143686/9474/51422/5295/208/6648/5291/1386/64764/1977/5290/6794/5566/468/5567/4790/7249/26060/8503/1385/10919/2308/814/5296/2309/6009	50
hsa05212	hsa05212	Pancreatic cancer	44/2866	76/8108	4.65995e-05	0.000372796	0.000241671	10000/5925/675/1871/9459/5293/6198/5900/3551/6772/6774/3845/4087/2475/7048/3716/5295/208/673/5291/7040/51426/998/5599/4089/1950/5337/5898/5899/5879/5894/5290/10928/1147/1869/5604/4790/2064/5888/8503/5594/5601/5296/1870	44
hsa05220	hsa05220	Chronic myeloid leukemia	44/2866	76/8108	4.65995e-05	0.000372796	0.000241671	10000/5925/1871/5293/399694/1488/613/5781/6655/3551/6464/6777/3845/4193/6776/4893/861/9846/7048/5295/208/673/5291/7040/51426/867/6654/4089/3066/1487/5894/5290/1398/1147/1869/5604/4790/8503/5594/5605/1399/5296/1870/3065	44
hsa04810	hsa04810	Regulation of actin cytoskeleton	105/2866	218/8108	5.46385e-05	0.0004267	0.000276616	81624/7114/5305/4627/22800/8874/9459/5293/8395/3678/23365/7414/5747/10298/5058/5962/3684/9138/3688/6655/85464/3683/4628/1729/3845/3676/4893/6093/340156/4659/5500/80310/10788/324/5295/10451/8936/10096/54434/26999/673/5291/10787/200576/4638/5062/23396/10094/10152/6654/998/3689/7409/7074/103910/1950/56034/10109/8976/5879/8826/9475/5894/5290/10093/10097/81/1398/89846/10163/8394/5604/7430/4660/1730/85…	105
hsa05161	hsa05161	Hepatitis B	81/2866	162/8108	7.83711e-05	0.000597808	0.000387539	10000/1388/5925/1871/355/1387/5293/7534/1654/898/3717/4775/23586/6655/7419/3661/3551/9134/1432/1642/29110/6772/6774/6777/3845/317/6776/4893/2033/4773/4772/7189/7187/4214/6885/7048/23118/3716/5295/208/673/5291/1386/836/7040/6654/5599/4089/3454/7297/57506/64764/3718/6416/6775/5894/841/5290/1147/1869/468/2185/5578/5604/4790/6773/8503/6778/1385/5579/843/5594/5601/5605/5296/1870/7529/6714/1017/3339/10…	81
hsa04914	hsa04914	Progesterone-mediated oocyte maturation	54/2866	100/8108	9.504e-05	0.000701721	0.000454903	10000/8881/983/5140/22849/5293/996/3320/245711/51433/6793/3480/3835/113/1432/8697/995/3845/51434/699/2773/6197/85417/891/4085/5295/208/673/80315/5291/64682/29945/993/5599/9133/6790/10393/132864/5894/5290/64506/5566/5604/5567/8503/5594/3326/5601/6195/8379/2771/5296/51343/1017	54
hsa03460	hsa03460	Fanconi anemia pathway	33/2866	54/8108	9.62727e-05	0.000701721	0.000454903	7156/675/57697/2176/2175/672/7398/55215/57599/55120/2177/83990/2187/5395/353497/5980/545/4292/51426/84126/51455/22909/11201/79728/5889/641/6117/5888/2072/2067/8940/146956/6118	33
hsa03030	hsa03030	DNA replication	24/2866	36/8108	0.00012506	0.000891734	0.000578082	79621/5427/1763/4174/4173/23649/5422/4176/5557/5426/5558/5985/5982/5981/4175/10714/3978/5424/6117/5984/6742/4172/5983/6118	24
hsa04068	hsa04068	FoxO signaling pathway	67/2866	131/8108	0.000134826	0.000940915	0.000609964	10000/847/1387/5293/3480/5170/26260/6655/3551/1432/23411/5934/3276/7874/5564/6774/3845/472/5571/4193/4893/2033/6789/85417/3643/5562/7048/891/10733/51422/5295/901/208/6648/673/5291/100533105/7040/6654/5728/5599/4089/51701/9133/664/1950/9454/5894/5290/10018/6794/1147/5604/6502/8503/5594/9140/5601/2308/5106/9456/5605/604/5296/1454/2309/1017	67
hsa04931	hsa04931	Insulin resistance	57/2866	108/8108	0.000141455	0.000966607	0.000626619	10000/22877/5293/8473/948/90673/10999/6198/5170/5781/1374/5524/3551/32/5564/6774/6513/5571/6720/6197/5588/5465/3643/5590/2475/5562/5500/51422/5295/208/5291/2673/5728/5599/5770/5581/11001/64764/2932/5290/6945/5834/5792/7132/4790/5836/8503/1385/5579/5501/2997/5601/2308/5106/10062/6195/5296	57
hsa01212	hsa01212	Fatty acid metabolism	34/2866	57/8108	0.000149771	0.00100113	0.000648999	31/3030/1374/54995/3295/64834/9374/3032/2182/38/23305/2180/3033/51102/34/60481/36/9200/2181/1376/6342/197322/9524/51495/51144/23205/51/39/3992/9415/84869/51703/1962/5538	34
hsa04150	hsa04150	mTOR signaling pathway	77/2866	155/8108	0.000152611	0.00100113	0.000648999	10000/54468/526/5293/79109/79726/96459/6198/528/3480/51606/8131/5170/57521/7248/6655/9706/3551/1975/3845/6249/55437/4893/6197/81929/9681/3643/9663/2887/253260/153129/2475/5562/523/5295/208/673/5291/51719/6654/5728/1857/1977/5894/2932/5290/4040/81617/55615/6794/529/1147/4041/58528/8140/5578/51382/5604/201163/7132/6502/7249/8503/92335/5579/23175/9675/5594/57600/64798/5605/6195/10325/5296/6194/6009/…	77
hsa05215	hsa05215	Prostate cancer	52/2866	97/8108	0.000162921	0.00104781	0.000679258	10000/5925/1871/1387/5293/1499/3320/898/3480/5170/6655/3551/6935/9134/3845/4193/4893/2033/2475/80310/5295/208/673/5291/7184/6654/5728/1950/64764/56034/5894/2932/5290/1147/1869/6934/468/5604/4790/2064/8503/1385/5594/3326/2308/5605/51176/2119/5296/1870/7850/1017	52
hsa04142	hsa04142	Lysosome	65/2866	128/8108	0.00022011	0.00138839	0.000900045	3916/1508/4864/8763/23431/162/1213/79158/51172/3920/51606/427/1211/10239/11154/23545/164/2799/1200/4891/535/22901/1510/9374/285362/2720/9583/2990/26503/8943/3482/1777/4126/2581/1176/256471/5660/8546/950/23163/2629/10717/138050/6272/9516/1522/3074/411/20/23062/26985/9114/6556/3423/5641/9179/130340/1497/1519/5476/4074/1075/5538/7805/1520	65
hsa05235	hsa05235	PD-L1 expression and PD-1 checkpoint pathway in cancer	48/2866	89/8108	0.000237692	0.001471	0.000953601	10000/5293/6198/3717/4775/5533/5781/3551/1432/3091/940/4215/6772/6774/3845/4893/5588/4773/4772/7189/2475/3716/5295/208/27436/5291/3460/5728/1457/1950/5532/5894/5290/1147/5604/4790/3932/8503/1460/5594/10125/1459/5530/5605/5296/4794/917/7535	48
hsa04012	hsa04012	ErbB signaling pathway	46/2866	85/8108	0.000286782	0.00174194	0.00112924	10000/5293/399694/5336/6198/5747/10298/2549/5058/6655/6464/6777/3845/6776/4893/2475/5295/208/673/5291/27/5062/867/6654/5599/868/1950/4690/6416/5894/2932/5290/1398/5578/5604/2064/8503/5579/5594/5601/5605/1399/5296/817/6714/8440	46
hsa00280	hsa00280	Valine, leucine and isoleucine degradation	29/2866	48/8108	0.00033491	0.00199728	0.00129477	5095/586/3030/3155/5019/3032/3157/594/5096/56922/38/3033/34/36/26275/1738/549/197322/1629/39/84693/64087/217/3712/18/223/1962/11112/65985	29
hsa03050	hsa03050	Proteasome	28/2866	46/8108	0.000354983	0.00207919	0.00134787	5688/23198/5713/5718/5717/5705/5708/10213/5719/5710/5707/51371/5706/5693/10197/5685/9861/5709/9491/5701/5704/5715/5684/5700/5702/5691/5686/5689	28
hsa00020	hsa00020	Citrate cycle (TCA cycle)	20/2866	30/8108	0.000462656	0.0026623	0.00172588	1743/3419/1737/1431/4967/6391/1738/8801/3418/8803/47/5162/4190/5106/8802/48/6390/6389/50/2271	20
hsa05213	hsa05213	Endometrial cancer	33/2866	58/8108	0.000625379	0.00353662	0.00229268	10000/5293/1499/5170/6655/999/3845/4893/324/1495/5295/208/673/5291/4292/51426/6654/5728/1950/5894/2932/5290/6934/5604/2064/8312/8503/3611/5594/5605/51176/5296/2309	33
hsa05221	hsa05221	Acute myeloid leukemia	37/2866	67/8108	0.000658546	0.00366107	0.00237335	10000/5293/5292/862/6198/3684/6655/4353/3551/6688/6774/6777/3845/6776/4893/861/2475/5295/208/673/5291/7704/6654/5914/5894/5290/2322/1147/6934/5604/4790/8503/5594/5605/51176/5296/8864	37
hsa05223	hsa05223	Non-small cell lung cancer	39/2866	72/8108	0.000793442	0.00433748	0.00281185	6257/10000/5925/3799/1871/5293/6256/5336/5170/6655/6774/6777/3845/6776/4893/6789/5295/208/27436/673/5291/51426/6654/1950/3718/5894/5290/1869/5578/5604/2064/8503/5579/5594/5605/5296/1870/2309/3798	39
hsa01521	hsa01521	EGFR tyrosine kinase inhibitor resistance	42/2866	79/8108	0.000844121	0.00446567	0.00289495	10000/4763/5293/399694/5336/6198/3717/3480/2549/6655/6464/6774/3845/4893/2475/80310/3716/5295/208/673/5291/6654/3570/5728/1950/56034/1977/5894/2932/5290/10018/5578/5604/2064/8503/5579/5594/5605/5296/6194/6714/2309	42
hsa03018	hsa03018	RNA degradation	42/2866	79/8108	0.000844121	0.00446567	0.00289495	5073/255967/22894/11340/219988/51013/1656/84186/57472/4850/26986/23019/54464/4848/9924/55802/4849/22803/29883/5393/9652/25904/9337/9125/5394/170506/23644/80153/246175/51010/167227/196513/5213/87178/3329/10950/80336/115752/5214/2027/5211/3313	42
hsa04710	hsa04710	Circadian rhythm	20/2866	31/8108	0.000872479	0.00448553	0.00290782	26224/8945/6500/1453/5564/5571/9978/5562/1407/51422/1408/8454/23291/8863/6095/9575/1385/5187/1454/8864	20
hsa05210	hsa05210	Colorectal cancer	45/2866	86/8108	0.000875226	0.00448553	0.00290782	10000/5293/1499/6198/5900/6655/2956/3845/4893/4087/2475/4436/4437/324/7048/5295/208/673/5291/4292/836/7040/51426/6654/5599/4089/1950/5898/5899/5879/5894/2932/5290/10018/6934/5604/8312/26060/8503/5594/5601/5605/51176/5296/387	45
hsa04664	hsa04664	Fc epsilon RI signaling pathway	37/2866	68/8108	0.000957973	0.00483408	0.00313377	10000/5293/4067/5336/5170/6655/1432/3845/2207/4893/9846/695/5295/10451/208/5291/3937/6654/3635/5599/7409/2534/5879/6416/5894/5290/240/6850/5578/5604/5321/8503/5594/8605/5601/5605/5296	37
hsa05169	hsa05169	Epstein-Barr virus infection	93/2866	202/8108	0.000980086	0.00487073	0.00315753	3122/3106/567/3133/10000/5925/1871/355/5293/4067/5336/898/5713/5718/5717/9612/25942/2923/23586/5705/3661/5708/10213/3683/3551/9134/1432/4734/960/7874/5719/29110/6772/5710/6774/317/4193/5707/7189/7187/6885/695/23118/3716/5295/208/5291/836/51426/5599/5706/3455/3454/7297/57506/3066/22938/3718/8737/5879/9861/6416/841/5290/10018/1147/5709/1869/6850/953/5701/6502/3516/4790/6773/7188/8503/5601/5610/5704…	93
hsa04920	hsa04920	Adipocytokine signaling pathway	37/2866	69/8108	0.00137037	0.00670867	0.00434901	6257/10000/6256/948/3717/10645/5781/1374/3551/51094/32/5564/6774/6513/5571/79602/5588/5465/2475/5562/51422/208/2182/23305/2180/3953/5599/2181/6794/1147/7132/4790/23205/5601/5106/51703/4794	37
hsa00630	hsa00630	Glyoxylate and dicarboxylate metabolism	19/2866	30/8108	0.00162548	0.00784054	0.00508276	5095/847/9380/2752/1431/84532/5096/38/6470/1738/2653/55902/39/84693/4190/48/125061/54363/50	19
hsa00563	hsa00563	Glycosylphosphatidylinositol (GPI)-anchor biosynthesis	17/2866	26/8108	0.0017212	0.00818194	0.00530408	5277/9091/9488/128869/10026/2822/5281/5279/23556/5283/9487/51227/54872/51604/54965/80055/94005	17
hsa04662	hsa04662	B cell receptor signaling pathway	42/2866	82/8108	0.00220099	0.0103132	0.00668572	10000/10892/5293/4067/5336/25780/4775/3636/5533/6655/3551/3845/4893/4773/4772/695/5295/10451/208/5291/8915/6654/3635/7409/118788/5532/5879/5894/2932/5290/1147/6850/5604/84433/4790/8503/5579/5594/5530/5605/5296/4794	42
hsa04625	hsa04625	C-type lectin receptor signaling pathway	51/2866	104/8108	0.00267358	0.0123512	0.00800687	10000/22800/10892/5293/8844/5336/23365/3709/4775/5058/5533/5781/1540/3551/1432/3659/6772/834/3845/2207/4193/4893/4046/4773/4772/5295/208/5291/8915/3708/5599/868/5532/5894/841/5290/1147/6850/4790/6773/8503/5594/5601/805/5530/5971/5296/9020/64581/6714/387	51
hsa04066	hsa04066	HIF-1 signaling pathway	53/2866	109/8108	0.00281317	0.0128156	0.00830791	10000/1536/1387/5293/5336/6198/3480/8453/284/3945/3091/7037/6774/6513/405/2033/9978/3643/2475/5295/208/6921/5291/3098/54583/2872/5163/8569/3570/3460/1950/1977/5290/5578/5604/4055/4790/2064/5213/8503/5579/5594/5162/3939/5605/5214/2027/5211/5230/5296/817/5209/6194	53
hsa04210	hsa04210	Apoptosis	64/2866	136/8108	0.00301538	0.0135368	0.00877547	10000/143/1508/355/5293/331/3709/10038/5170/3551/56616/3845/2081/317/472/27429/329/4170/4893/6708/4001/5295/208/5291/4217/836/835/1676/3708/5599/5783/8737/5894/841/5290/10018/8837/1147/468/5604/7132/4790/8795/8503/823/6709/843/5594/1522/5601/1439/5605/824/1677/9451/4000/1616/5296/84823/1519/9020/840/1075/1520	64
hsa04935	hsa04935	Growth hormone synthesis, secretion and action	57/2866	119/8108	0.00305404	0.0135368	0.00877547	10000/1388/1387/2776/5293/399694/5336/3717/5747/3709/6655/113/1432/6772/6464/6774/6777/3845/6776/2773/4893/2033/2475/4214/2778/5295/208/5291/1386/3708/6654/5599/64764/6416/5894/2932/5290/1398/5566/2767/468/5578/5604/5567/8503/5331/1385/5579/776/5594/5601/5605/5332/55811/2771/1399/5296	57
hsa04659	hsa04659	Th17 cell differentiation	52/2866	107/8108	0.00311095	0.0136052	0.00881981	3122/6257/6256/3572/3320/3717/4775/5533/3551/1432/3091/6772/6774/6777/6776/4087/5588/861/9466/4773/4772/2475/7048/3716/3556/7040/3554/3570/3460/5599/4089/7297/3566/5914/6095/3718/5532/1147/3561/4790/30009/3932/50615/6778/5594/3326/5601/5530/3594/4794/917/7535	52
hsa05170	hsa05170	Human immunodeficiency virus 1 infection	94/2866	212/8108	0.00381857	0.0164801	0.0106835	3106/567/3133/10000/8451/983/355/2776/5293/8945/5336/162/6198/8450/5747/10298/2923/3709/4775/5058/5533/3661/6500/3551/1432/164/7465/995/1642/29110/3845/472/2773/4893/9978/85417/4773/4772/7189/2475/6885/8065/23118/891/5295/208/545/6921/5291/836/5062/8454/23291/85363/3708/1111/9730/2782/5599/9133/25939/5532/8737/5879/59345/5894/841/5290/1398/2767/1147/2185/5578/5604/7132/4790/7188/8503/5579/5594/60…	94
hsa05160	hsa05160	Hepatitis C	72/2866	157/8108	0.00392125	0.0167035	0.0108283	7531/10000/5925/1871/355/440275/5293/5520/1499/6256/5519/7534/23586/6655/3646/8554/5516/3661/3551/29110/6772/6774/3845/317/4893/27102/5465/7189/7187/5518/3716/5295/5515/208/3949/673/5291/836/6654/4600/3455/3454/7297/55844/10197/57506/1950/8737/5894/2932/841/5290/8837/1147/1869/5604/7132/4790/6773/8503/5594/5610/4599/10062/5605/5521/9451/5296/1870/7529/1017/10971	72
hsa05205	hsa05205	Proteoglycans in cancer	91/2866	205/8108	0.00420867	0.017698	0.011473	10000/22800/355/7057/5293/27250/1499/3678/5336/23365/6198/3480/5747/2549/3709/286/5058/5962/9138/5170/3688/5781/6655/1432/1975/3091/960/1655/6774/3845/4193/4893/6093/4087/288/2475/4659/5500/2316/5295/10451/208/673/5291/836/7040/29102/10818/867/3708/6654/998/7409/7074/7023/5879/8826/9475/5894/5290/2017/5566/5578/5604/7430/4660/10855/5567/2064/8503/5579/5501/3693/5594/3059/6608/5329/5605/3690/5829/…	91
hsa05014	hsa05014	Amyotrophic lateral sclerosis	153/2866	365/8108	0.00458843	0.0190507	0.0123499	4729/8878/9818/10133/4697/4927/5688/8480/847/3799/23279/29979/10671/4686/55860/9377/310/23064/57122/54539/10121/5713/9821/5718/79023/5717/6432/79139/2521/8021/11258/5533/23165/129401/9782/5705/55062/9706/6311/5708/10213/2733/10482/1432/3181/51164/80208/55746/4928/5719/3178/29110/79902/834/5710/2081/9973/317/5707/55626/9776/4720/5289/4719/81929/10762/10013/5868/9631/2475/55102/55706/23130/9972/586…	153
hsa04072	hsa04072	Phospholipase D signaling pathway	68/2866	148/8108	0.00470293	0.019282	0.0124999	10000/22800/5293/8395/399694/5336/2549/5900/7248/5781/6655/113/6464/3845/2207/8526/23533/4893/160851/3643/2475/9846/80310/2778/5295/208/5291/26052/23396/6654/8527/56894/9265/1950/5294/5337/2534/5898/56034/5899/5894/1785/5290/6850/2185/5578/56895/8394/5604/5321/7249/8503/9267/5331/1902/55326/5594/8605/5605/10672/5332/1608/5296/139189/6009/2768/23566/387	68
hsa04216	hsa04216	Ferroptosis	23/2866	41/8108	0.00517027	0.0207004	0.0134194	1536/7417/10533/10162/7419/7037/30061/4891/5094/2729/9474/2182/23305/2180/64116/8031/246/2181/2730/51703/23657/2937/81631	23
hsa00510	hsa00510	N-Glycan biosynthesis	27/2866	50/8108	0.00517511	0.0207004	0.0134194	201595/79868/2530/1603/3703/4122/11320/79796/6480/79053/440138/4121/10905/2683/4124/23193/8813/6184/29880/29929/56052/4249/6185/10195/84620/57171/57134	27
hsa04922	hsa04922	Glucagon signaling pathway	51/2866	107/8108	0.00555448	0.0219502	0.0142296	10000/31/1387/2776/5140/5257/3709/5533/1374/3945/23411/32/3276/5564/6513/5571/5465/2033/5562/23235/57223/2778/51422/208/1386/3708/64764/5532/5256/5834/5566/468/55671/5567/5213/5836/5331/1385/2997/5162/2308/3939/5106/805/5530/5214/5207/5211/5332/817/5260	51
hsa00061	hsa00061	Fatty acid biosynthesis	12/2866	18/8108	0.00670163	0.0261683	0.016964	31/54995/32/2182/23305/2180/51102/2181/197322/23205/84869/51703	12
hsa04130	hsa04130	SNARE interactions in vesicular transport	19/2866	33/8108	0.00738311	0.0284032	0.0184129	8675/55014/8773/2054/10490/143187/9482/6845/8417/10228/10652/9527/53407/9570/6811/9554/662/6809/9341	19
hsa04380	hsa04380	Osteoclast differentiation	59/2866	128/8108	0.00744719	0.0284032	0.0184129	10000/8878/5293/5336/5533/1540/3551/1432/6688/6772/4688/2212/4773/4772/7189/9846/7006/6885/695/7048/23118/3716/5295/208/5291/3937/7040/4286/3554/3460/5599/3455/3454/7297/2534/5532/5879/653361/5290/8792/1147/6850/5604/7132/4790/6773/3932/8503/1385/2215/5594/1435/5601/814/5530/3690/5971/5296/9020	59
hsa04510	hsa04510	Focal adhesion	88/2866	201/8108	0.00757027	0.0285408	0.018502	7148/10000/394/7057/5293/8395/399694/1499/3678/83660/331/7414/7094/7408/5908/3480/5747/10298/5058/5170/3688/6655/2889/1729/6464/329/3676/6093/340156/4659/5500/80310/2316/5295/10451/208/673/5906/5291/4638/5649/5062/23396/6654/998/5728/5599/7409/103910/29780/1950/2534/7424/56034/5879/9475/5894/2932/5290/81/1398/5578/8394/5604/4660/2064/8503/5579/3611/5501/3693/5594/10627/5601/64098/3690/824/5829/36…	88
hsa03020	hsa03020	RNA polymerase	18/2866	31/8108	0.00803863	0.0299622	0.0194235	10621/51082/11128/10623/5431/5434/5437/84172/25885/5430/55703/64425/10622/5433/5439/548644/246721/84265	18
hsa04146	hsa04146	Peroxisome	40/2866	82/8108	0.00818646	0.0301703	0.0195584	5830/847/3295/8540/84188/3155/2182/6648/23305/2180/8443/373156/26061/11001/5194/55670/5190/5191/23600/3418/2181/2053/6342/54677/10455/5264/55711/5825/51/10478/10005/5189/23417/8528/1384/225/51703/54363/1962/8504	40
hsa04340	hsa04340	Hedgehog signaling pathway	29/2866	56/8108	0.00830199	0.0302562	0.0196141	8945/53944/1453/64750/409/156/157/1456/8452/1452/8454/23291/57154/2932/5566/11127/5567/23295/51684/84455/8405/339745/6608/1455/2737/84976/23288/5727/1454	29
hsa05214	hsa05214	Glioma	37/2866	75/8108	0.00859722	0.0309878	0.0200884	10000/5925/1871/5293/399694/5336/3480/57118/6655/6464/3845/4193/4893/2475/5295/208/673/5291/51426/6654/5728/1950/5894/5290/1869/5578/5604/8503/5579/5594/814/805/5605/5296/817/1870/8536	37
hsa05163	hsa05163	Human cytomegalovirus infection	97/2866	225/8108	0.00880633	0.0312888	0.0202835	3106/567/3133/10000/1388/5925/1871/355/2776/5293/1499/23365/6198/5747/2923/3709/4775/11214/9138/5533/7248/6655/3661/3551/113/1432/29110/6774/3845/4193/2773/4893/6093/4773/4772/2475/3716/2778/5295/208/5291/3587/1386/836/3554/3708/6654/2782/3570/64764/5532/8737/5879/59345/9475/5894/2932/841/5290/1398/5566/2767/1147/1869/468/2185/5578/5604/7132/6667/5567/4790/7188/7249/8503/5331/1385/5579/5594/805/5…	97
hsa04530	hsa04530	Tight junction	75/2866	169/8108	0.00887152	0.0312888	0.0202835	4627/8531/5520/154810/5519/7408/9414/9693/5962/3688/5516/123720/4628/4734/5564/1739/9181/5571/911/6093/861/5590/23327/5562/4214/5518/51422/5515/10096/5906/4217/51735/1740/10094/998/5599/7074/103910/55844/5581/56288/3308/10109/5879/9475/4301/10093/10097/81/2017/6794/5566/4771/8189/7430/5567/2064/51762/776/10627/3059/57180/64398/5601/55114/93643/9368/5584/5521/4478/10207/58494/6714/87/387	75
hsa04370	hsa04370	VEGF signaling pathway	30/2866	59/8108	0.0101658	0.0354722	0.0229955	10000/5293/5336/5747/5533/1432/3845/4893/4773/5295/208/5291/998/5532/5879/5894/5290/5578/5604/5321/8503/5579/5594/8605/5530/5605/5829/7867/5296/6714	30
hsa04213	hsa04213	Longevity regulating pathway - multiple species	31/2866	62/8108	0.0122231	0.042202	0.0273582	10000/847/5293/6198/3480/57521/113/23411/5564/3845/5571/4893/3643/2475/5562/9474/51422/5295/208/6648/5291/81570/3066/5290/5566/5567/8503/2308/5296/2309/3065	31
hsa03450	hsa03450	Non-homologous end-joining	9/2866	13/8108	0.0134367	0.0459086	0.029761	64421/2547/27343/5591/4361/7520/7518/79840/27434	9
hsa04730	hsa04730	Long-term depression	30/2866	60/8108	0.0135776	0.045912	0.0297632	2776/4067/5519/3480/3709/5516/3845/2773/4893/5518/2778/5515/673/3708/2781/5894/2767/5592/5578/5604/5321/5331/5579/5594/8605/5605/10672/5332/2771/2768	30
hsa04670	hsa04670	Leukocyte transendothelial migration	52/2866	114/8108	0.0145684	0.0487595	0.0316092	1536/394/5293/1499/5336/7414/7408/5908/5747/3684/3688/5781/3683/1432/4688/1500/2773/3676/6093/1495/5295/10451/5906/5291/3702/998/3689/7409/103910/7294/5879/9475/653361/4301/5175/5290/81/2185/5578/7430/83692/8503/5579/10627/5829/4478/2771/2909/5296/58494/87/387	52
hsa00650	hsa00650	Butanoate metabolism	16/2866	28/8108	0.0149213	0.0494363	0.0320479	3030/79944/3155/5019/3157/38/3033/2571/6296/116285/39/56898/18/7915/1962/65985	16
