# Supplementary material for: The potential of CircRNA1002 as a biomarker in hepatitis B virus-related hepatocellular carcinoma
Source: PeerJ. 2022 Jun 28;10:e13640. doi: 10.7717/peerj.13640 (PMC9248787; doi:10.7717/peerj.13640)
Supplement: Supplemental Information 2 [file peerj-10-13640-s002.zip › Supplementary data/TableS4.xls]

## Sheet: TableS1
	ONTOLOGY	ID	Description	GeneRatio	BgRatio	pvalue	p.adjust	qvalue	geneID	Count
GO:0016569	BP	GO:0016569	covalent chromatin modification	292/6109	481/18866	3.83222e-38	2.46565e-34	1.81607e-34	94104/284058/6871/23522/7404/10600/83852/79723/55869/322/221037/23133/5927/983/675/84656/51230/1387/23512/10847/8473/9070/26036/1499/2332/11177/55904/8242/25836/22992/10419/79813/9958/9643/546/5587/10664/672/51366/9031/4297/84108/3070/9960/9682/80218/3717/8450/55274/64426/5926/25942/10445/6872/23081/8295/84678/54904/57634/7403/51562/387893/10498/8089/10075/4287/51105/29117/80314/54934/23304/7994/…	292
GO:0016570	BP	GO:0016570	histone modification	284/6109	468/18866	4.46869e-37	1.43758e-33	1.05884e-33	94104/284058/6871/23522/7404/10600/83852/79723/55869/322/221037/23133/5927/983/675/84656/51230/1387/23512/10847/8473/9070/26036/1499/2332/11177/55904/8242/25836/22992/10419/79813/9958/9643/546/5587/10664/672/51366/9031/4297/84108/9960/9682/80218/3717/8450/55274/64426/5926/25942/10445/6872/23081/8295/84678/54904/57634/7403/51562/387893/10498/8089/10075/4287/51105/29117/80314/54934/23304/7994/6418/…	284
GO:0006913	BP	GO:0006913	nucleocytoplasmic transport	229/6109	354/18866	3.32718e-36	7.1357e-33	5.25578e-33	91746/5514/7531/3839/9984/9818/65110/1984/64062/4927/8480/983/54830/64328/10921/5494/55110/57187/10892/1871/23279/23039/9147/4763/6430/10541/4686/51496/10204/948/11052/5469/22794/57122/51366/55198/3717/79023/6432/23049/8021/11214/11338/9221/23214/7248/5781/53981/23165/129401/55027/84324/2733/22931/284/10482/1432/3181/6672/1660/51068/999/4734/6427/55746/55705/4928/1894/6426/3178/23534/9295/6830/10…	229
GO:0007059	BP	GO:0007059	chromosome segregation	219/6109	334/18866	5.42086e-36	7.79338e-33	5.74019e-33	54820/221150/83852/10464/10403/7156/8658/8881/24137/55869/5925/151648/23047/157570/57697/157313/7290/1663/990/51451/10735/7150/1499/55755/348654/29127/64946/4288/283847/25836/9184/84250/7405/996/51510/64210/27030/546/1654/10664/672/1062/898/9126/81930/8243/79075/5885/80218/54617/79023/51433/26271/3835/286053/4361/701/23137/8239/4926/7153/157777/64151/9787/23063/1778/55719/7329/9493/3550/9134/5120…	219
GO:0051169	BP	GO:0051169	nuclear transport	230/6109	357/18866	6.0564e-36	7.79338e-33	5.74019e-33	91746/5514/7531/3839/9984/9818/65110/1984/64062/4927/8480/983/11168/54830/64328/10921/5494/55110/57187/10892/1871/23279/23039/9147/4763/6430/10541/4686/51496/10204/948/11052/5469/22794/57122/51366/55198/3717/79023/6432/23049/8021/11214/11338/9221/23214/7248/5781/53981/23165/129401/55027/84324/2733/22931/284/10482/1432/3181/6672/1660/51068/999/4734/6427/55746/55705/4928/1894/6426/3178/23534/9295/6…	230
GO:0006403	BP	GO:0006403	RNA localization	166/6109	236/18866	3.54944e-33	3.80618e-30	2.80344e-30	91746/10211/5073/9984/10694/9818/8658/65110/1984/64062/4927/8480/54830/10921/55110/57187/908/23279/6430/57097/9961/9793/4686/2332/10204/11052/636/22794/57122/10576/79023/6432/23049/7538/8021/1736/11338/7248/53981/23165/129401/7014/6311/84324/2733/8559/10482/3181/9804/1660/51068/6427/55746/4928/6426/3178/3192/9295/6830/79902/23381/7203/25909/472/6741/4904/6429/7514/55677/6421/3297/55795/81929/2601…	166
GO:0043161	BP	GO:0043161	proteasome-mediated ubiquitin-dependent protein catabolic process	255/6109	424/18866	1.751e-32	1.60942e-29	1.18542e-29	8924/51283/26046/8881/8451/51009/5688/201595/983/51528/26224/254170/9147/29979/8945/5887/6477/6468/8473/7314/84961/23274/25820/1499/5527/9184/996/11059/23198/5713/57003/863/6386/9373/25897/64795/5718/51433/8450/5717/26271/25852/79139/80196/6872/5711/701/55298/8453/10075/4287/197131/23304/9354/5705/8554/10444/7993/5516/51322/5708/6500/10213/55829/29843/23411/54788/9212/4734/1453/7874/55666/9928/57…	255
GO:0006260	BP	GO:0006260	DNA replication	183/6109	273/18866	3.98149e-32	3.20211e-29	2.35851e-29	9984/7156/22944/983/675/157570/57697/5427/3364/23594/1663/27343/10533/990/1763/4174/4173/259282/7150/11177/348654/23649/7270/7486/79915/11169/546/672/898/9126/11198/79075/5422/54617/26271/90381/4176/25942/4683/4361/11073/157777/6418/23560/5423/23063/7014/4673/9134/11143/27154/51514/1660/80169/51053/5557/6240/8317/254394/11232/5426/5000/5928/472/83990/4999/5932/4782/114799/353497/11200/84515/5558/…	183
GO:0008380	BP	GO:0008380	RNA splicing	281/6109	487/18866	2.48878e-31	1.7792e-28	1.31047e-28	1196/91746/8148/9984/55269/3187/6629/11193/23076/23091/24144/11168/10921/55749/55110/57187/6430/9716/55015/79026/1665/58517/23013/11319/988/1479/4686/9584/2332/7009/51585/8896/10419/23064/96764/51747/22794/27332/10180/140890/3190/151987/10450/4841/11325/9904/6432/2521/9991/4236/23450/3183/8458/55796/11338/26528/57703/53981/26986/56339/5411/5431/4670/6638/22985/9513/3189/10914/3550/8559/51593/5175…	281
GO:0044839	BP	GO:0044839	cell cycle G2/M phase transition	180/6109	273/18866	3.05285e-30	1.96421e-27	1.44673e-27	7531/54820/79866/55125/571/10133/79621/5688/54801/983/26224/3364/5520/8945/29086/9793/22974/990/55142/8555/51451/55755/8883/9833/79915/3320/672/10121/4957/23198/5713/84930/5885/84131/6873/5718/9344/5717/26271/8493/90381/22995/25942/8481/51347/55031/4683/5711/4361/5108/1112/11258/9702/3161/11073/2305/121441/5705/1778/11064/5708/6500/10213/51514/51400/80184/9212/80169/1453/1063/23476/7465/9928/5719…	180
GO:1901990	BP	GO:1901990	regulation of mitotic cell cycle phase transition	261/6109	448/18866	4.37727e-30	2.56031e-27	1.88579e-27	7531/54820/10403/55125/8881/7027/8451/79621/5925/5688/54801/983/54443/5933/3364/8945/11319/9793/22974/301/990/55142/8555/51451/55755/348654/5591/138151/55904/8883/9184/996/79915/1654/3320/672/10121/4957/1062/23198/5713/27085/55198/5885/84131/5718/54617/51433/9344/8450/5717/26271/90381/22995/25942/8481/29766/286053/51347/55031/5962/4683/5711/4361/5108/701/10498/57472/1112/11258/57521/9702/29117/31…	261
GO:0033044	BP	GO:0033044	regulation of chromosome organization	218/6109	356/18866	1.77305e-29	9.50651e-27	7.002e-27	94104/5514/5073/6871/83852/10694/10403/8658/8881/55869/5925/23133/5927/84656/79618/908/55226/80351/7290/1663/8473/990/26036/51451/1499/55755/2332/348654/4288/55904/25836/9184/84250/996/546/5587/10664/672/51366/1062/4297/10576/5885/51433/26271/23049/25942/23081/286053/29028/1736/54904/54386/4683/4361/701/23137/4926/3183/7153/29117/56252/9787/6418/9757/23063/7014/55719/7520/8505/3550/11143/3181/964…	218
GO:0000819	BP	GO:0000819	sister chromatid segregation	140/6109	196/18866	2.69422e-29	1.33343e-26	9.82137e-27	10464/10403/8658/8881/24137/55869/5925/151648/23047/157570/7290/1663/990/51451/10735/1499/55755/348654/29127/25836/9184/84250/996/51510/546/10664/1062/9126/81930/8243/79075/5885/80218/54617/51433/26271/3835/286053/4361/701/23137/4926/7153/64151/9787/23063/55719/9493/3550/51203/9212/10051/146909/1063/9918/9928/10270/8697/3192/10615/3837/7756/11004/472/7283/51434/699/6421/55795/81929/114799/9319/10…	140
GO:1901987	BP	GO:1901987	regulation of cell cycle phase transition	276/6109	486/18866	3.15401e-29	1.44949e-26	1.06762e-26	7531/54820/10403/55125/8881/7027/8451/79621/5925/5688/54801/983/54443/5933/3364/8945/29086/11319/9793/22974/301/990/55142/8555/51451/55755/348654/5591/138151/55904/8883/9184/996/79915/1654/3320/672/10121/4957/1062/23198/5713/27085/55198/5885/84131/5718/54617/51433/9344/8450/5717/26271/90381/22995/25942/8481/6872/29766/286053/51347/55031/5962/4683/5711/4361/5108/701/10498/57472/1112/11258/57521/97…	276
GO:0010498	BP	GO:0010498	proteasomal protein catabolic process	273/6109	483/18866	1.80869e-28	7.75807e-26	5.71419e-26	8924/51283/26046/337867/55757/8881/8451/51009/5688/201595/983/51528/26224/29761/254170/9147/29979/8945/5887/6477/6468/8473/7314/84961/23274/25820/1499/2332/5527/9184/996/11059/23198/5713/57003/863/6386/9373/25897/64795/5718/51433/8450/5717/26271/25852/79139/80196/6872/5711/701/55298/8453/10075/4287/11101/197131/23304/9354/5705/8554/10444/7993/5516/51322/5708/6500/10213/55829/29843/56886/23411/547…	273
GO:0098813	BP	GO:0098813	nuclear chromosome segregation	176/6109	272/18866	4.11163e-28	1.65339e-25	1.2178e-25	10464/10403/8658/8881/24137/55869/5925/151648/23047/157570/57697/7290/1663/990/51451/10735/1499/55755/348654/29127/283847/25836/9184/84250/996/51510/27030/546/10664/1062/898/9126/81930/8243/79075/5885/80218/54617/51433/26271/3835/286053/4361/701/23137/4926/7153/157777/64151/9787/23063/1778/55719/9493/3550/9134/51203/164045/9212/10051/146909/1063/9918/9928/1894/10270/8697/3192/10615/3837/7756/1100…	176
GO:0000086	BP	GO:0000086	G2/M transition of mitotic cell cycle	167/6109	254/18866	6.20921e-28	2.35001e-25	1.73089e-25	7531/54820/79866/55125/571/10133/79621/5688/54801/983/26224/3364/5520/8945/9793/22974/990/55142/51451/55755/8883/9833/3320/672/10121/4957/23198/5713/84930/5885/84131/6873/5718/9344/5717/26271/8493/90381/22995/25942/8481/51347/55031/4683/5711/4361/5108/1112/11258/9702/3161/11073/2305/121441/5705/1778/11064/5708/6500/10213/51514/51400/80184/9212/80169/1453/1063/23476/7465/9928/5719/5048/8317/995/57…	167
GO:0140014	BP	GO:0140014	mitotic nuclear division	182/6109	286/18866	1.04062e-27	3.71964e-25	2.73969e-25	54820/10600/10464/79866/10403/4733/55125/8658/8881/24137/5925/151648/983/23047/54443/23116/7290/22974/990/55023/8555/51451/10735/55755/348654/29127/4288/25836/10419/9184/84250/996/51510/331/546/1062/9126/81930/27085/8243/79075/5885/80218/54617/51433/26271/3835/286053/701/91754/23137/4926/23113/3832/9585/64151/9787/55719/9493/3550/51203/3796/9212/9735/940/10051/146909/1063/9918/9928/10270/8697/995…	182
GO:0048285	BP	GO:0048285	organelle fission	268/6109	476/18866	1.32084e-27	4.47277e-25	3.29441e-25	80179/54820/10600/10464/79866/10403/4733/55125/8658/8881/24137/5925/151648/983/23047/675/54443/23116/57697/80821/7290/55737/22974/990/55023/7314/8555/23259/51451/10735/55755/348654/29127/4288/283847/65084/25836/10419/9184/84250/996/51510/27030/331/2175/546/25788/1062/245711/898/9126/81930/27085/84930/8243/79075/5885/9897/80218/54617/51433/26271/9650/3835/286053/4361/701/91754/23137/4926/23113/383…	268
GO:0051236	BP	GO:0051236	establishment of RNA localization	141/6109	203/18866	1.79098e-27	5.76157e-25	4.24367e-25	91746/10211/9984/9818/8658/65110/1984/64062/4927/8480/54830/10921/55110/57187/23279/6430/57097/9961/9793/4686/2332/10204/11052/22794/57122/79023/6432/23049/7538/8021/11338/7248/53981/23165/129401/7014/6311/84324/2733/10482/3181/9804/1660/51068/6427/55746/4928/6426/3178/3192/9295/6830/79902/23381/25909/472/6741/4904/6429/7514/55677/6421/3297/55795/81929/26019/10762/9631/10250/81608/4116/7048/55706…	141
GO:0000280	BP	GO:0000280	nuclear division	246/6109	428/18866	3.28019e-27	1.00499e-24	7.4022e-25	54820/10600/10464/79866/10403/4733/55125/8658/8881/24137/5925/151648/983/23047/675/54443/23116/57697/7290/22974/990/55023/7314/8555/51451/10735/55755/348654/29127/4288/283847/25836/10419/9184/84250/996/51510/27030/331/2175/546/25788/1062/245711/898/9126/81930/27085/84930/8243/79075/5885/9897/80218/54617/51433/26271/3835/286053/4361/701/91754/23137/4926/23113/3832/7153/9585/157777/64151/23304/9787…	246
GO:1903311	BP	GO:1903311	regulation of mRNA metabolic process	208/6109	344/18866	3.9052e-27	1.14209e-24	8.41207e-25	91746/5073/8148/23112/22894/27327/11340/5688/10921/8531/6430/79899/22849/58517/4686/79811/7314/79048/9584/2332/51013/11052/7534/51594/10247/140890/23198/5713/79068/3190/79882/5718/5717/9904/54542/6432/2521/7538/27161/9991/8021/5711/253943/3183/55796/11338/26528/57703/26986/56339/6418/5705/4670/9513/5708/1981/10213/10914/3550/1432/3181/9646/1660/56829/10658/23019/6427/10179/23589/4928/11051/79066/…	208
GO:0048193	BP	GO:0048193	Golgi vesicle transport	221/6109	374/18866	8.3146e-27	2.22942e-24	1.64208e-24	4905/56992/3916/10133/24137/9135/55014/2580/54536/10671/23230/10640/8773/55763/9950/55860/1783/29127/7405/372/51594/5587/6653/10121/1062/81930/51552/23041/3835/400/286/829/10490/143187/23256/54832/4926/2802/11258/3832/56681/8729/84068/83696/6642/160/114879/1314/25839/11196/5870/1778/55062/6710/1315/9493/10959/163882/3796/9919/58485/51164/123720/55291/1453/22818/164/27252/120892/399687/29959/11004…	221
GO:0000075	BP	GO:0000075	cell cycle checkpoint	148/6109	219/18866	8.57842e-27	2.22942e-24	1.64208e-24	5514/9984/10403/7027/8451/79621/5925/65975/983/440275/3364/29086/988/55055/990/1763/8555/51451/55755/348654/5591/8883/9184/672/9344/90381/51347/79968/4683/4361/701/10498/57472/1112/7153/5781/11073/4850/1874/51322/2074/3550/1432/51514/9212/23019/9735/5934/3276/1063/7465/1739/995/4848/55743/7756/57551/472/2177/4193/26058/83990/699/25949/4849/56658/51512/55795/2033/84444/29883/9319/11200/60561/4436/…	148
GO:1902749	BP	GO:1902749	regulation of cell cycle G2/M phase transition	147/6109	217/18866	8.66266e-27	2.22942e-24	1.64208e-24	7531/54820/55125/79621/5688/54801/983/3364/29086/9793/22974/990/55142/8555/55755/8883/79915/3320/672/10121/4957/23198/5713/5885/84131/5718/9344/5717/26271/90381/22995/25942/8481/51347/55031/4683/5711/4361/5108/1112/11258/9702/3161/11073/121441/5705/1778/11064/5708/6500/10213/51514/80184/9212/80169/1453/1063/23476/9928/5719/5048/8317/995/5710/57551/472/7283/5707/25949/56658/10806/5577/79959/115106…	147
GO:0050657	BP	GO:0050657	nucleic acid transport	138/6109	200/18866	1.83237e-26	4.29078e-24	3.16036e-24	91746/10211/9984/9818/8658/65110/1984/64062/4927/8480/54830/10921/55110/57187/23279/6430/57097/9961/9793/4686/2332/10204/11052/22794/57122/79023/6432/23049/7538/8021/11338/7248/53981/23165/129401/7014/6311/84324/2733/10482/3181/9804/1660/51068/6427/55746/4928/6426/3178/3192/9295/6830/79902/23381/25909/6741/4904/6429/7514/55677/6421/3297/55795/81929/26019/10762/9631/10250/81608/4116/7048/55706/544…	138
GO:0050658	BP	GO:0050658	RNA transport	138/6109	200/18866	1.83237e-26	4.29078e-24	3.16036e-24	91746/10211/9984/9818/8658/65110/1984/64062/4927/8480/54830/10921/55110/57187/23279/6430/57097/9961/9793/4686/2332/10204/11052/22794/57122/79023/6432/23049/7538/8021/11338/7248/53981/23165/129401/7014/6311/84324/2733/10482/3181/9804/1660/51068/6427/55746/4928/6426/3178/3192/9295/6830/79902/23381/25909/6741/4904/6429/7514/55677/6421/3297/55795/81929/26019/10762/9631/10250/81608/4116/7048/55706/544…	138
GO:0051168	BP	GO:0051168	nuclear export	140/6109	204/18866	1.86729e-26	4.29078e-24	3.16036e-24	91746/7531/9984/9818/1984/64062/4927/8480/54830/64328/10921/5494/55110/57187/10892/23279/23039/9147/6430/10541/4686/51496/10204/11052/22794/57122/79023/6432/23049/8021/11214/11338/23214/7248/5781/53981/23165/129401/84324/2733/10482/3181/6672/1660/51068/6427/55746/4928/6426/3178/9295/6830/6310/79902/23381/6741/4193/6429/7514/55437/55677/51512/56478/55795/81929/26019/10762/5905/9631/10250/81608/143…	140
GO:0051656	BP	GO:0051656	establishment of organelle localization	246/6109	432/18866	2.12803e-26	4.72128e-24	3.47745e-24	4905/80179/54820/10464/10403/25777/3916/4927/57102/3799/4627/4542/4642/5293/84376/55088/8773/4067/7314/8301/1499/55860/55755/283847/55717/636/7534/51510/1062/81930/23224/5747/3835/5108/23256/4926/5170/56681/8729/3688/83696/9787/57584/11196/5870/1778/55062/10239/7462/9493/51203/10959/9919/58485/51068/9212/4628/3091/55291/80208/1453/10494/1063/9928/201294/5048/1739/8697/81565/3192/4976/10615/3837/9…	246
GO:0000375	BP	GO:0000375	RNA splicing, via transesterification reactions	228/6109	393/18866	4.53885e-26	9.73432e-24	7.16979e-24	91746/55269/3187/6629/11193/24144/11168/10921/55749/55110/6430/9716/55015/1665/58517/23013/988/1479/4686/9584/2332/51585/8896/10419/23064/96764/51747/22794/10180/140890/3190/10450/4841/11325/9904/6432/2521/9991/4236/23450/3183/55796/11338/26528/57703/53981/26986/56339/5411/5431/4670/6638/9513/3189/10914/3550/8559/51593/3181/23524/1660/10658/55596/6427/10179/4928/11051/79066/6426/3178/23210/3192/8…	228
GO:0000070	BP	GO:0000070	mitotic sister chromatid segregation	117/6109	161/18866	8.84704e-26	1.81818e-23	1.33917e-23	10464/10403/8658/8881/24137/5925/151648/23047/7290/990/51451/55755/348654/29127/25836/9184/84250/996/51510/546/1062/81930/8243/79075/5885/80218/54617/51433/26271/3835/286053/701/23137/4926/64151/9787/55719/9493/3550/51203/9212/10051/146909/1063/9918/9928/10270/8697/3192/10615/3837/7756/11004/472/7283/51434/699/55795/81929/9319/10592/23244/64105/55143/1060/324/5518/54892/891/23397/7272/4085/9183/2…	117
GO:0000377	BP	GO:0000377	RNA splicing, via transesterification reactions with bulged adenosine as nucleophile	226/6109	390/18866	9.32543e-26	1.81818e-23	1.33917e-23	91746/55269/3187/6629/11193/24144/11168/10921/55749/55110/6430/9716/55015/1665/58517/23013/988/1479/4686/9584/2332/51585/8896/10419/23064/96764/51747/22794/10180/140890/3190/10450/4841/11325/9904/6432/2521/9991/4236/23450/3183/55796/11338/26528/57703/53981/26986/56339/5411/5431/4670/6638/9513/3189/10914/3550/8559/51593/3181/23524/1660/10658/55596/6427/10179/4928/11051/79066/6426/3178/23210/3192/8…	226
GO:0000398	BP	GO:0000398	mRNA splicing, via spliceosome	226/6109	390/18866	9.32543e-26	1.81818e-23	1.33917e-23	91746/55269/3187/6629/11193/24144/11168/10921/55749/55110/6430/9716/55015/1665/58517/23013/988/1479/4686/9584/2332/51585/8896/10419/23064/96764/51747/22794/10180/140890/3190/10450/4841/11325/9904/6432/2521/9991/4236/23450/3183/55796/11338/26528/57703/53981/26986/56339/5411/5431/4670/6638/9513/3189/10914/3550/8559/51593/3181/23524/1660/10658/55596/6427/10179/4928/11051/79066/6426/3178/23210/3192/8…	226
GO:0007051	BP	GO:0007051	spindle organization	128/6109	183/18866	1.63291e-25	3.09005e-23	2.27597e-23	114791/10426/10464/79866/10403/4733/55125/25777/8658/24137/8480/54801/4627/9611/23116/10671/55726/57519/9793/22974/55142/10735/29127/64946/7405/51510/6867/331/546/1213/1062/9126/8243/9897/54617/26271/27229/4926/3832/9787/5524/1778/9493/3796/9212/1453/440270/1739/3192/10615/3837/8841/7756/3925/7283/29899/1107/6905/115106/5116/55835/11200/6047/26054/152185/5518/2316/891/10274/7272/57562/4292/7175/1…	128
GO:0006261	BP	GO:0006261	DNA-dependent DNA replication	111/6109	151/18866	3.16689e-25	5.82165e-23	4.28792e-23	9984/675/57697/5427/23594/1663/10533/990/1763/4174/4173/259282/11177/348654/23649/7486/79915/11169/546/898/79075/5422/54617/26271/90381/4176/4683/4361/11073/157777/5423/7014/9134/11143/51053/5557/8317/254394/11232/5426/5000/4999/353497/11200/5558/5980/4437/54465/5985/59343/55388/5982/201973/84083/5001/23595/10926/253714/10269/9837/54962/5981/51659/55159/25939/4175/56652/641/55345/58525/9400/10721…	111
GO:0010389	BP	GO:0010389	regulation of G2/M transition of mitotic cell cycle	136/6109	200/18866	3.93086e-25	7.02533e-23	5.17449e-23	7531/54820/55125/79621/5688/54801/983/3364/9793/22974/990/55142/55755/8883/3320/672/10121/4957/23198/5713/5885/84131/5718/9344/5717/26271/90381/22995/25942/8481/51347/55031/4683/5711/4361/5108/1112/11258/9702/3161/11073/121441/5705/1778/11064/5708/6500/10213/51514/80184/9212/80169/1453/1063/23476/9928/5719/5048/8317/995/5710/57551/472/7283/5707/25949/56658/10806/5577/79959/115106/5116/9978/55835/…	136
GO:0018205	BP	GO:0018205	peptidyl-lysine modification	229/6109	405/18866	4.35054e-24	7.56524e-22	5.57216e-22	284058/6871/23522/10208/83852/9818/79723/7052/54472/322/4927/8480/675/84656/51230/1387/23279/23512/10847/8473/9070/26036/1499/11177/8985/55904/57337/79813/57122/9643/546/10664/672/4297/80218/79023/55274/5926/25942/10445/6872/23081/8295/286053/8021/54904/57634/538/7403/51562/387893/8089/51105/29117/80314/23165/54934/129401/7994/6418/9757/57178/8554/10401/7329/11143/27154/29843/23408/9646/10902/547…	229
GO:0006611	BP	GO:0006611	protein export from nucleus	126/6109	184/18866	8.22997e-24	1.39346e-21	1.02635e-21	91746/7531/9984/9818/1984/4927/8480/64328/10921/5494/55110/57187/23279/23039/6430/10541/4686/51496/10204/22794/57122/79023/6432/23049/8021/11338/23214/7248/5781/53981/23165/129401/84324/2733/10482/3181/6672/51068/6427/55746/4928/6426/9295/6830/79902/23381/6741/4193/6429/7514/55437/55677/51512/55795/81929/26019/10762/5905/9631/10250/81608/1434/4116/55706/65109/9972/64901/6059/84248/580/7884/80145/…	126
GO:0015931	BP	GO:0015931	nucleobase-containing compound transport	163/6109	261/18866	1.16139e-23	1.91599e-21	1.41122e-21	91746/10211/9984/57724/9818/8658/65110/1984/64062/4927/8034/89874/8480/54830/10921/55110/57187/23279/6430/57097/11046/9961/9793/4686/2332/10204/11052/22794/57122/79023/6432/23049/7538/8021/11338/7248/53981/23165/129401/7014/6311/114789/84324/51000/2733/10482/3181/9804/1660/51068/6427/55746/4928/6426/3178/3192/9295/6830/79902/23381/25909/6741/4904/6429/7514/55677/6421/9673/29957/3297/55795/81929/2…	163
GO:0022406	BP	GO:0022406	membrane docking	123/6109	180/18866	3.76912e-23	6.06262e-21	4.46541e-21	4905/7531/54820/55823/55125/54801/983/8675/55014/54536/9793/55142/55755/6857/1488/3320/10121/4957/146057/84131/203062/22995/8481/2054/10490/5108/23256/11258/9702/10244/121441/1778/11064/347240/80184/117177/9482/1453/5048/26005/79867/7283/10806/5577/79959/6093/115106/5116/55835/11190/22832/201475/8417/152579/5518/8724/57488/80321/10733/5341/60412/9662/132320/57787/23241/51134/10228/10652/8615/1014…	123
GO:0000209	BP	GO:0000209	protein polyubiquitination	198/6109	340/18866	4.50409e-23	7.06813e-21	5.20601e-21	51283/8658/8881/7174/5688/6049/26118/26224/80351/80829/8945/9830/7336/6477/6468/7314/84961/25820/1499/996/331/11059/1654/23608/672/51366/23198/5713/9373/25897/64795/5718/51433/5717/54542/257218/80196/6872/26267/27246/5711/10075/7337/23304/57674/9354/5705/54778/5708/6500/25831/10213/26190/51514/4734/5719/8697/27252/55743/7316/64750/5710/9520/9320/51434/4193/329/5707/9781/80204/25893/25793/7267/559…	198
GO:0006405	BP	GO:0006405	RNA export from nucleus	104/6109	144/18866	1.01469e-22	1.55441e-20	1.1449e-20	91746/9984/9818/1984/64062/4927/8480/54830/10921/55110/57187/23279/6430/4686/11052/22794/57122/79023/6432/23049/8021/11338/7248/53981/23165/129401/84324/2733/10482/3181/1660/51068/6427/55746/4928/6426/3178/9295/6830/79902/23381/6741/6429/7514/55677/55795/81929/26019/10762/9631/10250/81608/4116/55706/54439/65109/9972/6059/84248/7884/80145/57510/7175/23511/54888/55341/4869/8086/26993/29072/9877/553…	104
GO:0051028	BP	GO:0051028	mRNA transport	108/6109	152/18866	1.30585e-22	1.95392e-20	1.43915e-20	91746/9984/9818/8658/65110/1984/4927/8480/10921/55110/57187/23279/6430/57097/9961/4686/2332/10204/22794/57122/79023/6432/23049/7538/8021/11338/53981/23165/129401/84324/2733/10482/3181/1660/6427/55746/4928/6426/3178/9295/6830/79902/23381/25909/6429/7514/55677/3297/55795/81929/26019/10762/9631/10250/81608/4116/55706/65109/9972/64901/84248/59343/7884/80145/7175/10644/23511/54888/1070/9908/8086/26993…	108
GO:0140056	BP	GO:0140056	organelle localization by membrane tethering	117/6109	171/18866	3.67609e-22	5.37545e-20	3.95928e-20	4905/7531/54820/55823/55125/54801/983/8675/55014/54536/9793/55142/55755/6857/1488/3320/10121/4957/146057/84131/203062/22995/8481/2054/10490/5108/23256/11258/9702/10244/121441/1778/11064/347240/80184/117177/9482/1453/5048/26005/79867/7283/10806/5577/79959/115106/5116/55835/11190/22832/201475/8417/152579/5518/57488/80321/10733/5341/60412/9662/132320/57787/23241/51134/10228/10652/8615/10142/6814/236…	117
GO:0032386	BP	GO:0032386	regulation of intracellular transport	204/6109	358/18866	3.82121e-22	5.46348e-20	4.02411e-20	7531/55823/337867/9818/3916/7027/64062/51009/983/64328/3799/5494/57187/4763/79899/10541/51201/665/51496/2040/10204/948/11052/79752/7534/22876/6653/51366/3717/51100/8021/5058/5962/5108/3684/23317/23256/4926/10075/56681/5533/9221/5781/9585/8898/1778/2039/51763/284/1432/9919/80184/6672/1660/999/4734/8314/1894/10456/81565/10615/6830/8841/4836/120892/9520/54828/27429/9847/4193/9776/6720/7514/55677/258…	204
GO:0009896	BP	GO:0009896	positive regulation of catabolic process	244/6109	454/18866	1.71182e-21	2.39432e-19	1.76353e-19	4905/55823/23112/10133/27327/5305/79899/29979/440275/22849/665/9830/10533/55737/23274/25820/2332/27244/92140/7405/10247/11059/8767/5587/3320/6653/10558/79068/863/23530/25897/51100/8450/10645/5747/6872/7538/27161/9517/5962/253943/54832/10075/4287/3416/7248/94241/26986/56339/6642/5049/1374/8554/10444/9706/51322/51514/23411/53373/3091/56829/4734/23019/5208/25782/1453/79066/10241/55743/1642/29110/647…	244
GO:1902850	BP	GO:1902850	microtubule cytoskeleton organization involved in mitosis	102/6109	144/18866	2.87321e-21	3.93324e-19	2.89702e-19	54820/10464/79866/10403/4733/55125/25777/8658/24137/8480/23116/10671/55726/9793/22974/10735/55755/29127/64946/51510/6867/331/1213/1062/9126/8243/4926/3832/3688/9787/5524/1778/9493/51203/3796/9212/5048/81565/3192/3837/9181/7756/3925/7283/29899/6905/5116/11200/55968/152185/2316/891/10274/7272/4085/9183/57562/7175/8086/23291/284403/23332/4134/23122/29072/6491/3833/51119/56647/6790/9055/54908/79598/2…	102
GO:1903829	BP	GO:1903829	positive regulation of cellular protein localization	193/6109	338/18866	3.69319e-21	4.95041e-19	3.64622e-19	7531/55823/10694/10403/8878/7027/983/64328/3799/5494/908/79899/163/10541/51201/51496/2040/10204/5780/25836/636/79752/7534/6653/51366/10576/3717/51100/10445/245812/1736/5058/5962/5108/3684/4926/10075/5170/56681/5533/3688/9585/1540/11143/1432/163882/9919/80184/51068/10580/999/8314/7037/1894/1739/8841/4836/7203/9520/54828/2207/27429/7251/9847/29899/4193/9776/493/3843/5116/51512/4946/7332/288/11190/2…	193
GO:0070646	BP	GO:0070646	protein modification by small protein removal	176/6109	300/18866	3.93563e-21	5.16772e-19	3.80627e-19	10208/10600/219333/80013/4738/5688/983/29761/29086/5887/8473/9318/7314/57337/84196/9958/672/23198/9929/5713/7398/9960/23358/5718/54617/5717/64426/10445/8295/84749/55031/5711/8239/10920/4287/9100/9101/23586/84669/1540/3607/8027/5423/5705/159195/5708/10213/57599/8533/29843/9804/8665/3091/7874/8314/5719/7316/64750/51035/409/5710/4193/329/5707/10617/55252/8287/9097/4087/2033/7347/8850/84132/7189/8373…	176
GO:0031331	BP	GO:0031331	positive regulation of cellular catabolic process	215/6109	390/18866	7.59309e-21	9.77079e-19	7.19665e-19	55823/23112/10133/27327/5305/79899/29979/440275/22849/665/9830/10533/55737/23274/25820/2332/27244/92140/7405/10247/8767/5587/3320/10558/79068/863/23530/25897/51100/10645/5747/6872/7538/27161/9517/5962/253943/54832/10075/4287/7248/94241/26986/56339/5049/1374/8554/10444/9706/51322/23411/53373/3091/56829/23019/5208/25782/1453/79066/10241/55743/29110/6613/120892/57690/472/4780/4193/55626/26058/5286/4…	215
GO:0071426	BP	GO:0071426	ribonucleoprotein complex export from nucleus	94/6109	130/18866	9.95822e-21	1.2563e-18	9.25323e-19	91746/9984/9818/1984/4927/8480/10921/55110/57187/23279/6430/4686/22794/57122/79023/6432/23049/8021/11338/7248/53981/23165/129401/84324/2733/10482/3181/51068/6427/55746/4928/6426/9295/6830/79902/23381/6741/6429/7514/55677/55795/81929/26019/10762/9631/10250/81608/4116/55706/65109/9972/6059/84248/7884/80145/7175/23511/54888/55341/4869/8086/26993/29072/9877/55339/84271/54890/8563/51692/51362/5903/112…	94
GO:0097711	BP	GO:0097711	ciliary basal body-plasma membrane docking	75/6109	95/18866	1.15397e-20	1.42781e-18	1.05165e-18	7531/54820/55125/54801/983/9793/55142/55755/3320/10121/4957/146057/84131/22995/8481/5108/11258/9702/121441/1778/11064/347240/80184/117177/1453/5048/26005/79867/7283/10806/5577/79959/115106/5116/55835/11190/22832/5518/80321/10733/9662/132320/57787/51134/10142/23332/7840/9814/9738/84902/9657/79598/54806/1781/80254/5566/8766/26123/91147/4751/23322/10383/54903/79600/79441/261734/22897/54930/85302/933…	75
GO:0032508	BP	GO:0032508	DNA duplex unwinding	82/6109	108/18866	1.65633e-20	2.01072e-18	1.48099e-18	2965/8451/57697/2547/1663/5887/301/1763/4174/4173/7314/23064/7486/546/1654/25788/79075/8450/1106/57680/4176/4683/4361/7153/157777/7520/2074/1660/164045/1108/254394/80205/1642/7316/83990/1107/2966/9978/56852/84515/25913/10973/5985/9557/6832/5982/56916/84083/1105/113510/10146/1653/170506/4331/84181/51659/4175/56652/641/9400/7311/2068/10721/23132/55636/7507/6117/92797/5888/50485/5984/6742/2071/1161/…	82
GO:0071166	BP	GO:0071166	ribonucleoprotein complex localization	94/6109	131/18866	2.40828e-20	2.83575e-18	2.08866e-18	91746/9984/9818/1984/4927/8480/10921/55110/57187/23279/6430/4686/22794/57122/79023/6432/23049/8021/11338/7248/53981/23165/129401/84324/2733/10482/3181/51068/6427/55746/4928/6426/9295/6830/79902/23381/6741/6429/7514/55677/55795/81929/26019/10762/9631/10250/81608/4116/55706/65109/9972/6059/84248/7884/80145/7175/23511/54888/55341/4869/8086/26993/29072/9877/55339/84271/54890/8563/51692/51362/5903/112…	94
GO:0034504	BP	GO:0034504	protein localization to nucleus	164/6109	277/18866	2.42409e-20	2.83575e-18	2.08866e-18	5514/7531/3839/10694/23515/9818/25777/4927/983/54830/1871/908/4763/55726/9500/10204/948/5469/57122/7486/51366/55035/10576/55198/3717/25942/10445/8021/1736/9221/129401/55027/6500/284/11143/1432/6672/51068/999/55746/55705/4928/7037/1894/3192/23534/54971/10527/3837/3838/8841/79902/120892/7203/2752/30000/6774/4193/7514/23633/3843/51512/10762/23353/5905/9631/10526/1434/23607/27348/10575/2316/10049/383…	164
GO:0031570	BP	GO:0031570	DNA integrity checkpoint	109/6109	161/18866	3.46132e-20	3.97681e-18	2.92911e-18	5514/9984/7027/8451/79621/65975/983/440275/3364/29086/988/990/1763/8555/5591/8883/672/9344/90381/51347/79968/4683/4361/10498/57472/1112/7153/5781/11073/4850/1874/51322/2074/1432/51514/23019/5934/3276/995/4848/57551/472/2177/4193/26058/83990/25949/4849/56658/51512/2033/84444/29883/11200/60561/4436/63967/54465/891/57646/55571/1407/79858/545/51720/1386/7029/25904/835/9337/25988/84126/1111/7155/9125/…	109
GO:0006406	BP	GO:0006406	mRNA export from nucleus	84/6109	113/18866	5.98316e-20	6.63718e-18	4.8886e-18	91746/9984/9818/1984/4927/8480/10921/55110/57187/23279/6430/4686/22794/57122/79023/6432/23049/8021/11338/53981/23165/129401/84324/2733/10482/3181/6427/55746/4928/6426/9295/6830/79902/23381/6429/55677/55795/81929/26019/10762/9631/10250/81608/4116/55706/65109/9972/84248/7884/80145/7175/23511/54888/8086/26993/29072/9877/55339/84271/54890/8563/51692/51362/5903/11269/10569/9775/84321/1977/53371/9883/2…	84
GO:0071427	BP	GO:0071427	mRNA-containing ribonucleoprotein complex export from nucleus	84/6109	113/18866	5.98316e-20	6.63718e-18	4.8886e-18	91746/9984/9818/1984/4927/8480/10921/55110/57187/23279/6430/4686/22794/57122/79023/6432/23049/8021/11338/53981/23165/129401/84324/2733/10482/3181/6427/55746/4928/6426/9295/6830/79902/23381/6429/55677/55795/81929/26019/10762/9631/10250/81608/4116/55706/65109/9972/84248/7884/80145/7175/23511/54888/8086/26993/29072/9877/55339/84271/54890/8563/51692/51362/5903/11269/10569/9775/84321/1977/53371/9883/2…	84
GO:0033157	BP	GO:0033157	regulation of intracellular protein transport	157/6109	264/18866	8.53176e-20	9.30395e-18	6.8528e-18	7531/55823/337867/9818/7027/51009/983/64328/3799/5494/57187/4763/79899/10541/51201/665/51496/2040/10204/948/79752/7534/6653/51366/3717/51100/5058/5108/3684/4926/10075/56681/5533/9221/5781/9585/2039/51763/284/1432/9919/80184/6672/999/8314/1894/10456/81565/6830/8841/4836/120892/9520/54828/27429/9847/4193/9776/6720/7514/55677/3843/5116/51512/4946/7332/288/5905/6845/23368/5562/6721/2316/8724/5295/208…	157
GO:0016236	BP	GO:0016236	macroautophagy	177/6109	310/18866	1.64515e-19	1.76415e-17	1.29938e-17	8878/57724/4864/10133/5305/4943/58533/8100/9779/53349/51028/137492/526/29979/55014/665/10533/55737/55763/23274/27244/7405/8767/10558/64422/23232/9373/528/9821/51100/3920/23049/51606/9517/84749/8131/23256/54832/10075/9559/57521/7248/94241/81671/5049/8027/55062/51322/23545/9804/23411/3091/4734/25782/5564/10241/23265/440026/29110/120892/79065/2081/51506/535/27429/7251/5571/55626/9776/2773/5289/8897/…	177
GO:0032392	BP	GO:0032392	DNA geometric change	85/6109	116/18866	1.7222e-19	1.8165e-17	1.33794e-17	2965/8451/57697/2547/1663/5887/301/1763/4174/4173/7314/23064/7486/546/1654/25788/79075/8450/1106/57680/4176/4683/4361/7153/157777/3148/7520/2074/3181/1660/164045/1108/254394/80205/1642/7316/83990/1107/2966/9978/56852/84515/25913/10973/5985/9557/6832/5982/56916/84083/1105/113510/10146/1653/170506/4331/84181/51659/4175/56652/641/9400/7311/2068/10721/23132/55636/7507/6117/92797/5888/50485/5984/6742/…	85
GO:0051983	BP	GO:0051983	regulation of chromosome segregation	80/6109	107/18866	2.50689e-19	2.6015e-17	1.91613e-17	10403/8658/8881/55869/5925/1663/990/51451/1499/55755/348654/29127/4288/25836/9184/84250/996/546/10664/1062/5885/51433/26271/286053/701/23137/4926/9787/23063/1778/55719/3550/9212/1063/1894/8697/3192/10615/7756/11004/472/51434/699/6421/55795/56852/9319/79677/324/891/7272/4085/9183/150465/7175/64682/8452/29945/9698/23369/84072/998/51143/90417/11065/1457/9232/54908/10460/4751/25906/9700/991/84861/184…	80
GO:2001252	BP	GO:2001252	positive regulation of chromosome organization	117/6109	182/18866	8.27026e-19	8.44617e-17	6.221e-17	94104/5514/5073/6871/83852/10694/8658/8881/5925/84656/79618/908/80351/1663/8473/1499/2332/55904/25836/84250/996/546/5587/672/4297/10576/5885/51433/25942/286053/1736/54904/4683/4361/23137/4926/29117/9787/55719/7520/11143/3181/9646/23411/9212/23476/51535/10270/8697/3178/3192/120892/7203/472/51434/6720/6421/2966/6598/54737/5588/80312/26354/3184/10575/25913/891/545/6950/221477/7175/8452/8726/29945/97…	117
GO:0031503	BP	GO:0031503	protein-containing complex localization	167/6109	291/18866	8.73455e-19	8.78095e-17	6.46759e-17	91746/9984/84896/9818/54468/1984/4927/8100/8480/10921/3799/55110/57187/23279/6430/163/4686/55737/55763/138151/22794/57122/9897/79023/102/6432/23049/8021/28981/5108/80173/11338/7248/53981/23165/129401/7014/84324/2733/10482/3181/51068/6427/55746/4928/6426/1739/3192/9295/6830/79902/23381/472/6741/6429/7514/2060/55677/6421/55795/81929/26019/10762/5590/51098/9631/51304/10250/57728/81608/8417/4116/5570…	167
GO:0006302	BP	GO:0006302	double-strand break repair	154/6109	262/18866	9.08158e-19	8.98936e-17	6.6211e-17	8924/64421/322/24144/675/157570/57697/2547/3364/23514/29086/1663/27343/7336/1763/196528/4174/4173/348654/5591/25836/22992/23064/84250/7405/7486/64210/25788/672/51366/151987/5422/5885/54617/2521/4176/286053/54386/4683/4361/23137/10038/157777/2305/5423/55719/7520/2074/10213/57599/7468/8317/254394/55010/9320/472/2177/83990/6421/5932/2187/3297/23347/7913/9319/353497/11200/84515/2140/4436/5980/11144/2…	154
GO:0007093	BP	GO:0007093	mitotic cell cycle checkpoint	109/6109	166/18866	1.21421e-18	1.18367e-16	8.71829e-17	5514/10403/7027/5925/65975/983/3364/55055/990/51451/55755/348654/5591/8883/9184/672/9344/90381/51347/4683/4361/701/10498/57472/1112/7153/11073/4850/1874/3550/9212/23019/9735/5934/3276/1063/7465/1739/995/4848/55743/7756/57551/472/2177/4193/26058/699/25949/4849/56658/51512/55795/2033/29883/9319/11200/60561/4436/63967/324/891/7272/55571/4085/9183/79858/64858/7175/1386/7029/7040/25904/835/9337/7155/9…	109
GO:0060271	BP	GO:0060271	cilium assembly	204/6109	377/18866	1.29506e-18	1.24365e-16	9.16005e-17	7531/54820/10464/55125/10257/8100/54801/983/23116/80127/4952/10640/9793/55142/8555/55755/55717/29105/3320/10121/4957/92482/64422/282809/146057/123016/84131/23224/50807/353116/22995/9786/8481/28981/6674/5108/80173/11258/9702/4750/121441/1540/202018/7419/1874/1778/11064/347240/285331/80184/5991/116840/117177/1453/85462/5048/26005/79867/7283/10806/5577/79959/125488/115106/5116/25814/55835/10013/1119…	204
GO:0016579	BP	GO:0016579	protein deubiquitination	163/6109	283/18866	1.40409e-18	1.32791e-16	9.78068e-17	10600/219333/80013/4738/5688/983/29761/29086/5887/8473/7314/84196/9958/672/23198/9929/5713/7398/9960/23358/5718/54617/5717/64426/10445/8295/84749/55031/5711/8239/4287/9100/9101/23586/84669/1540/3607/8027/5423/5705/159195/5708/10213/57599/9804/8665/3091/7874/8314/5719/7316/64750/51035/409/5710/4193/329/5707/10617/55252/8287/9097/4087/2033/7347/8850/84132/7189/83737/7187/6885/63967/9736/324/8724/57…	163
GO:0022613	BP	GO:0022613	ribonucleoprotein complex biogenesis	248/6109	482/18866	1.43339e-18	1.32791e-16	9.78068e-17	84916/91746/11056/26574/6130/26747/57109/9875/2971/22894/23076/8451/23195/11340/4927/10171/10480/11168/9045/27341/9790/55226/6430/90459/55015/54881/22984/4686/8661/5591/51013/11052/10419/23064/96764/51747/55813/1654/3320/26164/55299/55035/1983/8667/79631/8450/27340/27161/1736/10885/10556/9221/7248/3646/55027/23560/6234/7520/64216/8559/130916/1975/8665/1660/51068/10658/84135/54606/10728/11051/7906…	248
GO:0010506	BP	GO:0010506	regulation of autophagy	191/6109	347/18866	1.44472e-18	1.32791e-16	9.78068e-17	4864/10133/5305/4943/58533/8100/340485/526/29979/440275/665/9830/10533/55737/55763/8925/23274/27244/92140/7405/8767/5587/10558/23232/9682/528/9821/51100/10645/5747/23049/51606/9517/84749/8131/23256/54832/10075/9559/57521/9100/7248/94241/5049/3607/1915/9706/51322/1981/23545/1982/23411/53373/3091/10135/4734/25782/5564/10456/10241/23265/29110/120892/6774/2081/10059/472/535/27429/5571/55626/9776/1101…	191
GO:0000077	BP	GO:0000077	DNA damage checkpoint	101/6109	151/18866	3.11335e-18	2.82131e-16	2.07803e-16	5514/9984/7027/8451/79621/65975/983/440275/3364/29086/988/8555/5591/672/9344/90381/51347/79968/4683/4361/10498/57472/1112/5781/11073/4850/1874/51322/2074/1432/51514/23019/5934/3276/995/4848/57551/472/2177/4193/26058/83990/25949/4849/56658/51512/2033/84444/29883/11200/60561/4436/63967/54465/891/57646/55571/1407/79858/545/51720/1386/7029/25904/835/9337/25988/84126/1111/9125/5884/54962/8563/6790/551…	101
GO:0043087	BP	GO:0043087	regulation of GTPase activity	246/6109	481/18866	5.24441e-18	4.68646e-16	3.4518e-16	6904/29/89839/9824/23076/9712/57148/4943/394/57589/6251/9779/9135/8874/9459/2776/4763/80005/4952/55633/663/8301/57706/55789/143872/29127/79890/6001/613/55785/4649/23365/9815/10276/9827/23232/1983/5922/10154/50807/25780/23637/9693/5747/139818/8131/5962/9448/9138/397/10565/55635/26130/3688/7248/57584/253959/414189/119016/81704/10959/2889/729092/25782/23102/2146/5048/1894/81565/81846/120892/409/4650…	246
GO:0007052	BP	GO:0007052	mitotic spindle organization	84/6109	118/18866	5.60086e-18	4.93643e-16	3.63592e-16	10464/79866/10403/4733/55125/25777/8658/24137/8480/23116/10671/55726/9793/22974/10735/29127/64946/51510/6867/331/1213/1062/9126/8243/4926/3832/9787/5524/1778/9493/3796/9212/3192/3837/7756/3925/7283/29899/6905/5116/11200/152185/2316/891/10274/7272/57562/7175/8086/284403/23332/4134/23122/6491/3833/51119/56647/6790/9055/79598/25978/10460/6683/165186/4605/8766/83540/4751/79884/25886/991/9525/128866/5…	84
GO:0043547	BP	GO:0043547	positive regulation of GTPase activity	214/6109	406/18866	1.013e-17	8.8076e-16	6.48721e-16	6904/29/89839/9824/9712/57148/4943/394/57589/6251/9779/9135/8874/9459/2776/4763/80005/4952/55633/663/8301/57706/55789/143872/29127/79890/6001/613/4649/23365/9815/10276/9827/23232/1983/5922/50807/25780/23637/9693/139818/8131/9448/9138/397/10565/55635/26130/3688/7248/57584/253959/414189/119016/81704/2889/729092/25782/23102/2146/1894/81565/120892/4650/54828/10059/22821/25771/9681/26286/1121/23161/39…	214
GO:0044782	BP	GO:0044782	cilium organization	210/6109	397/18866	1.22079e-17	1.04728e-15	7.7137e-16	7531/54820/10464/55125/10257/8100/54801/983/23116/55761/80127/4952/10640/9793/55142/8555/55755/55717/29105/3320/10121/4957/92482/64422/282809/146057/123016/84131/23224/50807/353116/22995/9786/8481/28981/6674/5108/80173/11258/9702/4750/121441/1540/202018/7419/1874/1778/11064/347240/285331/80184/5991/116840/117177/1453/85462/5048/26005/79867/7283/10806/5577/79959/125488/115106/5116/25814/55835/1001…	210
GO:0006310	BP	GO:0006310	DNA recombination	167/6109	299/18866	3.23793e-17	2.74116e-15	2.019e-15	5788/9984/22944/64421/675/57697/2547/3364/23514/27343/196528/4174/4173/348654/5591/25836/23064/7486/64210/27030/79915/25788/672/151987/4841/5885/54617/2521/4176/10445/286053/54386/4683/4361/23137/54780/7153/157777/3148/23304/5423/7014/79703/7520/2074/10213/57599/7468/164045/940/2956/7037/8317/254394/6830/55010/3838/7247/472/2177/83990/6421/5932/2187/23347/9466/9319/353497/84515/79677/4436/5980/44…	167
GO:0051052	BP	GO:0051052	regulation of DNA metabolic process	195/6109	365/18866	4.54442e-17	3.79724e-15	2.79685e-15	5514/5788/5073/143/9984/10694/8658/7027/8451/55869/322/24144/79618/908/55226/80351/23514/29086/1663/7336/196528/1499/5591/10419/84250/7486/64210/79915/546/3320/672/51366/4297/7398/10576/151987/79075/90381/2521/23049/1736/54386/4683/4361/8239/3183/2305/56252/7014/55719/7520/2074/8505/11143/3181/7468/1660/23411/9212/80169/6688/940/10728/7874/2956/7037/54464/3178/3192/6830/55010/3838/11232/23381/720…	195
GO:0006401	BP	GO:0006401	RNA catabolic process	216/6109	415/18866	4.62456e-17	3.81467e-15	2.80968e-15	5073/8148/6130/255967/23112/22894/65110/27327/79621/1787/11340/5688/10921/55110/8531/6144/9045/2935/79899/219988/22849/5520/4686/1763/7314/79048/2332/51013/10940/7534/22794/1656/51594/10247/23198/5713/79068/79882/5718/5717/54542/2521/23049/7538/27161/2107/8021/1736/55149/5711/253943/57472/3183/4850/26986/56339/3646/6418/5705/6234/4670/9513/5708/1981/10213/8559/1432/1660/56829/23019/55596/10179/23…	216
GO:0010948	BP	GO:0010948	negative regulation of cell cycle process	192/6109	359/18866	6.84943e-17	5.57838e-15	4.10874e-15	5514/10403/8658/7027/5925/5688/983/5933/23512/3364/29086/990/8555/51451/55755/348654/5591/138151/8883/79813/9184/546/672/23198/5713/27085/84108/5885/5718/9344/5717/26271/90381/51347/55031/4683/5711/4361/701/10498/57472/1112/29117/80314/11073/4850/5705/23063/1874/7014/5708/6500/10213/3550/51514/9212/23019/5934/3276/1063/23269/7465/10138/2146/5719/8317/995/4848/5710/7756/57551/5928/317/472/5573/419…	192
GO:0042176	BP	GO:0042176	regulation of protein catabolic process	208/6109	397/18866	6.94375e-17	5.58451e-15	4.11326e-15	4905/55823/337867/51009/57589/23077/29761/29979/51201/8945/5887/10533/8473/55737/7314/84961/23274/25820/2332/11059/3320/6653/863/9827/6386/25897/8450/5747/6872/23450/5962/10075/4287/3416/9101/7337/6642/8554/10444/1915/51322/5708/10213/29843/51514/51582/999/4734/1453/7874/3156/55743/54971/1642/64750/51035/6613/120892/11213/4780/4193/5707/4953/11011/84074/9781/7514/6125/56658/9097/6093/9978/9686/49…	208
GO:0032388	BP	GO:0032388	positive regulation of intracellular transport	132/6109	222/18866	7.41128e-17	5.88693e-15	4.33601e-15	7531/55823/7027/64062/983/64328/3799/5494/79899/10541/51201/51496/2040/10204/11052/79752/7534/6653/51366/3717/51100/5058/5962/5108/3684/4926/10075/56681/5533/9585/8898/1778/1432/9919/80184/1660/999/4734/8314/1894/10615/8841/4836/9520/54828/27429/9847/4193/9776/3843/5116/51512/4946/7332/288/23368/5562/6721/23209/2316/54439/5295/208/7175/9695/7159/7029/7040/11235/51128/55754/118424/10657/56947/998/…	132
GO:0000723	BP	GO:0000723	telomere maintenance	103/6109	161/18866	1.63754e-16	1.28487e-14	9.46368e-15	5514/5073/10694/8658/55869/64421/24144/675/79618/908/55226/5427/80351/2547/3364/1763/1499/5591/23649/7486/546/3320/898/10576/5422/23049/286053/1736/54386/4683/4361/23137/3183/56252/7014/7520/9134/3181/6672/9212/80169/10728/5557/7874/54464/3178/3192/5426/23381/7203/472/5588/5558/79677/26354/3184/10575/25913/5985/545/64858/6950/7515/5982/140609/55183/5394/9156/170506/79991/5981/7011/4216/5889/641/2…	103
GO:0006402	BP	GO:0006402	mRNA catabolic process	198/6109	376/18866	1.94205e-16	1.50544e-14	1.10883e-14	5073/8148/6130/255967/23112/22894/65110/27327/11340/5688/10921/55110/8531/6144/9045/2935/79899/219988/22849/5520/4686/7314/79048/2332/51013/7534/22794/1656/51594/10247/23198/5713/79068/79882/5718/5717/54542/2521/23049/7538/27161/2107/8021/55149/5711/253943/57472/3183/4850/26986/56339/3646/6418/5705/6234/4670/9513/5708/1981/10213/8559/1432/1660/56829/23019/23589/6164/79066/5719/54464/4848/3192/731…	198
GO:0033047	BP	GO:0033047	regulation of mitotic sister chromatid segregation	57/6109	72/18866	3.96357e-16	3.03591e-14	2.23609e-14	10403/8658/8881/5925/990/51451/55755/348654/25836/9184/84250/996/546/1062/5885/51433/26271/286053/701/23137/4926/9787/55719/3550/9212/1063/8697/3192/7756/472/51434/699/55795/9319/324/891/7272/4085/9183/7175/64682/8452/29945/51143/11065/9232/54908/10460/25906/9700/991/84861/1843/56984/10783/8379/8678	57
GO:0050684	BP	GO:0050684	regulation of mRNA processing	98/6109	152/18866	4.13788e-16	3.13213e-14	2.30696e-14	91746/10921/6430/22849/58517/4686/79811/9584/2332/11052/140890/3190/79882/9904/6432/9991/55796/11338/26528/57703/9513/10914/3550/3181/9646/1660/10658/6427/10179/4928/11051/79066/6426/3178/23210/3192/6830/1655/6433/4154/6429/7072/10262/55677/3297/10521/10659/84991/1153/55234/6294/9667/29896/6732/10181/83989/4116/891/8087/580/9733/79577/79869/51574/4691/10657/170506/3191/6651/51341/27316/22938/6733…	98
GO:0051170	BP	GO:0051170	import into nucleus	107/6109	171/18866	4.26273e-16	3.18911e-14	2.34893e-14	5514/3839/9818/4927/983/54830/1871/4763/10204/948/5469/57122/51366/55198/3717/8021/9221/129401/55027/22931/284/1432/999/55746/55705/4928/1894/3178/23534/10527/3837/3838/8841/79902/120892/30000/6774/5571/23633/6606/6607/3843/10762/6634/6632/9631/10526/60468/1434/2316/3836/5295/54960/9972/64901/7175/23511/727851/51501/51194/7040/3840/6633/3842/84220/729540/5663/55612/3841/868/57506/10073/729857/590…	107
GO:0045930	BP	GO:0045930	negative regulation of mitotic cell cycle	182/6109	341/18866	5.75953e-16	4.25941e-14	3.13726e-14	5514/10403/8658/7027/5925/65975/5688/983/5933/3364/55055/990/8555/51451/1499/55755/348654/5591/138151/8883/9184/546/672/23198/5713/27085/5885/5718/9344/5717/26271/90381/51347/55031/4683/5711/4361/701/10498/57472/1112/7153/29117/11073/4850/5705/1874/5708/6500/10213/3550/9212/23019/9735/5934/3276/1063/7465/2146/5719/1739/995/4848/55743/5710/7756/57551/472/2177/4193/5707/26058/699/25949/4849/56658/2…	182
GO:0031023	BP	GO:0031023	microtubule organizing center organization	90/6109	136/18866	5.86194e-16	4.28588e-14	3.15675e-14	54820/10403/55125/54875/151648/54801/983/675/9851/9793/55142/1499/85459/55755/348654/7405/51510/672/4957/22995/5108/4926/3832/1874/116840/5048/81565/26005/54828/56890/1107/4591/7514/10806/79959/115106/26973/55835/8850/11190/253012/4659/55968/152185/10733/9662/57787/9648/51652/153241/1070/4869/5311/23291/284403/23332/23032/1111/23122/117178/64793/163786/7840/6491/25914/9738/6790/25978/9475/80254/6…	90
GO:0032204	BP	GO:0032204	regulation of telomere maintenance	61/6109	80/18866	9.27024e-16	6.70166e-14	4.93609e-14	5514/5073/10694/8658/55869/79618/908/55226/80351/1499/546/10576/23049/1736/54386/4683/4361/3183/56252/7014/7520/3181/9212/80169/7874/54464/3178/3192/23381/7203/472/5588/26354/3184/10575/25913/545/6950/7515/140609/5394/170506/79991/4216/23293/22948/8550/4751/167227/54552/2072/5594/26272/92345/2067/7013/5976/65057/54984/6714/10574	61
GO:0033045	BP	GO:0033045	regulation of sister chromatid segregation	63/6109	84/18866	1.26203e-15	9.02209e-14	6.6452e-14	10403/8658/8881/55869/5925/1663/990/51451/1499/55755/348654/25836/9184/84250/996/546/10664/1062/5885/51433/26271/286053/701/23137/4926/9787/23063/55719/3550/9212/1063/8697/3192/7756/472/51434/699/6421/55795/9319/324/891/7272/4085/9183/7175/64682/8452/29945/51143/11065/9232/54908/10460/25906/9700/991/84861/1843/56984/10783/8379/8678	63
GO:0008654	BP	GO:0008654	phospholipid biosynthetic process	151/6109	271/18866	1.40592e-15	9.9261e-14	7.31104e-14	81490/8398/23761/5305/80821/5293/55151/4952/8395/23259/5277/5336/22876/10558/9791/51552/9468/54545/9091/9517/56994/55697/3636/254531/8898/59339/10162/259230/51763/8895/9488/472/8526/5286/10390/23533/132001/5297/5289/80230/66036/8867/160851/84188/9107/8897/9663/5868/128869/79947/129642/85465/256987/3612/1119/10026/3157/5295/57515/8776/5291/200576/23171/55500/30849/8443/57153/9926/5281/5279/23396/2…	151
GO:0051225	BP	GO:0051225	spindle assembly	79/6109	115/18866	1.41934e-15	9.9261e-14	7.31104e-14	114791/10426/10464/4733/55125/8658/24137/54801/9611/23116/57519/22974/55142/10735/29127/51510/331/9126/8243/9897/54617/26271/27229/4926/3832/1778/9493/3796/9212/1453/440270/3192/10615/3837/8841/7756/29899/115106/11200/6047/26054/152185/2316/10274/4292/7175/140609/8086/23332/23122/259266/3833/56647/6790/9055/79598/25978/80254/165186/4605/8766/4751/79884/991/9525/128866/79441/9371/26112/54930/10982…	79
GO:0016482	BP	GO:0016482	cytosolic transport	103/6109	165/18866	1.90274e-15	1.31637e-13	9.69569e-14	55823/55275/3916/58533/57589/23085/3799/25938/9779/8675/4642/2580/84376/23230/55737/64089/1213/6653/9043/9827/51552/23041/8411/25963/400/5962/10490/143187/23317/54832/4926/9559/8729/6642/8898/160/5870/55062/9482/164/27252/120892/55297/2060/5289/7109/55658/64145/5868/57533/22853/27131/84079/55773/8724/22836/84910/9648/51652/27236/10228/200576/10652/29062/54497/51542/23258/7813/51479/387680/26115/6…	103
GO:0051304	BP	GO:0051304	chromosome separation	68/6109	94/18866	2.13549e-15	1.46167e-13	1.07659e-13	10403/7156/8881/5925/57697/990/51451/55755/348654/9184/996/1062/5885/51433/26271/286053/701/4926/7153/9787/3550/164045/9212/1063/9918/8697/7756/472/51434/699/55795/9319/324/5518/891/23397/7272/4085/9183/23310/4292/7175/64682/8452/56916/29945/7155/51143/11065/1457/9232/54908/9400/10460/4438/25906/9700/2072/129563/991/84861/1843/1459/254528/56984/10783/8379/146956	68
GO:0006275	BP	GO:0006275	regulation of DNA replication	77/6109	112/18866	3.02625e-15	2.04957e-13	1.5096e-13	983/675/157570/3364/10533/990/1763/7270/79915/546/9126/79075/54617/26271/90381/4683/23560/23063/7014/11143/27154/1660/80169/51053/8317/11232/114799/11200/23244/466/4437/26057/5518/11124/55704/5515/5985/545/59343/5982/84083/5001/23595/10926/10269/253461/57695/998/5884/79991/54962/1950/5879/641/6416/58525/5930/3980/80174/64710/91607/79733/8412/27101/50485/5984/10919/64863/30968/7013/29980/1602/8914…	77
GO:0010256	BP	GO:0010256	endomembrane system organization	232/6109	468/18866	4.56225e-15	3.05766e-13	2.25211e-13	5788/10211/55823/8878/25777/10133/9712/983/4627/8874/51028/137492/8675/57097/55014/2580/55151/84376/5520/9950/55161/51411/10419/7534/51510/79895/5587/57003/5862/50807/51100/23471/1182/400/2054/143187/91754/23317/4926/10075/8729/10565/9101/23325/81671/10162/57584/8027/9788/25839/11196/10313/22931/7357/10959/9919/123720/4628/25782/1453/10494/85462/55666/440270/27314/5048/81565/23592/120892/196527/5…	232
GO:0046474	BP	GO:0046474	glycerophospholipid biosynthetic process	131/6109	230/18866	1.09077e-14	7.23507e-13	5.32897e-13	81490/8398/23761/5305/80821/5293/4952/8395/23259/5277/5336/22876/9791/51552/9468/54545/9091/56994/55697/3636/254531/8898/59339/10162/51763/8895/9488/472/8526/5286/10390/23533/132001/5297/5289/80230/66036/8867/160851/84188/9107/8897/9663/5868/128869/85465/3612/1119/10026/5295/8776/5291/200576/23171/55500/30849/8443/57153/5281/5279/23396/253558/5298/3635/8527/5728/56894/23556/171586/8760/8904/1457/…	131
GO:0046777	BP	GO:0046777	protein autophosphorylation	134/6109	237/18866	1.19018e-14	7.81389e-13	5.7553e-13	1196/5788/65975/440275/9748/9961/4067/5292/5527/790/9833/613/5587/1654/7016/3717/9344/6793/10645/3480/5747/23049/6872/51347/5058/4683/4361/4140/5170/54822/9706/51755/9212/10494/1198/57396/4215/120892/2011/57551/11213/2081/472/1195/11184/55364/27102/6789/8428/3643/11200/22853/9943/2475/7006/80310/695/23235/7272/8805/23043/545/92597/7443/3702/5062/2872/7444/8569/22848/7525/29904/5529/152110/51701/6…	134
GO:0072331	BP	GO:0072331	signal transduction by p53 class mediator	147/6109	267/18866	1.28207e-14	8.33219e-13	6.13705e-13	6874/8148/7156/7027/983/340485/675/51230/3364/22974/1763/7314/10419/79813/7486/79915/546/672/3190/11198/133383/6873/8493/204851/80196/6882/6872/4683/4361/387893/10498/57472/9100/94241/29117/11073/4850/2305/7994/1874/1432/6672/23411/9212/23019/960/5934/3276/1108/5564/995/4848/54971/9219/1655/5928/472/5571/4193/83990/1107/6125/4849/5932/55003/51512/2033/6875/29883/11200/23368/5562/4436/891/57646/28…	147
GO:0061013	BP	GO:0061013	regulation of mRNA catabolic process	121/6109	208/18866	1.37367e-14	8.83819e-13	6.50975e-13	5073/8148/23112/22894/27327/11340/5688/8531/79899/22849/7314/79048/2332/51013/7534/51594/10247/23198/5713/79068/79882/5718/5717/54542/2521/7538/27161/8021/5711/253943/3183/26986/56339/6418/5705/4670/9513/5708/1981/10213/1432/1660/56829/23019/23589/79066/5719/54464/3192/7316/5710/57690/55802/5707/26058/4904/7514/6093/55795/1153/29883/2475/3184/9704/8087/5393/10644/10492/23367/90806/4869/9337/3842/…	121
GO:0090316	BP	GO:0090316	positive regulation of intracellular protein transport	109/6109	182/18866	1.81535e-14	1.15643e-12	8.51766e-13	7531/55823/7027/983/64328/3799/5494/79899/10541/51201/51496/2040/10204/79752/7534/6653/51366/3717/51100/5058/5108/3684/10075/56681/5533/9585/1432/9919/80184/999/8314/1894/8841/4836/9520/54828/27429/9847/4193/9776/3843/5116/51512/4946/7332/288/23368/5562/6721/2316/5295/208/7175/9695/7159/7029/7040/11235/51128/55754/118424/56947/998/5599/3689/5663/57506/2534/55294/2932/7323/10425/841/9270/23435/557…	109
GO:0034660	BP	GO:0034660	ncRNA metabolic process	240/6109	493/18866	2.06635e-14	1.30342e-12	9.60031e-13	84916/11056/5073/57176/6130/57109/9875/22894/23076/23195/1787/11340/55250/221078/10171/26512/56931/57570/9045/27341/9790/55226/90459/54881/55174/55140/22984/79731/5591/54802/51013/10940/55253/55813/55035/203522/54542/27340/27161/81556/158234/1736/10885/10556/10056/9221/55656/56339/56986/23560/6234/64216/55756/130916/51593/3181/55596/84135/10179/54606/79066/54464/92105/55720/5036/6774/84365/11103/…	240
GO:0007098	BP	GO:0007098	centrosome cycle	82/6109	125/18866	2.42694e-14	1.51602e-12	1.11662e-12	54820/10403/55125/54875/151648/54801/983/675/9851/9793/55142/1499/85459/55755/348654/7405/51510/672/4957/22995/5108/3832/116840/81565/26005/56890/1107/4591/7514/10806/79959/115106/26973/55835/8850/11190/253012/4659/55968/152185/10733/9662/57787/51652/153241/1070/4869/5311/284403/23032/1111/117178/64793/163786/7840/6491/25914/9738/6790/25978/9475/80254/6566/137886/51199/91147/4751/11127/79648/7988…	82
GO:0043543	BP	GO:0043543	protein acylation	138/6109	248/18866	2.68691e-14	1.66227e-12	1.22434e-12	284058/6871/23522/322/253832/79612/5494/675/9397/84656/157570/51230/1387/60560/51201/10847/8473/84243/26036/85459/11177/1743/9643/1654/10664/672/4297/79075/5495/80218/55274/25942/10445/6872/8295/54386/57634/51562/340481/8089/51105/29117/80314/54934/7994/6418/64429/11143/27154/10902/23411/6688/4836/2752/57551/23390/51773/55677/6598/2033/8850/114799/51304/5562/10943/6885/9474/4967/79960/6878/8520/5…	138
GO:0007091	BP	GO:0007091	metaphase/anaphase transition of mitotic cell cycle	47/6109	58/18866	3.02236e-14	1.85199e-12	1.36408e-12	10403/8881/5925/990/51451/55755/348654/9184/996/1062/5885/51433/26271/286053/701/9787/3550/9212/1063/8697/7756/472/51434/699/55795/9319/324/891/7272/4085/9183/7175/64682/8452/29945/51143/11065/54908/10460/25906/9700/991/84861/1843/56984/10783/8379	47
GO:1901991	BP	GO:1901991	negative regulation of mitotic cell cycle phase transition	139/6109	251/18866	3.61867e-14	2.19646e-12	1.6178e-12	10403/7027/5925/5688/983/5933/3364/990/51451/55755/348654/5591/138151/8883/9184/672/23198/5713/5885/5718/9344/5717/26271/90381/51347/55031/4683/5711/4361/701/10498/57472/1112/29117/11073/4850/5705/1874/5708/6500/10213/3550/9212/23019/5934/3276/1063/7465/2146/5719/995/4848/5710/7756/57551/472/4193/5707/26058/699/25949/4849/56658/25793/51512/55795/2033/9978/29883/9319/11200/60561/63967/324/891/7272…	139
GO:0032210	BP	GO:0032210	regulation of telomere maintenance via telomerase	44/6109	53/18866	3.766e-14	2.26453e-12	1.66793e-12	5073/10694/8658/79618/908/55226/80351/1499/10576/1736/3183/7014/7520/9212/80169/54464/3178/3192/23381/7203/472/5588/10575/25913/545/6950/140609/5394/79991/4216/23293/22948/8550/4751/167227/54552/5594/26272/92345/7013/65057/54984/6714/10574	44
GO:0006650	BP	GO:0006650	glycerophospholipid metabolic process	178/6109	343/18866	3.82731e-14	2.28008e-12	1.67939e-12	81490/7920/54893/56261/8398/23761/5305/10955/80821/5293/4952/8395/23259/3030/5277/5336/22876/9791/51552/9468/54545/23167/9091/23049/56994/55697/3636/254531/8898/59339/10162/114879/51763/8895/9488/5048/114884/472/8526/5286/10390/284161/23533/132001/5297/5289/728233/80230/66036/8867/160851/84188/9107/8897/9663/253430/5868/128869/129642/85465/256987/3612/50640/1119/3032/10026/5341/5295/57515/2822/39…	178
GO:0018105	BP	GO:0018105	peptidyl-serine phosphorylation	164/6109	310/18866	4.42804e-14	2.61376e-12	1.92516e-12	10000/79893/5616/23515/8658/983/10114/65981/7150/5591/79109/22876/10044/8767/5587/3320/23139/84930/96459/146057/6198/204851/23049/6872/54386/51231/5058/57118/4140/5170/57521/53944/2039/1981/51763/3551/284/1432/9212/960/1453/7037/8317/64754/10456/29110/120892/2011/409/156/2081/65125/472/493/11011/1195/23228/11184/6093/6197/5588/6789/10013/5590/11200/22853/253260/2475/5562/63967/5165/7048/1456/891/…	164
GO:0006289	BP	GO:0006289	nucleotide-excision repair	74/6109	110/18866	6.15933e-14	3.60265e-12	2.65352e-12	2965/8451/675/9716/3364/5887/27343/6917/9318/7314/2176/64210/10450/8450/55247/10920/4287/5431/54778/2074/11143/8533/23411/7874/1642/7316/5426/83990/2966/728340/2033/9978/5434/10463/51138/5985/9557/7515/5982/5437/85015/51426/22909/1022/4331/5981/7311/2068/64708/5430/4913/3980/10714/3978/7507/5424/10980/10987/6117/57654/2072/5984/2067/2071/1161/5433/5439/5893/902/5983/50813/6118/150684/4968	74
GO:0051306	BP	GO:0051306	mitotic sister chromatid separation	50/6109	64/18866	6.78174e-14	3.93096e-12	2.89534e-12	10403/8881/5925/990/51451/55755/348654/9184/996/1062/5885/51433/26271/286053/701/9787/3550/9212/1063/8697/7756/472/51434/699/55795/9319/324/5518/891/7272/4085/9183/7175/64682/8452/29945/51143/11065/9232/54908/10460/25906/9700/129563/991/84861/1843/56984/10783/8379	50
GO:0006417	BP	GO:0006417	regulation of translation	221/6109	450/18866	7.13037e-14	4.09614e-12	3.017e-12	10600/26046/23112/5611/8872/65110/27327/1984/4076/8531/2935/65981/55226/9147/7057/440275/22849/4686/9728/113251/79048/2332/5591/6256/22794/10247/1654/26164/28958/79068/1983/8667/6198/7538/27161/2107/9991/10985/55239/253943/57472/9221/7248/26986/56339/3646/9782/51247/6311/9513/1981/84324/2733/1967/1982/1975/1660/164045/10658/23019/940/79066/6949/54464/4848/57690/5036/6774/26058/4904/6125/7072/2606…	221
GO:0006606	BP	GO:0006606	protein import into nucleus	93/6109	150/18866	7.93962e-14	4.48101e-12	3.30048e-12	5514/3839/9818/4927/983/54830/1871/4763/10204/948/5469/57122/51366/55198/3717/8021/9221/129401/55027/284/1432/999/55746/55705/4928/1894/23534/10527/3837/3838/8841/79902/120892/30000/6774/23633/3843/10762/9631/10526/1434/2316/3836/5295/9972/64901/7175/23511/727851/51501/51194/7040/3840/3842/84220/729540/5663/55612/3841/868/57506/10073/729857/5903/51715/53371/9883/400966/23435/9688/6850/55696/10628…	93
GO:0007034	BP	GO:0007034	vacuolar transport	93/6109	150/18866	7.93962e-14	4.48101e-12	3.30048e-12	55823/57724/55275/3916/4864/51028/137492/23484/2580/84376/23230/55737/10042/23274/64089/51510/6653/79158/51172/3920/55681/10490/143187/54832/4926/8027/23339/22898/9482/4734/164/120892/7251/55297/64145/6845/27072/201475/80762/9648/51652/151636/8943/3482/80700/30849/1130/51542/66008/57679/757/57154/51479/63971/55187/51534/22906/64400/22863/5660/8546/7879/8031/25978/950/54602/9570/51361/4534/138050/…	93
GO:1905818	BP	GO:1905818	regulation of chromosome separation	51/6109	66/18866	8.36942e-14	4.68251e-12	3.44889e-12	10403/8881/5925/990/51451/55755/348654/9184/996/1062/5885/51433/26271/286053/701/4926/9787/3550/9212/1063/8697/7756/472/51434/699/55795/9319/324/891/7272/4085/9183/7175/64682/8452/29945/51143/11065/1457/9232/54908/10460/25906/9700/991/84861/1843/1459/56984/10783/8379	51
GO:1903362	BP	GO:1903362	regulation of cellular protein catabolic process	142/6109	260/18866	8.48497e-14	4.70623e-12	3.46637e-12	55823/337867/51009/57589/29761/29979/8945/5887/8473/55737/7314/23274/25820/2332/3320/863/9827/6386/25897/5747/6872/5962/4287/7337/8554/10444/51322/10213/29843/1453/7874/55743/51035/6613/120892/4780/4193/11011/84074/9781/7514/6125/56658/9097/9978/9686/6599/54467/7110/2729/3093/28952/28996/11124/26259/160418/4983/10399/3949/26234/9695/1452/819/29062/8975/154214/51377/11146/5728/57154/6815/5663/5146…	142
GO:0032200	BP	GO:0032200	telomere organization	104/6109	174/18866	8.63924e-14	4.75085e-12	3.49922e-12	5514/5073/10694/8658/55869/64421/24144/675/79618/908/55226/5427/80351/2547/3364/1763/1499/5591/23649/7486/546/3320/898/10576/5422/23049/286053/1736/54386/4683/4361/23137/3183/56252/7014/7520/9134/3181/6672/9212/80169/10728/5557/7874/54464/3178/3192/5426/23381/7203/472/5588/84444/5558/79677/26354/3184/10575/25913/5985/545/64858/6950/7515/5982/140609/55183/5394/9156/170506/79991/5981/7011/4216/5889…	104
GO:0016573	BP	GO:0016573	histone acetylation	97/6109	159/18866	9.91025e-14	5.40361e-12	3.98001e-12	284058/6871/23522/322/675/84656/51230/1387/10847/8473/26036/11177/9643/10664/672/4297/80218/55274/25942/10445/6872/8295/57634/51562/8089/51105/29117/80314/54934/7994/6418/11143/27154/10902/23411/6688/51773/55677/6598/2033/8850/10943/6885/9474/79960/6878/8520/55689/6622/9678/2959/1386/10269/1111/26122/8648/8202/4089/23326/54556/22976/10933/8861/8110/1487/151050/55209/23774/8464/9252/9575/3054/2011…	97
GO:1901988	BP	GO:1901988	negative regulation of cell cycle phase transition	146/6109	270/18866	1.11009e-13	6.00194e-12	4.42071e-12	10403/7027/5925/5688/983/5933/3364/29086/990/8555/51451/55755/348654/5591/138151/8883/9184/672/23198/5713/5885/5718/9344/5717/26271/90381/51347/55031/4683/5711/4361/701/10498/57472/1112/29117/11073/4850/5705/1874/5708/6500/10213/3550/51514/9212/23019/5934/3276/1063/7465/2146/5719/995/4848/5710/7756/57551/472/4193/5707/26058/699/25949/4849/56658/25793/51512/55795/2033/9978/29883/9319/11200/60561/6…	146
GO:0000724	BP	GO:0000724	double-strand break repair via homologous recombination	87/6109	138/18866	1.25699e-13	6.73955e-12	4.964e-12	675/57697/3364/23514/27343/196528/4174/4173/348654/25836/7486/64210/25788/672/151987/5885/54617/2521/4176/286053/54386/4683/4361/23137/157777/2074/10213/57599/8317/254394/55010/472/6421/5932/2187/23347/353497/84515/5980/11144/7515/113510/23028/253714/1111/29072/55183/22909/51444/51659/55159/25939/10933/4175/79728/5889/119392/641/9400/10097/10721/125150/7528/3980/5890/6117/64710/10635/92797/5888/2…	87
GO:0098781	BP	GO:0098781	ncRNA transcription	73/6109	109/18866	1.29266e-13	6.87352e-12	5.06268e-12	10208/2971/7702/26512/55174/55726/6619/1663/4686/2975/6882/81556/2957/9328/55656/5431/79664/55756/51593/905/6617/6949/92105/84365/57508/6598/5434/2475/57117/6878/22936/2959/5451/5437/51574/9330/4691/79871/23248/1022/55197/129685/51808/2960/2972/84172/6597/5430/58490/25896/5452/6667/64425/10927/6877/25926/9014/2961/8178/55011/65123/2963/904/2958/5433/26173/23379/8812/2976/5439/112495/84524/64768	73
GO:0010965	BP	GO:0010965	regulation of mitotic sister chromatid separation	48/6109	61/18866	1.31522e-13	6.93614e-12	5.1088e-12	10403/8881/5925/990/51451/55755/348654/9184/996/1062/5885/51433/26271/286053/701/9787/3550/9212/1063/8697/7756/472/51434/699/55795/9319/324/891/7272/4085/9183/7175/64682/8452/29945/51143/11065/9232/54908/10460/25906/9700/991/84861/1843/56984/10783/8379	48
GO:0030071	BP	GO:0030071	regulation of mitotic metaphase/anaphase transition	45/6109	56/18866	1.91191e-13	1.0001e-11	7.36621e-12	10403/8881/5925/990/51451/55755/348654/9184/996/1062/5885/51433/26271/286053/701/9787/3550/9212/1063/8697/7756/472/51434/699/55795/9319/324/891/7272/4085/9183/7175/8452/29945/51143/11065/54908/25906/9700/991/84861/1843/56984/10783/8379	45
GO:0043484	BP	GO:0043484	regulation of RNA splicing	95/6109	156/18866	2.07298e-13	1.07561e-11	7.92237e-12	1196/91746/3187/23076/10921/6430/79026/58517/4686/9584/2332/7009/23064/140890/3190/9904/6432/2521/9991/55796/11338/26528/57703/9513/3189/3550/51755/3181/10658/6427/10179/1198/4928/57396/79066/6426/3178/23210/3192/1655/6433/2081/4154/6429/1195/7072/10262/10521/10659/84991/1153/55234/29896/22927/6732/10181/83989/4116/5295/8087/284695/9733/51574/4691/10657/3191/6651/8227/51341/2334/27316/92906/22938…	95
GO:0006605	BP	GO:0006605	protein targeting	217/6109	444/18866	2.24375e-13	1.1549e-11	8.50641e-12	7531/55823/6130/255967/253832/5830/847/6745/6144/9045/137492/51201/665/23230/196294/7314/84243/2040/11231/64089/7534/23431/3320/6653/79158/64422/6386/51172/51100/9344/3920/23471/26520/7095/5058/10490/3684/143187/8239/54832/340481/4926/10075/3416/100652748/252983/6234/2039/54469/51763/11154/64429/130916/9804/117177/4734/4666/8314/55914/6164/6730/10456/3295/7316/120892/6143/9520/27429/9847/9776/672…	217
GO:0016197	BP	GO:0016197	endosomal transport	134/6109	244/18866	2.42761e-13	1.23962e-11	9.13042e-12	6453/8878/57724/55275/9185/58533/57589/23085/25938/9779/51028/137492/8675/23484/51201/55737/7314/8301/57706/23274/22876/51510/1213/6653/9043/9827/51552/9897/8411/25963/400/10490/143187/4926/9559/8729/23325/6642/8027/23339/5870/51271/7316/120892/10059/7251/50618/2060/7109/55658/64145/58513/57533/22853/55610/27131/84079/55773/28952/8723/8724/22836/84910/9648/51652/8943/27236/23527/10228/200576/1025…	134
GO:0016311	BP	GO:0016311	dephosphorylation	236/6109	492/18866	2.54281e-13	1.28822e-11	9.48837e-12	5514/5788/54893/28227/7531/55125/23076/64062/151649/5494/53349/5795/4642/9989/157313/4952/5520/8945/51496/8555/259282/5527/761/5780/5519/90673/22876/8036/84930/151987/5786/5495/3717/121665/54545/8493/51231/1847/3636/5533/7248/5781/8898/6418/55012/5423/5524/85464/5516/51763/3551/163882/51400/4621/5208/55291/23035/1739/995/476/120892/23381/7803/65125/11314/6093/66036/5771/23239/8867/9107/8897/9663/…	236
GO:0034470	BP	GO:0034470	ncRNA processing	199/6109	400/18866	2.64893e-13	1.3315e-11	9.80715e-12	84916/11056/5073/6130/57109/9875/22894/23076/23195/1787/11340/55250/221078/10171/26512/56931/57570/9045/27341/9790/55226/90459/54881/55174/55140/22984/5591/54802/51013/10940/55253/55813/55035/203522/27340/27161/81556/158234/1736/10885/10556/9221/55656/56339/56986/23560/6234/64216/55756/130916/51593/3181/55596/84135/54606/79066/92105/55720/5036/6774/84365/11103/6741/57508/103/54482/6125/2483/22803…	199
GO:0006892	BP	GO:0006892	post-Golgi vesicle-mediated transport	70/6109	104/18866	2.81431e-13	1.40366e-11	1.03387e-11	4905/3916/10133/9135/2580/54536/23230/10640/8773/55763/6653/51552/23041/10490/143187/23256/54832/8729/160/114879/55062/163882/9919/164/27252/55297/2060/23499/55770/288/64145/2803/6845/28952/60412/10399/8943/51542/10890/51479/63971/10564/57120/4644/1785/23163/2181/9522/9570/6711/6272/8548/23233/55204/64083/10434/54520/9581/11031/23062/51125/403/10066/6102/9179/55435/55614/80262/9341/150684	70
GO:2001251	BP	GO:2001251	negative regulation of chromosome organization	91/6109	148/18866	2.96623e-13	1.46805e-11	1.08129e-11	10403/8658/23133/5927/55226/80351/26036/51451/55755/348654/9184/546/672/51366/5885/26271/25942/23081/29028/54386/4683/701/3183/7153/6418/23063/7014/7520/3550/23411/9212/80169/6688/1063/54464/3178/55818/3192/6830/7756/9320/472/699/6598/55795/80312/9319/54454/324/25913/891/9474/7272/4085/9183/7515/6622/7175/1786/23028/22823/5394/51143/3720/4331/79991/9232/54908/1487/23293/167227/54552/5253/25906/97…	91
GO:0044784	BP	GO:0044784	metaphase/anaphase transition of cell cycle	47/6109	60/18866	3.22006e-13	1.58152e-11	1.16486e-11	10403/8881/5925/990/51451/55755/348654/9184/996/1062/5885/51433/26271/286053/701/9787/3550/9212/1063/8697/7756/472/51434/699/55795/9319/324/891/7272/4085/9183/7175/64682/8452/29945/51143/11065/54908/10460/25906/9700/991/84861/1843/56984/10783/8379	47
GO:0006470	BP	GO:0006470	protein dephosphorylation	167/6109	323/18866	3.55638e-13	1.73347e-11	1.27678e-11	5514/5788/28227/7531/151649/5494/5795/9989/157313/5520/8945/51496/8555/259282/5527/5780/5519/90673/8036/84930/151987/5786/5495/3717/121665/8493/51231/1847/5533/7248/5781/8898/6418/5524/85464/5516/3551/51400/4621/55291/23035/1739/995/120892/7803/11314/6093/5771/23239/9107/8897/22853/2475/65979/2140/4659/5500/57223/5518/9829/8732/9749/5515/26191/54434/5775/23141/8776/134510/8556/1408/5537/57181/704…	167
GO:0006888	BP	GO:0006888	endoplasmic reticulum to Golgi vesicle-mediated transport	117/6109	206/18866	3.7116e-13	1.79552e-11	1.32249e-11	4905/55014/10671/55860/1783/372/6653/10121/286/829/10490/143187/23256/11258/56681/8729/83696/1314/25839/11196/1778/6710/1315/10959/9919/58485/51164/123720/55291/1453/22818/120892/29959/23243/6708/27095/10466/55973/83548/57511/7109/26286/288/84364/22878/6845/60561/8775/10427/22872/9183/2804/5861/60684/5537/378/8452/10652/8615/51128/10802/9276/149111/9117/375056/22796/10483/51143/9218/9217/90411/57…	117
GO:0010639	BP	GO:0010639	negative regulation of organelle organization	205/6109	416/18866	3.78474e-13	1.81724e-11	1.33848e-11	6904/10403/7114/8658/8500/23133/5927/55226/80351/7111/22974/26036/51451/23274/55755/348654/157922/9184/120/2764/546/672/51366/27085/4281/119/96459/146057/5885/26271/2395/25942/23081/29766/29028/54386/84749/5962/4683/829/701/23256/3183/10075/7153/10565/6418/85464/23063/7014/2039/6710/7520/51763/3550/23411/9212/80169/6688/29767/1063/7037/54464/3178/55818/3192/4976/6830/9181/120892/409/7756/9320/575…	205
GO:0000725	BP	GO:0000725	recombinational repair	87/6109	140/18866	4.14559e-13	1.97576e-11	1.45524e-11	675/57697/3364/23514/27343/196528/4174/4173/348654/25836/7486/64210/25788/672/151987/5885/54617/2521/4176/286053/54386/4683/4361/23137/157777/2074/10213/57599/8317/254394/55010/472/6421/5932/2187/23347/353497/84515/5980/11144/7515/113510/23028/253714/1111/29072/55183/22909/51444/51659/55159/25939/10933/4175/79728/5889/119392/641/9400/10097/10721/125150/7528/3980/5890/6117/64710/10635/92797/5888/2…	87
GO:0043487	BP	GO:0043487	regulation of RNA stability	112/6109	195/18866	4.26038e-13	2.01553e-11	1.48454e-11	5073/8148/22894/1787/11340/5688/8531/22849/7314/2332/51013/7534/10247/23198/5713/79068/79882/5718/5717/54542/2521/7538/8021/1736/5711/253943/3183/26986/56339/6418/5705/4670/9513/5708/1981/10213/1432/1660/23589/79066/5719/54464/3192/7316/5710/55802/5707/26058/4904/7514/6093/55795/1153/2475/3184/8087/5393/10644/10492/54888/23367/90806/4869/3842/9698/79675/23369/170506/5706/54890/5693/10197/5685/577…	112
GO:0018393	BP	GO:0018393	internal peptidyl-lysine acetylation	98/6109	164/18866	4.54814e-13	2.13597e-11	1.57324e-11	284058/6871/23522/322/675/84656/51230/1387/10847/8473/26036/11177/9643/10664/672/4297/80218/55274/25942/10445/6872/8295/57634/51562/8089/51105/29117/80314/54934/7994/6418/11143/27154/10902/23411/6688/51773/55677/6598/2033/8850/10943/6885/9474/79960/6878/8520/55689/6622/9678/2959/1386/10269/1111/26122/8648/8202/4089/23326/54556/22976/10933/8861/8110/1487/151050/55209/23774/8464/9252/9575/3054/2011…	98
GO:0034502	BP	GO:0034502	protein localization to chromosome	60/6109	85/18866	5.58013e-13	2.60164e-11	1.91623e-11	10694/10403/8658/55869/5925/983/675/157570/908/80351/23514/25836/9184/84250/546/10664/10576/27085/5885/1736/54386/10498/23063/7014/55719/7520/3550/9212/2146/51535/254394/7203/1200/472/84515/4436/26354/10575/25913/7272/9183/545/6950/29072/57082/54908/22948/6117/54552/51112/51149/55166/7013/55011/65057/23383/54984/222229/6118/10574	60
GO:0090305	BP	GO:0090305	nucleic acid phosphodiester bond hydrolysis	162/6109	313/18866	7.14512e-13	3.30732e-11	2.436e-11	5073/255967/57109/22894/2965/8451/79621/11340/64421/10171/57697/9790/90459/1479/4686/1763/7314/348654/51585/51013/11052/10940/7486/79915/10247/8450/51110/27340/7538/27161/4361/10556/57472/25996/53981/3148/83940/79703/28990/23019/11051/54464/4848/1773/1642/55720/3837/7316/5426/9924/7247/2081/317/55802/2966/4849/22803/5932/3297/5395/9978/29883/143689/85463/81608/5980/3836/55728/200558/5985/64858/95…	162
GO:0006473	BP	GO:0006473	protein acetylation	115/6109	203/18866	7.45588e-13	3.40623e-11	2.50885e-11	284058/6871/23522/322/79612/675/84656/157570/51230/1387/60560/10847/8473/26036/85459/11177/9643/1654/10664/672/4297/79075/80218/55274/25942/10445/6872/8295/54386/57634/51562/8089/51105/29117/80314/54934/7994/6418/11143/27154/10902/23411/6688/57551/51773/55677/6598/2033/8850/114799/5562/10943/6885/9474/79960/6878/8520/55689/6622/9678/2959/1386/10269/80018/1111/26122/8648/8202/4089/23326/3066/54556…	115
GO:0043967	BP	GO:0043967	histone H4 acetylation	52/6109	70/18866	7.46469e-13	3.40623e-11	2.50885e-11	284058/23522/322/675/51230/8473/9643/672/4297/80218/10445/8295/57634/8089/80314/54934/7994/11143/10902/23411/6688/55677/6598/2033/10943/9474/79960/8520/10269/8648/23326/54556/10933/1487/151050/3054/339287/51147/55683/84148/55011/84289/26053/51176/64769/79903/79829/5187/8607/86/9767/26009	52
GO:0043414	BP	GO:0043414	macromolecule methylation	164/6109	318/18866	7.62291e-13	3.45393e-11	2.54398e-11	55251/94104/83852/79723/1787/221078/23091/57570/2935/1387/10196/23512/115294/8473/9070/51451/1499/55904/10419/79813/96764/546/10664/672/4297/3070/8493/5926/23081/2107/158234/54904/7403/387893/10498/56339/9757/5870/64216/130916/9646/54790/7468/23411/6688/3276/58508/23476/2146/79066/64754/55818/6830/11176/9219/2145/8085/200424/54482/80204/55677/6598/54737/8932/54093/84444/79979/80312/6634/4524/8419…	164
GO:0007088	BP	GO:0007088	regulation of mitotic nuclear division	97/6109	163/18866	8.49409e-13	3.82175e-11	2.8149e-11	79866/10403/4733/8658/8881/5925/54443/990/55023/8555/51451/55755/348654/4288/25836/10419/9184/84250/996/51510/546/1062/27085/5885/51433/26271/286053/701/23137/4926/23113/3832/9585/9787/55719/3550/51203/9212/9735/940/1063/8697/995/3192/7756/472/51434/699/55795/3643/9319/324/55968/891/7272/4085/9183/8621/8556/7175/64682/8452/29945/1111/64793/998/51143/11065/6790/1950/9232/54908/79598/25978/146691/1…	97
GO:0018394	BP	GO:0018394	peptidyl-lysine acetylation	101/6109	172/18866	9.21759e-13	4.11847e-11	3.03345e-11	284058/6871/23522/322/675/84656/51230/1387/10847/8473/26036/11177/9643/10664/672/4297/80218/55274/25942/10445/6872/8295/57634/51562/8089/51105/29117/80314/54934/7994/6418/11143/27154/10902/23411/6688/51773/55677/6598/2033/8850/114799/5562/10943/6885/9474/79960/6878/8520/55689/6622/9678/2959/1386/10269/1111/26122/8648/8202/4089/23326/3066/54556/22976/10933/8861/8110/1487/151050/55209/23774/8464/92…	101
GO:1904356	BP	GO:1904356	regulation of telomere maintenance via telomere lengthening	47/6109	61/18866	9.61491e-13	4.26637e-11	3.14238e-11	5073/10694/8658/79618/908/55226/80351/1499/10576/1736/3183/7014/7520/3181/9212/80169/54464/3178/3192/23381/7203/472/5588/10575/25913/545/6950/140609/5394/170506/79991/4216/23293/22948/8550/4751/167227/54552/2072/5594/26272/92345/7013/65057/54984/6714/10574	47
GO:0046822	BP	GO:0046822	regulation of nucleocytoplasmic transport	73/6109	112/18866	1.03082e-12	4.54266e-11	3.34589e-11	7531/9818/64062/983/64328/5494/57187/4763/10541/51496/10204/948/11052/51366/3717/8021/9221/5781/284/1432/6672/1660/999/4734/1894/6830/8841/4193/7514/55677/3843/51512/5905/4659/2316/54439/5295/9972/580/57510/7175/54888/7040/8086/26993/29072/10657/4600/5663/55612/57506/51715/2932/53371/23435/5566/6934/55696/51684/84455/5501/5936/5594/55051/3326/3059/6608/5901/11261/2737/5296/8536/127933	73
GO:0043488	BP	GO:0043488	regulation of mRNA stability	107/6109	186/18866	1.22924e-12	5.38023e-11	3.96279e-11	5073/8148/22894/11340/5688/8531/22849/7314/2332/51013/7534/10247/23198/5713/79068/79882/5718/5717/54542/2521/7538/8021/5711/253943/3183/26986/56339/6418/5705/4670/9513/5708/1981/10213/1432/1660/23589/79066/5719/54464/3192/7316/5710/55802/5707/26058/4904/7514/6093/55795/1153/2475/3184/8087/5393/10644/10492/23367/90806/4869/3842/9698/79675/23369/170506/5706/54890/5693/10197/5685/57721/9861/9475/731…	107
GO:0006475	BP	GO:0006475	internal protein amino acid acetylation	98/6109	166/18866	1.27654e-12	5.54952e-11	4.08748e-11	284058/6871/23522/322/675/84656/51230/1387/10847/8473/26036/11177/9643/10664/672/4297/80218/55274/25942/10445/6872/8295/57634/51562/8089/51105/29117/80314/54934/7994/6418/11143/27154/10902/23411/6688/51773/55677/6598/2033/8850/10943/6885/9474/79960/6878/8520/55689/6622/9678/2959/1386/10269/1111/26122/8648/8202/4089/23326/54556/22976/10933/8861/8110/1487/151050/55209/23774/8464/9252/9575/3054/2011…	98
GO:0006338	BP	GO:0006338	chromatin remodeling	121/6109	218/18866	1.30753e-12	5.64605e-11	4.15859e-11	6871/83852/79723/5925/23133/5927/6595/55320/473/10847/55193/7150/11177/64946/8242/8289/546/23198/9031/401541/3070/9682/54617/57680/23081/8467/5058/7403/3183/3148/2186/2074/23411/1108/51535/11176/9219/6601/5928/2145/51773/1107/57459/6598/8284/54737/8932/23347/80312/8850/23030/6599/64105/1060/83989/57169/57492/114803/9557/2491/7175/10765/56916/29994/1786/79682/1105/4869/64431/9759/6304/55729/23421/…	121
GO:0032259	BP	GO:0032259	methylation	185/6109	371/18866	1.40479e-12	6.02563e-11	4.43817e-11	55251/94104/83852/79723/1787/221078/23091/57570/2935/1387/138199/10196/23512/115294/9446/8473/9070/51451/1499/55904/10419/79813/96764/546/10664/672/4144/4297/133383/3070/8493/5926/23081/2107/158234/54904/7403/387893/10498/56339/9757/51490/84274/5870/64216/114826/130916/9646/54790/7468/23411/6688/3276/58508/23476/2146/79066/64754/55818/6830/11176/9219/2145/8085/200424/54482/4548/80204/55677/6598/5…	185
GO:0017038	BP	GO:0017038	protein import	113/6109	200/18866	1.49497e-12	6.36994e-11	4.69177e-11	5514/3839/9818/4927/5830/983/54830/1871/4763/10204/948/5469/57122/3320/51366/55198/3717/3920/8021/9221/100652748/129401/55027/284/1432/9804/999/55746/55705/4928/1894/23534/10527/3837/3838/8841/79902/120892/30000/6774/23633/3843/10762/9631/10526/1434/2316/3836/5295/9972/64901/7175/23511/727851/51501/51194/7040/3840/3842/84220/729540/5663/55612/83752/3841/868/57506/5194/55670/3308/10073/729857/5903…	113
GO:0031647	BP	GO:0031647	regulation of protein stability	154/6109	296/18866	1.53565e-12	6.50026e-11	4.78775e-11	10211/55823/10694/23515/3916/55869/55664/79612/26224/908/1387/2776/8945/6477/55737/5292/444/5591/1603/5587/3320/10576/9960/6788/51100/3920/54997/79139/6872/55031/51327/8239/9101/7248/252983/23560/482/9919/23411/10728/7874/55743/8841/120892/7203/7756/3845/1500/4193/6720/6125/56658/25793/83548/66036/51512/2033/6789/9334/10013/10910/8774/54765/11200/84515/23327/84301/10575/2316/57646/284996/5295/880…	154
GO:0007004	BP	GO:0007004	telomere maintenance via telomerase	51/6109	69/18866	1.72681e-12	7.26163e-11	5.34854e-11	5073/10694/8658/79618/908/55226/80351/1499/3320/10576/1736/54386/4361/3183/7014/7520/9212/80169/10728/54464/3178/3192/23381/7203/472/5588/10575/25913/545/6950/140609/5394/79991/5981/4216/23293/22948/8550/6117/4751/167227/54552/5594/26272/3326/92345/7013/65057/54984/6714/10574	51
GO:0016050	BP	GO:0016050	vesicle organization	172/6109	340/18866	1.81725e-12	7.59232e-11	5.59211e-11	4905/55823/8878/3799/51028/137492/8675/55014/51201/84376/8773/301/8301/6857/7405/51510/6386/51552/8411/26271/203062/84286/1182/2054/10490/143187/23317/23256/56681/8729/9101/23325/83696/8027/23339/11196/10959/9919/58485/9482/55291/80208/1453/164/5048/29916/399687/7251/9847/23243/2773/2060/27095/5289/7109/8867/26286/84364/6845/27072/84079/7110/8417/23607/8724/8775/10427/22872/10451/208/9519/51652/5…	172
GO:1902099	BP	GO:1902099	regulation of metaphase/anaphase transition of cell cycle	45/6109	58/18866	1.90396e-12	7.9033e-11	5.82115e-11	10403/8881/5925/990/51451/55755/348654/9184/996/1062/5885/51433/26271/286053/701/9787/3550/9212/1063/8697/7756/472/51434/699/55795/9319/324/891/7272/4085/9183/7175/8452/29945/51143/11065/54908/25906/9700/991/84861/1843/56984/10783/8379	45
GO:0051650	BP	GO:0051650	establishment of vesicle localization	118/6109	212/18866	1.91856e-12	7.91281e-11	5.82816e-11	4905/80179/54820/3799/4542/4642/55088/8773/8301/1499/55717/23256/56681/8729/83696/11196/1778/55062/10239/9493/10959/9919/58485/55291/80208/1453/5048/81565/120892/23243/3676/27095/5874/7109/8867/26286/5590/84364/6845/55773/8775/10427/22872/60412/157769/5861/8943/5537/22920/8452/26052/10652/8615/51128/10802/149111/23291/23332/23122/66008/54874/29058/4600/63971/5663/4643/90411/1176/22870/26115/84062…	118
GO:0071103	BP	GO:0071103	DNA conformation change	178/6109	355/18866	2.02468e-12	8.29732e-11	6.11137e-11	4676/6046/23522/83852/7156/2965/8451/23133/983/57697/2547/10541/55320/7290/1663/5887/301/1763/4174/4173/7314/7150/64946/25836/23064/7486/546/1654/10664/25788/23198/401541/79075/3070/8450/1106/57680/257218/4176/8467/4683/4361/7153/157777/3148/64151/7994/6418/23063/22985/7520/4673/2074/51203/3181/1660/23411/164045/10051/9918/1108/51535/10270/254394/64754/80205/11176/1642/7316/5928/2145/51773/83990/…	178
GO:1902115	BP	GO:1902115	regulation of organelle assembly	110/6109	194/18866	2.16083e-12	8.79922e-11	6.48105e-11	55823/255967/4733/5305/8100/85459/55755/51510/672/64422/23232/6386/23224/50807/51100/8131/5962/11214/23256/4926/57472/1540/202018/8027/7419/1778/6311/116840/23019/25782/4848/3192/10615/9181/120892/9924/7251/29899/56890/4591/10806/79959/55835/8850/8897/5868/57533/6047/5562/26054/55254/152185/9474/10733/57489/9662/55704/57787/3556/200576/7175/153241/9908/4869/10146/4134/7840/6491/4089/51657/9738/30…	110
GO:0002478	BP	GO:0002478	antigen processing and presentation of exogenous peptide antigen	102/6109	177/18866	3.54383e-12	1.43403e-10	1.05623e-10	161/3122/3106/567/3133/56992/821/1536/24137/5688/163/10671/8773/55860/1783/29127/948/162/1213/10121/1062/23198/5713/81930/5718/5717/3835/2923/5711/54842/829/11258/3832/1211/160/5705/1778/5708/10213/9493/3551/3796/51164/164/5719/4688/5710/2207/11004/5707/1510/7189/10427/22872/4012/200576/22920/51128/10802/114876/51143/5706/5693/10197/5685/3831/830/9632/84516/7879/9861/653361/1785/1781/1147/5709/94…	102
GO:0043312	BP	GO:0043312	neutrophil degranulation	230/6109	487/18866	3.72644e-12	1.49849e-10	1.10371e-10	161/29/3106/567/5788/10694/5611/3916/1508/1536/54472/1265/6515/847/23250/5795/81619/29099/2547/9961/23071/8773/10533/2040/55860/948/51411/83716/613/79895/1654/3320/5713/7414/10576/10450/6386/51552/5718/3920/5717/5908/6793/102/25852/3043/23200/121260/3684/427/23317/54509/10075/55276/272/4353/5049/3608/1915/5870/1778/7520/5708/1315/8895/10213/3683/22931/1432/80184/58485/960/201294/23352/5719/3837/2…	230
GO:0051054	BP	GO:0051054	positive regulation of DNA metabolic process	112/6109	200/18866	4.10217e-12	1.63934e-10	1.20745e-10	5514/5788/5073/10694/8658/322/79618/908/80351/23514/29086/1663/196528/1499/5591/84250/7486/64210/79915/546/3320/672/10576/79075/2521/1736/4683/4361/8239/2305/55719/7520/2074/3181/7468/1660/23411/9212/940/10728/7874/7037/3178/11232/7203/409/472/2187/5588/3297/23347/2140/4436/26354/3184/10575/25913/51111/200558/5985/545/151636/6950/7515/51720/54726/165918/4292/5982/7040/140609/2969/4931/55183/17050…	112
GO:0002283	BP	GO:0002283	neutrophil activation involved in immune response	231/6109	490/18866	4.19259e-12	1.66513e-10	1.22645e-10	161/29/3106/567/5788/10694/5611/3916/1508/1536/54472/1265/6515/847/23250/5795/81619/29099/2547/9961/23071/8773/10533/2040/55860/948/51411/83716/613/79895/1654/3320/5713/7414/10576/10450/6386/51552/5718/3920/5717/5908/6793/102/25852/3043/23200/121260/3684/427/23317/54509/10075/55276/272/4353/5049/3608/1915/5870/1778/7520/5708/1315/8895/10213/3683/22931/1432/80184/58485/960/201294/23352/5719/1773/3…	231
GO:0006900	BP	GO:0006900	vesicle budding from membrane	71/6109	110/18866	4.24404e-12	1.67523e-10	1.23388e-10	4905/8301/51510/23256/56681/8729/83696/11196/10959/9919/58485/55291/1453/399687/23243/27095/7109/26286/84364/8724/8775/10427/22872/5861/8943/5537/8452/26052/8615/51128/10802/149111/375056/54874/10483/9218/9217/4600/90411/22870/9632/8546/7879/8976/10342/1785/22937/51399/128637/9570/9871/3638/10484/122553/2153/29082/6811/55204/128866/1522/64083/9554/27183/59349/4599/5584/5027/3998/302/1075/1173	71
GO:0018209	BP	GO:0018209	peptidyl-serine modification	168/6109	333/18866	4.39542e-12	1.7244e-10	1.2701e-10	10000/79893/5616/23515/8658/983/10114/65981/7150/5591/79109/22876/10044/8767/5587/3320/23139/84930/96459/146057/6198/204851/23049/6872/54386/51231/5058/57118/4140/10038/5170/57521/53944/2039/1981/51763/3551/284/1432/9212/960/1453/7037/8317/64754/10456/29110/120892/2011/409/156/2081/65125/472/493/11011/1195/23228/11184/6093/6197/5588/6789/10013/5590/11200/22853/253260/2475/5562/2589/63967/5165/704…	168
GO:0044774	BP	GO:0044774	mitotic DNA integrity checkpoint	70/6109	108/18866	4.47158e-12	1.74365e-10	1.28428e-10	5514/7027/65975/983/3364/990/5591/8883/9344/90381/51347/4683/4361/10498/57472/1112/7153/11073/4850/1874/23019/5934/3276/995/4848/57551/472/2177/4193/26058/25949/4849/56658/51512/2033/29883/11200/60561/4436/63967/891/55571/79858/1386/7029/25904/835/9337/7155/9125/5884/54962/6790/55159/641/246175/1820/1869/4194/79733/144715/4998/51149/9656/29980/28984/51065/146956/6118/1017	70
GO:1903320	BP	GO:1903320	regulation of protein modification by small protein conjugation or removal	130/6109	242/18866	4.54784e-12	1.7627e-10	1.29831e-10	8878/54472/55869/23077/10892/57697/10196/29979/8945/8473/3301/7314/8555/1499/331/8767/1654/3320/672/51366/27085/84930/9373/26271/79139/6872/10075/11338/55215/7337/23560/57178/8554/54778/10401/7329/6500/284/57599/9646/55743/51035/8841/120892/409/9320/10059/329/405/6125/9978/7332/54765/7189/83737/6047/2475/23142/26354/2729/10054/9474/4085/1407/165324/80762/54165/26191/151636/5861/54726/59343/8452/1…	130
GO:0075733	BP	GO:0075733	intracellular transport of virus	44/6109	57/18866	4.59661e-12	1.77093e-10	1.30438e-10	3839/9818/4927/8480/9397/137492/23279/7314/2332/57122/79023/8021/23165/129401/51271/55746/4928/3837/3838/7316/79902/7251/7514/23633/81929/10762/9631/3836/55706/9972/7175/23511/8086/5903/53371/9883/348995/7311/9688/89853/6993/100101267/23225/5901	44
GO:0097064	BP	GO:0097064	ncRNA export from nucleus	33/6109	38/18866	5.01009e-12	1.91874e-10	1.41325e-10	9818/4927/8480/23279/57122/79023/8021/7248/23165/129401/55746/4928/79902/6741/81929/10762/9631/55706/9972/7175/23511/4869/8086/51808/5903/53371/9883/348995/9688/11260/100101267/23225/5901	33
GO:0019058	BP	GO:0019058	viral life cycle	171/6109	341/18866	5.42455e-12	2.06518e-10	1.52111e-10	10107/3839/9818/3916/1508/4864/9712/4927/8480/983/9397/137492/23279/440275/9830/6575/5125/7314/2040/2332/3678/1488/7405/57122/51510/1656/11059/1654/10450/6510/8411/79023/2993/8021/7153/3416/3688/23165/26986/129401/51763/51271/56829/4734/940/55746/4928/5481/7037/1642/4179/3837/3838/7316/1655/79902/156/5034/7251/5094/7514/103/2060/23633/6598/54737/5297/81929/10762/7913/29883/6732/5868/9631/83737/23…	171
GO:0019884	BP	GO:0019884	antigen processing and presentation of exogenous antigen	105/6109	185/18866	6.26006e-12	2.36925e-10	1.74507e-10	161/3122/3106/567/3133/56992/821/1536/24137/5688/163/10671/8773/55860/1783/29127/948/162/1213/10121/1062/23198/5713/81930/5718/5717/3835/2923/5711/54842/829/11258/3832/1211/160/5705/1778/5708/10213/9493/3551/3796/51164/164/5719/4688/5710/2207/11004/5707/911/1510/7189/10427/22872/4012/8943/200576/22920/51128/10802/114876/51143/5706/5693/10197/5685/3831/830/9632/84516/8546/7879/9861/653361/1785/178…	105
GO:0051648	BP	GO:0051648	vesicle localization	124/6109	229/18866	6.87625e-12	2.58724e-10	1.90562e-10	4905/80179/54820/3799/4542/4642/55088/8773/8301/1499/55717/23256/56681/8729/83696/11196/1778/55062/10239/9493/10959/9919/58485/55291/80208/1453/5048/81565/120892/23243/3676/27095/5874/7109/8867/26286/5590/84364/6845/55773/8775/10427/22872/60412/157769/54413/5861/8943/5537/22920/8452/26052/10652/8615/51128/10802/149111/23291/23332/23122/66008/54874/5728/29058/4600/63971/5663/4643/90411/5294/1176/2…	124
GO:0044786	BP	GO:0044786	cell cycle DNA replication	48/6109	65/18866	8.24955e-12	3.08591e-10	2.27292e-10	675/5427/1763/4174/4173/23649/79915/546/5422/54617/26271/4176/157777/7014/51053/5557/8317/5426/11200/5558/5985/59343/5982/23595/10926/10269/9837/54962/5981/4175/58525/10714/3978/5424/6117/80174/79733/5888/5984/7013/5976/29980/1602/604/4172/8318/5983/6118	48
GO:2000058	BP	GO:2000058	regulation of ubiquitin-dependent protein catabolic process	93/6109	159/18866	9.9081e-12	3.6849e-10	2.7141e-10	29979/5887/8473/23274/25820/863/6386/25897/5747/6872/7337/8554/10444/51322/29843/1453/7874/55743/51035/6613/120892/4780/4193/11011/84074/9781/7514/6125/56658/9097/9978/6599/54467/2729/3093/28952/28996/26259/10399/1452/819/154214/51377/11146/5728/57154/6815/5663/1457/26263/6790/1950/9113/55294/9604/55212/2932/10425/2629/90637/2185/4534/2931/8312/79699/51684/149628/55070/79031/6135/27185/991/7917/5…	93
GO:0048872	BP	GO:0048872	homeostasis of number of cells	135/6109	256/18866	1.03645e-11	3.83247e-10	2.82279e-10	10107/567/5925/355/5293/4067/301/2176/5591/55904/5469/613/212/3717/54542/139818/5926/29766/7538/9991/51327/6722/272/5781/3148/9898/1540/10162/2038/55012/5423/22985/2039/11143/57599/1432/29843/3091/6688/3276/8314/2146/23210/6772/30061/6774/6777/3845/4891/2207/26058/55553/6521/405/103/25893/6708/5771/5316/10320/6868/6005/54892/2113/28996/4090/5585/5291/1777/9733/836/28982/51542/118/92/8915/6654/621…	135
GO:0031124	BP	GO:0031124	mRNA 3'-end processing	66/6109	101/18866	1.04914e-11	3.85724e-10	2.84104e-10	9984/10921/55110/57187/6430/22849/1479/4686/51585/11052/64895/22794/79882/6432/55149/11338/53981/26986/84324/10914/9646/6427/11051/6426/9295/6429/3297/10250/81608/4116/891/65109/22828/580/7884/80145/79577/79869/9877/55339/23248/170506/351/55197/84271/8563/51692/51362/10569/9775/84321/64506/23144/58490/123169/8189/87178/9785/54623/2926/80336/904/1477/5433/6829/10898	66
GO:0006283	BP	GO:0006283	transcription-coupled nucleotide-excision repair	52/6109	73/18866	1.12191e-11	4.10134e-10	3.02084e-10	2965/8451/9716/6917/9318/7314/10450/8450/10920/5431/2074/8533/7874/1642/7316/2966/2033/9978/5434/51138/5985/7515/5982/5437/51426/1022/4331/5981/7311/2068/64708/5430/3980/10714/3978/7507/5424/10980/10987/6117/57654/2072/5984/2067/2071/1161/5433/5439/902/5983/50813/6118	52
GO:0010833	BP	GO:0010833	telomere maintenance via telomere lengthening	56/6109	81/18866	1.26837e-11	4.61055e-10	3.39589e-10	5073/10694/8658/79618/908/55226/80351/1499/3320/10576/1736/54386/4361/3183/7014/7520/3181/9212/80169/10728/54464/3178/3192/23381/7203/472/5588/10575/25913/545/64858/6950/140609/5394/170506/79991/5981/4216/23293/22948/8550/6117/4751/167227/54552/5888/2072/5594/26272/3326/92345/7013/65057/54984/6714/10574	56
GO:0006354	BP	GO:0006354	DNA-templated transcription, elongation	73/6109	116/18866	1.30848e-11	4.72964e-10	3.48361e-10	9984/2965/55250/55837/6917/4686/79101/11198/10771/5431/2074/11143/51755/9646/905/23476/2146/3192/6924/6830/10915/55677/2966/55795/5434/4300/27125/8621/22936/284695/6921/22828/165918/5437/23160/79577/29072/9150/1022/4331/27336/8563/8861/55840/84172/23168/9400/2068/55209/25885/5430/26610/9025/123169/64425/9014/8178/54623/2071/85403/2963/904/25920/7343/5433/57805/51497/8812/5439/902/6829/10102/4298	73
GO:0051031	BP	GO:0051031	tRNA transport	32/6109	37/18866	1.35106e-11	4.85628e-10	3.57688e-10	9818/4927/8480/23279/57122/79023/8021/23165/129401/9804/55746/4928/79902/6741/4904/81929/10762/9631/55706/9972/7175/23511/8086/5903/53371/9883/348995/9688/11260/100101267/23225/5901	32
GO:0071897	BP	GO:0071897	DNA biosynthetic process	109/6109	196/18866	1.42472e-11	5.09257e-10	3.75092e-10	5073/143/10694/8658/7027/79618/908/55226/5427/80351/27343/7314/1499/7486/3320/10576/79075/5422/1736/54386/4361/3183/9100/5423/7014/7520/51514/3181/23411/9212/80169/1063/10728/55666/54464/3178/3192/11232/7316/5426/23381/7203/409/472/5588/353497/5980/3184/10575/25913/5985/545/6950/659/27000/5982/201973/140609/51426/4931/286826/51455/5394/79991/11201/5981/7011/4216/22890/25865/23293/7311/10721/3980/…	109
GO:0042254	BP	GO:0042254	ribosome biogenesis	157/6109	310/18866	1.49547e-11	5.31596e-10	3.91545e-10	84916/11056/26574/6130/57109/9875/2971/22894/23076/8451/23195/11340/4927/10171/9045/27341/9790/55226/90459/54881/22984/5591/51013/55813/1654/26164/55299/55035/79631/8450/27340/1736/10885/10556/9221/7248/55027/23560/6234/7520/64216/130916/51068/84135/54606/79066/55720/51081/2752/5036/84365/11103/7514/6125/2483/22803/55003/8780/10521/8850/51729/54505/79954/83939/9188/29093/6059/5393/51602/55341/231…	157
GO:0033260	BP	GO:0033260	nuclear DNA replication	45/6109	60/18866	1.50881e-11	5.3339e-10	3.92867e-10	675/5427/1763/4174/4173/23649/79915/546/5422/54617/4176/157777/7014/51053/5557/8317/5426/11200/5558/5985/5982/23595/10926/10269/9837/54962/5981/4175/58525/10714/3978/5424/6117/80174/5888/5984/7013/5976/29980/1602/604/4172/8318/5983/6118	45
GO:0007041	BP	GO:0007041	lysosomal transport	70/6109	110/18866	1.60823e-11	5.6543e-10	4.16466e-10	55823/57724/55275/3916/4864/2580/84376/55737/10042/23274/64089/51510/6653/79158/51172/3920/55681/4926/23339/22898/9482/4734/164/120892/7251/55297/64145/6845/27072/201475/9648/51652/151636/8943/3482/80700/1130/51542/66008/57679/51479/63971/22906/64400/22863/5660/8546/7879/8031/25978/950/51361/4534/138050/54664/81609/23295/6272/9392/65082/9525/411/27183/26985/1191/63894/9765/9179/4035/4074	70
GO:0046794	BP	GO:0046794	transport of virus	47/6109	64/18866	1.89707e-11	6.63356e-10	4.88593e-10	3839/9818/4927/8480/9397/137492/23279/7314/2332/57122/79023/8021/23165/129401/51271/55746/4928/3837/3838/7316/79902/7251/7514/2060/23633/81929/10762/9631/3836/55706/9972/200576/7175/23511/8086/5903/53371/9883/348995/7311/9688/89853/6993/100101267/23225/5901/219931	47
GO:0006409	BP	GO:0006409	tRNA export from nucleus	30/6109	34/18866	2.01417e-11	6.9673e-10	5.13174e-10	9818/4927/8480/23279/57122/79023/8021/23165/129401/55746/4928/79902/6741/81929/10762/9631/55706/9972/7175/23511/8086/5903/53371/9883/348995/9688/11260/100101267/23225/5901	30
GO:0071431	BP	GO:0071431	tRNA-containing ribonucleoprotein complex export from nucleus	30/6109	34/18866	2.01417e-11	6.9673e-10	5.13174e-10	9818/4927/8480/23279/57122/79023/8021/23165/129401/55746/4928/79902/6741/81929/10762/9631/55706/9972/7175/23511/8086/5903/53371/9883/348995/9688/11260/100101267/23225/5901	30
GO:0030218	BP	GO:0030218	erythrocyte differentiation	75/6109	121/18866	2.02682e-11	6.97355e-10	5.13635e-10	10107/567/5925/4067/5591/55904/5469/212/3717/5926/29766/7538/9991/51327/6722/3148/2038/22985/2039/11143/1432/29843/3091/6688/3276/23210/6772/6774/6777/4891/55553/6521/405/103/25893/5771/5316/10320/6005/54892/2113/28996/4090/1777/836/28982/118/92/3635/51341/55646/94081/8861/3718/2068/9258/23774/161882/7049/84456/211/6670/3059/10019/604/23376/60682/669/3071/10296/3313/91/54977/116151/2309	75
GO:0044766	BP	GO:0044766	multi-organism transport	48/6109	66/18866	2.07325e-11	7.05783e-10	5.19843e-10	3839/9818/4927/8480/9397/137492/23279/7314/2332/57122/79023/8021/23165/129401/51271/55746/4928/3837/3838/7316/79902/7251/7514/2060/23633/81929/10762/9631/3836/55706/9972/200576/7175/23511/8086/5903/7879/53371/9883/348995/7311/9688/89853/6993/100101267/23225/5901/219931	48
GO:1902579	BP	GO:1902579	multi-organism localization	48/6109	66/18866	2.07325e-11	7.05783e-10	5.19843e-10	3839/9818/4927/8480/9397/137492/23279/7314/2332/57122/79023/8021/23165/129401/51271/55746/4928/3837/3838/7316/79902/7251/7514/2060/23633/81929/10762/9631/3836/55706/9972/200576/7175/23511/8086/5903/7879/53371/9883/348995/7311/9688/89853/6993/100101267/23225/5901/219931	48
GO:0045017	BP	GO:0045017	glycerolipid biosynthetic process	140/6109	270/18866	2.16171e-11	7.32022e-10	5.39169e-10	81490/8398/23761/5305/80821/5293/4952/8395/23259/5277/5336/22876/9791/51552/9468/54545/9091/56994/55697/3636/254531/8898/59339/10162/51763/8895/9488/472/8526/5286/10390/23533/6720/132001/5297/5289/80230/66036/8867/160851/84188/9107/8897/9663/5868/128869/85465/3612/1119/10026/5295/2182/2822/3949/8776/5291/200576/23171/55500/30849/2180/8443/57153/5281/5279/23396/253558/5298/3635/8527/5728/56894/235…	140
GO:1903050	BP	GO:1903050	regulation of proteolysis involved in cellular protein catabolic process	121/6109	225/18866	2.25124e-11	7.58348e-10	5.5856e-10	337867/51009/29761/29979/8945/5887/8473/7314/23274/25820/2332/863/6386/25897/5747/6872/4287/7337/8554/10444/51322/10213/29843/1453/7874/55743/51035/6613/120892/4780/4193/11011/84074/9781/7514/6125/56658/9097/9978/6599/54467/7110/2729/3093/28952/28996/26259/160418/4983/10399/9695/1452/819/8975/154214/51377/11146/5728/57154/6815/5663/51465/10197/1457/26263/6790/27248/1950/9113/55294/9604/55212/2932…	121
GO:0000082	BP	GO:0000082	G1/S transition of mitotic cell cycle	147/6109	287/18866	2.26522e-11	7.59086e-10	5.59103e-10	571/7027/8451/5925/23133/983/5933/1871/2935/586/5427/11319/23594/301/990/4174/4173/5591/138151/23649/55904/1654/5128/245711/898/27085/55198/5422/6198/54617/8450/26271/4176/4863/5962/10498/8453/57472/57521/3688/29117/4850/8554/1874/1981/9134/23019/5934/51053/3276/5557/23476/7465/9928/2146/8317/995/4848/5426/5000/472/4193/26058/4999/4849/25793/5932/51512/2033/7325/29883/11200/84515/6868/5558/8065/2…	147
GO:0009301	BP	GO:0009301	snRNA transcription	52/6109	74/18866	2.58534e-11	8.61868e-10	6.34807e-10	10208/7702/26512/55174/55726/6619/4686/6882/81556/2957/55656/5431/79664/55756/51593/905/6617/92105/57508/5434/57117/6878/22936/2959/5451/5437/51574/79871/23248/1022/55197/129685/51808/2960/5430/58490/25896/5452/6667/6877/2961/8178/65123/2963/904/2958/5433/26173/23379/8812/5439/84524	52
GO:0006278	BP	GO:0006278	RNA-dependent DNA biosynthetic process	53/6109	76/18866	2.65745e-11	8.8134e-10	6.49149e-10	5073/10694/8658/79618/908/55226/80351/1499/3320/10576/1736/54386/4361/3183/7014/7520/9212/80169/10728/54464/3178/3192/23381/7203/472/5588/10575/25913/545/6950/140609/5394/79991/5981/7011/4216/23293/22948/8550/5478/6117/4751/167227/54552/5594/26272/3326/92345/7013/65057/54984/6714/10574	53
GO:0009185	BP	GO:0009185	ribonucleoside diphosphate metabolic process	83/6109	139/18866	2.89238e-11	9.54337e-10	7.02915e-10	9818/4927/8480/9611/23279/55526/8473/57122/863/79023/9414/8021/4354/272/23165/129401/3607/3091/283209/5208/55746/4928/1739/79902/6774/221264/5571/6521/405/81929/10762/5465/2033/3643/9583/9631/5562/55706/51422/4967/9972/3098/7175/23511/7167/8086/1740/5210/9759/204/351/11164/51341/5663/136332/5903/957/53371/9883/348995/9688/84433/51727/5213/100101267/23225/2987/3939/221937/8573/5027/5214/8671/83440…	83
GO:0006479	BP	GO:0006479	protein methylation	103/6109	184/18866	3.04856e-11	9.95655e-10	7.33348e-10	55251/94104/83852/79723/2935/1387/10196/23512/115294/8473/9070/51451/1499/55904/10419/79813/546/10664/672/4297/5926/23081/2107/54904/7403/387893/10498/9757/5870/9646/54790/7468/23411/3276/58508/23476/2146/64754/55818/6830/2145/8085/200424/80204/55677/6598/54093/84444/80312/6634/4524/84193/51111/8726/1786/51742/23067/5110/23028/6304/11108/29072/55870/55183/22823/4089/3720/22938/79823/22976/90826/7…	103
GO:0008213	BP	GO:0008213	protein alkylation	103/6109	184/18866	3.04856e-11	9.95655e-10	7.33348e-10	55251/94104/83852/79723/2935/1387/10196/23512/115294/8473/9070/51451/1499/55904/10419/79813/546/10664/672/4297/5926/23081/2107/54904/7403/387893/10498/9757/5870/9646/54790/7468/23411/3276/58508/23476/2146/64754/55818/6830/2145/8085/200424/80204/55677/6598/54093/84444/80312/6634/4524/84193/51111/8726/1786/51742/23067/5110/23028/6304/11108/29072/55870/55183/22823/4089/3720/22938/79823/22976/90826/7…	103
GO:0019693	BP	GO:0019693	ribose phosphate metabolic process	203/6109	427/18866	3.30419e-11	1.0737e-09	7.90828e-10	2618/31/9818/7114/79621/4927/8480/9611/23279/3251/55526/5636/8473/790/57122/1743/863/79631/5151/79023/9414/8021/4354/5150/272/51660/23165/129401/3607/54995/51000/113/318/5198/3091/32/283209/5208/55746/4928/3156/1739/4976/3295/1737/79902/120892/6774/221264/5571/8050/6521/405/2773/64834/9374/81929/56474/10762/5465/2033/84532/84188/3643/9583/9631/5562/55312/3155/5634/5165/80025/55706/3157/51422/4967…	203
GO:0006997	BP	GO:0006997	nucleus organization	80/6109	133/18866	3.91209e-11	1.26484e-09	9.31617e-10	10208/25777/983/51280/57097/5520/57122/51510/23198/91754/4926/9221/23165/3148/129401/55746/4928/5048/81565/55818/23592/25909/81929/23353/22927/6732/9631/7110/27348/55968/5518/891/2113/28996/55706/79607/5515/165324/9519/9972/23141/7443/7175/26993/23345/10269/54700/23760/221035/2334/9133/57120/6733/6314/84172/25978/53371/6683/23435/3267/9025/9688/137886/5578/29082/57142/5579/7536/23175/26135/26092/…	80
GO:1904951	BP	GO:1904951	positive regulation of establishment of protein localization	180/6109	370/18866	4.06276e-11	1.30699e-09	9.6266e-10	7531/3133/55823/10694/8398/7027/55691/322/983/64328/3799/5494/908/79899/10541/51201/55737/55763/51496/2040/85459/10204/79752/7534/6653/51366/51768/10576/3717/51100/1736/5058/5108/3684/10075/56681/5533/9585/3661/1432/163882/9919/80184/4628/999/3091/5208/8314/5481/1894/8841/4836/7203/2752/9520/54828/399687/10059/27429/7251/9847/4193/9776/3843/5116/51512/55835/4946/7332/288/5590/23368/5562/6721/5019…	180
GO:0051056	BP	GO:0051056	regulation of small GTPase mediated signal transduction	161/6109	323/18866	4.11789e-11	1.31814e-09	9.70869e-10	29/89839/9824/10211/6453/8878/57148/394/8874/9459/4763/4952/8473/4067/57706/55789/143872/29127/79109/613/4649/23365/8036/10276/5922/23229/286205/3717/10260/5962/9448/11214/9138/54509/397/8729/10565/3688/9289/2305/6655/57584/5516/253959/22898/2057/55667/2889/55914/9928/1894/9181/6464/4650/3845/3925/9909/55379/10617/22821/395/23362/7204/23094/23607/2665/84253/10451/10144/93663/4983/79658/5921/4168/…	161
GO:0006661	BP	GO:0006661	phosphatidylinositol biosynthetic process	73/6109	118/18866	4.26865e-11	1.35963e-09	1.00143e-09	5305/5293/4952/8395/5277/5336/22876/51552/54545/9091/55697/3636/8898/59339/51763/9488/472/5286/23533/5297/5289/80230/66036/8867/9107/8897/5868/128869/3612/10026/5295/8776/5291/200576/30849/5281/5279/23396/5298/3635/5728/23556/8813/5294/5783/5283/8871/3631/22908/5290/93210/8394/4534/9487/8503/9110/51227/9896/5867/64419/54872/51604/8821/54965/80055/94005/26751/59338/5296/84725/7784/65977/55613	73
GO:0034101	BP	GO:0034101	erythrocyte homeostasis	78/6109	129/18866	4.75529e-11	1.50717e-09	1.1101e-09	10107/567/5925/4067/5591/55904/5469/212/3717/5926/29766/7538/9991/51327/6722/272/3148/2038/22985/2039/11143/1432/29843/3091/6688/3276/23210/6772/6774/6777/4891/55553/6521/405/103/25893/5771/5316/10320/6005/54892/2113/28996/4090/1777/836/28982/118/92/6218/3635/51341/55646/3658/94081/8861/3718/2068/9258/23774/161882/7049/84456/211/6670/3059/10019/604/23376/60682/669/3071/10296/3313/91/54977/116151/…	78
GO:0016241	BP	GO:0016241	regulation of macroautophagy	99/6109	176/18866	5.03135e-11	1.58685e-09	1.16879e-09	4864/10133/5305/4943/58533/8100/526/29979/665/55737/55763/23274/27244/7405/8767/10558/23232/528/9821/51100/23049/51606/9517/84749/8131/23256/54832/10075/9559/57521/7248/5049/51322/23545/23411/3091/4734/25782/5564/10241/23265/29110/120892/2081/535/27429/5571/9776/2773/8897/10013/5868/57533/153129/2475/5562/27131/201475/6885/143686/55254/523/60412/51422/200576/23367/836/9927/57154/5599/55187/664/79…	99
GO:0090329	BP	GO:0090329	regulation of DNA-dependent DNA replication	40/6109	52/18866	5.29503e-11	1.66187e-09	1.22404e-09	675/10533/546/79075/54617/26271/90381/4683/7014/11143/51053/8317/11232/11200/4437/5985/59343/5982/84083/10926/10269/54962/641/58525/3980/80174/91607/79733/50485/5984/64863/30968/7013/29980/1602/8914/604/5983/56897/1017	40
GO:0019882	BP	GO:0019882	antigen processing and presentation	123/6109	232/18866	5.3642e-11	1.6754e-09	1.23401e-09	161/3122/3106/567/3133/56992/821/1536/24137/5688/7057/163/10671/8773/55860/1783/29127/948/162/1213/10121/1062/23198/5713/81930/5718/5717/3835/2923/5711/54842/829/11258/3832/3416/1211/160/5705/5870/1778/5708/10213/9493/3551/3796/51164/164/5719/4688/5710/2207/11004/5707/911/1510/7189/10427/22872/9474/4012/8943/200576/22920/51128/10802/10890/114876/51143/5706/5693/10197/5685/3831/830/9632/84516/5660…	123
GO:0045732	BP	GO:0045732	positive regulation of protein catabolic process	120/6109	225/18866	5.54673e-11	1.72404e-09	1.26984e-09	4905/55823/29979/10533/55737/25820/2332/11059/3320/6653/863/25897/8450/5747/6872/5962/10075/4287/3416/6642/8554/10444/51514/4734/1453/55743/1642/64750/6613/120892/4780/4193/9781/9978/9686/4946/83737/23327/54467/2729/28952/324/11124/26259/160418/80762/10399/2822/3949/580/26234/9695/1452/23192/8975/154214/4898/5728/57154/5663/57531/1457/26263/6790/1950/55294/9604/55212/7879/2932/10425/23163/2629/87…	120
GO:0042795	BP	GO:0042795	snRNA transcription by RNA polymerase II	51/6109	73/18866	5.66172e-11	1.75132e-09	1.28993e-09	7702/26512/55174/55726/6619/4686/6882/81556/2957/55656/5431/79664/55756/51593/905/6617/92105/57508/5434/57117/6878/22936/2959/5451/5437/51574/79871/23248/1022/55197/129685/51808/2960/5430/58490/25896/5452/6667/6877/2961/8178/65123/2963/904/2958/5433/26173/23379/8812/5439/84524	51
GO:0031145	BP	GO:0031145	anaphase-promoting complex-dependent catabolic process	56/6109	83/18866	5.76743e-11	1.77549e-09	1.30773e-09	8881/5688/983/7314/9184/996/23198/5713/5718/51433/5717/26271/5711/701/5705/5708/10213/9212/5719/8697/7316/5710/51434/5707/891/4085/64682/8452/29945/5706/5693/11065/10197/5685/6790/9232/10393/9861/7311/5709/9491/5701/7321/25906/991/5704/5715/5684/119504/5700/5702/5691/5686/51343/1017/5689	56
GO:0050000	BP	GO:0050000	chromosome localization	54/6109	79/18866	5.85876e-11	1.78651e-09	1.31585e-09	54820/10464/10403/283847/51510/1062/81930/3835/4926/9787/1778/9212/1063/9928/8697/81565/3192/10615/3837/11004/472/81929/23353/55143/1060/152185/891/9183/10096/150465/4292/8452/3833/54908/25978/10097/8766/83540/29082/51112/81610/9525/55166/128866/7320/7013/27183/51115/3619/8379/27243/8678/54984/10540	54
GO:0051303	BP	GO:0051303	establishment of chromosome localization	54/6109	79/18866	5.85876e-11	1.78651e-09	1.31585e-09	54820/10464/10403/283847/51510/1062/81930/3835/4926/9787/1778/9212/1063/9928/8697/81565/3192/10615/3837/11004/472/81929/23353/55143/1060/152185/891/9183/10096/150465/4292/8452/3833/54908/25978/10097/8766/83540/29082/51112/81610/9525/55166/128866/7320/7013/27183/51115/3619/8379/27243/8678/54984/10540	54
GO:0051321	BP	GO:0051321	meiotic cell cycle	132/6109	254/18866	6.56625e-11	1.9928e-09	1.46779e-09	114791/10426/25777/7156/151648/675/4627/57697/3364/7314/10735/283847/9184/27030/2175/546/25788/245711/898/9126/81930/84930/8243/5885/9897/26271/4683/4361/701/27229/4926/7153/157777/56339/23304/23063/79703/9134/164045/5139/10179/10051/9918/2956/5719/995/472/7283/2177/5573/83990/699/5932/3297/23353/85417/3643/9319/116369/10592/143689/1060/4437/11144/5518/23397/55706/7272/64848/9183/5515/10096/23310…	132
GO:0002262	BP	GO:0002262	myeloid cell homeostasis	89/6109	154/18866	6.70866e-11	2.02646e-09	1.49258e-09	10107/567/5925/5293/4067/301/2176/5591/55904/5469/212/3717/5926/29766/7538/9991/51327/6722/272/3148/2038/22985/2039/11143/1432/29843/3091/6688/3276/8314/23210/6772/6774/6777/4891/2207/55553/6521/405/103/25893/5771/5316/10320/6868/6005/54892/2113/28996/4090/5291/1777/836/28982/118/92/6218/3635/51341/55646/3658/94081/8861/3718/2068/10018/9258/23774/5142/161882/7049/84456/211/6670/3059/10019/604/233…	89
GO:0044843	BP	GO:0044843	cell cycle G1/S phase transition	155/6109	310/18866	7.02821e-11	2.11306e-09	1.55637e-09	571/7027/8451/5925/23133/983/5933/1871/2935/586/5427/11319/23594/301/990/4174/4173/5591/138151/23649/55904/1654/5128/245711/898/27085/55198/5422/6198/54617/8450/26271/4176/6872/4863/5962/10498/8453/57472/57521/3688/29117/4850/252983/8554/1874/1981/9134/23019/5934/51053/3276/5557/23476/7465/9928/2146/8317/995/4848/5426/5000/472/4193/26058/493/4999/4849/56658/25793/5932/51512/2033/7325/29883/11200/…	155
GO:0009895	BP	GO:0009895	negative regulation of catabolic process	160/6109	323/18866	8.70613e-11	2.60536e-09	1.91897e-09	5073/8148/337867/4864/1787/51009/57589/9611/8531/23077/29761/5140/10533/8473/55737/8925/79048/23274/2332/51594/6653/863/9827/6386/9682/2521/5747/23049/6872/7538/23450/1736/84749/23256/3183/7248/26986/8898/3607/51322/1981/1432/29843/51582/1982/1660/10135/32/7874/3156/79066/3192/54971/51035/120892/6774/11213/26580/27429/493/11011/6521/4170/84074/4904/6125/56658/9097/6093/66036/5465/1153/57533/2475/…	160
GO:0048024	BP	GO:0048024	regulation of mRNA splicing, via spliceosome	70/6109	113/18866	9.77059e-11	2.91037e-09	2.14363e-09	91746/10921/6430/58517/4686/9584/2332/140890/3190/9904/6432/9991/55796/11338/26528/57703/9513/3550/3181/10658/6427/10179/4928/79066/6426/3178/23210/3192/1655/6433/4154/6429/7072/10262/10521/10659/84991/1153/55234/29896/6732/10181/83989/4116/8087/9733/51574/4691/10657/3191/6651/51341/27316/22938/6733/6434/5725/1859/55147/9444/202559/10150/9967/7536/5936/10772/5978/5935/9589/6625	70
GO:0034976	BP	GO:0034976	response to endoplasmic reticulum stress	148/6109	294/18866	1.00352e-10	2.97542e-09	2.19154e-09	10211/51283/1388/337867/821/8398/5611/55757/51009/201595/51528/6745/29761/10955/7057/29979/81542/440275/23071/1663/55161/7009/1654/57003/7094/79139/2923/55298/4287/10162/9354/7993/5516/55062/1981/2137/55829/9919/56886/23411/54788/55666/4976/51035/120892/6464/55139/1200/2081/51506/317/5034/4780/9097/5771/51360/2033/10277/54557/3093/22872/160418/5295/153222/10399/64224/4217/80700/9695/80267/9601/89…	148
GO:0048002	BP	GO:0048002	antigen processing and presentation of peptide antigen	106/6109	194/18866	1.116e-10	3.29373e-09	2.42599e-09	161/3122/3106/567/3133/56992/821/1536/24137/5688/163/10671/8773/55860/1783/29127/948/162/1213/10121/1062/23198/5713/81930/5718/5717/3835/2923/5711/54842/829/11258/3832/3416/1211/160/5705/1778/5708/10213/9493/3551/3796/51164/164/5719/4688/5710/2207/11004/5707/1510/7189/10427/22872/4012/200576/22920/51128/10802/114876/51143/5706/5693/10197/5685/3831/830/9632/84516/7879/9861/653361/1785/1781/1147/57…	106
GO:0031123	BP	GO:0031123	RNA 3'-end processing	88/6109	153/18866	1.21187e-10	3.56034e-09	2.62236e-09	5073/9984/11340/10921/26512/55110/57187/6430/90459/22849/1479/4686/51585/11052/64895/22794/79882/203522/6432/81556/1736/55149/11338/55656/53981/26986/84324/10914/9646/6427/11051/6426/9295/6741/57508/6429/3297/10250/81608/4116/57117/891/65109/6832/22828/580/7884/80145/5393/79577/79869/51574/9877/55339/5394/23248/170506/351/55197/84271/8563/51692/51362/10569/9775/84321/64506/23144/2091/58490/79033/…	88
GO:0007030	BP	GO:0007030	Golgi organization	87/6109	151/18866	1.36276e-10	3.98546e-09	2.93548e-09	10133/9712/983/8874/8675/55014/2580/9950/10419/7534/79895/5587/5862/400/143187/4926/10075/8729/10565/81671/57584/25839/11196/10959/9919/1453/10494/85462/55666/440270/27314/120892/54828/399687/83548/54808/64145/22878/64225/55968/9183/26259/165324/9648/2804/5861/60684/7443/10228/51501/1452/8615/11235/10142/23345/23332/79659/23122/22796/998/128989/57531/9382/9321/1785/23207/128637/53407/137886/51361…	87
GO:1904358	BP	GO:1904358	positive regulation of telomere maintenance via telomere lengthening	31/6109	37/18866	1.53958e-10	4.46642e-09	3.28973e-09	5073/10694/8658/79618/908/80351/1499/10576/1736/7520/3181/9212/3178/7203/472/5588/10575/25913/545/6950/140609/170506/4216/22948/8550/4751/5594/26272/92345/65057/10574	31
GO:0044773	BP	GO:0044773	mitotic DNA damage checkpoint	64/6109	101/18866	1.5411e-10	4.46642e-09	3.28973e-09	5514/7027/65975/983/3364/5591/9344/90381/51347/4683/4361/10498/57472/1112/11073/4850/1874/23019/5934/3276/995/4848/57551/472/2177/4193/26058/25949/4849/56658/51512/2033/29883/11200/60561/4436/63967/891/55571/79858/1386/7029/25904/835/9337/9125/54962/6790/55159/641/246175/1820/1869/4194/79733/144715/51149/9656/29980/28984/51065/146956/6118/1017	64
GO:0033046	BP	GO:0033046	negative regulation of sister chromatid segregation	35/6109	44/18866	1.63539e-10	4.71844e-09	3.47536e-09	10403/8658/51451/55755/348654/9184/546/5885/26271/701/23063/3550/9212/1063/7756/472/699/55795/9319/324/891/7272/4085/9183/7175/51143/9232/54908/25906/9700/991/84861/1843/56984/8379	35
GO:0009135	BP	GO:0009135	purine nucleoside diphosphate metabolic process	80/6109	136/18866	1.85064e-10	5.29202e-09	3.89782e-09	9818/4927/8480/9611/23279/55526/8473/57122/863/79023/9414/8021/4354/272/23165/129401/3607/3091/283209/5208/55746/4928/1739/79902/6774/221264/5571/6521/405/81929/10762/5465/2033/3643/9631/5562/55706/51422/4967/9972/3098/7175/23511/7167/8086/1740/5210/9759/204/351/51341/5663/136332/5903/957/53371/9883/348995/9688/84433/5213/100101267/23225/2987/3939/221937/8573/5027/5214/8671/83440/2821/5207/2027/5…	80
GO:0009179	BP	GO:0009179	purine ribonucleoside diphosphate metabolic process	80/6109	136/18866	1.85064e-10	5.29202e-09	3.89782e-09	9818/4927/8480/9611/23279/55526/8473/57122/863/79023/9414/8021/4354/272/23165/129401/3607/3091/283209/5208/55746/4928/1739/79902/6774/221264/5571/6521/405/81929/10762/5465/2033/3643/9631/5562/55706/51422/4967/9972/3098/7175/23511/7167/8086/1740/5210/9759/204/351/51341/5663/136332/5903/957/53371/9883/348995/9688/84433/5213/100101267/23225/2987/3939/221937/8573/5027/5214/8671/83440/2821/5207/2027/5…	80
GO:0045787	BP	GO:0045787	positive regulation of cell cycle	188/6109	396/18866	2.02962e-10	5.77812e-09	4.25586e-09	5514/9984/10403/8881/7027/8451/5925/983/115426/675/1663/301/990/55023/8555/85459/348654/29127/55904/25836/5469/84250/996/79915/546/1654/672/245711/27085/6198/5885/81544/54617/51433/8450/26271/25942/29766/286053/5962/23137/4926/10498/57472/57521/5781/9585/4850/79848/9787/252983/1874/1778/55719/1981/9493/51203/51514/9212/905/9236/23019/5934/940/3276/23476/9928/2146/5048/11113/8317/1894/8697/995/484…	188
GO:0051310	BP	GO:0051310	metaphase plate congression	44/6109	61/18866	2.23061e-10	6.31117e-09	4.64848e-09	10464/10403/51510/1062/81930/3835/4926/1778/9212/1063/9928/8697/3192/10615/3837/11004/81929/55143/1060/152185/891/9183/150465/4292/8452/3833/54908/25978/8766/83540/29082/51112/81610/9525/55166/128866/27183/51115/3619/8379/27243/8678/54984/10540	44
GO:1902750	BP	GO:1902750	negative regulation of cell cycle G2/M phase transition	67/6109	108/18866	2.23647e-10	6.31117e-09	4.64848e-09	5688/983/3364/29086/990/8555/8883/672/23198/5713/5885/5718/9344/5717/90381/51347/55031/4683/5711/4361/1112/11073/5705/5708/6500/10213/51514/9212/5719/5710/57551/472/5707/25949/56658/9978/60561/63967/51720/8454/1111/5884/5706/5693/10197/5685/6790/641/9861/5709/9491/79184/5701/4998/51149/27183/29980/5704/5715/5684/5700/5702/5691/5686/51343/54984/5689	67
GO:0006368	BP	GO:0006368	transcription elongation from RNA polymerase II promoter	57/6109	87/18866	2.28585e-10	6.42234e-09	4.73036e-09	2965/55250/55837/6917/4686/11198/10771/5431/51755/9646/905/23476/2146/3192/6924/6830/10915/55677/2966/55795/5434/4300/27125/8621/22936/6921/165918/5437/23160/79577/29072/9150/1022/4331/8861/55840/23168/9400/2068/5430/26610/9025/123169/8178/54623/2071/85403/2963/904/25920/5433/51497/8812/5439/902/6829/4298	57
GO:0032212	BP	GO:0032212	positive regulation of telomere maintenance via telomerase	29/6109	34/18866	2.58308e-10	7.22588e-09	5.32221e-09	5073/10694/8658/79618/908/80351/1499/10576/1736/7520/9212/3178/7203/472/5588/10575/25913/545/6950/140609/4216/22948/8550/4751/5594/26272/92345/65057/10574	29
GO:0006446	BP	GO:0006446	regulation of translational initiation	53/6109	79/18866	2.59948e-10	7.24027e-09	5.33281e-09	5611/8872/440275/4686/2332/6256/1654/1983/8667/6198/27161/253943/56339/3646/51247/1981/2733/1967/1982/1975/55364/27102/22927/2475/54505/400961/7175/23367/8662/1974/4869/1653/10657/8672/4690/4528/9669/468/10605/5936/8893/7458/5610/27335/55024/5433/54915/8892/9451/8846/8440/127933/51441	53
GO:1901796	BP	GO:1901796	regulation of signal transduction by p53 class mediator	99/6109	180/18866	2.79056e-10	7.739e-09	5.70014e-09	6874/8148/7156/51230/3364/22974/1763/7314/10419/79813/7486/79915/672/3190/11198/133383/6873/204851/80196/6882/6872/4683/4361/387893/94241/29117/11073/7994/1432/23411/9212/960/1108/5564/54971/9219/1655/5928/472/5571/4193/83990/1107/6125/5932/55003/2033/6875/11200/23368/5562/28996/51422/8805/6878/5985/545/580/5982/7159/23028/84126/10269/1111/9156/5884/54700/133746/1457/6790/3066/641/1859/6794/5931/…	99
GO:0001701	BP	GO:0001701	in utero embryonic development	182/6109	383/18866	3.58223e-10	9.86577e-09	7.26661e-09	79893/8451/79621/8320/675/4627/8531/57187/23250/27341/2530/4952/9318/9644/23038/1499/6256/8985/1603/5469/6788/23414/102/57680/25942/4863/23081/57448/538/7403/4683/6722/3688/5423/57178/2186/51763/284/8533/10959/9646/4628/3091/84660/3276/4848/81565/26005/6830/11232/4836/4154/55553/4904/405/25949/4849/5932/4087/3297/60625/338596/6789/55723/4242/8894/80312/50814/7189/57534/57728/4436/7048/10049/54892…	182
GO:0009259	BP	GO:0009259	ribonucleotide metabolic process	195/6109	416/18866	3.58811e-10	9.86577e-09	7.26661e-09	2618/31/9818/7114/79621/4927/8480/9611/23279/3251/55526/8473/790/57122/1743/863/79631/5151/79023/9414/8021/4354/5150/272/51660/23165/129401/3607/54995/51000/113/318/5198/3091/32/283209/5208/55746/4928/3156/1739/4976/3295/1737/79902/120892/6774/221264/5571/8050/6521/405/2773/64834/9374/81929/56474/10762/5465/2033/84532/84188/3643/9583/9631/5562/55312/3155/5165/80025/55706/3157/51422/4967/8833/1116…	195
GO:2000278	BP	GO:2000278	regulation of DNA biosynthetic process	67/6109	109/18866	3.97243e-10	1.0876e-08	8.0107e-09	5073/143/10694/8658/7027/79618/908/55226/80351/1499/3320/10576/79075/1736/3183/7014/7520/3181/9212/80169/10728/54464/3178/3192/11232/23381/7203/409/472/5588/3184/10575/25913/5985/545/6950/659/27000/5982/140609/4931/5394/79991/4216/25865/23293/22948/2185/8550/4751/167227/54552/5984/5594/26272/3326/1843/92345/7013/1602/28984/65057/25849/5983/54984/6714/10574	67
GO:0045841	BP	GO:0045841	negative regulation of mitotic metaphase/anaphase transition	30/6109	36/18866	4.0078e-10	1.09263e-08	8.04777e-09	10403/51451/55755/348654/9184/5885/26271/701/3550/9212/1063/7756/472/699/55795/9319/324/891/7272/4085/9183/7175/51143/54908/25906/991/84861/1843/56984/8379	30
GO:0071539	BP	GO:0071539	protein localization to centrosome	27/6109	31/18866	4.08777e-10	1.10974e-08	8.17373e-09	10464/55125/9851/84376/636/5108/121441/1453/26005/10615/11190/324/55968/57787/2804/51134/64770/6491/6790/2932/23386/137886/79648/27185/585/10540/55722	27
GO:0051783	BP	GO:0051783	regulation of nuclear division	102/6109	188/18866	4.23721e-10	1.14547e-08	8.43693e-09	79866/10403/4733/8658/8881/5925/54443/990/55023/8555/51451/55755/348654/4288/25836/10419/9184/84250/996/51510/546/1062/27085/5885/51433/26271/286053/701/23137/4926/23113/3832/9585/9787/55719/3550/51203/9212/5139/9735/940/1063/8697/995/3192/7756/472/5573/51434/699/55795/3643/9319/324/55968/891/7272/4085/9183/8621/8556/7175/64682/8452/29945/1111/84072/64793/998/51143/11065/6790/1950/9232/54908/7959…	102
GO:0048524	BP	GO:0048524	positive regulation of viral process	66/6109	107/18866	4.33203e-10	1.1662e-08	8.58964e-09	23076/2040/2332/1654/10450/6882/7153/26986/5431/1660/940/5481/1642/3838/5034/7251/51773/103/23633/6598/2033/5434/29883/6732/6780/55254/64848/5586/51652/2959/3482/5437/23367/1105/7155/9150/9218/9217/104/22938/7023/6733/7879/51193/25978/6597/5430/128637/10475/5478/6667/64710/51495/9525/128866/27183/2963/904/25920/51176/10465/5433/51497/5439/27243/6829	66
GO:0051985	BP	GO:0051985	negative regulation of chromosome segregation	35/6109	45/18866	5.05846e-10	1.35046e-08	9.9468e-09	10403/8658/51451/55755/348654/9184/546/5885/26271/701/23063/3550/9212/1063/7756/472/699/55795/9319/324/891/7272/4085/9183/7175/51143/9232/54908/25906/9700/991/84861/1843/56984/8379	35
GO:0072583	BP	GO:0072583	clathrin-dependent endocytosis	35/6109	45/18866	5.05846e-10	1.35046e-08	9.9468e-09	161/6453/821/163/2580/8301/9873/22876/1213/55681/57720/1211/160/55589/50618/3676/115548/133308/9829/5291/23396/22848/54874/8527/23149/3092/8976/1785/10188/1175/84251/284697/60682/1601/1173	35
GO:1903313	BP	GO:1903313	positive regulation of mRNA metabolic process	54/6109	82/18866	5.09335e-10	1.35416e-08	9.97402e-09	23112/27327/79899/22849/4686/10247/79068/7538/27161/253943/26528/26986/56339/56829/23019/4928/11051/79066/57690/26058/10262/6093/3297/1153/29896/29883/3184/891/9337/79577/4691/9698/170506/9567/27316/22938/57721/6434/9475/246175/23435/64506/10236/123169/149041/9967/87178/54623/5976/5935/6625/8570/54915/51441	54
GO:0031330	BP	GO:0031330	negative regulation of cellular catabolic process	134/6109	265/18866	5.19849e-10	1.37642e-08	1.0138e-08	5073/8148/337867/4864/1787/51009/57589/8531/29761/10533/8473/55737/8925/79048/23274/2332/51594/6653/9827/6386/9682/2521/5747/23049/6872/7538/1736/84749/23256/3183/7248/26986/8898/3607/51322/1981/1432/29843/1982/1660/10135/32/7874/79066/3192/51035/120892/6774/27429/493/11011/4170/84074/4904/6125/56658/9097/6093/66036/1153/57533/2475/6599/3184/55254/9704/23118/28996/4983/9860/26191/2822/257397/6622…	134
GO:0090068	BP	GO:0090068	positive regulation of cell cycle process	149/6109	302/18866	5.49901e-10	1.45003e-08	1.06801e-08	10403/8881/7027/8451/5925/983/115426/1663/301/990/55023/8555/85459/348654/29127/55904/25836/5469/84250/996/79915/546/1654/672/27085/5885/54617/51433/8450/26271/25942/29766/286053/5962/23137/4926/10498/57472/57521/9585/4850/79848/9787/252983/1874/1778/55719/1981/9493/51203/51514/9212/23019/5934/940/3276/23476/9928/2146/11113/8317/1894/8697/995/4848/3192/10615/472/51434/29899/4193/6421/4849/51512/5…	149
GO:0006090	BP	GO:0006090	pyruvate metabolic process	86/6109	152/18866	6.13901e-10	1.61218e-08	1.18745e-08	9818/4927/8480/9611/23279/55526/8473/57122/863/79023/8021/3029/51660/23165/129401/3607/3945/3091/283209/5208/55746/4928/1737/79902/6774/5571/8050/6521/405/4200/81929/10762/5465/2033/3643/9631/5562/5165/55706/51422/4967/9972/3098/7175/23511/7167/8086/5163/5210/9759/351/51341/5663/4199/5903/957/1738/53371/9883/348995/6566/9688/7416/5213/63826/100101267/23225/55066/5162/3939/221937/5106/5027/5214/86…	86
GO:0043254	BP	GO:0043254	regulation of protein-containing complex assembly	207/6109	449/18866	6.23244e-10	1.63006e-08	1.20062e-08	6904/55823/4733/7114/2965/8451/5925/5830/24144/5494/56919/7417/23116/7111/342184/23514/63908/9793/55737/51451/57606/9873/55755/948/157922/84250/120/2764/1654/3320/6653/119/96459/197358/9897/50807/7408/51100/8450/5908/29766/5058/115362/5962/829/4926/56681/10565/5781/5705/85464/55719/2039/6710/1981/123720/29767/9928/7037/1739/10456/1642/9181/147138/6249/3925/472/329/6708/2966/8780/3297/55364/2033/9…	207
GO:0016571	BP	GO:0016571	histone methylation	82/6109	143/18866	6.29762e-10	1.64044e-08	1.20826e-08	94104/83852/79723/1387/23512/8473/9070/1499/55904/10419/79813/546/10664/672/4297/5926/23081/54904/7403/387893/10498/9757/9646/54790/7468/23411/3276/58508/23476/2146/64754/55818/6830/2145/8085/200424/55677/6598/84444/80312/4524/84193/51111/8726/1786/51742/23067/23028/6304/11108/29072/55870/55183/22823/4089/3720/22938/22976/23168/4602/84661/55209/2091/64324/11107/6018/9869/10919/1789/54623/26147/55…	82
GO:1905508	BP	GO:1905508	protein localization to microtubule organizing center	28/6109	33/18866	6.84301e-10	1.77532e-08	1.30761e-08	10464/55125/9851/84376/636/5108/4926/121441/1453/26005/10615/11190/324/55968/57787/2804/51134/64770/6491/6790/2932/23386/137886/79648/27185/585/10540/55722	28
GO:0006644	BP	GO:0006644	phospholipid metabolic process	209/6109	455/18866	7.6041e-10	1.96485e-08	1.44721e-08	81490/7920/54893/56261/8398/23761/5305/10955/80821/5293/55151/4952/8395/4067/23259/3030/5277/5336/22876/5587/10558/9791/51552/9468/9373/54545/23167/9091/5747/23049/9517/56994/55697/3636/254531/8898/59339/10162/114879/259230/51763/8895/9488/5048/114884/472/8526/55626/5286/10390/284161/23533/132001/5297/5289/728233/80230/66036/8867/160851/84188/9107/8897/9663/253430/5868/128869/79947/129642/85465/2…	209
GO:0032206	BP	GO:0032206	positive regulation of telomere maintenance	38/6109	51/18866	8.12884e-10	2.09204e-08	1.54089e-08	5514/5073/10694/8658/79618/908/80351/1499/546/10576/1736/4683/4361/7520/3181/9212/3178/7203/472/5588/26354/3184/10575/25913/545/6950/140609/170506/4216/22948/8550/4751/5594/26272/92345/2067/65057/10574	38
GO:0031396	BP	GO:0031396	regulation of protein ubiquitination	111/6109	211/18866	8.37017e-10	2.14556e-08	1.58031e-08	8878/55869/23077/10892/57697/10196/29979/8945/8473/3301/7314/8555/331/8767/1654/3320/672/51366/27085/84930/9373/26271/79139/6872/10075/11338/55215/7337/23560/54778/6500/284/57599/9646/55743/51035/8841/120892/409/9320/10059/329/6125/9978/7332/54765/7189/2475/23142/2729/9474/4085/1407/165324/80762/54165/26191/151636/5861/59343/8452/819/7375/23028/8915/11146/5728/5663/5581/11065/55100/22976/2534/552…	111
GO:0009132	BP	GO:0009132	nucleoside diphosphate metabolic process	87/6109	155/18866	8.45902e-10	2.15974e-08	1.59075e-08	9818/4927/8480/9611/23279/55526/8473/57122/863/79023/9414/8021/4354/272/23165/129401/3607/3091/283209/5208/55746/4928/1739/79902/6774/221264/5571/6521/405/81929/10762/5465/2033/3643/9583/9631/122481/5562/55706/51422/4967/9972/3098/29922/7175/23511/7167/8086/1740/5210/9759/204/351/11164/51341/5663/136332/5903/957/53371/9883/348995/9688/84433/51727/5213/100101267/23225/2987/3939/221937/8573/5027/52…	87
GO:0072698	BP	GO:0072698	protein localization to microtubule cytoskeleton	39/6109	53/18866	9.05156e-10	2.30189e-08	1.69545e-08	10464/55125/9851/84376/636/4281/146057/5108/4926/9585/121441/1453/3192/26005/10615/1729/11190/324/55968/7272/11043/57787/2804/51134/64770/6491/6790/2932/23386/137886/79648/27185/81610/51104/10982/22919/585/10540/55722	39
GO:0070507	BP	GO:0070507	regulation of microtubule cytoskeleton organization	102/6109	190/18866	9.28356e-10	2.35159e-08	1.73206e-08	6904/221150/79866/4733/8480/23116/9793/22974/57606/1499/85459/55755/348654/157922/636/51510/1213/672/81930/4281/146057/5058/4926/3832/1540/1778/5048/3192/10615/348235/9181/2011/57551/6249/3925/29899/56890/4591/7514/220134/79959/6093/26973/55835/8850/10013/26586/11190/6047/5562/26054/324/55968/152185/57704/80321/10733/57787/51652/6622/7175/153241/10142/4869/23332/1111/23122/64793/7840/6491/9738/67…	102
GO:0033048	BP	GO:0033048	negative regulation of mitotic sister chromatid segregation	33/6109	42/18866	9.95e-10	2.51052e-08	1.84912e-08	10403/8658/51451/55755/348654/9184/546/5885/26271/701/3550/9212/1063/7756/472/699/55795/9319/324/891/7272/4085/9183/7175/51143/9232/54908/25906/991/84861/1843/56984/8379	33
GO:0048194	BP	GO:0048194	Golgi vesicle budding	53/6109	81/18866	1.04638e-09	2.62984e-08	1.937e-08	4905/23256/56681/8729/83696/11196/10959/9919/58485/55291/1453/399687/23243/27095/7109/26286/84364/8775/10427/22872/5861/5537/8452/8615/51128/10802/149111/375056/10483/9218/9217/90411/22870/9632/10342/22937/51399/128637/9570/9871/3638/10484/122553/2153/6811/55204/1522/64083/9554/59349/5584/3998/1075	53
GO:0070936	BP	GO:0070936	protein K48-linked ubiquitination	41/6109	57/18866	1.05972e-09	2.65301e-08	1.95407e-08	51283/6049/51366/80196/27246/7337/329/7267/55658/7325/54765/83737/23327/6047/3093/7328/151636/54476/11065/57531/7322/81545/7323/10425/9111/9025/92912/84937/54926/10475/6502/7326/7321/267/10477/7320/26249/7327/7319/7128/117584	41
GO:1900034	BP	GO:1900034	regulation of cellular response to heat	52/6109	79/18866	1.09074e-09	2.72008e-08	2.00347e-08	7531/10808/9818/4927/8480/1387/23279/57122/3320/79023/8021/57521/23165/129401/23411/55746/10728/4928/79902/472/3297/81929/26973/10762/2033/9631/2475/10049/55706/9972/545/27000/7175/23511/51501/8086/7266/5903/2932/53371/9883/348995/9688/6117/5594/100101267/23225/3326/573/57805/817/6118	52
GO:0007062	BP	GO:0007062	sister chromatid cohesion	44/6109	63/18866	1.19935e-09	2.97938e-08	2.19446e-08	8658/55869/5925/151648/23047/157570/1663/10735/1499/25836/84250/546/10664/9126/8243/79075/5885/80218/3835/286053/4361/701/23137/23063/55719/699/6421/114799/23244/5518/10274/23126/151246/84072/55294/5889/728637/79892/9700/991/27127/10734/23383/64940	44
GO:0090307	BP	GO:0090307	mitotic spindle assembly	45/6109	65/18866	1.22036e-09	3.01977e-08	2.2242e-08	10464/4733/55125/24137/23116/22974/10735/29127/51510/331/9126/8243/3832/9493/3796/9212/3192/3837/7756/11200/152185/2316/10274/7175/8086/23332/23122/3833/56647/9055/79598/25978/165186/4605/8766/4751/79884/991/9525/128866/9371/27243/55154/1104/387	45
GO:2000573	BP	GO:2000573	positive regulation of DNA biosynthetic process	47/6109	69/18866	1.22738e-09	3.01977e-08	2.2242e-08	5073/10694/8658/79618/908/80351/1499/3320/10576/79075/1736/7520/3181/9212/10728/3178/11232/7203/409/472/5588/3184/10575/25913/5985/545/6950/5982/140609/4931/4216/25865/22948/2185/8550/4751/5984/5594/26272/3326/92345/28984/65057/25849/5983/6714/10574	47
GO:1903364	BP	GO:1903364	positive regulation of cellular protein catabolic process	84/6109	149/18866	1.22968e-09	3.01977e-08	2.2242e-08	55823/29979/55737/25820/2332/3320/863/25897/5747/6872/5962/4287/8554/10444/1453/55743/6613/120892/4780/4193/9781/9978/9686/54467/2729/28952/11124/26259/160418/10399/3949/26234/9695/1452/8975/154214/5728/57154/5663/26263/6790/1950/55294/9604/55212/2932/10425/2629/90637/55741/111089941/2185/7430/5701/2931/8312/79699/51136/149628/55070/27185/991/7917/79016/20/9709/51667/5601/127544/5704/1191/5700/65…	84
GO:0046486	BP	GO:0046486	glycerolipid metabolic process	200/6109	434/18866	1.26597e-09	3.09158e-08	2.27709e-08	81490/7920/54893/56261/8398/23761/5305/847/10955/80821/5293/4952/8395/23259/3030/5277/5336/22876/6653/9791/51552/9468/54545/23167/9091/23049/56994/55697/3636/254531/5781/8898/59339/10162/114879/1374/51763/8895/9488/23411/5048/114884/472/8526/5286/10390/284161/23533/6720/132001/5297/5289/728233/80230/66036/8867/160851/84188/9107/8897/9663/253430/5868/128869/129642/85465/256987/3612/50640/1119/3032…	200
GO:0010972	BP	GO:0010972	negative regulation of G2/M transition of mitotic cell cycle	60/6109	96/18866	1.26854e-09	3.09158e-08	2.27709e-08	5688/983/3364/990/8883/672/23198/5713/5885/5718/9344/5717/90381/51347/55031/4683/5711/4361/1112/11073/5705/5708/6500/10213/9212/5719/5710/57551/472/5707/25949/56658/9978/60561/63967/8454/5884/5706/5693/10197/5685/6790/641/9861/5709/9491/5701/4998/51149/27183/29980/5704/5715/5684/5700/5702/5691/5686/54984/5689	60
GO:1902100	BP	GO:1902100	negative regulation of metaphase/anaphase transition of cell cycle	30/6109	37/18866	1.45859e-09	3.54134e-08	2.60837e-08	10403/51451/55755/348654/9184/5885/26271/701/3550/9212/1063/7756/472/699/55795/9319/324/891/7272/4085/9183/7175/51143/54908/25906/991/84861/1843/56984/8379	30
GO:0007163	BP	GO:0007163	establishment or maintenance of cell polarity	114/6109	220/18866	1.60373e-09	3.8791e-08	2.85714e-08	9231/54820/10403/55691/4627/9124/9793/25932/55327/154810/55755/79109/4649/3320/5908/5747/889/286/5058/54509/4926/8729/10565/3688/9585/81704/10494/55914/7465/5048/1739/81565/9181/2011/54828/399687/11004/29899/10806/6093/5590/9948/253260/9578/23094/51057/55968/85440/4085/9183/22836/1495/4983/10399/10096/1794/378/143098/1740/23291/23332/4134/23122/10890/998/9265/29780/55612/56647/56288/54908/5879/94…	114
GO:0006757	BP	GO:0006757	ATP generation from ADP	69/6109	116/18866	1.6642e-09	4.01028e-08	2.95376e-08	9818/4927/8480/9611/23279/55526/8473/57122/863/79023/8021/23165/129401/3607/3091/283209/5208/55746/4928/79902/6774/221264/5571/6521/405/81929/10762/5465/2033/3643/9631/5562/55706/51422/4967/9972/3098/7175/23511/7167/8086/5210/9759/351/51341/5663/5903/957/53371/9883/348995/9688/5213/100101267/23225/3939/221937/5027/5214/8671/83440/2821/5207/2027/5211/5230/669/5209/26137	69
GO:0034605	BP	GO:0034605	cellular response to heat	73/6109	125/18866	1.78512e-09	4.28563e-08	3.15657e-08	7531/10808/9818/4927/8480/1387/23279/4763/7057/4067/57122/3320/79023/8021/4287/57521/23165/129401/23411/55746/10728/4928/79902/472/27429/3297/81929/26973/10762/2033/9631/2475/10049/55706/9972/545/27000/7175/23511/51501/8086/488/81570/170506/7266/3066/5903/10569/2932/53371/9883/348995/7442/5566/9688/5931/6117/79031/3329/5594/100101267/23225/3326/573/440498/26509/6769/5433/57805/22797/1616/817/6118	73
GO:2000816	BP	GO:2000816	negative regulation of mitotic sister chromatid separation	31/6109	39/18866	1.93002e-09	4.61625e-08	3.40009e-08	10403/51451/55755/348654/9184/5885/26271/701/3550/9212/1063/7756/472/699/55795/9319/324/891/7272/4085/9183/7175/51143/9232/54908/25906/991/84861/1843/56984/8379	31
GO:0046488	BP	GO:0046488	phosphatidylinositol metabolic process	99/6109	185/18866	2.04433e-09	4.87155e-08	3.58813e-08	54893/5305/5293/4952/8395/5277/5336/22876/51552/54545/23167/9091/23049/55697/3636/8898/59339/51763/9488/472/5286/23533/5297/5289/728233/80230/66036/8867/9107/8897/253430/5868/128869/3612/10026/5341/5295/2822/8776/5291/200576/30849/9926/84668/5281/5279/23396/253558/285172/5298/30837/3635/5728/23556/8813/5294/57217/5783/5283/8871/3631/22908/51447/5290/93210/3633/8394/4534/5321/9487/3632/8503/9110/5…	99
GO:0045839	BP	GO:0045839	negative regulation of mitotic nuclear division	38/6109	52/18866	2.07432e-09	4.9248e-08	3.62735e-08	10403/8658/51451/55755/348654/9184/546/27085/5885/26271/701/3550/9212/1063/7756/472/699/55795/9319/324/891/7272/4085/9183/7175/1111/51143/9232/54908/146691/10040/25906/991/84861/1843/56984/28984/8379	38
GO:0006110	BP	GO:0006110	regulation of glycolytic process	52/6109	80/18866	2.13619e-09	5.05304e-08	3.72181e-08	9818/4927/8480/9611/23279/8473/57122/863/79023/8021/23165/129401/3091/5208/55746/4928/79902/6774/5571/6521/405/81929/10762/5465/2033/3643/9631/5562/55706/51422/9972/7175/23511/8086/5210/9759/351/51341/5663/5903/957/53371/9883/348995/9688/100101267/23225/5027/8671/5207/5209/26137	52
GO:0051298	BP	GO:0051298	centrosome duplication	46/6109	68/18866	2.60696e-09	6.14402e-08	4.52536e-08	54820/10403/55125/675/9851/9793/85459/55755/348654/51510/672/22995/116840/26005/56890/4591/7514/79959/26973/55835/8850/152185/10733/9662/51652/153241/4869/5311/284403/23032/163786/7840/6491/25914/9738/25978/9475/80254/91147/25886/9525/10015/128866/27243/1017/55722	46
GO:0007094	BP	GO:0007094	mitotic spindle assembly checkpoint	28/6109	34/18866	2.67227e-09	6.207e-08	4.57175e-08	10403/51451/55755/348654/9184/701/3550/9212/1063/7756/472/699/55795/9319/324/891/7272/4085/9183/7175/51143/54908/25906/991/84861/1843/56984/8379	28
GO:0031577	BP	GO:0031577	spindle checkpoint	28/6109	34/18866	2.67227e-09	6.207e-08	4.57175e-08	10403/51451/55755/348654/9184/701/3550/9212/1063/7756/472/699/55795/9319/324/891/7272/4085/9183/7175/51143/54908/25906/991/84861/1843/56984/8379	28
GO:0071173	BP	GO:0071173	spindle assembly checkpoint	28/6109	34/18866	2.67227e-09	6.207e-08	4.57175e-08	10403/51451/55755/348654/9184/701/3550/9212/1063/7756/472/699/55795/9319/324/891/7272/4085/9183/7175/51143/54908/25906/991/84861/1843/56984/8379	28
GO:0071174	BP	GO:0071174	mitotic spindle checkpoint	28/6109	34/18866	2.67227e-09	6.207e-08	4.57175e-08	10403/51451/55755/348654/9184/701/3550/9212/1063/7756/472/699/55795/9319/324/891/7272/4085/9183/7175/51143/54908/25906/991/84861/1843/56984/8379	28
GO:0007033	BP	GO:0007033	vacuole organization	94/6109	174/18866	2.71859e-09	6.27372e-08	4.62089e-08	55823/5305/8100/29979/55014/84376/10533/55737/51510/79158/64422/23232/51552/9821/9897/51172/51100/84286/8131/23256/94241/81671/55062/54982/25782/80208/440026/120892/79065/1200/55626/9776/5289/8897/22878/5868/57533/2475/55102/55254/55968/9474/23130/165324/23241/5861/200576/1130/4124/9927/23673/55054/57154/26100/5663/51715/256471/5899/64400/22863/3257/8546/7879/55858/950/22930/2629/89781/137886/513…	94
GO:0034250	BP	GO:0034250	positive regulation of cellular amide metabolic process	91/6109	167/18866	2.7205e-09	6.27372e-08	4.62089e-08	10600/8398/5611/8872/65110/1984/8531/55226/7057/440275/22849/113251/8301/2332/5591/6256/8439/1654/28958/6198/253943/26986/56339/3646/9513/1981/1660/940/4780/6125/23185/1968/55364/1153/51654/22927/2475/54505/3184/51334/65109/8087/10399/23367/836/4869/10657/170506/351/3191/84271/4690/5337/9775/9475/54103/2185/10605/7132/23107/2931/6667/23410/60558/2064/8664/5594/1938/79072/20/8893/55005/29081/5935/…	91
GO:0061136	BP	GO:0061136	regulation of proteasomal protein catabolic process	102/6109	193/18866	2.87844e-09	6.61424e-08	4.87171e-08	337867/51009/29761/29979/8945/5887/8473/7314/23274/25820/2332/863/6386/25897/6872/4287/8554/10444/51322/10213/29843/1453/7874/55743/51035/6613/120892/4780/4193/11011/9781/7514/56658/9097/9978/6599/54467/7110/2729/3093/26259/160418/4983/10399/9695/1452/819/8975/154214/51377/11146/6815/5663/51465/10197/26263/6790/27248/55294/9604/55212/2932/10425/2629/90637/55741/111089941/5566/9491/4534/5701/2931/…	102
GO:0006096	BP	GO:0006096	glycolytic process	68/6109	115/18866	3.09282e-09	7.08156e-08	5.21591e-08	9818/4927/8480/9611/23279/55526/8473/57122/863/79023/8021/23165/129401/3607/3091/283209/5208/55746/4928/79902/6774/5571/6521/405/81929/10762/5465/2033/3643/9631/5562/55706/51422/4967/9972/3098/7175/23511/7167/8086/5210/9759/351/51341/5663/5903/957/53371/9883/348995/9688/5213/100101267/23225/3939/221937/5027/5214/8671/83440/2821/5207/2027/5211/5230/669/5209/26137	68
GO:0051222	BP	GO:0051222	positive regulation of protein transport	167/6109	354/18866	3.6714e-09	8.37652e-08	6.1697e-08	7531/3133/55823/8398/7027/55691/322/983/64328/3799/5494/79899/10541/51201/55737/55763/51496/2040/10204/79752/7534/6653/51366/51768/3717/51100/5058/5108/3684/10075/56681/5533/9585/3661/1432/163882/9919/80184/4628/999/3091/5208/8314/5481/1894/8841/4836/2752/9520/54828/399687/10059/27429/7251/9847/4193/9776/3843/5116/51512/4946/7332/288/5590/23368/5562/6721/5019/23607/2316/5295/208/10399/2182/2822/9…	167
GO:0050852	BP	GO:0050852	T cell receptor signaling pathway	107/6109	206/18866	4.23753e-09	9.63402e-08	7.09592e-08	3122/5788/1997/5688/10892/5795/5293/8945/5336/64332/8767/23198/5713/5718/5717/121665/54542/5058/5711/5170/1540/5705/5708/6500/10213/3551/1967/940/5719/5710/65125/114625/5707/11314/5588/5771/10666/9402/7189/55824/7006/6885/23118/5295/26191/5291/3702/3937/5062/8454/23291/8915/10657/387357/3635/5706/5663/5693/10197/5685/4690/8631/2534/7294/3958/9861/25865/5290/6794/11120/1147/5709/9491/3783/5142/743…	107
GO:0071826	BP	GO:0071826	ribonucleoprotein complex subunit organization	121/6109	240/18866	4.42896e-09	1.00338e-07	7.39036e-08	91746/26747/23195/10480/24144/11168/3799/27341/6430/55015/4686/8661/5591/11052/10419/79752/23064/96764/51747/3320/55299/1983/8667/27161/3646/6234/7520/8559/1975/8665/1660/10658/10728/11051/6426/6433/51081/472/23451/103/6125/6606/6607/10659/1968/8894/6634/6632/6732/54505/10181/51386/1207/9169/51631/6936/54960/545/9129/9733/8662/7375/79577/6633/79869/6128/1653/1659/27316/10073/3831/10713/6733/10569…	121
GO:1900180	BP	GO:1900180	regulation of protein localization to nucleus	73/6109	127/18866	4.67413e-09	1.05389e-07	7.76238e-08	10694/9818/983/908/4763/9500/10204/948/51366/10576/3717/25942/10445/1736/9221/284/11143/1432/51068/999/7037/1894/8841/7203/2752/3843/51512/23607/10575/2316/5295/166614/151636/6950/7175/7040/51574/4931/5663/55612/57506/51715/2534/2932/53371/25885/23435/9258/6794/22948/4771/55696/201163/51684/84455/81603/56957/149628/5594/26272/3326/3059/6608/83666/5901/11261/2737/9451/4000/5296/54984/6714/10574	73
GO:0045088	BP	GO:0045088	regulation of innate immune response	148/6109	307/18866	4.68467e-09	1.05389e-07	7.76238e-08	3106/3133/55269/10621/3916/5688/10892/1387/2547/8945/4067/5591/5336/5469/331/23198/5713/55198/4841/197358/54625/3717/5718/5717/25942/10623/5058/115362/5711/253943/5170/5781/56339/3148/84166/9782/5705/8554/3661/7520/5708/6500/10213/3551/1660/164/5719/3659/29110/6772/409/5710/6777/3845/11213/2207/329/5707/103/6421/4332/4893/26065/8780/5771/10666/2033/29883/22914/100528032/7189/6885/3093/23118/3716/…	148
GO:0016072	BP	GO:0016072	rRNA metabolic process	120/6109	238/18866	5.09549e-09	1.14231e-07	8.41368e-08	84916/11056/6130/57109/9875/22894/23076/23195/11340/10171/9045/27341/9790/55226/90459/54881/22984/5591/51013/55813/55035/27340/1736/10885/10556/9221/23560/6234/64216/130916/84135/54606/79066/54464/55720/5036/84365/11103/6125/2483/22803/8780/10521/8850/51729/79954/9188/5393/51602/23160/113510/29102/27292/4931/5394/6218/51119/23223/55646/65008/51575/10199/51096/55164/9775/8602/2068/63899/79707/2091…	120
GO:0034968	BP	GO:0034968	histone lysine methylation	68/6109	116/18866	5.1167e-09	1.14308e-07	8.41936e-08	83852/79723/23512/8473/9070/1499/55904/79813/546/672/4297/5926/23081/54904/7403/387893/9757/9646/54790/7468/23411/58508/23476/2146/64754/55818/6830/2145/8085/200424/55677/6598/84444/84193/51111/8726/1786/51742/23067/23028/29072/55870/55183/22823/4089/3720/22938/22976/23168/4602/84661/55209/64324/11107/6018/9869/10919/1789/26147/55011/5252/26053/80335/5929/23170/63925/10782/4000	68
GO:0044380	BP	GO:0044380	protein localization to cytoskeleton	40/6109	57/18866	5.46917e-09	1.2176e-07	8.9682e-08	10464/55125/9851/84376/636/4281/146057/5108/4926/9585/121441/1453/3192/26005/10615/1729/11190/324/55968/7272/11043/57787/2804/51134/64770/6491/6790/2932/23386/137886/79648/27185/81610/51104/10982/22919/84687/585/10540/55722	40
GO:0043470	BP	GO:0043470	regulation of carbohydrate catabolic process	56/6109	90/18866	5.67388e-09	1.25882e-07	9.27181e-08	9818/4927/8480/9611/23279/8473/57122/863/79023/8021/23165/129401/3091/5208/55746/4928/79902/6774/5571/6521/405/81929/10762/5465/2033/3643/9631/5562/5500/55706/51422/9972/7175/23511/8086/5210/9759/351/51341/5663/5903/957/53371/950/9883/348995/9688/2931/100101267/23225/5027/8604/8671/5207/5209/26137	56
GO:0006623	BP	GO:0006623	protein targeting to vacuole	31/6109	40/18866	5.90568e-09	1.30127e-07	9.58448e-08	137492/23230/64089/6653/79158/51172/3920/10490/143187/54832/4926/4734/6845/27072/9648/8943/30849/57154/55187/8546/7879/8031/950/9570/6272/27183/26985/1191/9765/9179/4074	31
GO:1905819	BP	GO:1905819	negative regulation of chromosome separation	31/6109	40/18866	5.90568e-09	1.30127e-07	9.58448e-08	10403/51451/55755/348654/9184/5885/26271/701/3550/9212/1063/7756/472/699/55795/9319/324/891/7272/4085/9183/7175/51143/9232/54908/25906/991/84861/1843/56984/8379	31
GO:0016052	BP	GO:0016052	carbohydrate catabolic process	104/6109	200/18866	6.42386e-09	1.41062e-07	1.03899e-07	9818/4927/8480/9611/23279/2530/55526/8473/5257/57122/863/9821/79023/8021/55276/23165/129401/3607/3091/283209/5208/55746/4928/79902/6774/5571/6521/405/8972/81929/10762/5465/2033/3643/2720/9631/5562/2990/5500/55706/51422/4967/130589/9972/3098/7175/23511/7167/8086/4126/5210/9759/351/11164/51341/5663/5903/957/53371/950/9883/348995/5226/5256/5834/84750/313/4041/9688/178/2931/5213/5836/6120/2820/216/10…	104
GO:0006607	BP	GO:0006607	NLS-bearing protein import into nucleus	19/6109	20/18866	6.74629e-09	1.47638e-07	1.08743e-07	3839/129401/3837/3838/23633/3843/3836/727851/3840/84220/729540/3841/868/729857/5903/53371/400966/653489/285190	19
GO:0035966	BP	GO:0035966	response to topologically incorrect protein	106/6109	205/18866	6.88989e-09	1.5027e-07	1.10681e-07	51283/1388/10808/821/5611/55757/10133/51009/201595/51528/6745/7057/23071/1663/3301/55161/7009/3320/51768/7094/79139/55298/4287/55062/2137/55829/56886/54788/6464/55139/1200/2081/4780/3297/5771/51360/55658/2033/10013/27348/22872/5295/153222/10399/64224/8452/9695/80267/7184/118/118424/9927/81570/2673/22926/23190/9217/5770/3308/64764/51182/4690/23197/9797/10018/84236/55741/111089941/4189/468/11080/95…	106
GO:0072659	BP	GO:0072659	protein localization to plasma membrane	137/6109	281/18866	7.07813e-09	1.53854e-07	1.13321e-07	4905/10211/8878/10133/8500/3799/81619/2580/51201/10640/55737/8301/5780/1213/51130/353116/54997/23167/9693/245812/286/5962/10490/5170/3688/55690/55667/51763/3551/10959/163882/9919/10580/999/9482/1739/2207/9847/493/6521/23499/6093/288/5590/2803/51304/6845/201475/8417/7871/115548/2316/55704/5295/483/23043/208/10399/10098/23241/5906/25921/51735/7040/84668/23122/10890/285172/57154/63971/5581/57120/863…	137
GO:0006364	BP	GO:0006364	rRNA processing	115/6109	227/18866	7.44862e-09	1.61362e-07	1.18851e-07	84916/11056/6130/57109/9875/22894/23076/23195/11340/10171/9045/27341/9790/55226/90459/54881/22984/5591/51013/55813/55035/27340/1736/10885/10556/9221/23560/6234/64216/130916/84135/54606/79066/55720/5036/84365/11103/6125/2483/22803/8780/10521/8850/51729/79954/9188/5393/51602/23160/113510/27292/4931/5394/6218/51119/23223/55646/65008/51575/10199/51096/55164/9775/8602/2068/63899/79707/2091/29777/1662/…	115
GO:0002218	BP	GO:0002218	activation of innate immune response	80/6109	144/18866	7.53803e-09	1.62751e-07	1.19874e-07	55269/5688/10892/1387/2547/8945/4067/5591/5336/23198/5713/4841/5718/5717/25942/5058/5711/5170/9782/5705/7520/5708/6500/10213/3551/5719/29110/5710/3845/2207/5707/6421/4332/4893/2033/22914/100528032/7189/6885/23118/257397/5062/8454/23291/85363/8915/200958/5706/5693/10197/5685/57506/3055/2534/9861/5894/5566/1147/9252/5709/9491/6850/5701/84433/5567/4790/149628/170482/5704/5715/5684/3428/5700/5702/569…	80
GO:0016925	BP	GO:0016925	protein sumoylation	52/6109	82/18866	7.66531e-09	1.64945e-07	1.2149e-07	9818/54472/4927/8480/23279/26036/1499/57122/79023/286053/8021/23165/129401/57178/8554/10401/7329/29843/55746/4928/6613/79902/4193/405/81929/10762/9063/5905/9631/6047/26354/26054/10054/55706/9972/59343/7175/23511/8086/9759/5903/205564/53371/9883/348995/9688/25950/54552/100101267/23225/10055/10363	52
GO:0006903	BP	GO:0006903	vesicle targeting	58/6109	95/18866	8.44499e-09	1.81117e-07	1.33401e-07	4905/8773/55717/23256/56681/8729/83696/11196/55062/10959/9919/58485/55291/1453/23243/27095/7109/26286/84364/55773/8775/10427/22872/60412/157769/5861/5537/8452/10652/8615/51128/10802/149111/23332/23122/5663/90411/22870/9632/9321/10342/83930/9527/51399/128637/9570/9871/10484/122553/2153/6811/1522/9554/59349/3998/55435/1075/57234	58
GO:0009150	BP	GO:0009150	purine ribonucleotide metabolic process	184/6109	401/18866	8.60909e-09	1.84023e-07	1.35542e-07	2618/31/9818/7114/4927/8480/9611/23279/3251/55526/8473/57122/1743/863/79631/5151/79023/9414/8021/4354/5150/272/51660/23165/129401/3607/54995/51000/113/318/5198/3091/32/283209/5208/55746/4928/3156/1739/4976/3295/1737/79902/120892/6774/221264/5571/8050/6521/405/2773/64834/9374/81929/10762/5465/2033/84532/84188/3643/9631/5562/3155/5165/80025/55706/3157/51422/4967/8833/11163/9972/2182/10165/38/3098/2…	184
GO:0006457	BP	GO:0006457	protein folding	116/6109	230/18866	8.92725e-09	1.90192e-07	1.40085e-07	6904/567/10808/10694/821/5611/6767/55664/908/2580/10693/23071/5887/3301/169714/3320/10576/10450/79139/2923/51327/64772/56886/54788/10728/5481/51035/7203/5034/2773/6905/26973/64215/26278/10283/54557/27348/10575/10049/6950/2289/27000/55768/9601/1676/23770/23193/7184/9360/219899/2782/64175/5202/22926/10598/10491/2781/1457/7266/51182/5903/957/10845/59345/4820/54431/53938/9093/80331/84750/23386/22948/…	116
GO:0002831	BP	GO:0002831	regulation of response to biotic stimulus	187/6109	409/18866	9.13265e-09	1.93926e-07	1.42836e-07	3106/3133/55269/10621/3916/10133/5688/10892/1387/2547/440275/8945/4067/5591/948/5336/5469/9958/331/8767/23198/5713/55198/4841/197358/5495/54625/3717/5718/5717/25942/10623/5058/115362/5711/253943/5170/23586/5781/56339/3148/55012/84166/9782/5705/8554/3661/7520/5708/6500/10213/3551/1660/6397/164/55666/5719/3659/29110/6772/409/5710/6777/3845/11213/2207/329/5707/5094/103/6421/4332/4893/26065/8780/5771…	187
GO:0046031	BP	GO:0046031	ADP metabolic process	71/6109	124/18866	9.46876e-09	2.00401e-07	1.47605e-07	9818/4927/8480/9611/23279/55526/8473/57122/863/79023/8021/272/23165/129401/3607/3091/283209/5208/55746/4928/79902/6774/221264/5571/6521/405/81929/10762/5465/2033/3643/9631/5562/55706/51422/4967/9972/3098/7175/23511/7167/8086/5210/9759/204/351/51341/5663/5903/957/53371/9883/348995/9688/5213/100101267/23225/3939/221937/5027/5214/8671/83440/2821/5207/2027/5211/5230/669/5209/26137	71
GO:0032784	BP	GO:0032784	regulation of DNA-templated transcription, elongation	35/6109	48/18866	9.94529e-09	2.09797e-07	1.54525e-07	9984/55837/11198/10771/2074/11143/51755/905/23476/2146/3192/6830/10915/8621/284695/6921/22828/165918/23160/79577/27336/8563/8861/9400/55209/9025/123169/8178/904/25920/57805/51497/8812/6829/10102	35
GO:0010970	BP	GO:0010970	transport along microtubule	87/6109	161/18866	1.02825e-08	2.16202e-07	1.59243e-07	54820/25777/3916/24137/8100/3799/7314/55860/636/23224/28981/5108/80173/57584/5870/1778/7014/10239/9493/3091/80208/5048/81565/3192/4976/6421/25893/5874/23353/5590/51098/6845/57728/8936/57560/5861/8943/22920/56912/55207/1740/23291/3842/26160/79659/117178/66008/10128/998/351/63971/167691/1176/84062/22906/9321/8546/26146/1781/6683/55288/79809/51626/23095/6794/6103/11127/3064/667/51668/23059/26258/228…	87
GO:0032434	BP	GO:0032434	regulation of proteasomal ubiquitin-dependent protein catabolic process	74/6109	131/18866	1.03736e-08	2.17407e-07	1.60131e-07	29979/5887/8473/23274/25820/863/6386/25897/6872/8554/10444/51322/29843/1453/7874/55743/51035/6613/120892/4780/4193/11011/9781/7514/56658/9097/9978/6599/54467/2729/3093/26259/10399/1452/819/154214/51377/11146/6815/5663/26263/6790/9604/55212/2932/10425/2629/90637/4534/2931/79699/55070/6135/991/7917/55872/79016/3326/9709/51667/5601/127544/23376/57805/1191/65992/1601/255488/9817/51343/1454/2768/3300/…	74
GO:1903008	BP	GO:1903008	organelle disassembly	65/6109	111/18866	1.17404e-08	2.45253e-07	1.80641e-07	8878/10133/983/3799/665/10533/23274/79752/84340/64422/9821/10645/84749/54832/10075/8729/55062/3091/10456/2011/79065/51506/10059/27429/55626/9776/6720/25793/10013/55102/6721/9474/23130/7443/55486/9927/57154/26100/55187/664/3831/55294/22863/4528/6683/2629/2017/7416/2931/3064/7249/65991/92399/6811/9140/493856/1459/64147/23376/65992/57602/8678/11152/51368/81631	65
GO:0035303	BP	GO:0035303	regulation of dephosphorylation	107/6109	209/18866	1.18192e-08	2.46099e-07	1.81264e-07	5514/5788/28227/7531/55125/23076/64062/53349/4642/9989/157313/5520/259282/5527/5519/8036/84930/151987/3717/121665/51231/7248/8898/6418/55012/5524/51763/3551/163882/51400/55291/23381/65125/11314/6093/66036/8897/22853/2475/65979/4659/5518/9749/5341/2822/23141/8776/1408/10507/57181/23307/7040/1740/7184/9814/5529/116154/51657/23261/55844/10199/22870/9863/57082/5504/3958/5725/8826/9475/2932/23293/2629…	107
GO:0000380	BP	GO:0000380	alternative mRNA splicing, via spliceosome	54/6109	87/18866	1.19917e-08	2.48085e-07	1.82727e-07	91746/10921/6430/58517/2332/140890/9904/6432/55796/4670/9513/3550/1660/10658/6427/10179/6426/3178/3192/1655/6433/4154/6429/6421/10521/10659/84991/55234/10181/83989/4116/8087/8621/9733/23028/51319/10657/3191/51341/27316/10569/6434/5725/1859/9444/202559/10150/9967/7536/5936/10772/5978/9589/79005	54
GO:0006890	BP	GO:0006890	retrograde vesicle-mediated transport, Golgi to endoplasmic reticulum	54/6109	87/18866	1.19917e-08	2.48085e-07	1.82727e-07	4905/56992/24137/29127/7405/372/51594/1062/81930/3835/23256/3832/8729/1314/25839/5870/1315/9493/10959/3796/22818/11004/374868/83548/26286/84364/60561/8775/9183/5861/378/22920/9276/23760/3831/11014/53407/91949/11127/3064/22820/55204/64083/9554/9371/10079/26958/57222/51560/662/51290/26153/3798/11079	54
GO:0051784	BP	GO:0051784	negative regulation of nuclear division	41/6109	60/18866	1.21197e-08	2.4993e-07	1.84085e-07	10403/8658/51451/55755/348654/9184/546/27085/5885/26271/701/3550/9212/1063/7756/472/5573/699/55795/9319/324/891/7272/4085/9183/7175/1111/84072/51143/9232/54908/146691/286151/10040/25906/991/84861/1843/56984/28984/8379	41
GO:0051642	BP	GO:0051642	centrosome localization	25/6109	30/18866	1.23192e-08	2.52427e-07	1.85924e-07	54820/25777/3799/55726/1783/23224/9787/51490/5048/1739/81565/29899/23353/4085/51134/10142/259266/6790/56288/5903/55171/51199/7430/117583/29109	25
GO:0070198	BP	GO:0070198	protein localization to chromosome, telomeric region	25/6109	30/18866	1.23192e-08	2.52427e-07	1.85924e-07	10694/8658/675/908/80351/546/10576/1736/54386/7014/7520/7203/1200/472/26354/10575/25913/545/6950/22948/54552/7013/65057/54984/10574	25
GO:1902275	BP	GO:1902275	regulation of chromatin organization	101/6109	195/18866	1.38073e-08	2.8202e-07	2.07721e-07	94104/6871/83852/23133/5927/84656/7290/8473/26036/1499/2332/4288/55904/25836/546/5587/10664/672/51366/4297/25942/23081/29028/54904/29117/6418/9757/8505/11143/9646/23411/6688/23476/51535/10270/55818/3192/6830/120892/9320/472/11011/6720/55677/6598/54737/80312/4524/54454/4300/891/9474/221477/6622/7175/8726/9874/9733/1786/26993/23028/10269/1111/55729/57708/55183/22823/5599/4089/3720/22880/22938/55100…	101
GO:0006270	BP	GO:0006270	DNA replication initiation	30/6109	39/18866	1.42429e-08	2.89995e-07	2.13595e-07	5427/23594/990/4174/4173/23649/898/5422/90381/4176/4683/11073/157777/9134/11143/5557/5426/5000/4999/5558/55388/5001/23595/4175/4998/4172/8318/56897/222229/1017	30
GO:0030705	BP	GO:0030705	cytoskeleton-dependent intracellular transport	103/6109	200/18866	1.4738e-08	2.9913e-07	2.20323e-07	80179/54820/25777/3916/24137/8100/3799/4542/4642/84376/55088/7314/55860/636/23224/28981/5108/80173/57584/5870/1778/7014/10239/9493/3091/80208/5048/81565/3192/4976/6421/25893/5874/23353/5590/51098/6845/57728/55704/8936/57560/5861/8943/22920/56912/55207/1740/23291/3842/26160/79659/117178/66008/10128/54874/998/351/63971/4643/167691/1176/26115/84062/22906/9321/8546/8976/4644/26146/1781/6683/55288/798…	103
GO:0018022	BP	GO:0018022	peptidyl-lysine methylation	74/6109	132/18866	1.61584e-08	3.26929e-07	2.40798e-07	83852/79723/23512/8473/9070/1499/55904/79813/546/672/4297/5926/23081/54904/7403/387893/9757/9646/54790/7468/23411/58508/23476/2146/64754/55818/6830/2145/8085/200424/55677/6598/54093/84444/84193/51111/8726/1786/51742/23067/23028/29072/55870/55183/22823/4089/3720/22938/79823/22976/79609/23168/4602/84661/55209/221143/64324/11107/6018/9869/10919/1789/26147/55011/5252/26053/151194/80335/5929/23170/639…	74
GO:0016575	BP	GO:0016575	histone deacetylation	50/6109	79/18866	1.63113e-08	3.28988e-07	2.42315e-07	55869/5927/25836/9643/5587/64426/25942/4287/23411/9734/10270/11176/9219/8841/120892/6720/6421/79885/10013/10943/221477/79718/2005/56916/26993/9759/55758/57708/5599/23186/3066/10933/1487/25865/54531/57504/6907/11107/23410/10014/5978/55809/604/23309/5187/9112/817/8864/3065/6497	50
GO:0002200	BP	GO:0002200	somatic diversification of immune receptors	49/6109	77/18866	1.74689e-08	3.51234e-07	2.58701e-07	5788/9984/64421/27343/5591/79915/4683/3148/5423/7468/940/2956/7037/6830/472/103/5395/9466/4436/4437/51111/80762/200558/165918/4292/7518/7040/9730/55183/9156/25939/22976/10721/9025/51010/6929/30009/6778/3329/56941/56259/7158/2067/8888/64919/23075/604/51176/27434	49
GO:0046939	BP	GO:0046939	nucleotide phosphorylation	75/6109	135/18866	2.19337e-08	4.39631e-07	3.23809e-07	9818/4927/8480/9611/23279/55526/8473/57122/863/79023/8021/23165/129401/3607/3091/283209/5208/55746/4928/79902/6774/221264/5571/6521/405/81929/10762/5465/2033/3643/9631/122481/5562/55706/51422/4967/9972/3098/29922/7175/23511/7167/8086/5210/9759/351/51341/5663/5903/957/53371/9883/348995/9688/51727/5213/100101267/23225/2987/3939/221937/5027/5214/8671/83440/2821/5207/2027/5211/5230/4830/669/129607/52…	75
GO:0022618	BP	GO:0022618	ribonucleoprotein complex assembly	116/6109	233/18866	2.27961e-08	4.55498e-07	3.35496e-07	91746/26747/23195/10480/11168/27341/6430/55015/4686/8661/5591/11052/10419/23064/96764/51747/3320/55299/1983/8667/27161/3646/6234/7520/8559/1975/8665/1660/10658/10728/11051/6426/6433/51081/472/23451/103/6125/6606/6607/10659/1968/8894/6634/6632/6732/54505/10181/51386/1207/9169/51631/6936/54960/545/9129/9733/8662/7375/79577/6633/79869/6128/1653/27316/10073/10713/6733/10569/55164/22907/10594/29777/19…	116
GO:0018210	BP	GO:0018210	peptidyl-threonine modification	71/6109	126/18866	2.35309e-08	4.68725e-07	3.45238e-07	8658/983/10114/5591/7225/790/8767/5587/204851/6872/5170/57521/2039/1981/51763/11113/29110/120892/2011/156/65125/1195/6093/22853/9943/9578/2475/2589/285203/3093/7048/28996/7272/51422/5585/7443/51719/2590/7040/1111/9730/8476/351/5599/51701/1457/56288/1950/27347/25865/9475/2932/1859/5566/5578/5604/2931/8312/8798/8558/5579/1460/5594/1459/805/63917/9149/57214/91/817/90	71
GO:0018107	BP	GO:0018107	peptidyl-threonine phosphorylation	67/6109	117/18866	2.43476e-08	4.83496e-07	3.56118e-07	8658/983/10114/5591/7225/790/8767/5587/204851/6872/5170/57521/2039/1981/51763/11113/29110/120892/2011/156/65125/1195/6093/22853/9943/9578/2475/3093/7048/28996/7272/51422/5585/7443/51719/7040/1111/9730/8476/351/5599/51701/1457/56288/1950/27347/25865/9475/2932/1859/5566/5578/5604/2931/8312/8798/8558/5579/1460/5594/1459/805/9149/57214/91/817/90	67
GO:0006476	BP	GO:0006476	protein deacetylation	58/6109	97/18866	2.49182e-08	4.92051e-07	3.62419e-07	55869/5927/25836/9643/5587/64426/25942/4287/23408/23411/9734/10270/11176/9219/8841/120892/6720/6421/2033/10129/79885/10013/5562/10943/2316/2339/221477/79718/2005/56916/26993/9759/55758/57708/5599/23186/3066/10933/1487/25865/54531/57504/1859/6907/11107/23410/10014/5978/55809/604/23309/57805/5187/9112/817/8864/3065/6497	58
GO:0006165	BP	GO:0006165	nucleoside diphosphate phosphorylation	74/6109	133/18866	2.49314e-08	4.92051e-07	3.62419e-07	9818/4927/8480/9611/23279/55526/8473/57122/863/79023/8021/23165/129401/3607/3091/283209/5208/55746/4928/79902/6774/221264/5571/6521/405/81929/10762/5465/2033/3643/9631/122481/5562/55706/51422/4967/9972/3098/29922/7175/23511/7167/8086/5210/9759/351/51341/5663/5903/957/53371/9883/348995/9688/51727/5213/100101267/23225/3939/221937/5027/5214/8671/83440/2821/5207/2027/5211/5230/4830/669/129607/5209/26…	74
GO:0051098	BP	GO:0051098	regulation of binding	169/6109	367/18866	2.53633e-08	4.99045e-07	3.6757e-07	567/10211/7114/8658/55869/5925/24144/8874/79618/65981/1663/4686/1499/2332/7009/25836/1488/9044/8767/6653/119/146057/6788/3717/121665/79139/9693/25942/6872/4140/10498/3416/3148/3646/1540/23560/23063/5516/1981/284/6672/1660/51068/9212/9236/51053/120892/2011/409/147138/3925/51773/8751/3676/6708/23228/8932/6093/4087/3297/5465/2033/6789/84444/4242/7189/22927/23394/28996/5515/10399/151636/59343/2959/57…	169
GO:0046605	BP	GO:0046605	regulation of centrosome cycle	40/6109	59/18866	2.5829e-08	5.06658e-07	3.73178e-07	1499/85459/55755/348654/51510/672/3832/56890/4591/7514/79959/26973/55835/8850/11190/55968/152185/10733/57787/51652/153241/4869/1111/64793/7840/6491/9738/6790/25978/9475/137886/91147/4751/79648/79884/25886/9525/10015/128866/27243	40
GO:1900182	BP	GO:1900182	positive regulation of protein localization to nucleus	50/6109	80/18866	2.98368e-08	5.83495e-07	4.29772e-07	10694/983/908/10204/51366/10576/3717/10445/1736/11143/1432/51068/999/7037/1894/8841/7203/3843/51512/23607/10575/2316/5295/151636/6950/7175/7040/51574/5663/57506/2534/23435/6794/22948/55696/84455/81603/149628/5594/3326/3059/6608/83666/5901/2737/9451/5296/54984/6714/10574	50
GO:0006352	BP	GO:0006352	DNA-templated transcription, initiation	122/6109	249/18866	3.24075e-08	6.31847e-07	4.65386e-07	55814/6257/6874/8148/9794/2965/9282/983/1871/1387/26036/79101/1499/2975/6256/5469/23064/9968/90390/6873/9969/8493/6882/6872/8467/2957/6722/9328/10001/5431/5705/7068/2074/64216/11176/29959/51773/112950/2966/6598/1024/23054/5465/29079/6875/5434/8850/7182/84441/9439/891/4306/6878/9519/2908/2959/5437/4286/7181/55729/170506/1022/54700/5728/5706/4331/5914/9862/129685/9774/9975/22938/27136/6095/22976/29…	122
GO:0045727	BP	GO:0045727	positive regulation of translation	75/6109	136/18866	3.34705e-08	6.50602e-07	4.792e-07	10600/5611/8872/65110/1984/8531/55226/7057/440275/22849/113251/2332/5591/6256/1654/28958/6198/253943/26986/56339/3646/9513/1981/1660/940/6125/23185/1968/55364/1153/51654/22927/2475/54505/3184/51334/65109/8087/23367/4869/10657/170506/3191/84271/4690/5337/9775/2185/10605/23107/60558/2064/8664/5594/1938/79072/8893/55005/29081/5935/55245/81554/23178/5433/1994/54915/51065/8663/6191/3673/8440/127933/29…	75
GO:1990778	BP	GO:1990778	protein localization to cell periphery	158/6109	340/18866	3.39853e-08	6.58618e-07	4.85103e-07	4905/10211/8878/10133/8500/3799/9135/81619/2580/51201/10640/55737/55327/8301/5780/1213/92482/51130/353116/102/54997/23167/9693/245812/286/5962/10490/4926/5170/3688/55690/55667/51763/3551/10959/163882/9919/10580/999/9482/1739/6249/2207/9847/29899/493/6521/23499/6093/288/5590/2803/51304/6845/57728/201475/8417/7871/115548/2316/55704/5295/483/23043/208/57560/10399/10098/23241/5906/25921/51735/7040/84…	158
GO:0098732	BP	GO:0098732	macromolecule deacylation	64/6109	111/18866	3.47608e-08	6.71625e-07	4.94684e-07	7920/55869/5927/25836/9643/5587/64426/25942/4287/23408/23411/9734/10270/11176/9219/8841/120892/6720/6421/9374/2033/10129/79885/10013/5562/10943/2316/2339/221477/79718/2005/56916/26993/9759/55758/57708/26090/5599/23186/3066/10933/1487/25865/54531/57504/1859/6907/11107/23410/10014/10434/51104/5978/55809/604/23309/57805/5187/9112/817/8864/5538/3065/6497	64
GO:0032984	BP	GO:0032984	protein-containing complex disassembly	154/6109	330/18866	3.59e-08	6.91558e-07	5.09366e-07	4905/57724/1984/4943/24144/3799/2935/7111/29979/55014/2580/63908/9793/22974/196528/23274/1499/444/157922/79752/23064/7405/120/84340/51510/8289/81930/4281/11198/119/146057/64965/3920/3480/29766/2107/55239/5962/829/6418/2039/6710/2733/347240/51642/3796/29767/146909/10241/9181/51081/6601/57551/11213/3925/11004/7251/9645/6708/6598/57466/54148/8867/9617/3643/10013/26586/57553/9948/6599/55254/324/8775/…	154
GO:0030099	BP	GO:0030099	myeloid cell differentiation	193/6109	431/18866	3.7355e-08	7.17438e-07	5.28427e-07	10107/567/23112/8451/27327/5305/5925/4627/1387/4763/7057/5293/9070/4067/9644/1499/5591/55904/5469/760/4297/212/863/3717/79576/54997/5926/25942/2313/29766/7538/9991/51327/6722/10006/5781/4850/3148/7994/2038/9757/22985/10401/2039/11143/1432/29843/9646/54790/23411/3091/6688/3276/58508/7037/5048/10456/23210/6772/57690/6774/6777/4891/2207/8085/55553/6521/405/103/25893/23054/5588/861/5771/5316/27102/20…	193
GO:0030010	BP	GO:0030010	establishment of cell polarity	77/6109	141/18866	3.88881e-08	7.42451e-07	5.46851e-07	54820/10403/55691/4627/154810/55755/4649/3320/5908/5747/889/5058/4926/8729/10565/3688/9585/81704/7465/5048/81565/9181/2011/54828/399687/29899/10806/6093/5590/253260/23094/51057/55968/85440/4085/9183/4983/10399/1794/143098/23291/23332/4134/10890/998/9265/55612/56647/56288/54908/9475/2932/2047/1398/6794/22841/56253/137886/2185/6993/22902/3064/81609/79648/23150/9267/3326/64083/64398/9368/5584/4478/1…	77
GO:1903322	BP	GO:1903322	positive regulation of protein modification by small protein conjugation or removal	77/6109	141/18866	3.88881e-08	7.42451e-07	5.46851e-07	54472/23077/10892/57697/29979/8945/7314/8555/331/8767/1654/672/84930/79139/10075/55215/7337/8554/54778/10401/7329/6500/284/57599/9646/55743/8841/120892/409/329/405/9978/7332/7189/23142/26354/10054/1407/80762/54165/26191/5861/59343/8452/10010/9733/23028/9759/8915/5728/11065/22976/55294/9111/54602/25950/10318/2931/6502/84259/8312/7321/991/7965/26272/10055/3309/5601/64127/83932/2280/57561/55208/9112…	77
GO:0061515	BP	GO:0061515	myeloid cell development	46/6109	72/18866	3.97894e-08	7.57411e-07	5.57869e-07	5305/5469/212/5926/2313/29766/9991/6722/10006/5781/2038/2039/5048/23210/4891/55553/6521/25893/2033/6005/133308/28982/27086/351/51341/55646/79705/55294/2200/2068/23774/10163/161882/84456/4211/211/4057/10019/604/4853/669/3071/302/10296/6714/116151	46
GO:0006163	BP	GO:0006163	purine nucleotide metabolic process	197/6109	442/18866	4.17357e-08	7.92117e-07	5.83432e-07	2618/31/9818/7114/4927/8480/4522/9611/23279/3251/55526/5636/8473/57122/1743/863/79631/5151/79023/9414/8021/4354/5150/272/51660/23165/129401/3607/54995/51000/113/318/5198/3091/32/283209/5208/55746/4928/3156/1739/4976/3295/1737/79902/120892/6774/221264/5571/8050/6521/405/2773/64834/9374/81929/10762/5465/2033/84532/84188/3643/9631/122481/5562/3155/1633/5634/5165/80025/55706/3157/51422/4967/8833/1116…	197
GO:0045089	BP	GO:0045089	positive regulation of innate immune response	107/6109	213/18866	4.3309e-08	8.19558e-07	6.03644e-07	3133/55269/10621/3916/5688/10892/1387/2547/8945/4067/5591/5336/5469/23198/5713/4841/5718/5717/25942/10623/5058/115362/5711/5170/3148/84166/9782/5705/3661/7520/5708/6500/10213/3551/1660/164/5719/29110/5710/6777/3845/2207/5707/6421/4332/4893/26065/8780/10666/2033/22914/100528032/7189/6885/3093/23118/257397/5062/8454/23291/85363/8915/200958/5706/7409/5693/10197/5685/57506/3055/2534/7294/1690/9861/53…	107
GO:0035601	BP	GO:0035601	protein deacylation	62/6109	107/18866	4.39014e-08	8.2686e-07	6.09022e-07	55869/5927/25836/9643/5587/64426/25942/4287/23408/23411/9734/10270/11176/9219/8841/120892/6720/6421/2033/10129/79885/10013/5562/10943/2316/2339/221477/79718/2005/56916/26993/9759/55758/57708/26090/5599/23186/3066/10933/1487/25865/54531/57504/1859/6907/11107/23410/10014/10434/51104/5978/55809/604/23309/57805/5187/9112/817/8864/5538/3065/6497	62
GO:0061842	BP	GO:0061842	microtubule organizing center localization	25/6109	31/18866	4.39518e-08	8.2686e-07	6.09022e-07	54820/25777/3799/55726/1783/23224/9787/51490/5048/1739/81565/29899/23353/4085/51134/10142/259266/6790/56288/5903/55171/51199/7430/117583/29109	25
GO:0046824	BP	GO:0046824	positive regulation of nucleocytoplasmic transport	43/6109	66/18866	4.72309e-08	8.85958e-07	6.5255e-07	7531/64062/983/64328/5494/10541/51496/10204/11052/51366/3717/1432/1660/999/4734/1894/8841/4193/3843/51512/2316/54439/5295/7175/7040/10657/5663/57506/2932/23435/5566/6934/55696/84455/5594/55051/3326/3059/6608/5901/2737/5296/8536	43
GO:0045005	BP	GO:0045005	DNA-dependent DNA replication maintenance of fidelity	32/6109	44/18866	4.77683e-08	8.93433e-07	6.58056e-07	9984/675/57697/1663/1763/259282/348654/7486/546/4361/254394/5426/4437/54465/201973/84083/253714/54962/55159/25939/641/55345/5424/64710/91607/5888/50485/29980/55218/8914/146956/4796	32
GO:0072521	BP	GO:0072521	purine-containing compound metabolic process	208/6109	472/18866	5.18978e-08	9.67857e-07	7.12873e-07	2618/31/9818/7114/4927/8480/4522/9611/23279/3251/55526/5636/8473/57122/1743/863/79631/5151/79023/9414/8021/4354/5150/272/51660/23165/129401/3607/161823/54995/51000/113/318/5198/3091/32/283209/5208/55746/4928/3156/1739/4976/3295/1737/79902/120892/6774/221264/5571/8050/6521/405/2773/64834/9374/81929/10762/5465/2033/84532/84188/3643/9631/122481/5562/3155/1633/5634/5165/80025/55706/3157/51422/1806/49…	208
GO:0043966	BP	GO:0043966	histone H3 acetylation	40/6109	60/18866	5.32476e-08	9.9016e-07	7.293e-07	6871/23522/675/26036/672/4297/25942/51562/7994/11143/27154/23411/6688/6598/8850/6885/79960/55689/9678/1111/4089/8861/23774/8464/117143/1810/6883/9913/6877/51147/27097/55011/84289/8888/51176/64769/79903/5187/10629/9767	40
GO:2001020	BP	GO:2001020	regulation of response to DNA damage stimulus	112/6109	226/18866	5.41427e-08	1.0039e-06	7.39422e-07	5514/9984/8451/79621/322/24144/23514/29086/1663/7336/196528/2332/5591/138151/84250/64210/79915/672/51366/6787/7398/3190/151987/26271/2521/23049/54386/79968/55031/387893/54780/2305/7014/55719/9513/2074/8505/11143/7468/1660/23411/960/55010/1655/9320/472/4193/4170/2187/3297/23347/7913/11200/2140/60561/254225/54465/25913/51111/1407/8087/545/151636/7515/51720/165918/2969/23028/10269/1111/29072/55183/5…	112
GO:0070498	BP	GO:0070498	interleukin-1-mediated signaling pathway	60/6109	103/18866	5.52481e-08	1.02146e-06	7.5235e-07	8878/54472/5688/8945/7314/8767/23198/5713/5718/5717/5711/5705/5708/6500/10213/3551/5719/4215/7316/5710/11213/5707/9978/7189/6885/23118/3556/54726/257397/8454/23291/7444/3554/5706/7335/5693/10197/5685/1326/9861/7311/1147/9252/5709/9491/5701/4790/3656/5704/171392/5715/5684/64127/10392/5700/5702/5691/5686/7850/5689	60
GO:0006301	BP	GO:0006301	postreplication repair	36/6109	52/18866	5.57799e-08	1.02833e-06	7.57415e-07	5427/7336/7314/672/9100/51514/55666/7316/56852/353497/4436/5980/5985/5982/201973/51426/55339/51455/7335/11201/5981/22890/7311/10714/5424/6117/26073/9246/5984/7320/83932/7319/7706/197370/5983/6118	36
GO:0051984	BP	GO:0051984	positive regulation of chromosome segregation	26/6109	33/18866	5.66109e-08	1.04067e-06	7.66503e-07	8881/5925/1663/990/25836/84250/996/5885/51433/286053/23137/4926/9787/55719/9212/8697/3192/51434/6421/56852/79677/891/8452/29945/9700/8678	26
GO:0042147	BP	GO:0042147	retrograde transport, endosome to Golgi	55/6109	92/18866	5.7409e-08	1.05233e-06	7.75094e-07	55275/58533/57589/23085/25938/9779/8675/55737/1213/9043/9827/25963/400/10490/143187/4926/9559/8729/6642/5870/120892/7109/55658/64145/57533/27131/55773/8724/22836/84910/9648/27236/10228/200576/10652/54497/51542/23258/7813/51479/387680/6643/79735/253725/7879/9527/9570/63893/100287171/6811/9581/29886/51560/51699/9341	55
GO:0000422	BP	GO:0000422	autophagy of mitochondrion	49/6109	79/18866	5.82425e-08	1.06156e-06	7.81892e-07	8878/10133/665/10533/23274/64422/9821/10645/84749/54832/10075/55062/3091/10456/2011/79065/10059/27429/55626/9776/6720/25793/10013/55102/6721/9474/23130/55486/9927/57154/26100/55187/664/55294/22863/2629/2017/7416/2931/3064/7249/65991/9140/493856/1459/57602/8678/11152/81631	49
GO:0061726	BP	GO:0061726	mitochondrion disassembly	49/6109	79/18866	5.82425e-08	1.06156e-06	7.81892e-07	8878/10133/665/10533/23274/64422/9821/10645/84749/54832/10075/55062/3091/10456/2011/79065/10059/27429/55626/9776/6720/25793/10013/55102/6721/9474/23130/55486/9927/57154/26100/55187/664/55294/22863/2629/2017/7416/2931/3064/7249/65991/9140/493856/1459/57602/8678/11152/81631	49
GO:0042770	BP	GO:0042770	signal transduction in response to DNA damage	73/6109	133/18866	6.58418e-08	1.19668e-06	8.81415e-07	7027/65975/983/340485/675/29086/988/8555/5591/79915/546/672/8493/4683/387893/10498/57472/9100/4850/2305/1874/1432/51514/6672/23411/23019/960/5934/3276/995/4848/1655/472/4193/4849/51512/2033/29883/11200/60561/891/28996/55571/545/51720/7029/25904/835/9337/23028/10269/1111/9125/6790/7023/22976/246175/80254/1859/1820/1869/79184/4194/79733/149628/51147/28984/51065/10397/51343/754/2309/1017	73
GO:0002183	BP	GO:0002183	cytoplasmic translational initiation	27/6109	35/18866	6.91727e-08	1.24456e-06	9.16679e-07	10480/8661/1983/8667/56339/3646/1981/1975/8665/1968/8894/2475/54505/51386/8662/1974/4690/8669/728689/5936/8664/7458/8891/27335/8663/8668/51441	27
GO:0032801	BP	GO:0032801	receptor catabolic process	27/6109	35/18866	6.91727e-08	1.24456e-06	9.16679e-07	161/163/7405/1213/51100/1211/8898/160/4734/83737/83891/151636/30849/7040/57154/5770/1175/823/20/5045/5641/84133/29116/8678/302/55614/1173	27
GO:0048821	BP	GO:0048821	erythrocyte development	27/6109	35/18866	6.91727e-08	1.24456e-06	9.16679e-07	5469/212/5926/29766/9991/6722/2038/2039/23210/4891/55553/6521/25893/6005/28982/51341/55646/2068/23774/84456/211/10019/604/669/3071/10296/116151	27
GO:0019886	BP	GO:0019886	antigen processing and presentation of exogenous peptide antigen via MHC class II	58/6109	99/18866	6.92498e-08	1.24456e-06	9.16679e-07	161/3122/56992/821/24137/163/10671/55860/1783/29127/162/1213/10121/1062/81930/3835/829/11258/3832/1211/160/1778/9493/3796/51164/164/2207/11004/1510/7189/10427/22872/200576/22920/51128/10802/114876/51143/3831/830/9632/84516/7879/1785/1781/832/9871/1175/10484/11127/9371/5641/130340/26153/3798/10540/1173/1520	58
GO:0071824	BP	GO:0071824	protein-DNA complex subunit organization	134/6109	282/18866	7.30802e-08	1.30974e-06	9.64689e-07	55814/4676/6046/23522/2965/8451/5925/10541/55320/7290/10847/5887/196528/4174/4173/7314/64946/8289/546/10664/1062/23198/401541/11198/3070/54617/8450/257218/4176/6882/6872/8467/157777/3148/7994/9787/6418/5705/8554/2186/4673/51053/1063/64754/6830/11176/1642/7316/6601/5928/51773/50809/2966/6598/9978/6925/55723/6047/6599/64105/1060/26054/11144/8520/23126/9557/2491/2959/9733/79682/23595/4869/64431/5572…	134
GO:0090114	BP	GO:0090114	COPII-coated vesicle budding	46/6109	73/18866	7.38509e-08	1.31988e-06	9.72155e-07	4905/23256/56681/83696/11196/10959/9919/58485/55291/1453/23243/27095/7109/8775/10427/22872/5861/5537/8452/8615/51128/10802/149111/375056/10483/9218/9217/90411/22870/9632/10342/22937/51399/128637/9570/9871/3638/10484/122553/2153/6811/1522/9554/59349/3998/1075	46
GO:0010508	BP	GO:0010508	positive regulation of autophagy	72/6109	131/18866	7.50604e-08	1.33778e-06	9.85339e-07	10133/5305/440275/665/9830/10533/23274/27244/92140/7405/8767/5587/10558/51100/10645/9517/54832/10075/7248/94241/5049/9706/51322/23411/53373/3091/25782/10241/29110/120892/55626/5286/2773/25793/6093/10013/5562/201475/6885/143686/9474/11043/5291/23367/85363/9927/57154/207063/55187/664/7957/5899/2932/22930/10018/2629/6794/10475/201163/2931/3064/7249/1612/81603/9528/2308/10346/23376/10392/6829/2309/90…	72
GO:1903046	BP	GO:1903046	meiotic cell cycle process	98/6109	193/18866	8.06085e-08	1.43269e-06	1.05525e-06	151648/675/4627/57697/3364/7314/283847/27030/2175/546/25788/245711/898/81930/84930/5885/9897/26271/4361/701/7153/157777/23304/23063/79703/9134/164045/5139/10051/9918/2956/5719/995/472/7283/2177/5573/83990/699/3297/23353/9319/10592/1060/4437/11144/5518/23397/55706/7272/10096/23310/151246/4292/54888/84057/4603/993/7155/84072/259266/56907/91646/6790/9232/5889/10097/10018/54456/192670/286151/728637/5…	98
GO:0007099	BP	GO:0007099	centriole replication	28/6109	37/18866	8.10259e-08	1.43615e-06	1.05779e-06	9851/85459/55755/672/22995/116840/26005/56890/4591/79959/55835/8850/152185/10733/9662/153241/4869/284403/163786/7840/6491/25914/9738/80254/9525/27243/1017/55722	28
GO:0030522	BP	GO:0030522	intracellular receptor signaling pathway	127/6109	265/18866	8.665e-08	1.53161e-06	1.1281e-06	6257/6049/9611/7314/5292/6256/5469/9958/1488/331/8289/8767/672/51366/57658/3717/9612/80196/5058/10498/23586/7337/1540/9325/57178/7068/3661/29966/23411/4734/23019/6397/55914/55666/2146/4848/55818/7316/1655/409/6774/8085/329/405/6720/55252/26065/84498/8284/8780/861/10521/5465/9063/2033/6294/9667/10013/7189/83737/6885/7110/26057/5165/23118/1407/8805/4306/26191/2908/55325/257397/1408/25959/55601/2708…	127
GO:0002223	BP	GO:0002223	stimulatory C-type lectin receptor signaling pathway	64/6109	113/18866	8.77812e-08	1.54735e-06	1.1397e-06	5688/10892/1387/8945/4067/5336/23198/5713/5718/5717/5058/5711/5170/5705/5708/6500/10213/3551/5719/5710/3845/2207/5707/4893/2033/22914/100528032/7189/6885/23118/257397/5062/8454/23291/8915/200958/5706/5693/10197/5685/2534/9861/5894/5566/1147/9252/5709/9491/6850/5701/84433/5567/4790/170482/5704/5715/5684/5700/5702/5691/5971/5686/6714/5689	64
GO:0031146	BP	GO:0031146	SCF-dependent proteasomal ubiquitin-dependent protein catabolic process	55/6109	93/18866	9.63407e-08	1.6936e-06	1.24741e-06	8451/5688/26224/254170/8945/6468/84961/23198/5713/5718/8450/5717/5711/8453/5705/5708/6500/10213/9928/5719/5710/5707/9978/196394/8065/26235/64839/26234/26268/8454/23291/5706/6815/222235/5693/10197/5685/55294/81545/9861/25937/5709/9491/5701/6502/26272/5704/5715/5684/5700/26270/5702/5691/5686/5689	55
GO:1903052	BP	GO:1903052	positive regulation of proteolysis involved in cellular protein catabolic process	70/6109	127/18866	9.74721e-08	1.70882e-06	1.25862e-06	29979/25820/2332/863/25897/5747/6872/4287/8554/10444/1453/55743/6613/120892/4780/4193/9781/9978/54467/2729/28952/26259/160418/10399/9695/1452/8975/154214/5728/57154/5663/26263/6790/1950/55294/9604/55212/2932/10425/2629/90637/55741/111089941/2185/5701/2931/8312/79699/51136/149628/55070/27185/991/7917/79016/9709/51667/5601/127544/5704/1191/5700/65992/1601/255488/9817/51343/1454/1075/3300	70
GO:0006367	BP	GO:0006367	transcription initiation from RNA polymerase II promoter	96/6109	189/18866	1.06686e-07	1.86526e-06	1.37386e-06	6257/6874/8148/9794/2965/9282/983/1871/1387/26036/6256/5469/9968/90390/6873/9969/8493/6882/6872/2957/6722/10001/5431/5705/7068/2074/29959/112950/2966/1024/5465/29079/6875/5434/8850/7182/84441/9439/891/4306/6878/2908/2959/5437/7181/55729/170506/1022/5728/5706/4331/5914/9862/129685/9975/22938/6095/22976/2960/25937/892/2068/10025/5430/860/7596/55832/7507/81857/5701/3516/1810/6883/9442/6877/51616/138…	96
GO:0038093	BP	GO:0038093	Fc receptor signaling pathway	117/6109	241/18866	1.15581e-07	2.00993e-06	1.48041e-06	5788/8398/5688/10892/5795/8945/4067/5336/3320/23198/5713/55198/5718/5717/5747/4775/5058/5711/5170/10006/5705/5708/6500/7462/10213/3551/2889/5719/6464/5710/2207/2212/5707/5588/9402/4773/4772/7189/4214/9846/7006/6885/695/23118/5295/10451/10096/26999/257397/5906/5291/10787/3702/3937/9844/5062/8454/23291/10094/8915/6654/998/7525/5599/5706/7409/147179/5581/5693/10197/5685/3055/2241/4690/2534/10109/553…	117
GO:0002833	BP	GO:0002833	positive regulation of response to biotic stimulus	121/6109	251/18866	1.15585e-07	2.00993e-06	1.48041e-06	3133/55269/10621/3916/10133/5688/10892/1387/2547/8945/4067/5591/5336/5469/9958/8767/23198/5713/4841/5718/5717/25942/10623/5058/115362/5711/5170/3148/84166/9782/5705/3661/7520/5708/6500/10213/3551/1660/164/5719/29110/5710/6777/3845/2207/5707/6421/4332/4893/26065/8780/10666/2033/22914/100528032/7189/6885/3093/26057/23118/257397/55601/5062/8454/23291/85363/8915/9698/23369/200958/5706/7409/5693/10197…	121
GO:0007080	BP	GO:0007080	mitotic metaphase plate congression	33/6109	47/18866	1.17723e-07	2.04158e-06	1.50372e-06	10464/10403/51510/1062/81930/3835/9212/9928/8697/3192/3837/11004/81929/55143/1060/891/9183/8452/3833/54908/25978/8766/83540/29082/9525/128866/27183/51115/8379/27243/8678/54984/10540	33
GO:0008333	BP	GO:0008333	endosome to lysosome transport	36/6109	53/18866	1.19637e-07	2.06921e-06	1.52407e-06	55823/57724/84376/10042/23274/64089/51510/55681/23339/22898/9482/7251/6845/27072/201475/51652/151636/80700/1130/66008/63971/22906/64400/22863/7879/25978/51361/4534/81609/23295/6272/9392/65082/9525/63894/4074	36
GO:0009161	BP	GO:0009161	ribonucleoside monophosphate metabolic process	35/6109	51/18866	1.20444e-07	2.07758e-06	1.53023e-06	2618/3251/790/9414/4354/272/318/5198/1739/221264/55312/5634/8833/1740/204/158/136332/22978/132/5631/84433/51727/64077/471/5471/2987/271/8573/260425/10606/7372/54963/100/139596/7371	35
GO:0050821	BP	GO:0050821	protein stabilization	95/6109	187/18866	1.22737e-07	2.11148e-06	1.5552e-06	10211/10694/23515/3916/55664/79612/908/2776/5292/3320/10576/6788/3920/54997/6872/51327/8239/7248/252983/23560/482/9919/10728/7874/7203/7756/1500/6125/56658/83548/66036/51512/2033/6789/10910/8774/54765/11200/84515/10575/2316/5295/483/6950/56912/11235/819/8975/23673/23032/55729/64175/22848/8863/1022/5728/51701/10491/3092/60485/1857/55294/5190/80155/58525/89781/125150/22948/3054/6907/91949/4194/5714…	95
GO:0060218	BP	GO:0060218	hematopoietic stem cell differentiation	52/6109	87/18866	1.32386e-07	2.27139e-06	1.67298e-06	5688/10443/5591/23198/5713/4297/4005/5718/5717/1106/5711/6722/56339/5705/7520/5708/10213/5719/5710/4780/5707/861/83737/54517/4300/5706/5693/10197/5685/6938/8861/4602/9861/2068/5709/9491/5701/6929/865/5610/5704/5715/5684/23376/5700/5702/5691/5686/3313/5689/55716/51441	52
GO:0048199	BP	GO:0048199	vesicle targeting, to, from or within Golgi	46/6109	74/18866	1.34005e-07	2.28696e-06	1.68446e-06	4905/23256/56681/8729/83696/11196/55062/10959/9919/58485/55291/1453/23243/27095/7109/26286/84364/8775/10427/22872/5861/5537/8452/8615/51128/10802/149111/90411/22870/9632/10342/9527/51399/128637/9570/9871/10484/122553/2153/6811/1522/9554/59349/3998/55435/1075	46
GO:0051865	BP	GO:0051865	protein autoubiquitination	46/6109	74/18866	1.34005e-07	2.28696e-06	1.68446e-06	51283/26046/115426/4799/672/6872/27246/50862/7337/4850/57674/120892/9921/4193/4591/25893/9978/56852/7189/83737/6047/10277/90025/57630/151636/8452/11342/7322/54800/7323/9025/26994/51136/267/11060/29128/7320/344558/1161/127544/51255/79845/7319/9112/90678/55182	46
GO:0045931	BP	GO:0045931	positive regulation of mitotic cell cycle	87/6109	168/18866	1.36875e-07	2.32977e-06	1.71599e-06	5514/10403/8881/7027/8451/5925/983/675/301/990/55023/348654/55904/25836/84250/996/1654/27085/6198/51433/8450/26271/25942/29766/286053/5962/23137/4926/57521/5781/9585/9787/55719/1981/51203/51514/9212/940/23476/5048/8317/8697/995/3192/6777/51434/4193/3297/55795/7325/3643/6868/26057/55968/891/4085/5586/150465/7175/8452/29945/993/351/51143/23326/11065/6790/1950/5889/1977/57504/4041/137886/5578/8766/5…	87
GO:1901976	BP	GO:1901976	regulation of cell cycle checkpoint	25/6109	32/18866	1.38789e-07	2.35611e-06	1.73539e-06	5514/9984/10403/8451/79621/51451/55755/348654/79968/55795/11200/60561/54465/891/4085/1407/7175/51143/8563/55159/25906/26272/1843/57805/6118	25
GO:0031056	BP	GO:0031056	regulation of histone modification	79/6109	149/18866	1.40832e-07	2.3845e-06	1.7563e-06	94104/6871/5927/84656/8473/26036/1499/2332/55904/25836/546/5587/10664/672/51366/4297/25942/23081/54904/29117/6418/9757/8505/11143/9646/23411/6688/23476/10270/55818/6830/120892/9320/472/6720/55677/6598/80312/4524/891/9474/221477/6622/8726/9733/1786/26993/23028/10269/1111/55183/22823/5599/4089/3720/22938/55100/22976/1487/23168/4602/25865/55209/9252/201163/64324/1789/7320/54623/26147/55011/5252/2605…	79
GO:0000045	BP	GO:0000045	autophagosome assembly	56/6109	96/18866	1.42196e-07	2.40128e-06	1.76865e-06	5305/8100/29979/55014/10533/64422/23232/9821/51100/8131/23256/94241/81671/55062/25782/440026/120892/79065/55626/9776/5289/8897/22878/5868/57533/55102/55254/55968/9474/23130/165324/23241/5861/200576/9927/23673/55054/57154/26100/5663/51715/5899/22863/7879/22930/137886/4534/29082/9637/128866/9140/9554/8678/11152/81631/90678	56
GO:0000281	BP	GO:0000281	mitotic cytokinesis	45/6109	72/18866	1.45355e-07	2.44821e-06	1.80323e-06	24137/54443/29127/51510/10112/9101/9585/9493/51203/116840/4628/11113/1894/3925/10617/6093/288/26586/324/51652/5921/6651/9055/25978/9475/6683/51429/29082/55165/6711/79884/9700/9525/10015/128866/27183/129531/80258/23503/3619/403/114327/27243/585/387	45
GO:0099111	BP	GO:0099111	microtubule-based transport	96/6109	190/18866	1.47486e-07	2.4776e-06	1.82487e-06	54820/25777/3916/24137/8100/3799/7314/55860/636/23224/8481/28981/5108/80173/57584/5870/1778/7014/10239/9493/5991/3091/80208/5048/81565/3192/4976/6421/25893/5874/23353/5590/51098/6845/57728/8936/57560/5861/8943/22920/23639/56912/55207/1740/23291/3842/26160/79659/117178/66008/10128/998/351/63971/167691/1176/84062/22906/9321/8546/26146/1781/6683/55288/79809/51626/23095/6794/6103/55582/11127/3064/667…	96
GO:0006986	BP	GO:0006986	response to unfolded protein	93/6109	183/18866	1.62454e-07	2.72195e-06	2.00484e-06	51283/1388/10808/821/5611/10133/51009/201595/51528/6745/7057/23071/1663/3301/55161/7009/3320/51768/7094/79139/55298/55062/2137/55829/6464/1200/2081/4780/3297/5771/51360/2033/27348/22872/5295/153222/10399/64224/9695/80267/7184/118/118424/9927/81570/2673/22926/23190/9217/5770/3308/64764/51182/4690/23197/9797/10018/84236/55741/111089941/4189/468/11080/9570/10987/55033/2931/1491/22824/267/3329/3326/3…	93
GO:0006891	BP	GO:0006891	intra-Golgi vesicle-mediated transport	26/6109	34/18866	1.6612e-07	2.77614e-06	2.04476e-06	4905/9950/10490/143187/2802/1314/5870/1315/22818/27095/10466/83548/57511/7109/8774/8775/1523/9276/22796/9382/9527/9570/22820/26958/51560/84342	26
GO:0016445	BP	GO:0016445	somatic diversification of immunoglobulins	42/6109	66/18866	1.81513e-07	3.02552e-06	2.22844e-06	5788/9984/27343/5591/79915/4683/5423/7468/940/2956/7037/6830/5395/9466/4436/4437/51111/80762/200558/165918/4292/7518/7040/55183/9156/25939/22976/10721/9025/51010/6929/30009/6778/3329/56941/56259/7158/2067/8888/23075/604/27434	42
GO:0043112	BP	GO:0043112	receptor metabolic process	99/6109	198/18866	1.82044e-07	3.02653e-06	2.22919e-06	161/4905/10211/84896/10133/9779/2530/163/8301/2332/948/5336/7405/22876/51510/1213/6653/3190/6386/3717/51100/55681/88455/1211/3688/6642/8898/160/6311/284/3091/4734/7037/409/156/2207/2060/2966/157/5465/3643/10013/5868/83737/22853/4289/4983/83891/151636/2339/6622/26052/30849/7040/10802/819/81573/57679/57154/3689/4600/5770/5663/10564/3066/1950/9863/64854/8650/54806/1785/22937/6850/1175/7430/1889/823/…	99
GO:0002758	BP	GO:0002758	innate immune response-activating signal transduction	65/6109	117/18866	1.86313e-07	3.08953e-06	2.27558e-06	5688/10892/1387/8945/4067/5336/23198/5713/5718/5717/5058/5711/5170/5705/5708/6500/10213/3551/5719/5710/3845/2207/5707/4893/2033/22914/100528032/7189/6885/23118/257397/5062/8454/23291/8915/200958/5706/5693/10197/5685/3055/2534/9861/5894/5566/1147/9252/5709/9491/6850/5701/84433/5567/4790/170482/5704/5715/5684/5700/5702/5691/5971/5686/6714/5689	65
GO:0007249	BP	GO:0007249	I-kappaB kinase/NF-kappaB signaling	134/6109	286/18866	2.03459e-07	3.36517e-06	2.47861e-06	8878/10133/7052/23085/5494/10892/84270/8945/9830/7314/1499/948/92140/8767/5587/10771/197358/5495/54386/6574/11214/5170/9100/653519/3661/7329/54469/3551/284/23411/23476/7037/1894/4215/29110/6772/7316/834/23390/329/1893/56658/6093/8780/54862/7189/7187/6885/695/26057/28952/2316/23118/11043/80762/9188/257397/10010/27032/57153/5966/85363/8915/1653/55870/57708/170506/9218/7335/8904/5581/113277/57506/55…	134
GO:1905037	BP	GO:1905037	autophagosome organization	57/6109	99/18866	2.04995e-07	3.38189e-06	2.49092e-06	5305/8100/29979/55014/10533/64422/23232/9821/51100/8131/23256/94241/81671/55062/25782/440026/120892/79065/55626/9776/5289/8897/22878/5868/57533/55102/55254/55968/9474/23130/165324/23241/5861/200576/9927/23673/55054/57154/26100/5663/51715/5899/22863/7879/22930/2629/137886/4534/29082/9637/128866/9140/9554/8678/11152/81631/90678	57
GO:0006893	BP	GO:0006893	Golgi to plasma membrane transport	39/6109	60/18866	2.1763e-07	3.58116e-06	2.6377e-06	4905/10133/9135/54536/10640/55763/114879/163882/9919/23499/55770/288/2803/6845/28952/60412/10399/10890/63971/10564/57120/1785/23163/2181/6711/8548/23233/55204/64083/10434/54520/9581/11031/23062/51125/403/80262/9341/150684	39
GO:0098534	BP	GO:0098534	centriole assembly	29/6109	40/18866	2.29938e-07	3.77403e-06	2.77975e-06	9851/85459/55755/672/22995/1874/116840/26005/56890/4591/79959/55835/8850/152185/10733/9662/153241/4869/284403/163786/7840/6491/25914/9738/80254/9525/27243/1017/55722	29
GO:0002244	BP	GO:0002244	hematopoietic progenitor cell differentiation	88/6109	172/18866	2.35167e-07	3.85004e-06	2.83574e-06	5788/5688/10443/54443/157570/55526/5591/6547/23198/5713/4297/96459/4005/5718/5717/1106/25942/57623/5711/6722/7153/56339/5705/7520/5708/10213/6688/11051/5719/5710/4780/5707/103/23215/861/23335/83737/23094/54517/4300/5341/91298/7040/6654/170506/5706/5663/51119/54502/5693/10197/5685/9841/6938/8861/4602/9861/22890/2068/2322/5709/9491/5701/201163/6929/51205/865/55326/1938/5978/55008/5610/5704/5715/568…	88
GO:1901532	BP	GO:1901532	regulation of hematopoietic progenitor cell differentiation	51/6109	86/18866	2.47358e-07	4.03935e-06	2.97517e-06	5688/10443/5591/23198/5713/4297/96459/4005/5718/5717/5711/56339/5705/5708/10213/11051/5719/5710/4780/5707/861/83737/54517/6654/170506/5706/5693/10197/5685/6938/8861/4602/9861/22890/5709/9491/5701/201163/6929/865/5610/5704/5715/5684/5700/5702/5691/5686/3313/5689/51441	51
GO:0006312	BP	GO:0006312	mitotic recombination	19/6109	22/18866	2.49849e-07	4.04919e-06	2.98242e-06	675/348654/25788/286053/4361/23137/7014/79677/4437/11144/7515/4292/7011/5889/2068/5888/2072/2067/5893	19
GO:0006622	BP	GO:0006622	protein targeting to lysosome	19/6109	22/18866	2.49849e-07	4.04919e-06	2.98242e-06	64089/6653/79158/51172/3920/4926/4734/9648/8546/7879/8031/950/6272/27183/26985/1191/9765/9179/4074	19
GO:0062033	BP	GO:0062033	positive regulation of mitotic sister chromatid segregation	19/6109	22/18866	2.49849e-07	4.04919e-06	2.98242e-06	8881/5925/25836/84250/996/51433/286053/23137/4926/9787/55719/9212/8697/3192/51434/8452/29945/9700/8678	19
GO:0006998	BP	GO:0006998	nuclear envelope organization	35/6109	52/18866	2.53576e-07	4.08899e-06	3.01174e-06	25777/983/57097/5520/91754/5048/81565/23592/23353/9631/27348/55968/5518/891/5515/165324/23141/7443/26993/10269/221035/9133/6683/23435/9688/137886/5578/5579/23175/26092/128866/27183/10783/4000/27243	35
GO:0072666	BP	GO:0072666	establishment of protein localization to vacuole	35/6109	52/18866	2.53576e-07	4.08899e-06	3.01174e-06	51028/137492/23230/64089/6653/79158/51172/3920/10490/143187/54832/4926/8027/4734/6845/27072/9648/8943/30849/57154/55187/8546/7879/8031/950/9570/84313/6272/27183/26985/1191/7128/9765/9179/4074	35
GO:0000726	BP	GO:0000726	non-recombinational repair	59/6109	104/18866	2.5581e-07	4.10444e-06	3.02312e-06	8924/57109/64421/24144/2547/29086/27343/7336/5591/22992/7405/672/5422/4683/4361/5423/7520/2074/10213/7468/472/5932/3297/23347/7913/25913/51111/64858/151636/7515/51720/165918/580/4292/7518/55183/51341/51444/22976/79840/10721/9025/3980/79184/9937/50485/2072/79000/56941/51149/7158/2067/1161/83666/9656/5893/27434/91419/4968	59
GO:0002504	BP	GO:0002504	antigen processing and presentation of peptide or polysaccharide antigen via MHC class II	59/6109	104/18866	2.5581e-07	4.10444e-06	3.02312e-06	161/3122/56992/821/24137/7057/163/10671/55860/1783/29127/162/1213/10121/1062/81930/3835/829/11258/3832/1211/160/1778/9493/3796/51164/164/2207/11004/1510/7189/10427/22872/200576/22920/51128/10802/114876/51143/3831/830/9632/84516/7879/1785/1781/832/9871/1175/10484/11127/9371/5641/130340/26153/3798/10540/1173/1520	59
GO:0061014	BP	GO:0061014	positive regulation of mRNA catabolic process	34/6109	50/18866	2.57886e-07	4.12745e-06	3.04007e-06	23112/27327/79899/22849/10247/79068/7538/27161/253943/26986/56339/56829/23019/79066/57690/26058/6093/29883/3184/9337/9698/170506/9567/57721/9475/246175/23435/10236/149041/87178/5976/8570/54915/51441	34
GO:1902036	BP	GO:1902036	regulation of hematopoietic stem cell differentiation	45/6109	73/18866	2.60273e-07	4.15533e-06	3.0606e-06	5688/10443/5591/23198/5713/4297/4005/5718/5717/5711/56339/5705/5708/10213/5719/5710/4780/5707/861/83737/54517/5706/5693/10197/5685/6938/8861/4602/9861/5709/9491/5701/6929/865/5610/5704/5715/5684/5700/5702/5691/5686/3313/5689/51441	45
GO:0035304	BP	GO:0035304	regulation of protein dephosphorylation	74/6109	139/18866	2.79073e-07	4.44444e-06	3.27354e-06	5514/5788/28227/7531/9989/157313/5520/259282/5527/5519/8036/84930/151987/3717/121665/51231/7248/6418/5524/3551/51400/55291/11314/6093/22853/2475/65979/4659/5518/9749/23141/1408/57181/7040/7184/5529/116154/51657/23261/55844/22870/9863/5504/3958/5725/9475/2932/2629/9258/8189/5525/3064/5511/10395/3476/4249/261726/3326/5510/11123/5610/805/23075/5521/23523/2280/115352/9701/2771/8725/3071/84687/26051/7…	74
GO:0031334	BP	GO:0031334	positive regulation of protein-containing complex assembly	122/6109	257/18866	2.94476e-07	4.67817e-06	3.44569e-06	4733/2965/8451/56919/23116/342184/23514/9793/57606/9873/55755/948/84250/2764/1654/3320/96459/9897/50807/7408/51100/8450/5908/5058/115362/4926/5705/55719/1981/123720/7037/1739/1642/6249/472/2966/9978/253260/2475/51466/10788/11124/5341/8936/10399/10096/545/9557/27236/6622/10787/7040/143098/10142/10094/10152/23332/56907/5706/55604/133746/5581/3055/2241/4690/8631/253725/10109/3958/8976/5879/2932/2068…	122
GO:0010212	BP	GO:0010212	response to ionizing radiation	76/6109	144/18866	3.07851e-07	4.87798e-06	3.59287e-06	1196/5788/64421/675/2547/3364/23514/29086/301/5591/25836/7486/672/10276/54617/90381/11073/5423/7520/2074/1432/23411/10135/6240/1894/472/2177/4193/11011/3297/11200/5562/2140/4436/11144/57646/545/51720/165918/7518/10010/836/23028/867/10269/143570/55159/22976/641/1785/79840/6794/9025/9575/79184/5428/25896/64710/10635/84328/5888/51776/144715/51149/1789/26272/7158/2067/3309/210/1161/65123/3428/1788/91…	76
GO:0006513	BP	GO:0006513	protein monoubiquitination	43/6109	69/18866	3.0857e-07	4.87798e-06	3.59287e-06	57697/7314/84108/8450/84678/10075/51322/6500/57599/51514/9646/4734/1642/55120/7251/329/4591/55658/9978/56852/23327/10277/90025/151636/165918/8452/6045/8454/79577/867/84333/7323/123169/54926/63893/23295/29128/84861/7320/54623/59349/10336/7706	43
GO:0002220	BP	GO:0002220	innate immune response activating cell surface receptor signaling pathway	64/6109	116/18866	3.23874e-07	5.10736e-06	3.76181e-06	5688/10892/1387/8945/4067/5336/23198/5713/5718/5717/5058/5711/5170/5705/5708/6500/10213/3551/5719/5710/3845/2207/5707/4893/2033/22914/100528032/7189/6885/23118/257397/5062/8454/23291/8915/200958/5706/5693/10197/5685/2534/9861/5894/5566/1147/9252/5709/9491/6850/5701/84433/5567/4790/170482/5704/5715/5684/5700/5702/5691/5971/5686/6714/5689	64
GO:0036503	BP	GO:0036503	ERAD pathway	57/6109	100/18866	3.26908e-07	5.14261e-06	3.78778e-06	337867/55757/51009/201595/51528/29761/29979/57003/79139/55298/4287/9354/7993/55829/56886/54788/55666/51035/55139/4780/9097/10277/54557/80700/9695/80267/8975/7184/118424/23190/5706/51465/10613/27248/23197/54431/84236/55741/111089941/4189/79982/91147/11160/51136/267/7917/80020/3309/9709/550/7327/26270/57414/10956/7706/81502/3300	57
GO:0019080	BP	GO:0019080	viral gene expression	97/6109	195/18866	3.28119e-07	5.14907e-06	3.79254e-06	6130/9818/23076/4927/8480/6144/9045/23279/440275/9830/8661/57122/79023/6882/7538/8021/23165/129401/5431/6234/51763/8665/1660/905/55746/6164/4928/79902/6143/6741/51773/5094/6125/6598/81929/10762/2033/5434/9631/51386/55706/11043/9972/60559/2959/7175/23511/5437/1105/8662/8086/6128/9150/6218/6124/22938/7392/7023/5903/5725/51193/53371/9883/348995/7311/6597/23435/5430/9688/6136/6667/64710/6192/81603/61…	97
GO:0000956	BP	GO:0000956	nuclear-transcribed mRNA catabolic process	103/6109	210/18866	3.46343e-07	5.40866e-06	3.98374e-06	5073/6130/255967/23112/22894/65110/27327/11340/10921/55110/6144/9045/2935/219988/22849/5520/4686/79048/51013/22794/1656/51594/54542/23049/7538/27161/2107/55149/57472/4850/26986/3646/6234/1981/8559/23019/6164/54464/4848/1655/23381/6143/57690/9924/472/55802/6741/6125/4849/22803/55795/26019/29883/9704/4116/5518/55571/5515/65109/4292/5393/9652/25904/9337/6128/9125/5394/7812/6218/170506/23644/6124/801…	103
GO:0006109	BP	GO:0006109	regulation of carbohydrate metabolic process	103/6109	210/18866	3.46343e-07	5.40866e-06	3.98374e-06	1196/9818/4927/8480/9611/23279/8473/51451/90673/57122/1213/863/79023/10499/8021/23165/129401/160/3607/51763/55829/51094/23411/10580/3091/32/5208/55746/7874/4928/1642/79902/6774/5571/6521/405/5771/81929/10762/5465/2033/8850/3643/9631/2475/5562/5500/57223/5165/55706/5341/1407/51422/208/9972/2822/57486/6622/7175/23511/7040/8086/51744/5163/3953/5210/9759/10269/11266/351/51341/5663/5581/1950/6095/5903…	103
GO:0032886	BP	GO:0032886	regulation of microtubule-based process	115/6109	240/18866	3.49522e-07	5.4451e-06	4.01058e-06	6904/221150/79866/4733/3916/8480/23116/9793/22974/57606/1499/85459/55755/348654/157922/636/29105/51510/1213/672/81930/4281/146057/5058/4926/3832/1540/1778/5048/3192/10615/348235/1729/9181/2011/57551/6249/3925/29899/56890/4591/7514/25893/23499/220134/79959/6093/26973/55835/8850/10013/26586/11190/6047/5562/26054/324/55968/152185/57704/80321/10733/57787/51652/6622/7175/153241/10142/4869/23332/1111/2…	115
GO:0009408	BP	GO:0009408	response to heat	85/6109	166/18866	3.57917e-07	5.5624e-06	4.09698e-06	7531/10808/9818/4927/8480/11168/1387/23279/4763/7057/4067/3301/57122/3320/79023/8021/4287/57521/94241/23165/129401/1967/23411/55746/10728/4928/79902/472/27429/3297/81929/26973/10762/2033/9631/2475/2729/10049/55706/9972/545/27000/7175/23511/51501/8086/488/81570/170506/7266/3066/5903/10569/2932/53371/9883/348995/7442/9093/5566/9688/5931/11080/6117/79031/3329/5594/100101267/23225/3326/573/8893/8891/…	85
GO:2000104	BP	GO:2000104	negative regulation of DNA-dependent DNA replication	17/6109	19/18866	3.84857e-07	5.96668e-06	4.39474e-06	675/10533/26271/7014/51053/11200/4437/84083/54962/641/3980/91607/50485/7013/29980/8914/604	17
GO:0061912	BP	GO:0061912	selective autophagy	39/6109	61/18866	4.1498e-07	6.41822e-06	4.72732e-06	8878/10133/29979/23274/8767/10558/9821/9517/84749/54832/10075/10241/29110/51506/27429/55626/9776/10013/55102/9474/23130/23001/9927/57154/26100/55187/22863/7879/3064/7249/26249/550/23376/10392/65992/8678/51368/81631/90678	39
GO:0006264	BP	GO:0006264	mitochondrial DNA replication	13/6109	13/18866	4.266e-07	6.58212e-06	4.84805e-06	10533/1763/11232/201973/56652/9093/3980/5428/6742/64863/30968/50484/92667	13
GO:0007265	BP	GO:0007265	Ras protein signal transduction	156/6109	346/18866	4.41395e-07	6.79411e-06	5.00419e-06	10211/8878/5925/394/6239/22800/4763/8473/4067/57706/143872/8844/79109/613/23365/5587/8036/10276/5922/286205/3717/5908/8727/25780/9693/10260/5962/9448/11214/9138/8315/397/5900/8729/10565/9101/3688/9289/2305/5516/22898/2057/55667/1432/2889/55914/9928/27314/3837/9181/6464/4650/3845/3925/9909/29899/55379/10617/4893/22821/6093/9402/395/23362/65979/201475/57646/8936/4983/5921/5906/10787/8452/1786/51735…	156
GO:0002495	BP	GO:0002495	antigen processing and presentation of peptide antigen via MHC class II	58/6109	103/18866	4.54026e-07	6.97184e-06	5.13509e-06	161/3122/56992/821/24137/163/10671/55860/1783/29127/162/1213/10121/1062/81930/3835/829/11258/3832/1211/160/1778/9493/3796/51164/164/2207/11004/1510/7189/10427/22872/200576/22920/51128/10802/114876/51143/3831/830/9632/84516/7879/1785/1781/832/9871/1175/10484/11127/9371/5641/130340/26153/3798/10540/1173/1520	58
GO:0032869	BP	GO:0032869	cellular response to insulin stimulus	109/6109	226/18866	4.66167e-07	7.14124e-06	5.25986e-06	94056/6430/526/5140/8473/55023/23038/5591/80318/6653/55198/6198/528/5786/3480/51606/2549/5058/5170/3416/7248/5781/252983/55667/51763/55829/51094/23545/23411/10580/9734/81565/4976/490/6772/6464/535/9847/5286/6720/5588/5771/8850/3643/5590/9663/2887/6599/5562/27131/84275/201475/2729/23235/143686/324/523/5295/208/2822/8615/6654/10890/5728/29904/5770/1176/2241/4690/4644/64397/132864/2932/5290/8837/645…	109
GO:0098876	BP	GO:0098876	vesicle-mediated transport to the plasma membrane	54/6109	94/18866	4.69705e-07	7.17834e-06	5.28719e-06	4905/10133/9135/51201/54536/10640/55737/55763/9559/114879/23339/163882/9919/23499/55770/288/2803/6845/84079/28952/60412/10399/10890/63971/10564/57120/253725/1785/23163/2181/56850/8766/116841/81609/6711/100287171/8548/23233/55204/64083/10434/54520/9581/11031/23062/51125/403/169166/51699/9230/6809/80262/9341/150684	54
GO:0045070	BP	GO:0045070	positive regulation of viral genome replication	27/6109	37/18866	4.87784e-07	7.43697e-06	5.47768e-06	2040/1654/10450/7153/26986/940/5481/1642/103/29883/6732/6780/55254/64848/5586/23367/7155/9218/9217/104/6733/128637/10475/5478/64710/51495/10465	27
GO:0001732	BP	GO:0001732	formation of cytoplasmic translation initiation complex	15/6109	16/18866	4.97293e-07	7.56403e-06	5.57127e-06	10480/8661/1983/8667/3646/8665/8894/51386/8662/8669/728689/8664/27335/8663/8668	15
GO:0009123	BP	GO:0009123	nucleoside monophosphate metabolic process	44/6109	72/18866	5.01459e-07	7.60941e-06	5.60469e-06	2618/3251/790/9414/4354/272/318/5198/1739/221264/102157402/122481/55312/1633/5634/8833/1740/204/6470/158/136332/22978/132/1635/1716/5631/84433/56953/51727/64077/471/5471/2987/271/7298/8573/260425/10606/7372/54963/129607/100/139596/7371	44
GO:0033683	BP	GO:0033683	nucleotide-excision repair, DNA incision	28/6109	39/18866	5.19705e-07	7.86772e-06	5.79495e-06	2965/8451/7314/8450/1642/7316/2966/9978/5985/9557/5982/51426/22909/5981/7311/2068/4913/10714/7507/5424/6117/2072/5984/2067/2071/5983/6118/4968	28
GO:0000910	BP	GO:0000910	cytokinesis	87/6109	172/18866	5.21798e-07	7.88086e-06	5.80463e-06	80179/24137/675/4627/54443/990/8555/29127/7405/51510/9897/51100/10112/57448/11258/9101/9585/79848/9493/51203/116840/9212/4628/9928/11113/1894/25909/3925/10617/5289/6093/288/26586/324/10733/5586/10096/51652/5921/8556/8452/30849/8502/29072/998/56907/6651/63971/9738/5581/6790/9055/25978/9475/55660/10097/6683/6840/8766/51429/201163/9727/29082/79733/55165/6711/79884/9700/9525/10015/128866/27183/9798/1…	87
GO:0006901	BP	GO:0006901	vesicle coating	43/6109	70/18866	5.49751e-07	8.28361e-06	6.10127e-06	4905/23256/56681/8729/83696/11196/10959/9919/58485/55291/1453/23243/27095/7109/26286/84364/8775/10427/22872/5861/5537/8452/8615/51128/10802/149111/90411/22870/9632/10342/51399/128637/9570/9871/10484/122553/2153/6811/1522/9554/59349/3998/1075	43
GO:0002474	BP	GO:0002474	antigen processing and presentation of peptide antigen via MHC class I	56/6109	99/18866	5.82981e-07	8.76378e-06	6.45494e-06	3106/567/3133/821/1536/5688/8773/948/23198/5713/5718/5717/2923/5711/54842/3416/5705/5708/10213/3551/5719/4688/5710/2207/5707/10427/22872/4012/51128/10802/5706/5693/10197/5685/9632/9861/653361/1147/5709/9491/9871/10484/51752/5701/3693/64167/9554/5704/5715/5684/5700/5702/5691/5686/5689/9341	56
GO:0060249	BP	GO:0060249	anatomical structure homeostasis	202/6109	469/18866	6.04827e-07	9.071e-06	6.68123e-06	567/5514/9842/5073/31/10694/8658/55869/64421/5925/24144/675/79618/908/55226/5427/4763/80351/2547/3364/1763/1499/5591/23649/7486/760/546/3320/898/7414/10576/282809/9256/5422/3920/9414/23049/286053/1736/54386/4683/4361/23137/6722/3183/3688/5781/56252/7014/7520/482/2074/284/9134/285331/3181/6672/9212/80169/3091/10728/5557/7874/7037/54464/3178/6584/3192/490/5426/23381/7203/57551/1200/3845/472/6513/56…	202
GO:0002562	BP	GO:0002562	somatic diversification of immune receptors via germline recombination within a single locus	41/6109	66/18866	6.54894e-07	9.75368e-06	7.18405e-06	5788/9984/64421/5591/79915/4683/3148/5423/7468/940/2956/7037/6830/472/9466/4436/4437/51111/80762/200558/165918/4292/7518/7040/9730/55183/9156/22976/9025/51010/6929/30009/6778/3329/56941/7158/2067/64919/23075/604/51176	41
GO:0006360	BP	GO:0006360	transcription by RNA polymerase I	41/6109	66/18866	6.54894e-07	9.75368e-06	7.18405e-06	2965/23133/56919/1663/79101/7270/6872/2074/84135/6949/11176/2966/6598/5434/2475/2316/5437/23160/10269/4691/1022/54700/4331/84172/2068/6597/25885/468/2064/64425/84232/25926/9014/55011/2071/84128/55127/7343/9451/902/64768	41
GO:0016444	BP	GO:0016444	somatic cell DNA recombination	41/6109	66/18866	6.54894e-07	9.75368e-06	7.18405e-06	5788/9984/64421/5591/79915/4683/3148/5423/7468/940/2956/7037/6830/472/9466/4436/4437/51111/80762/200558/165918/4292/7518/7040/9730/55183/9156/22976/9025/51010/6929/30009/6778/3329/56941/7158/2067/64919/23075/604/51176	41
GO:0043984	BP	GO:0043984	histone H4-K16 acetylation	18/6109	21/18866	6.70169e-07	9.93518e-06	7.31773e-06	284058/51230/8473/672/4297/10445/54934/23411/10943/9474/10269/151050/3054/339287/55683/84148/55011/26053	18
GO:0045943	BP	GO:0045943	positive regulation of transcription by RNA polymerase I	18/6109	21/18866	6.70169e-07	9.93518e-06	7.31773e-06	23133/56919/1663/84135/6598/2475/23160/4691/6597/468/2064/25926/55011/84128/55127/7343/9451/64768	18
GO:0001824	BP	GO:0001824	blastocyst development	58/6109	104/18866	7.03949e-07	1.0412e-05	7.66892e-06	8320/675/57187/27341/9318/1603/23081/4683/6722/9646/84660/4848/81565/6830/4849/5932/338596/55723/4242/80312/54892/79718/8452/9927/728661/84072/9837/51119/84295/129685/9113/79728/23168/2551/3054/4751/54663/57142/6498/6670/123920/4678/5704/26469/824/5045/7319/201895/57820/196051/57677/5702/64168/86/100/285855/7784/51639	58
GO:2000060	BP	GO:2000060	positive regulation of ubiquitin-dependent protein catabolic process	57/6109	102/18866	8.0007e-07	1.18065e-05	8.69608e-06	29979/25820/863/25897/5747/6872/8554/10444/1453/55743/6613/120892/4780/4193/9781/9978/54467/2729/28952/26259/10399/1452/154214/5728/57154/5663/26263/6790/1950/55294/9604/55212/2932/10425/2629/90637/2185/2931/8312/79699/149628/55070/27185/991/79016/9709/51667/5601/127544/1191/65992/1601/255488/9817/51343/1454/3300	57
GO:0016577	BP	GO:0016577	histone demethylation	23/6109	30/18866	8.13615e-07	1.19789e-05	8.82307e-06	7404/221037/23133/5927/8242/22992/9682/23081/84678/7403/23210/55818/8284/23030/80853/10765/51780/23028/3720/5253/79831/7320/221656	23
GO:0072401	BP	GO:0072401	signal transduction involved in DNA integrity checkpoint	44/6109	73/18866	8.67396e-07	1.27126e-05	9.36343e-06	7027/983/29086/988/8555/5591/672/10498/57472/4850/1874/51514/23019/5934/3276/995/4848/472/4193/4849/51512/2033/29883/11200/60561/891/55571/51720/7029/25904/835/9337/1111/9125/6790/246175/1820/1869/79184/4194/79733/28984/51343/1017	44
GO:0072422	BP	GO:0072422	signal transduction involved in DNA damage checkpoint	44/6109	73/18866	8.67396e-07	1.27126e-05	9.36343e-06	7027/983/29086/988/8555/5591/672/10498/57472/4850/1874/51514/23019/5934/3276/995/4848/472/4193/4849/51512/2033/29883/11200/60561/891/55571/51720/7029/25904/835/9337/1111/9125/6790/246175/1820/1869/79184/4194/79733/28984/51343/1017	44
GO:0006482	BP	GO:0006482	protein demethylation	24/6109	32/18866	9.33642e-07	1.36214e-05	1.00328e-05	7404/221037/23133/5927/8242/22992/9682/23081/84678/7403/51400/23210/55818/8284/23030/80853/10765/51780/23028/3720/5253/79831/7320/221656	24
GO:0008214	BP	GO:0008214	protein dealkylation	24/6109	32/18866	9.33642e-07	1.36214e-05	1.00328e-05	7404/221037/23133/5927/8242/22992/9682/23081/84678/7403/51400/23210/55818/8284/23030/80853/10765/51780/23028/3720/5253/79831/7320/221656	24
GO:1903533	BP	GO:1903533	regulation of protein targeting	48/6109	82/18866	9.45744e-07	1.37454e-05	1.01241e-05	55823/665/2040/51100/5058/3684/10075/2039/51763/8314/10456/120892/9520/27429/9847/9776/6720/7332/288/6845/5562/6721/208/55486/118424/56947/3689/2534/55294/4924/7323/10425/9270/89781/2931/2064/10055/1459/9747/160140/11261/55072/57214/59286/57602/4641/23255/3998	48
GO:0030330	BP	GO:0030330	DNA damage response, signal transduction by p53 class mediator	59/6109	107/18866	9.46411e-07	1.37454e-05	1.01241e-05	7027/983/340485/675/546/672/8493/4683/387893/10498/57472/9100/4850/2305/1874/6672/23411/23019/960/5934/3276/995/4848/1655/472/4193/4849/51512/2033/29883/11200/891/28996/55571/545/7029/25904/835/9337/23028/10269/9125/6790/7023/22976/246175/1859/1820/1869/4194/79733/149628/51147/28984/51065/10397/754/2309/1017	59
GO:0043687	BP	GO:0043687	post-translational protein modification	161/6109	363/18866	1.00835e-06	1.4612e-05	1.07624e-05	5611/8451/4738/5688/201595/26118/26224/157570/51280/8945/10533/6468/9318/84961/51451/23038/3895/4052/8883/23198/5713/51130/79075/3703/5862/5718/8450/5717/102/23287/26267/79269/11320/5954/5711/23113/8453/10920/25870/5705/5708/6500/10213/26190/8533/51514/3091/5719/27252/334/1642/10238/5710/5034/5707/5876/80204/25793/7347/1121/9978/114799/285362/5868/9039/8065/26235/28952/51138/9474/26259/54165/2822…	161
GO:0008156	BP	GO:0008156	negative regulation of DNA replication	25/6109	34/18866	1.03303e-06	1.49359e-05	1.1001e-05	675/3364/10533/990/7270/26271/23560/23063/7014/51053/11200/23244/4437/545/84083/5884/54962/641/3980/91607/50485/7013/29980/8914/604	25
GO:0043122	BP	GO:0043122	regulation of I-kappaB kinase/NF-kappaB signaling	118/6109	252/18866	1.09794e-06	1.58389e-05	1.16661e-05	8878/10133/7052/5494/10892/84270/8945/9830/1499/948/92140/8767/5587/10771/197358/5495/54386/6574/11214/5170/9100/653519/3661/7329/54469/3551/284/23411/23476/7037/1894/4215/29110/6772/834/23390/329/1893/56658/8780/54862/7189/7187/6885/26057/28952/2316/23118/11043/80762/9188/257397/10010/27032/57153/5966/85363/8915/1653/55870/57708/170506/9218/7335/8904/5581/113277/57506/6095/22900/2534/10342/8737/…	118
GO:0032205	BP	GO:0032205	negative regulation of telomere maintenance	26/6109	36/18866	1.10978e-06	1.59382e-05	1.17393e-05	8658/55226/80351/54386/4683/3183/7014/7520/80169/54464/3178/3192/472/25913/7515/5394/79991/23293/167227/54552/2072/2067/7013/65057/54984/6714	26
GO:0051973	BP	GO:0051973	positive regulation of telomerase activity	26/6109	36/18866	1.10978e-06	1.59382e-05	1.17393e-05	5073/8658/79618/1499/3320/10576/1736/7520/3181/9212/10728/5588/3184/10575/25913/6950/140609/4931/4216/8550/4751/5594/3326/92345/65057/25849	26
GO:0031060	BP	GO:0031060	regulation of histone methylation	41/6109	67/18866	1.16044e-06	1.66287e-05	1.22478e-05	94104/8473/1499/55904/546/10664/672/4297/23081/54904/9757/9646/23411/23476/55818/6830/55677/6598/80312/4524/8726/1786/23028/55183/22823/4089/3720/22938/22976/23168/4602/64324/1789/54623/26147/55011/5252/26053/63925/10782/4000	41
GO:0006303	BP	GO:0006303	double-strand break repair via nonhomologous end joining	54/6109	96/18866	1.17117e-06	1.67452e-05	1.23336e-05	8924/64421/24144/2547/29086/27343/7336/5591/22992/7405/672/5422/4683/4361/5423/7520/2074/10213/7468/472/3297/23347/7913/25913/51111/64858/151636/7515/51720/165918/580/4292/7518/55183/51341/22976/79840/10721/9025/3980/79184/9937/50485/2072/79000/56941/51149/7158/2067/1161/83666/9656/27434/91419	54
GO:0009126	BP	GO:0009126	purine nucleoside monophosphate metabolic process	28/6109	40/18866	1.19583e-06	1.70598e-05	1.25653e-05	2618/3251/9414/4354/272/318/5198/1739/221264/1633/8833/1740/204/158/136332/22978/132/1716/84433/64077/471/5471/2987/271/8573/260425/10606/100	28
GO:0098927	BP	GO:0098927	vesicle-mediated transport between endosomal compartments	29/6109	42/18866	1.20811e-06	1.71968e-05	1.26663e-05	55823/4642/84376/64089/6653/8411/5962/23317/8898/9482/5289/5868/22853/84079/8724/51652/29062/64400/7879/51361/5604/7430/5594/5605/1601/4478/8678/55614/6714	29
GO:1901800	BP	GO:1901800	positive regulation of proteasomal protein catabolic process	60/6109	110/18866	1.25238e-06	1.77876e-05	1.31014e-05	29979/25820/2332/863/25897/6872/4287/8554/10444/1453/55743/6613/120892/4780/4193/9781/9978/54467/2729/26259/160418/10399/9695/1452/8975/154214/5663/26263/6790/55294/9604/55212/2932/10425/2629/90637/55741/111089941/5701/2931/79699/51136/55070/991/7917/79016/9709/51667/5601/127544/5704/1191/5700/65992/1601/255488/9817/51343/1454/3300	60
GO:0000381	BP	GO:0000381	regulation of alternative mRNA splicing, via spliceosome	45/6109	76/18866	1.31995e-06	1.87061e-05	1.37779e-05	91746/10921/6430/58517/2332/140890/9904/6432/55796/9513/3550/10658/6427/10179/6426/3178/3192/1655/4154/6429/10521/10659/84991/55234/10181/83989/4116/8087/9733/10657/3191/51341/27316/6434/5725/1859/9444/202559/10150/9967/7536/5936/10772/5978/9589	45
GO:1905475	BP	GO:1905475	regulation of protein localization to membrane	95/6109	195/18866	1.41826e-06	2.00551e-05	1.47715e-05	7531/8878/7027/8500/3799/163/51201/2040/8301/5780/7534/1213/102/245812/5058/10490/3684/5170/5533/3688/2039/51763/163882/10580/9482/1739/4836/9847/493/23613/288/5590/6845/23368/8417/5295/208/10399/54434/5906/25921/7159/7029/7040/56947/5599/3689/5581/57120/2534/3958/57628/8650/64114/841/9270/2181/56850/22841/1869/8766/246329/7430/5525/2064/84455/6711/26060/55625/5583/5357/10434/27183/9528/54585/974…	95
GO:0043620	BP	GO:0043620	regulation of DNA-templated transcription in response to stress	62/6109	115/18866	1.4268e-06	2.01317e-05	1.48279e-05	1388/571/5688/1387/7314/7009/23198/5713/5718/54617/5717/25942/10985/5711/8453/5705/5708/10213/3091/4734/5719/7316/5710/4780/5707/405/6197/3297/51360/55364/2033/9978/6921/54583/1111/22926/5706/84181/5693/10197/5685/9774/4690/9861/7311/5709/9491/468/5701/3516/3309/5704/5715/5684/6195/5700/5702/5691/5686/55662/5689/8440	62
GO:0030258	BP	GO:0030258	lipid modification	125/6109	271/18866	1.43114e-06	2.01487e-05	1.48405e-05	54893/5305/5293/4952/8395/3030/1666/22876/55198/2108/54545/23167/23049/3636/8898/10162/1374/51763/51094/1432/32/2110/3295/8526/5286/5297/5289/728233/66036/79602/8867/5465/160851/9107/8897/253430/2475/5562/129642/3612/3032/57704/51422/5295/208/8776/5291/38/200576/84668/23396/3033/26061/51102/34/285172/5298/30837/3635/8527/5728/154141/83752/11001/5194/5294/57217/285440/5191/8871/23600/84129/22908/2…	125
GO:0072395	BP	GO:0072395	signal transduction involved in cell cycle checkpoint	44/6109	74/18866	1.47047e-06	2.06572e-05	1.5215e-05	7027/983/29086/988/8555/5591/672/10498/57472/4850/1874/51514/23019/5934/3276/995/4848/472/4193/4849/51512/2033/29883/11200/60561/891/55571/51720/7029/25904/835/9337/1111/9125/6790/246175/1820/1869/79184/4194/79733/28984/51343/1017	44
GO:1903902	BP	GO:1903902	positive regulation of viral life cycle	38/6109	61/18866	1.51291e-06	2.12071e-05	1.56201e-05	2040/2332/1654/10450/7153/26986/940/5481/1642/3838/5034/7251/103/23633/29883/6732/6780/55254/64848/5586/51652/23367/7155/9218/9217/104/6733/25978/128637/10475/5478/64710/51495/9525/128866/27183/10465/27243	38
GO:0032606	BP	GO:0032606	type I interferon production	67/6109	127/18866	1.53778e-06	2.15089e-05	1.58423e-05	10211/10621/11128/56919/1387/2547/1499/5591/5336/8767/1654/197358/5422/5495/10623/4361/23586/5781/3148/1540/84166/3661/7520/1660/55666/3659/29110/6772/5094/8780/2033/5434/83737/7187/26191/54476/5437/10146/8887/5966/29072/170506/57506/26146/9111/1147/7528/6850/55703/10475/4790/6778/9246/3329/10622/9208/64343/51191/3428/55593/7128/58509/7706/5971/84868/84265/26137	67
GO:0007018	BP	GO:0007018	microtubule-based movement	162/6109	368/18866	1.62319e-06	2.26542e-05	1.66859e-05	54820/56992/25777/3916/24137/8100/3799/55726/23230/57519/7314/55860/3895/1783/29127/636/29105/1062/81930/23224/3835/10112/8481/28981/5108/80173/3832/9585/9787/57584/5870/1778/7014/10239/9493/347240/3796/5991/3091/80208/146909/9928/5048/81565/3192/4976/3837/11004/493/84074/6421/25893/5874/23353/10013/5590/51098/116369/6845/57728/7110/84071/133308/8936/57560/10096/85413/5861/8943/79582/22920/23639/…	162
GO:1905269	BP	GO:1905269	positive regulation of chromatin organization	58/6109	106/18866	1.63386e-06	2.27537e-05	1.67592e-05	94104/6871/83852/84656/8473/1499/2332/55904/25836/5587/672/4297/25942/54904/29117/11143/9646/23411/23476/51535/10270/120892/472/6720/6598/54737/80312/891/221477/7175/8726/9733/1786/26993/23028/55729/57708/55183/22823/4089/3720/22880/22938/22976/1487/23168/4602/25865/9252/9869/1789/54623/26147/55011/5252/26053/604/4000	58
GO:0034243	BP	GO:0034243	regulation of transcription elongation from RNA polymerase II promoter	21/6109	27/18866	1.6565e-06	2.30193e-05	1.69548e-05	55837/11198/10771/51755/23476/2146/3192/6830/10915/8621/6921/165918/23160/79577/8861/9400/9025/123169/8178/25920/51497	21
GO:0043044	BP	GO:0043044	ATP-dependent chromatin remodeling	51/6109	90/18866	1.70574e-06	2.36524e-05	1.74211e-05	6595/55320/10847/55193/64946/8289/23198/401541/54617/57680/8467/3183/2074/1108/9219/6601/5928/51773/1107/57459/6598/8932/6599/64105/1060/57492/2491/56916/79682/4869/64431/23421/3066/57082/6597/93973/9025/5931/81611/55839/6944/91687/55166/11339/4678/27443/6605/8607/86/144108/3065	51
GO:0070192	BP	GO:0070192	chromosome organization involved in meiotic cell cycle	42/6109	70/18866	1.81489e-06	2.51118e-05	1.84961e-05	151648/283847/27030/546/898/5885/4361/701/157777/9134/10051/9918/472/2177/83990/699/23353/9319/10592/11144/5518/23397/55706/23310/151246/4292/84072/5889/192670/728637/4438/5888/7917/7320/7013/256126/254528/256006/10734/3619/57820/10388	42
GO:0042594	BP	GO:0042594	response to starvation	99/6109	206/18866	1.87613e-06	2.59035e-05	1.90792e-05	27327/54468/9779/53349/355/440275/10533/23274/27244/790/7486/79726/5587/96459/51100/3920/8493/23334/7538/10985/8131/57521/3607/55062/9706/23411/3178/120892/2752/54828/6513/5571/4780/55626/6720/5289/81929/9681/55364/27102/5465/8428/8897/2475/5562/6721/27072/3155/5019/23235/143686/83939/9474/51422/80315/659/38/4217/23367/30849/8443/9213/867/23032/3191/5599/26100/1312/158/26263/5899/22863/2629/58528…	99
GO:0036297	BP	GO:0036297	interstrand cross-link repair	35/6109	55/18866	1.90529e-06	2.62498e-05	1.93342e-05	64421/57697/7314/2176/2175/7398/55215/375748/57599/2956/254394/7316/55120/2177/2187/353497/84515/545/64858/165918/84126/22909/55159/7311/9025/7507/6117/64710/10635/5888/9937/2072/2067/146956/6118	35
GO:0070076	BP	GO:0070076	histone lysine demethylation	22/6109	29/18866	1.94316e-06	2.67143e-05	1.96763e-05	7404/221037/23133/5927/8242/22992/9682/23081/84678/7403/55818/8284/23030/80853/10765/51780/23028/3720/5253/79831/7320/221656	22
GO:0072665	BP	GO:0072665	protein localization to vacuole	41/6109	68/18866	2.01001e-06	2.75744e-05	2.03099e-05	51028/137492/23230/64089/6653/79158/51172/51100/3920/23334/10490/143187/54832/4926/8027/4734/6845/27072/9648/8943/30849/57154/55187/8546/7879/8031/9475/950/23163/9570/84313/57142/6272/27183/26985/1191/7128/9765/9179/4074/7107	41
GO:0030518	BP	GO:0030518	intracellular steroid hormone receptor signaling pathway	62/6109	116/18866	2.10166e-06	2.87704e-05	2.11908e-05	6049/9611/5469/8289/672/51366/57658/3717/9612/5058/10498/7337/9325/57178/29966/23411/4734/23019/4848/55818/1655/409/8085/8284/861/10521/9063/2033/6294/9667/10013/7110/1407/4306/2908/55325/1408/25959/27086/9125/51341/9113/9604/8031/6597/9575/51389/6502/8312/57678/865/55809/5536/23376/65992/1601/5187/1616/3275/6714/3065/387	62
GO:0060996	BP	GO:0060996	dendritic spine development	56/6109	102/18866	2.12931e-06	2.9087e-05	2.1424e-05	9231/6453/4076/65981/22849/2332/50807/102/10298/7337/5597/5048/4976/120892/10059/23613/10013/2475/55607/57492/54413/2182/378/26052/5649/5062/22941/10152/998/170506/5728/29904/7074/5663/3066/55236/26115/8976/26037/10097/2047/55619/54149/653464/4208/23380/9922/1902/27185/10479/6792/221935/158866/10611/8536/8440	56
GO:0043618	BP	GO:0043618	regulation of transcription from RNA polymerase II promoter in response to stress	59/6109	109/18866	2.13921e-06	2.91603e-05	2.1478e-05	1388/571/5688/1387/7314/7009/23198/5713/5718/54617/5717/25942/10985/5711/8453/5705/5708/10213/3091/4734/5719/7316/5710/4780/5707/405/3297/51360/55364/2033/9978/6921/54583/1111/22926/5706/84181/5693/10197/5685/4690/9861/7311/5709/9491/468/5701/3516/3309/5704/5715/5684/5700/5702/5691/5686/55662/5689/8440	59
GO:1903706	BP	GO:1903706	regulation of hemopoiesis	210/6109	498/18866	2.2198e-06	3.00831e-05	2.21576e-05	3106/567/5788/23112/8451/27327/5925/5688/10443/10892/1387/4763/2547/7057/9070/4067/301/5292/1499/5591/55904/5469/64332/760/2175/8767/23198/5713/4297/96459/4005/5718/5717/79576/54997/54542/25942/7538/5711/286410/4850/56339/3148/1540/9757/55012/5705/57178/22985/10401/5708/10213/6935/11143/1432/29843/9646/3091/6688/940/3276/58508/11051/5719/10456/3659/4179/6772/5710/57690/6774/6777/2177/4780/8085/57…	210
GO:0048207	BP	GO:0048207	vesicle targeting, rough ER to cis-Golgi	40/6109	66/18866	2.22093e-06	3.00831e-05	2.21576e-05	4905/23256/56681/83696/11196/10959/9919/58485/55291/1453/23243/27095/7109/8775/10427/22872/5861/5537/8452/8615/51128/10802/149111/90411/22870/9632/10342/51399/128637/9570/9871/10484/122553/2153/6811/1522/9554/59349/3998/1075	40
GO:0048208	BP	GO:0048208	COPII vesicle coating	40/6109	66/18866	2.22093e-06	3.00831e-05	2.21576e-05	4905/23256/56681/83696/11196/10959/9919/58485/55291/1453/23243/27095/7109/8775/10427/22872/5861/5537/8452/8615/51128/10802/149111/90411/22870/9632/10342/51399/128637/9570/9871/10484/122553/2153/6811/1522/9554/59349/3998/1075	40
GO:0045807	BP	GO:0045807	positive regulation of endocytosis	55/6109	100/18866	2.42976e-06	3.28426e-05	2.41901e-05	567/10211/84896/6453/9779/163/2332/948/5336/636/3190/55198/55681/5533/160/284/120892/196527/409/10059/7251/3643/57534/23327/26228/6622/6455/867/998/8527/29904/51479/10347/3092/1950/9863/8976/54806/1785/81/6850/7036/84251/26060/11031/5530/1191/1601/79872/26119/3071/302/3673/4035/5538	55
GO:0006353	BP	GO:0006353	DNA-templated transcription, termination	44/6109	75/18866	2.44545e-06	3.28781e-05	2.42163e-05	2965/1479/4686/79101/51585/10419/23064/7270/8458/53981/10914/1660/11051/6606/6607/2966/57466/22803/5434/6634/81608/22828/7884/5437/79869/10269/55339/1022/4331/51692/84172/2068/25885/5430/8189/64425/9014/2071/1477/7343/902/10898/4150/6635	44
GO:0033143	BP	GO:0033143	regulation of intracellular steroid hormone receptor signaling pathway	44/6109	75/18866	2.44545e-06	3.28781e-05	2.42163e-05	6049/9611/5469/672/9612/5058/10498/29966/23411/23019/4848/1655/409/8085/8284/861/9063/2033/9667/10013/1407/55325/1408/25959/27086/9125/51341/9113/9604/6597/9575/6502/8312/57678/865/5536/23376/65992/1601/5187/3275/6714/3065/387	44
GO:0044783	BP	GO:0044783	G1 DNA damage checkpoint	39/6109	64/18866	2.44772e-06	3.28781e-05	2.42163e-05	7027/983/5591/10498/57472/4850/1874/51322/23019/5934/3276/995/4848/472/4193/26058/4849/51512/2033/29883/11200/891/55571/7029/25904/835/9337/9125/6790/55159/246175/1820/1869/4194/79733/28984/51065/6118/1017	39
GO:0006413	BP	GO:0006413	translational initiation	93/6109	192/18866	2.49084e-06	3.33876e-05	2.45916e-05	6130/5611/8872/10480/56919/6144/9045/440275/4686/8661/2332/6256/1654/1983/8667/6198/27161/253943/26986/56339/3646/6234/51247/1981/2733/1967/1982/1975/8665/6164/6143/6125/9086/1968/55364/27102/8894/22927/2475/54505/51386/317649/400961/83939/6059/7175/23367/8662/1974/4869/6128/1653/10657/8672/6218/6124/4690/1977/7311/4528/9669/6136/468/10605/10987/8669/6192/728689/6135/5936/8664/6193/8893/7458/8891…	93
GO:1903146	BP	GO:1903146	regulation of autophagy of mitochondrion	29/6109	43/18866	2.56113e-06	3.42585e-05	2.5233e-05	10133/665/23274/10645/84749/54832/10075/3091/10456/10059/27429/6720/25793/10013/6721/55486/9927/57154/55187/664/55294/2629/2017/7416/2931/3064/7249/1459/57602	29
GO:0006296	BP	GO:0006296	nucleotide-excision repair, DNA incision, 5'-to lesion	26/6109	37/18866	2.57996e-06	3.43674e-05	2.53132e-05	2965/8451/7314/8450/1642/7316/2966/9978/5985/9557/5982/51426/5981/7311/2068/4913/10714/7507/5424/6117/2072/5984/2067/2071/5983/6118	26
GO:0009167	BP	GO:0009167	purine ribonucleoside monophosphate metabolic process	26/6109	37/18866	2.57996e-06	3.43674e-05	2.53132e-05	2618/3251/9414/4354/272/318/5198/1739/221264/8833/1740/204/158/136332/22978/132/84433/64077/471/5471/2987/271/8573/260425/10606/100	26
GO:0045022	BP	GO:0045022	early endosome to late endosome transport	27/6109	39/18866	2.61266e-06	3.46595e-05	2.55284e-05	55823/84376/64089/8411/5962/23317/8898/9482/5289/5868/22853/84079/8724/51652/29062/64400/7879/51361/5604/7430/5594/5605/1601/4478/8678/55614/6714	27
GO:1902116	BP	GO:1902116	negative regulation of organelle assembly	27/6109	39/18866	2.61266e-06	3.46595e-05	2.55284e-05	55755/672/23256/9181/120892/56890/4591/8850/55254/57489/4134/4089/51657/9738/79598/1785/197135/4534/29082/9637/8558/128866/9554/4117/27243/84260/23329	27
GO:0062197	BP	GO:0062197	cellular response to chemical stress	158/6109	360/18866	2.68853e-06	3.55926e-05	2.62156e-05	1536/10367/847/983/8531/355/2530/79899/2547/29979/10533/301/3301/2176/1499/948/79109/7225/9833/23064/5587/1654/10276/4841/5151/2643/3717/10645/23334/2395/25942/2054/538/51562/84883/7248/94241/4353/2936/7520/375748/55829/318/23411/3091/10494/2146/1894/7296/56616/9181/120892/4688/55139/9973/472/5034/27429/2177/6513/4780/4193/4170/405/4548/6421/29957/25793/3297/55364/8428/10013/9943/5562/80310/6780/…	158
GO:0065004	BP	GO:0065004	protein-DNA complex assembly	113/6109	243/18866	2.77704e-06	3.66889e-05	2.70231e-05	55814/4676/6046/23522/2965/8451/5925/10541/55320/7290/5887/4174/4173/7314/64946/546/1062/401541/3070/8450/257218/4176/6882/6872/8467/157777/3148/7994/9787/6418/5705/8554/4673/51053/1063/64754/11176/1642/7316/5928/51773/50809/2966/6598/9978/6925/55723/6047/64105/1060/26054/11144/8520/23126/9557/2491/2959/9733/79682/23595/4869/55729/23421/1022/54700/5706/4331/57082/4175/5889/2972/7311/2068/6597/235…	113
GO:0051258	BP	GO:0051258	protein polymerization	135/6109	300/18866	2.89843e-06	3.82141e-05	2.81465e-05	114791/6904/10426/54820/81624/4733/55125/7114/7417/23116/55761/7111/342184/9793/22974/57606/9873/55755/157922/120/2764/3320/119/9897/3717/7408/26271/29766/5058/5962/829/27229/4926/10565/85464/2039/6710/123720/29767/1453/1739/10456/81565/4976/1729/7756/8522/6249/10059/3925/7283/6708/9050/395/55835/253260/2475/55607/51466/3093/10788/57704/8936/93663/10096/54434/51652/5921/26999/27236/6622/10787/260…	135
GO:0043923	BP	GO:0043923	positive regulation by host of viral transcription	15/6109	17/18866	2.94805e-06	3.87889e-05	2.85698e-05	23076/6882/6598/2033/2959/1105/9150/22938/7023/51193/6597/6667/64710/904/51176	15
GO:0043666	BP	GO:0043666	regulation of phosphoprotein phosphatase activity	62/6109	117/18866	3.06596e-06	4.0258e-05	2.96519e-05	5514/5788/28227/9989/5520/259282/5527/5519/8036/84930/151987/3717/51231/7248/6418/5524/3551/51400/55291/11314/6093/22853/2475/65979/4659/5518/9749/23141/1408/57181/7184/5529/116154/51657/55844/22870/9863/5504/3958/9475/2932/5525/3064/5511/3476/4249/261726/3326/5510/11123/5610/805/5521/23523/2280/115352/9701/2771/8725/3071/84687/26051	62
GO:0016447	BP	GO:0016447	somatic recombination of immunoglobulin gene segments	35/6109	56/18866	3.50018e-06	4.58659e-05	3.37824e-05	5788/9984/5591/79915/4683/5423/7468/940/2956/7037/6830/9466/4436/4437/51111/80762/200558/165918/4292/7518/7040/55183/9156/22976/9025/51010/6929/30009/6778/3329/56941/7158/2067/23075/604	35
GO:0030433	BP	GO:0030433	ubiquitin-dependent ERAD pathway	45/6109	78/18866	3.54622e-06	4.63748e-05	3.41572e-05	51009/201595/51528/29979/57003/79139/55298/9354/7993/55829/54788/55666/55139/4780/9097/10277/54557/9695/80267/7184/118424/23190/5706/51465/10613/23197/54431/55741/111089941/4189/79982/91147/11160/267/7917/80020/3309/9709/550/7327/26270/57414/10956/7706/3300	45
GO:0043401	BP	GO:0043401	steroid hormone mediated signaling pathway	71/6109	139/18866	3.56573e-06	4.65353e-05	3.42755e-05	6257/6049/9611/6256/5469/8289/672/51366/57658/3717/10424/9612/5058/11214/10498/7337/9325/57178/29966/23411/4734/23019/4848/55818/1655/409/8085/8284/861/10521/5465/9063/2033/6294/9667/10013/7110/1407/4306/153222/2908/55325/1408/25959/27086/7181/9125/51341/9113/9604/11057/8031/6597/9575/51389/6502/8312/57678/865/55809/5536/51176/23376/65992/1601/5187/1616/3275/6714/3065/387	71
GO:0035967	BP	GO:0035967	cellular response to topologically incorrect protein	82/6109	166/18866	3.66168e-06	4.76908e-05	3.51265e-05	51283/1388/821/5611/55757/10133/51009/6745/1663/55161/7009/51768/7094/79139/55298/4287/55062/2137/55829/56886/54788/6464/55139/1200/2081/4780/3297/5771/51360/55658/2033/10013/22872/5295/153222/10399/64224/8452/9695/7184/118/2673/22926/9217/5770/64764/51182/4690/9797/10018/84236/4189/468/9570/79982/10987/55033/2931/1491/267/3329/7917/3309/9709/10130/5610/3068/54956/9114/550/23376/80311/30001/65992…	82
GO:0032868	BP	GO:0032868	response to insulin	128/6109	283/18866	3.77532e-06	4.90715e-05	3.61435e-05	94056/847/6430/526/5140/8473/4067/55023/23038/3030/5591/80318/790/6653/55198/6198/528/5786/3480/51606/2549/5058/54832/3636/5170/3416/7248/5781/252983/55667/51763/55829/51094/23545/23411/10580/9734/81565/4976/490/6772/6464/535/6513/9847/5286/6429/6720/5588/5771/5465/8850/3643/5590/9663/2887/2475/6599/5562/27131/84275/201475/2729/23235/143686/324/523/1407/5295/208/2822/8615/3033/6814/6654/10890/572…	128
GO:0006282	BP	GO:0006282	regulation of DNA repair	68/6109	132/18866	3.87776e-06	5.03015e-05	3.70494e-05	8451/322/24144/23514/29086/1663/7336/196528/5591/84250/64210/672/51366/7398/151987/2521/54386/2305/7014/55719/2074/8505/11143/7468/1660/23411/55010/9320/2187/3297/23347/7913/2140/254225/25913/51111/151636/7515/51720/165918/2969/23028/1111/29072/55183/56907/7335/55100/9400/10097/10721/9025/79184/10635/92797/5888/79000/51149/7158/1161/83666/8914/23201/80311/5893/56897/6118/4968	68
GO:0072384	BP	GO:0072384	organelle transport along microtubule	48/6109	85/18866	3.89673e-06	5.04458e-05	3.71557e-05	54820/25777/3916/3799/7314/55860/636/23224/57584/5870/1778/10239/9493/3091/5048/81565/4976/25893/23353/5590/6845/8936/5861/8943/22920/23291/66008/10128/998/63971/1176/84062/22906/8546/6683/55288/23095/6794/11127/3064/26258/22820/10125/9371/26958/26985/63915/3798	48
GO:0046501	BP	GO:0046501	protoporphyrinogen IX metabolic process	11/6109	11/18866	4.07894e-06	5.26986e-05	3.8815e-05	2235/1371/7390/212/3145/5498/7389/27102/3658/211/210	11
GO:0032479	BP	GO:0032479	regulation of type I interferon production	65/6109	125/18866	4.17164e-06	5.36706e-05	3.9531e-05	10211/10621/11128/56919/1387/2547/1499/5591/5336/8767/1654/197358/5422/5495/10623/4361/23586/5781/3148/1540/84166/3661/7520/1660/55666/3659/29110/6772/5094/8780/2033/5434/83737/7187/26191/54476/5437/8887/5966/29072/170506/57506/26146/9111/1147/7528/6850/55703/10475/4790/6778/9246/3329/10622/9208/51191/3428/55593/7128/58509/7706/5971/84868/84265/26137	65
GO:0006999	BP	GO:0006999	nuclear pore organization	13/6109	14/18866	4.1792e-06	5.36706e-05	3.9531e-05	57122/23165/129401/55746/4928/25909/81929/55706/9972/7175/53371/9688/57142	13
GO:0051645	BP	GO:0051645	Golgi localization	13/6109	14/18866	4.1792e-06	5.36706e-05	3.9531e-05	84376/7405/7534/372/57584/10494/11235/1600/998/55171/6794/22820/9368	13
GO:0051653	BP	GO:0051653	spindle localization	32/6109	50/18866	4.38089e-06	5.6037e-05	4.12739e-05	54820/10403/4627/55755/4926/3688/1778/51203/5048/81565/3837/9181/29899/55968/4085/9183/10096/23291/23332/4134/23122/259266/56907/56647/54908/8976/10097/137886/6993/3064/79648/9700	32
GO:0070671	BP	GO:0070671	response to interleukin-12	32/6109	50/18866	4.38089e-06	5.6037e-05	4.12739e-05	1265/9446/27250/8767/3717/5908/6888/829/759/5306/3181/5034/4001/3716/6648/6950/5062/998/7297/5898/9987/6775/961/3936/4507/5478/6627/4478/3594/302/3313/3595	32
GO:0050792	BP	GO:0050792	regulation of viral process	102/6109	217/18866	4.6179e-06	5.89516e-05	4.34206e-05	10107/23076/440275/9830/2040/2332/1654/10450/6882/7538/7153/26986/5431/51763/1660/56829/940/5481/1642/6772/3838/1655/5034/7251/51773/103/23633/6598/54737/2033/5434/29883/6732/6780/55254/8724/11043/64848/5586/51652/2959/3482/5437/23367/1105/85363/7155/9150/9218/9217/104/22880/57506/22938/7023/6733/7879/51193/3609/5359/25978/6597/23435/5430/23087/128637/6993/10475/5478/10318/6667/64710/51495/81603/…	102
GO:0031122	BP	GO:0031122	cytoplasmic microtubule organization	38/6109	63/18866	4.66692e-06	5.92427e-05	4.36351e-05	114791/10426/84056/9748/84376/57606/157922/5108/27229/4926/1778/5048/1739/3837/6249/7283/55835/83473/57562/55704/153241/152206/26160/23332/11104/7461/6683/440193/51361/8766/7430/667/9525/11261/3985/79745/23271/387	38
GO:0031571	BP	GO:0031571	mitotic G1 DNA damage checkpoint	38/6109	63/18866	4.66692e-06	5.92427e-05	4.36351e-05	7027/983/5591/10498/57472/4850/1874/23019/5934/3276/995/4848/472/4193/26058/4849/51512/2033/29883/11200/891/55571/7029/25904/835/9337/9125/6790/55159/246175/1820/1869/4194/79733/28984/51065/6118/1017	38
GO:0051972	BP	GO:0051972	regulation of telomerase activity	31/6109	48/18866	4.66833e-06	5.92427e-05	4.36351e-05	5073/143/8658/79618/1499/3320/10576/1736/7520/3181/9212/10728/5588/3184/10575/25913/6950/140609/4931/4216/23293/8550/4751/5594/3326/92345/7013/65057/25849/54984/6714	31
GO:0043467	BP	GO:0043467	regulation of generation of precursor metabolites and energy	80/6109	162/18866	4.85323e-06	6.14679e-05	4.5274e-05	9818/4927/8480/983/9611/23279/8473/90673/57122/863/79023/8021/538/3416/23165/129401/51763/55829/10580/3091/5208/55746/4928/10063/79902/6774/5571/6521/405/81929/10762/5465/2033/3643/9631/2475/5562/84275/5500/891/55706/51422/208/9972/6622/7175/23511/8086/5210/9759/351/51341/5663/664/5903/957/2932/53371/9883/348995/5290/9688/10131/201163/2931/51204/87178/100101267/23225/84273/5027/8604/8671/23178/52…	80
GO:2000142	BP	GO:2000142	regulation of DNA-templated transcription, initiation	30/6109	46/18866	4.94033e-06	6.24482e-05	4.5996e-05	9282/26036/1499/5469/23064/9968/90390/9969/6722/5705/2074/29079/2959/4286/55729/170506/54700/5706/9862/9774/27136/22976/10025/55832/7507/5701/1385/2067/5704/5702	30
GO:0009411	BP	GO:0009411	response to UV	71/6109	140/18866	4.95827e-06	6.2552e-05	4.60725e-05	847/675/1387/440275/3364/2332/8491/7486/7398/54617/8450/6872/55031/94241/56339/2074/51514/23411/9212/4734/5481/2956/1642/4193/2966/55364/1153/2033/56852/5562/10277/4436/57646/5295/545/836/201973/84083/4869/51426/4311/23028/993/1111/163859/51150/51455/170506/5599/54962/4216/22890/2068/84236/6794/7528/10714/468/7507/5424/57654/2072/55872/7320/2067/2071/1161/83932/5796/57805/7319	71
GO:0140013	BP	GO:0140013	meiotic nuclear division	86/6109	177/18866	5.00487e-06	6.30163e-05	4.64145e-05	151648/675/57697/7314/283847/27030/2175/25788/245711/898/81930/84930/5885/9897/26271/4361/701/7153/157777/23304/23063/79703/9134/164045/5139/10051/5719/472/2177/5573/83990/699/3297/23353/9319/10592/1060/4437/11144/5518/23397/55706/7272/10096/151246/4292/84057/4603/7155/84072/259266/56907/91646/6790/9232/5889/10097/10018/54456/192670/286151/728637/5890/83540/4438/5888/9700/2072/991/7917/122402/732…	86
GO:0031098	BP	GO:0031098	stress-activated protein kinase signaling cascade	134/6109	300/18866	5.05485e-06	6.35213e-05	4.67865e-05	10114/9611/355/9459/8945/4067/3301/27250/7314/8491/10044/8767/9043/4281/6386/10771/9821/6788/9344/3480/10298/7538/51347/5058/9448/2305/1540/11183/2074/6500/3551/11143/1432/2889/3276/10494/3156/5048/1739/4215/7316/8841/285613/57551/2081/11184/23239/6789/7189/83737/7187/6885/9867/23008/23118/28996/23043/57630/26191/5585/257397/4217/11342/11235/5062/8454/23291/9839/10269/64853/998/5345/351/5599/5770…	134
GO:0090503	BP	GO:0090503	RNA phosphodiester bond hydrolysis, exonucleolytic	29/6109	44/18866	5.18696e-06	6.50543e-05	4.79156e-05	5073/255967/22894/11340/90459/51013/57472/25996/23019/54464/4848/9924/4849/22803/29883/5393/90806/9337/5394/23357/246175/79033/51010/167227/112479/87178/129563/55218/115752	29
GO:0044818	BP	GO:0044818	mitotic G2/M transition checkpoint	23/6109	32/18866	5.37382e-06	6.72668e-05	4.95452e-05	983/3364/990/8883/672/9344/90381/51347/4683/4361/1112/11073/57551/472/25949/56658/60561/63967/5884/641/4998/51149/29980	23
GO:0030100	BP	GO:0030100	regulation of endocytosis	99/6109	210/18866	5.40643e-06	6.75436e-05	4.97491e-05	567/10211/84896/6453/9779/163/8301/2332/948/5336/636/5587/3190/55198/6386/55681/88455/55680/5533/8898/160/6311/284/55589/120892/196527/409/10059/7251/11314/80230/6093/11252/3643/57534/5868/23327/23607/26228/79772/9829/4289/4983/5291/6622/6455/27/867/22848/998/8527/29904/51479/10347/5770/3092/1950/9863/64854/3958/5532/8976/8650/5879/54806/1785/246/10188/81/6850/1175/7036/5878/84251/7249/26060/20/5…	99
GO:0031398	BP	GO:0031398	positive regulation of protein ubiquitination	63/6109	121/18866	5.51727e-06	6.87948e-05	5.06706e-05	23077/10892/57697/29979/8945/7314/8555/331/8767/1654/672/84930/79139/10075/55215/7337/54778/6500/284/9646/55743/8841/120892/409/329/9978/7332/7189/23142/1407/80762/54165/26191/5861/59343/8452/23028/8915/5728/11065/22976/55294/9111/54602/2931/6502/84259/8312/7321/991/7965/26272/3309/5601/64127/83932/2280/57561/55208/9112/51343/754/150684	63
GO:0008608	BP	GO:0008608	attachment of spindle microtubules to kinetochore	24/6109	34/18866	5.57342e-06	6.93605e-05	5.10873e-05	10403/5925/151648/29127/9184/1062/9212/1894/3192/10615/7756/11004/81929/1060/324/891/998/90417/57082/83540/4751/51115/8379/8678	24
GO:2000144	BP	GO:2000144	positive regulation of DNA-templated transcription, initiation	26/6109	38/18866	5.64853e-06	7.01595e-05	5.16758e-05	9282/1499/5469/23064/9968/90390/9969/6722/5705/2074/29079/2959/4286/170506/5706/9862/9774/22976/10025/55832/7507/5701/1385/2067/5704/5702	26
GO:0031572	BP	GO:0031572	G2 DNA damage checkpoint	25/6109	36/18866	5.65998e-06	7.01663e-05	5.16808e-05	983/29086/8555/672/9344/90381/51347/4683/4361/1112/11073/51514/57551/472/25949/56658/60561/63967/51720/1111/641/79184/51149/29980/51343	25
GO:0009314	BP	GO:0009314	response to radiation	189/6109	447/18866	5.73842e-06	7.10019e-05	5.22963e-05	10522/1196/5788/64421/847/675/9397/26224/1387/2776/4763/2547/440275/7439/3364/23514/29086/301/23259/2332/2235/5591/8491/25836/7486/672/7398/8243/10276/10988/54617/8450/8493/90381/6872/55031/3688/94241/11073/56339/5423/8554/7520/2074/1432/8533/51514/285331/23411/9212/3091/10135/4734/5481/2956/6240/3156/1894/1642/4836/3845/472/2177/4193/11011/2966/3297/55364/1153/2033/56852/11190/11200/2475/5562/21…	189
GO:0006979	BP	GO:0006979	response to oxidative stress	193/6109	458/18866	5.93172e-06	7.32527e-05	5.39541e-05	25828/1536/847/983/11168/2530/79899/29979/9124/10533/301/5742/2176/1499/27244/761/948/79109/7225/9833/23064/7486/5587/10276/4841/5151/2643/3717/3043/10645/23334/2395/25942/3040/2054/538/84883/7248/94241/7337/4353/4670/2936/5516/2074/375748/55829/318/23411/3091/10494/2110/2146/1894/7296/56616/6772/120892/4688/55139/9973/5034/27429/2177/4780/4193/4170/405/4720/4548/6421/29957/8455/25793/3297/55364/…	193
GO:0000018	BP	GO:0000018	regulation of DNA recombination	57/6109	107/18866	6.10403e-06	7.52363e-05	5.54151e-05	5788/9984/23514/196528/7486/64210/79915/151987/2521/54386/4361/7014/2074/7468/940/2956/7037/6830/55010/3838/2187/23347/9466/4436/4437/51111/3836/80762/200558/4292/56916/84083/7040/23028/1111/29072/55183/22976/641/9400/2068/10097/10721/51010/10635/30009/92797/5888/6778/56941/51149/7320/7158/8914/604/80311/6118	57
GO:0006497	BP	GO:0006497	protein lipidation	51/6109	93/18866	6.24438e-06	7.66724e-05	5.64729e-05	253832/5494/9397/51201/10533/84243/5277/5495/9091/340481/55062/64429/7357/9488/25782/4836/2752/23390/5289/51304/128869/9474/10026/2822/25921/5281/5279/23556/26100/8813/5283/55146/22930/2629/93210/83734/9487/55625/51227/9140/79683/51104/54872/51604/54965/80055/51125/158866/94005/11152/19	51
GO:0045132	BP	GO:0045132	meiotic chromosome segregation	51/6109	93/18866	6.24438e-06	7.66724e-05	5.64729e-05	151648/57697/283847/27030/898/5885/4361/701/7153/157777/23063/9134/164045/10051/472/2177/83990/699/23353/9319/10592/1060/11144/5518/23397/55706/7272/10096/151246/4292/7155/84072/9232/5889/10097/192670/728637/83540/4438/9700/2072/7917/7320/7013/256126/254528/256006/10734/57820/146956/10388	51
GO:0071375	BP	GO:0071375	cellular response to peptide hormone stimulus	145/6109	330/18866	6.30388e-06	7.72555e-05	5.69024e-05	94056/6430/526/5140/988/8473/4067/990/55023/23038/5591/80318/760/6653/55198/6198/528/5786/3717/5908/3480/5747/51606/2549/5058/5170/3416/7248/5781/252983/55667/51763/113/55829/51094/23545/23411/10580/9734/81565/4976/490/6772/6464/6774/6777/535/5573/9847/4780/4193/6776/5286/83990/6720/5577/6093/5588/3297/5771/8850/3643/5590/9663/5905/2887/6599/5562/27131/84275/201475/2729/23235/143686/324/523/57492…	145
GO:0019083	BP	GO:0019083	viral transcription	86/6109	178/18866	6.63048e-06	8.11036e-05	5.97367e-05	6130/9818/23076/4927/8480/6144/9045/23279/9830/57122/79023/6882/7538/8021/23165/129401/5431/6234/51763/1660/905/55746/6164/4928/79902/6143/51773/6125/6598/81929/10762/2033/5434/9631/55706/11043/9972/2959/7175/23511/5437/1105/8086/6128/9150/6218/6124/22938/7392/7023/5903/51193/53371/9883/348995/7311/6597/23435/5430/9688/6136/6667/64710/6192/81603/6135/7342/100101267/23225/6193/5978/2963/904/6134/2…	86
GO:0007050	BP	GO:0007050	cell cycle arrest	108/6109	234/18866	6.95431e-06	8.49033e-05	6.25354e-05	28227/8872/7027/322/5925/983/115426/5494/7057/440275/8555/55904/672/463/27085/4683/10498/57472/57521/94241/9585/4850/2305/1874/1982/123720/23019/5934/3276/5564/995/4848/3659/2081/472/7251/5571/4193/55437/4849/26959/51512/2033/8850/29883/11200/79366/153129/2475/5562/84275/4436/324/891/55571/51422/208/8556/580/51719/7029/7040/25904/835/9337/5311/9125/163859/1022/166793/133746/51379/1033/6790/7023/9…	108
GO:0043393	BP	GO:0043393	regulation of protein binding	99/6109	211/18866	6.97008e-06	8.49347e-05	6.25585e-05	567/10211/24144/65981/1663/7009/8767/6653/119/146057/6788/121665/79139/9693/6872/4140/10498/3416/1540/5516/284/51068/9212/9236/120892/2011/409/147138/3925/8751/3676/6708/23228/6093/3297/5465/2033/6789/4242/23394/28996/5515/10399/151636/59343/57669/23639/6996/118/23028/9759/488/23032/4931/2035/998/351/5599/6815/7074/5663/6790/53339/84062/5899/64400/2932/9270/1398/5566/489/6934/161882/5792/7049/818…	99
GO:0016358	BP	GO:0016358	dendrite development	113/6109	247/18866	7.16244e-06	8.71137e-05	6.41634e-05	9231/6453/4076/65981/3251/22849/473/8301/2332/7225/50807/9344/102/9693/10298/57118/10498/3688/10006/7337/56965/5597/4734/2146/5048/4976/120892/4891/10059/23613/10013/23327/6845/2475/55607/84079/6801/57492/26259/54413/23043/2182/4168/378/10507/26052/1523/5649/5062/22941/10152/1600/66008/998/170506/5728/351/29904/57580/26039/7074/5663/3066/55236/26115/4205/2534/84062/22906/8976/26037/8826/2932/5749…	113
GO:0035567	BP	GO:0035567	non-canonical Wnt signaling pathway	75/6109	151/18866	7.26117e-06	8.81479e-05	6.49251e-05	161/23112/27327/5688/163/1499/9968/1213/23198/5713/5718/5717/27161/23002/5711/160/57674/5705/5708/10213/1453/5719/64750/409/5710/57690/5707/4772/6885/4300/57560/81839/6259/2782/998/57154/5706/7074/51701/5693/10197/5685/1857/9863/5532/5879/9861/5709/9491/6934/128272/192670/440193/1175/192669/5701/26523/5331/54903/1951/5704/5530/5715/5684/51176/5700/1601/5702/5691/84133/5686/1454/5689/1173/387	75
GO:0032147	BP	GO:0032147	activation of protein kinase activity	145/6109	331/18866	7.66756e-06	9.2906e-05	6.84297e-05	5788/10464/79866/983/10892/80829/7057/22974/7314/8844/79109/8491/8767/245711/9043/727/6788/3717/9344/10298/51347/5058/1847/9448/10920/5170/57521/5781/55012/11183/2074/113/284/1432/2889/9928/1894/1739/4215/7316/120892/2011/6464/57551/2081/65125/5573/9776/11314/55437/5577/11184/6789/3643/5590/7189/253260/2475/5562/4214/6885/63967/23394/7048/23118/51422/55704/23043/5585/673/257397/5291/4217/51719/50…	145
GO:0044819	BP	GO:0044819	mitotic G1/S transition checkpoint	38/6109	64/18866	7.91038e-06	9.56681e-05	7.04641e-05	7027/983/5591/10498/57472/4850/1874/23019/5934/3276/995/4848/472/4193/26058/4849/51512/2033/29883/11200/891/55571/7029/25904/835/9337/9125/6790/55159/246175/1820/1869/4194/79733/28984/51065/6118/1017	38
GO:0043981	BP	GO:0043981	histone H4-K5 acetylation	14/6109	16/18866	8.07675e-06	9.71323e-05	7.15426e-05	284058/51230/8473/10445/54934/11143/79960/151050/3054/51147/55683/84148/64769/9767	14
GO:0043982	BP	GO:0043982	histone H4-K8 acetylation	14/6109	16/18866	8.07675e-06	9.71323e-05	7.15426e-05	284058/51230/8473/10445/54934/11143/79960/151050/3054/51147/55683/84148/64769/9767	14
GO:0046831	BP	GO:0046831	regulation of RNA export from nucleus	14/6109	16/18866	8.07675e-06	9.71323e-05	7.15426e-05	64062/57187/11052/1660/6830/55677/54439/9972/7175/54888/26993/29072/10657/55051	14
GO:1903747	BP	GO:1903747	regulation of establishment of protein localization to mitochondrion	42/6109	73/18866	8.17234e-06	9.80986e-05	7.22543e-05	7531/55823/7027/665/3301/7534/51100/10075/5533/8314/10456/4836/120892/9520/27429/9776/6720/7332/23368/5562/6721/55486/7159/7029/118424/5599/55294/7323/10425/841/89781/1869/2931/10055/1459/160140/55072/59286/57602/3998/7529/10971	42
GO:0071349	BP	GO:0071349	cellular response to interleukin-12	31/6109	49/18866	8.76957e-06	0.000104902	7.72654e-05	1265/9446/27250/3717/5908/6888/829/759/5306/3181/5034/4001/3716/6648/6950/5062/998/7297/5898/9987/6775/961/3936/4507/5478/6627/4478/3594/302/3313/3595	31
GO:0051099	BP	GO:0051099	positive regulation of binding	84/6109	174/18866	8.77173e-06	0.000104902	7.72654e-05	567/10211/55869/5925/79618/65981/1663/4686/1499/2332/25836/1488/8767/119/6788/3717/121665/79139/9693/6872/4140/3416/3148/3646/23063/5516/1981/1660/51068/51053/120892/3925/6708/23228/8932/3297/2033/6789/4242/7189/28996/5515/151636/2959/57669/7040/118/23028/23032/4931/2035/351/3191/7074/5663/5914/1950/5899/64400/2932/2068/1193/6934/81857/267/149628/6135/8664/3326/83666/65057/5329/5901/23383/65992/2…	84
GO:0042590	BP	GO:0042590	antigen processing and presentation of exogenous peptide antigen via MHC class I	45/6109	80/18866	8.90273e-06	0.000106271	7.82737e-05	3106/567/3133/1536/5688/8773/948/23198/5713/5718/5717/2923/5711/54842/5705/5708/10213/3551/5719/4688/5710/2207/5707/4012/5706/5693/10197/5685/9861/653361/1147/5709/9491/5701/3693/9554/5704/5715/5684/5700/5702/5691/5686/5689/9341	45
GO:0006378	BP	GO:0006378	mRNA polyadenylation	30/6109	47/18866	9.42922e-06	0.00011214	8.25962e-05	22849/1479/51585/11052/64895/79882/55149/53981/26986/10914/9646/11051/3297/81608/22828/79577/79869/55339/351/51692/64506/23144/123169/8189/87178/54623/2926/80336/904/6829	30
GO:0035722	BP	GO:0035722	interleukin-12-mediated signaling pathway	30/6109	47/18866	9.42922e-06	0.00011214	8.25962e-05	1265/9446/27250/3717/5908/6888/829/759/5306/3181/5034/4001/3716/6648/6950/5062/998/7297/5898/9987/6775/3936/4507/5478/6627/4478/3594/302/3313/3595	30
GO:0032786	BP	GO:0032786	positive regulation of DNA-templated transcription, elongation	20/6109	27/18866	1.07465e-05	0.00012757	9.3961e-05	9984/55837/11198/2074/11143/51755/905/23476/6830/10915/8621/6921/22828/79577/8563/123169/8178/904/8812/6829	20
GO:0031062	BP	GO:0031062	positive regulation of histone methylation	27/6109	41/18866	1.12467e-05	0.000133017	9.79736e-05	94104/8473/1499/55904/672/4297/54904/9646/23411/23476/80312/8726/1786/55183/22823/4089/3720/22938/22976/23168/4602/1789/54623/26147/5252/26053/4000	27
GO:0050434	BP	GO:0050434	positive regulation of viral transcription	27/6109	41/18866	1.12467e-05	0.000133017	9.79736e-05	23076/6882/5431/1660/51773/6598/2033/5434/2959/5437/1105/9150/22938/7023/51193/6597/5430/6667/64710/2963/904/25920/51176/5433/51497/5439/6829	27
GO:0043903	BP	GO:0043903	regulation of symbiotic process	106/6109	231/18866	1.15176e-05	0.000135971	0.000100149	10107/23076/440275/9830/2040/2332/1654/10450/6882/7538/7153/26986/5431/51763/1660/56829/940/5481/23265/1642/6772/3838/1655/5034/7251/51773/103/23633/6598/54737/2033/5434/55770/29883/6732/6780/55254/8724/11043/64848/5586/51652/2959/3482/5437/23367/1105/85363/7155/9150/9218/9217/104/22880/57506/22938/7023/6733/7879/51193/3609/5359/25978/6597/10018/23435/5430/23087/128637/6993/10475/5478/10318/6667/…	106
GO:0010921	BP	GO:0010921	regulation of phosphatase activity	84/6109	175/18866	1.15535e-05	0.000136145	0.000100277	5514/5788/28227/55125/23076/64062/53349/4642/9989/5520/259282/5527/5519/8036/84930/151987/3717/51231/7248/6418/5524/3551/163882/51400/55291/65125/11314/6093/66036/22853/2475/65979/4659/5518/9749/5341/2822/23141/1408/10507/57181/23307/1740/7184/9814/5529/116154/51657/55844/10199/22870/9863/57082/5504/3958/9475/2932/4208/5525/3064/5511/3476/4249/261726/8178/3326/5510/11123/5610/805/11261/5521/23523…	84
GO:0033866	BP	GO:0033866	nucleoside bisphosphate biosynthetic process	39/6109	67/18866	1.16762e-05	0.00013684	0.000100789	31/51660/51000/32/1737/8050/64834/9374/84532/5165/80025/2182/38/23305/2180/5163/60481/79646/1738/9200/2181/197322/9524/47/51144/23205/55902/55066/23417/5162/9061/53354/55229/84869/51703/1836/25874/9060/5538	39
GO:0034030	BP	GO:0034030	ribonucleoside bisphosphate biosynthetic process	39/6109	67/18866	1.16762e-05	0.00013684	0.000100789	31/51660/51000/32/1737/8050/64834/9374/84532/5165/80025/2182/38/23305/2180/5163/60481/79646/1738/9200/2181/197322/9524/47/51144/23205/55902/55066/23417/5162/9061/53354/55229/84869/51703/1836/25874/9060/5538	39
GO:0034033	BP	GO:0034033	purine nucleoside bisphosphate biosynthetic process	39/6109	67/18866	1.16762e-05	0.00013684	0.000100789	31/51660/51000/32/1737/8050/64834/9374/84532/5165/80025/2182/38/23305/2180/5163/60481/79646/1738/9200/2181/197322/9524/47/51144/23205/55902/55066/23417/5162/9061/53354/55229/84869/51703/1836/25874/9060/5538	39
GO:0001825	BP	GO:0001825	blastocyst formation	26/6109	39/18866	1.17202e-05	0.000136857	0.000100802	8320/27341/23081/6722/9646/4848/6830/4849/4242/80312/8452/9927/9113/2551/54663/57142/6498/6670/26469/5045/57820/86/100/285855/7784/51639	26
GO:0030866	BP	GO:0030866	cortical actin cytoskeleton organization	26/6109	39/18866	1.17202e-05	0.000136857	0.000100802	11215/54443/29127/91010/7094/9493/3551/1894/1739/752/6093/5341/10787/2035/9475/7430/5357/10015/114793/27183/23136/85369/29109/23433/3071/2037	26
GO:1905515	BP	GO:1905515	non-motile cilium assembly	34/6109	56/18866	1.20112e-05	0.00014	0.000103117	10464/8100/23116/10640/123016/5108/80173/1453/26005/55835/11190/51098/221322/57562/9662/27152/57560/152206/26160/79659/4134/84902/55212/1785/200894/23322/57096/25886/54903/27185/55764/4117/92344/585	34
GO:0046856	BP	GO:0046856	phosphatidylinositol dephosphorylation	22/6109	31/18866	1.20575e-05	0.000140003	0.000103119	54893/4952/22876/54545/3636/8898/51763/66036/8867/9107/8897/8776/3635/5728/8871/22908/3633/4534/3632/9110/9896/55613	22
GO:0060261	BP	GO:0060261	positive regulation of transcription initiation from RNA polymerase II promoter	22/6109	31/18866	1.20575e-05	0.000140003	0.000103119	9282/5469/9968/90390/9969/6722/5705/2074/29079/2959/170506/5706/9862/22976/10025/55832/7507/5701/1385/2067/5704/5702	22
GO:0070897	BP	GO:0070897	transcription preinitiation complex assembly	25/6109	37/18866	1.20767e-05	0.000140003	0.000103119	55814/6882/6872/5705/11176/6598/2959/55729/54700/5706/2972/6597/55832/5701/1810/6883/64425/1385/9014/55290/55011/5704/2958/7343/5702	25
GO:0031297	BP	GO:0031297	replication fork processing	24/6109	35/18866	1.22788e-05	0.000141834	0.000104468	9984/675/57697/1663/1763/259282/348654/7486/546/4361/54465/201973/84083/253714/55159/25939/641/55345/64710/5888/50485/55218/146956/4796	24
GO:0040001	BP	GO:0040001	establishment of mitotic spindle localization	24/6109	35/18866	1.22788e-05	0.000141834	0.000104468	54820/10403/55755/4926/3688/51203/5048/81565/3837/9181/29899/55968/4085/9183/23291/23332/23122/56647/54908/137886/6993/3064/79648/9700	24
GO:0070200	BP	GO:0070200	establishment of protein localization to telomere	15/6109	18/18866	1.23457e-05	0.000142097	0.000104661	10694/675/908/10576/1736/7203/472/10575/25913/545/6950/22948/7013/65057/10574	15
GO:1904872	BP	GO:1904872	regulation of telomerase RNA localization to Cajal body	15/6109	18/18866	1.23457e-05	0.000142097	0.000104661	5073/10694/908/10576/1736/7203/10575/6950/5394/55164/22948/167227/92345/8607/10574	15
GO:0031848	BP	GO:0031848	protection from non-homologous end joining at telomere	10/6109	10/18866	1.26107e-05	0.000144888	0.000106717	64421/24144/54386/7014/64858/7515/9937/2072/2067/65057	10
GO:0008286	BP	GO:0008286	insulin receptor signaling pathway	71/6109	143/18866	1.27773e-05	0.00014654	0.000107934	526/8473/55023/80318/6653/6198/528/5786/3480/51606/2549/5058/3416/7248/5781/252983/51763/51094/23545/23411/10580/81565/4976/6464/535/9847/5286/6720/5588/5771/3643/5590/2887/6599/5562/27131/23235/143686/324/523/5295/208/2822/6654/5770/1176/2241/4690/64397/2932/5290/529/114882/51382/2931/64710/7249/26060/8412/8503/5579/57727/8992/2308/9114/140710/23433/2771/5296/6714/2309	71
GO:0048278	BP	GO:0048278	vesicle docking	38/6109	65/18866	1.31161e-05	0.000150159	0.000110599	4905/55823/8675/55014/54536/6857/1488/203062/2054/10490/23256/10244/9482/201475/8417/152579/5341/60412/51134/10228/10652/8615/6814/23673/10890/5899/9545/51762/10497/26258/65082/6811/23233/11311/54843/6809/6812/9341	38
GO:0031050	BP	GO:0031050	dsRNA processing	33/6109	54/18866	1.3243e-05	0.000151074	0.000111273	9611/29066/9612/27161/56339/51490/51593/3181/1655/6774/7247/103/4087/7040/29102/10269/9698/23369/8737/4086/192670/5604/192669/26523/8575/150962/23405/23264/5530/5605/54487/113802/7257	33
GO:0070918	BP	GO:0070918	production of small RNA involved in gene silencing by RNA	33/6109	54/18866	1.3243e-05	0.000151074	0.000111273	9611/29066/9612/27161/56339/51490/51593/3181/1655/6774/7247/103/4087/7040/29102/10269/9698/23369/8737/4086/192670/5604/192669/26523/8575/150962/23405/23264/5530/5605/54487/113802/7257	33
GO:0009267	BP	GO:0009267	cellular response to starvation	79/6109	163/18866	1.33607e-05	0.000152147	0.000112063	27327/54468/53349/355/440275/10533/23274/27244/7486/79726/5587/96459/51100/3920/8493/23334/10985/8131/57521/55062/23411/3178/120892/2752/6513/5571/4780/55626/6720/5289/81929/9681/55364/5465/8428/8897/2475/5562/6721/27072/23235/143686/9474/51422/80315/659/4217/30849/9213/23032/3191/5599/26100/1312/26263/5899/22863/2629/58528/468/201163/54407/51765/10919/5594/3309/5610/2308/3992/3428/10325/9451/867…	79
GO:0000186	BP	GO:0000186	activation of MAPKK activity	32/6109	52/18866	1.45521e-05	0.00016542	0.00012184	8767/3717/9344/2074/2889/4215/120892/4214/6885/23043/673/4217/10818/5663/1950/4216/1326/8737/5894/57498/10746/8754/1398/4293/51776/9175/5594/5610/84451/1399/9020/197259	32
GO:0043574	BP	GO:0043574	peroxisomal transport	41/6109	72/18866	1.47322e-05	0.000167173	0.000123131	5830/847/7314/8239/3416/54469/3295/7316/8540/3155/8443/373156/26061/83752/11001/5194/55670/7322/5190/5191/23600/7323/7311/2053/6342/54677/10455/5264/7321/51762/5825/51/10005/5189/23417/8528/1384/225/54363/1962/8504	41
GO:0031929	BP	GO:0031929	TOR signaling	63/6109	124/18866	1.53469e-05	0.000173535	0.000127817	94056/54468/79899/23274/27244/79109/79726/96459/6198/23334/23049/8131/57521/7248/197131/23304/23411/3091/8841/472/81929/9681/253260/153129/2475/5562/143686/93627/55704/26268/23367/5649/23387/10269/7957/256471/5290/2629/55615/6794/58528/8550/4534/84433/201163/2931/7249/261726/27185/81610/9675/84861/64083/55011/64798/10325/117584/6194/55846/154743/6009/2768/7107	63
GO:0061982	BP	GO:0061982	meiosis I cell cycle process	63/6109	124/18866	1.53469e-05	0.000173535	0.000127817	151648/675/57697/7314/283847/27030/25788/898/5885/26271/4361/7153/157777/23304/79703/9134/164045/2956/5719/995/472/2177/83990/23353/9319/1060/4437/11144/55706/151246/4292/84057/4603/993/7155/84072/6790/9232/5889/10018/54456/192670/728637/5890/4438/5888/9700/2072/7917/122402/7320/2067/7013/256126/254528/4439/256006/10734/57820/146956/10388/8438/116138	63
GO:0061640	BP	GO:0061640	cytoskeleton-dependent cytokinesis	53/6109	100/18866	1.54537e-05	0.000174437	0.000128481	24137/54443/29127/51510/9897/10112/11258/9101/9585/9493/51203/116840/9212/4628/11113/1894/3925/10617/6093/288/26586/324/10096/51652/5921/56907/6651/9055/25978/9475/10097/6683/51429/29082/55165/6711/79884/9700/9525/10015/128866/27183/9798/129531/80258/27443/23503/3619/403/114327/27243/585/387	53
GO:0062012	BP	GO:0062012	regulation of small molecule metabolic process	190/6109	456/18866	1.59409e-05	0.000179621	0.000132299	1196/31/10464/9818/7114/4927/5688/158219/8480/9611/23279/8473/301/51451/23038/90673/57122/1213/672/10999/23198/5713/55198/863/5718/79023/10499/5717/9612/8021/5711/23165/129401/160/3607/10162/1374/5705/5708/51763/10213/55829/51094/23408/51582/23411/10580/3091/32/5208/55746/7874/4928/3156/5719/1642/3837/79902/5710/6774/5571/5707/4953/493/6521/405/6720/79602/5771/81929/51360/10762/5465/2033/4946/885…	190
GO:0046578	BP	GO:0046578	regulation of Ras protein signal transduction	91/6109	194/18866	1.62451e-05	0.000182729	0.000134589	10211/8878/4763/8473/4067/57706/143872/79109/613/8036/10276/5922/286205/3717/10260/5962/9448/11214/397/8729/10565/3688/9289/2305/5516/22898/2057/55667/2889/55914/9928/9181/6464/4650/3845/3925/9909/55379/10617/22821/23362/4983/5921/8452/83892/25959/27/867/9927/117178/57679/202243/9265/7409/10564/26269/5879/50650/5894/1785/1398/157285/5924/9649/6993/201163/56990/10395/9922/9267/1902/55103/10125/143…	91
GO:0032211	BP	GO:0032211	negative regulation of telomere maintenance via telomerase	16/6109	20/18866	1.64349e-05	0.00018422	0.000135687	55226/3183/7014/80169/54464/3178/3192/25913/5394/79991/167227/54552/7013/65057/54984/6714	16
GO:0070932	BP	GO:0070932	histone H3 deacetylation	16/6109	20/18866	1.64349e-05	0.00018422	0.000135687	55869/4287/23411/9734/8841/6421/79885/10013/2005/56916/9759/3066/10014/5187/8864/3065	16
GO:0051701	BP	GO:0051701	interaction with host	98/6109	212/18866	1.66909e-05	0.000186764	0.000137561	10107/3839/9984/3916/1508/4864/983/57187/440275/9830/6575/10533/1499/3678/6256/7405/11059/6510/2993/3416/3688/9706/999/5481/7037/23265/1642/4179/3837/3838/156/1500/5034/7251/2060/23633/55770/3643/83737/8724/3836/28996/9474/11043/51652/9972/3949/6950/80145/200576/3840/9213/867/85363/1378/9218/9217/8563/3841/7879/84321/51193/25978/950/841/10018/23087/6993/10475/5478/10318/4360/81603/11060/3693/9525…	98
GO:0043631	BP	GO:0043631	RNA polyadenylation	30/6109	48/18866	1.7364e-05	0.000193622	0.000142612	22849/1479/51585/11052/64895/79882/55149/53981/26986/10914/9646/11051/3297/81608/22828/79577/79869/55339/351/51692/64506/23144/123169/8189/87178/54623/2926/80336/904/6829	30
GO:1990928	BP	GO:1990928	response to amino acid starvation	30/6109	48/18866	1.7364e-05	0.000193622	0.000142612	54468/355/440275/27244/79726/5587/51100/23334/10985/8131/81929/9681/55364/2475/143686/83939/4217/23367/3191/5599/58528/468/201163/54407/5594/5610/10325/9451/55846/154743	30
GO:0098727	BP	GO:0098727	maintenance of cell number	79/6109	164/18866	1.76634e-05	0.00019662	0.00014482	8451/9282/23091/8320/84376/2176/1499/25836/9968/1656/8289/9126/8243/90390/79576/23081/84678/5108/56339/5431/51593/9646/6688/23019/2146/4848/55818/6774/2177/4849/6760/4087/56478/5434/80312/26354/5437/23160/79577/27086/55183/259266/22823/8202/4089/60485/657/57721/23168/1977/5894/5430/23569/2041/84750/4041/123169/3516/5087/6944/79648/9442/81603/129563/27097/54623/5978/6608/2308/80306/5433/1994/51123…	79
GO:0061418	BP	GO:0061418	regulation of transcription from RNA polymerase II promoter in response to hypoxia	43/6109	77/18866	1.78727e-05	0.000198606	0.000146283	571/5688/1387/7314/23198/5713/5718/5717/5711/8453/5705/5708/10213/3091/5719/7316/5710/4780/5707/405/2033/9978/6921/54583/5706/5693/10197/5685/9861/7311/5709/9491/5701/3516/5704/5715/5684/5700/5702/5691/5686/55662/5689	43
GO:1901989	BP	GO:1901989	positive regulation of cell cycle phase transition	57/6109	110/18866	1.81917e-05	0.000201745	0.000148595	8881/7027/8451/5925/983/301/990/55904/996/79915/1654/27085/51433/8450/26271/25942/29766/286053/5962/57521/9787/252983/1981/51514/23476/2146/8317/8697/995/51434/4193/7325/6868/26057/891/8452/29945/4869/79577/993/351/11065/5889/57504/8766/5890/80174/5087/8558/9700/81610/9525/54623/28984/65992/23276/8318	57
GO:0009266	BP	GO:0009266	response to temperature stimulus	106/6109	233/18866	1.82179e-05	0.000201745	0.000148595	7531/10808/9818/5611/4927/8480/11168/1387/23279/4763/7057/440275/4067/3301/65084/57122/3320/55198/79023/56925/80196/8021/4287/57521/94241/23165/129401/1967/23411/55746/10728/4928/490/79902/409/472/27429/3297/81929/26973/10762/9658/1153/2033/9631/2475/5562/2729/10049/55706/9972/545/27000/7175/23511/51501/8086/488/81570/22911/170506/7266/3066/5903/10569/2932/53371/9883/348995/841/2047/7442/9093/556…	106
GO:0042306	BP	GO:0042306	regulation of protein import into nucleus	35/6109	59/18866	1.8408e-05	0.000202456	0.000149119	9818/983/4763/10204/948/51366/3717/9221/284/1432/999/1894/8841/3843/2316/5295/7175/7040/5663/55612/57506/51715/53371/23435/55696/51684/84455/5594/3326/3059/6608/5901/11261/2737/5296	35
GO:0072413	BP	GO:0072413	signal transduction involved in mitotic cell cycle checkpoint	35/6109	59/18866	1.8408e-05	0.000202456	0.000149119	7027/983/5591/10498/57472/4850/1874/23019/5934/3276/995/4848/472/4193/4849/51512/2033/29883/11200/60561/891/55571/7029/25904/835/9337/9125/6790/246175/1820/1869/4194/79733/28984/1017	35
GO:1902402	BP	GO:1902402	signal transduction involved in mitotic DNA damage checkpoint	35/6109	59/18866	1.8408e-05	0.000202456	0.000149119	7027/983/5591/10498/57472/4850/1874/23019/5934/3276/995/4848/472/4193/4849/51512/2033/29883/11200/60561/891/55571/7029/25904/835/9337/9125/6790/246175/1820/1869/4194/79733/28984/1017	35
GO:1902403	BP	GO:1902403	signal transduction involved in mitotic DNA integrity checkpoint	35/6109	59/18866	1.8408e-05	0.000202456	0.000149119	7027/983/5591/10498/57472/4850/1874/23019/5934/3276/995/4848/472/4193/4849/51512/2033/29883/11200/60561/891/55571/7029/25904/835/9337/9125/6790/246175/1820/1869/4194/79733/28984/1017	35
GO:0006625	BP	GO:0006625	protein targeting to peroxisome	39/6109	68/18866	1.88556e-05	0.000206321	0.000151965	5830/847/7314/8239/3416/54469/3295/7316/8540/3155/8443/373156/26061/83752/11001/5194/55670/7322/5190/5191/23600/7323/7311/2053/6342/54677/10455/5264/7321/51762/51/10005/5189/23417/8528/1384/54363/1962/8504	39
GO:0072662	BP	GO:0072662	protein localization to peroxisome	39/6109	68/18866	1.88556e-05	0.000206321	0.000151965	5830/847/7314/8239/3416/54469/3295/7316/8540/3155/8443/373156/26061/83752/11001/5194/55670/7322/5190/5191/23600/7323/7311/2053/6342/54677/10455/5264/7321/51762/51/10005/5189/23417/8528/1384/54363/1962/8504	39
GO:0072663	BP	GO:0072663	establishment of protein localization to peroxisome	39/6109	68/18866	1.88556e-05	0.000206321	0.000151965	5830/847/7314/8239/3416/54469/3295/7316/8540/3155/8443/373156/26061/83752/11001/5194/55670/7322/5190/5191/23600/7323/7311/2053/6342/54677/10455/5264/7321/51762/51/10005/5189/23417/8528/1384/54363/1962/8504	39
GO:0007063	BP	GO:0007063	regulation of sister chromatid cohesion	17/6109	22/18866	1.99836e-05	0.000218293	0.000160783	8658/55869/5925/1663/1499/25836/84250/546/10664/5885/286053/23137/23063/55719/699/6421/9700	17
GO:0009124	BP	GO:0009124	nucleoside monophosphate biosynthetic process	28/6109	44/18866	2.03177e-05	0.000220702	0.000162557	2618/3251/790/272/318/5198/55312/1633/5634/8833/6470/158/132/1635/1716/5631/51727/64077/471/5471/271/7298/10606/7372/54963/100/139596/7371	28
GO:0010824	BP	GO:0010824	regulation of centrosome duplication	28/6109	44/18866	2.03177e-05	0.000220702	0.000162557	85459/55755/348654/51510/672/56890/4591/7514/79959/26973/55835/8850/152185/10733/51652/153241/4869/7840/6491/9738/25978/9475/91147/25886/9525/10015/128866/27243	28
GO:0019827	BP	GO:0019827	stem cell population maintenance	78/6109	162/18866	2.03189e-05	0.000220702	0.000162557	8451/9282/23091/8320/84376/2176/1499/25836/9968/1656/8289/9126/8243/90390/79576/23081/84678/5108/56339/5431/51593/9646/6688/23019/4848/55818/6774/2177/4849/6760/4087/56478/5434/80312/26354/5437/23160/79577/27086/55183/259266/22823/8202/4089/60485/657/57721/23168/1977/5894/5430/23569/2041/84750/4041/123169/3516/5087/6944/79648/9442/81603/129563/27097/54623/5978/6608/2308/80306/5433/1994/51123/2288…	78
GO:0002479	BP	GO:0002479	antigen processing and presentation of exogenous peptide antigen via MHC class I, TAP-dependent	42/6109	75/18866	2.03413e-05	0.000220702	0.000162557	3106/567/3133/1536/5688/8773/948/23198/5713/5718/5717/2923/5711/5705/5708/10213/3551/5719/4688/5710/5707/5706/5693/10197/5685/9861/653361/1147/5709/9491/5701/3693/9554/5704/5715/5684/5700/5702/5691/5686/5689/9341	42
GO:0072431	BP	GO:0072431	signal transduction involved in mitotic G1 DNA damage checkpoint	34/6109	57/18866	2.05293e-05	0.000221992	0.000163508	7027/983/5591/10498/57472/4850/1874/23019/5934/3276/995/4848/472/4193/4849/51512/2033/29883/11200/891/55571/7029/25904/835/9337/9125/6790/246175/1820/1869/4194/79733/28984/1017	34
GO:1902400	BP	GO:1902400	intracellular signal transduction involved in G1 DNA damage checkpoint	34/6109	57/18866	2.05293e-05	0.000221992	0.000163508	7027/983/5591/10498/57472/4850/1874/23019/5934/3276/995/4848/472/4193/4849/51512/2033/29883/11200/891/55571/7029/25904/835/9337/9125/6790/246175/1820/1869/4194/79733/28984/1017	34
GO:1903578	BP	GO:1903578	regulation of ATP metabolic process	63/6109	125/18866	2.12302e-05	0.000229186	0.000168807	9818/7114/4927/8480/983/9611/23279/8473/57122/863/79023/8021/538/23165/129401/3091/5208/55746/4928/79902/6774/10059/5571/6521/405/81929/10762/5465/2033/3643/9631/5562/84275/891/55706/51422/9972/6622/7175/23511/8086/5210/9759/351/51341/5663/5903/957/53371/9883/348995/9688/201163/100101267/23225/5027/8604/8671/5207/5230/5209/26137/387	63
GO:0019985	BP	GO:0019985	translesion synthesis	27/6109	42/18866	2.17772e-05	0.000234698	0.000172866	5427/7314/9100/51514/55666/7316/353497/5980/5985/5982/201973/51426/51455/11201/5981/22890/7311/10714/5424/6117/26073/9246/5984/83932/7706/5983/6118	27
GO:0090110	BP	GO:0090110	COPII-coated vesicle cargo loading	13/6109	15/18866	2.19533e-05	0.0002362	0.000173972	56681/10427/22872/5861/10802/375056/10483/9632/22937/128637/9871/3638/10484	13
GO:1902117	BP	GO:1902117	positive regulation of organelle assembly	41/6109	73/18866	2.31371e-05	0.000248521	0.000183048	255967/5305/85459/6386/50807/51100/4926/57472/202018/1778/23019/25782/4848/10615/9924/29899/55835/10733/9662/55704/57787/153241/9908/10146/9738/5899/22930/246175/3936/53407/3064/9525/10015/5601/4478/55329/2909/6714/90678/585/387	41
GO:0071902	BP	GO:0071902	positive regulation of protein serine/threonine kinase activity	148/6109	345/18866	2.3582e-05	0.000252878	0.000186257	5788/94056/983/7057/990/7314/9500/8844/8491/8767/1654/245711/9043/727/6788/3717/9344/9693/51347/5058/1847/11214/57521/5781/11183/2074/1432/2889/23411/905/2146/4215/7316/120892/6464/57551/3845/2081/493/23533/11184/6789/3643/7189/5562/6868/4214/6885/80310/54465/23118/891/5515/23043/5585/673/257397/5291/6622/4217/51719/2180/7040/11235/10926/5311/10818/9839/57679/200958/4331/5770/7074/5663/7335/15211…	148
GO:0032436	BP	GO:0032436	positive regulation of proteasomal ubiquitin-dependent protein catabolic process	47/6109	87/18866	2.40311e-05	0.000257265	0.000189488	29979/25820/863/25897/6872/8554/10444/1453/55743/6613/120892/4780/4193/9781/9978/54467/2729/26259/10399/1452/154214/5663/26263/6790/9604/55212/2932/10425/2629/90637/2931/79699/55070/991/79016/9709/51667/5601/127544/1191/65992/1601/255488/9817/51343/1454/3300	47
GO:0051567	BP	GO:0051567	histone H3-K9 methylation	25/6109	38/18866	2.44385e-05	0.000261033	0.000192263	83852/79723/79813/546/672/5926/23081/23411/55818/6598/1786/51742/23028/55870/55183/3720/4602/55209/11107/9869/10919/1789/55011/10782/4000	25
GO:1904375	BP	GO:1904375	regulation of protein localization to cell periphery	62/6109	123/18866	2.44642e-05	0.000261033	0.000192263	8878/8500/3799/51201/8301/5780/1213/102/245812/10490/4926/5170/3688/163882/10580/9482/1739/29899/493/5590/8417/5295/10399/5906/25921/7040/2035/5581/57120/3958/57628/8650/64114/2181/56850/22841/8766/246329/7430/5525/84455/6711/26060/55625/5583/5357/10434/20/27183/9528/54585/5584/6769/1601/23433/26119/84687/6809/2037/4035/11079/1173	62
GO:0022616	BP	GO:0022616	DNA strand elongation	19/6109	26/18866	2.48433e-05	0.000264638	0.000194919	1763/4173/5422/4176/4683/4361/157777/5426/25913/64858/9837/51659/3980/10714/3978/64710/5984/4172/5983	19
GO:0071383	BP	GO:0071383	cellular response to steroid hormone stimulus	95/6109	206/18866	2.50529e-05	0.000266431	0.000196239	6257/4864/6049/9611/301/2235/6256/5469/8289/672/51366/57658/3717/10424/9612/7538/5058/11214/10498/9101/7337/9325/57178/29966/23411/4734/23019/64754/4848/55818/3192/476/490/1655/409/8085/8284/861/10521/5465/9063/2033/6294/9667/7332/10013/7110/1407/4306/153222/2908/55325/1408/25959/27086/7181/9125/51341/7023/9113/9604/11057/8031/7035/1977/6597/10018/8837/2322/9575/51389/6502/8312/57678/865/1789/597…	95
GO:0000731	BP	GO:0000731	DNA synthesis involved in DNA repair	32/6109	53/18866	2.53488e-05	0.000268689	0.000197902	5427/7314/7486/5422/9100/51514/23411/55666/7316/5426/353497/5980/5985/5982/201973/51426/51455/11201/5981/22890/7311/10714/5424/6117/26073/9246/5984/83932/7706/5983/56897/6118	32
GO:0018023	BP	GO:0018023	peptidyl-lysine trimethylation	32/6109	53/18866	2.53488e-05	0.000268689	0.000197902	79723/8473/55904/546/4297/5926/23081/54904/9757/9646/54790/23411/23476/8085/200424/55677/6598/54093/84193/51111/51742/23067/29072/79609/23168/55209/55011/80335/63925/10782/4000/121952	32
GO:0071108	BP	GO:0071108	protein K48-linked deubiquitination	24/6109	36/18866	2.55164e-05	0.000270021	0.000198883	80013/29761/9958/8239/4287/9101/1540/7874/8314/51035/9736/54726/8975/23032/57695/54629/56957/51029/10868/373509/23252/55593/7128/161725	24
GO:0009156	BP	GO:0009156	ribonucleoside monophosphate biosynthetic process	23/6109	34/18866	2.6322e-05	0.000278088	0.000204825	2618/3251/790/272/318/5198/55312/5634/8833/158/132/5631/51727/64077/471/5471/271/10606/7372/54963/100/139596/7371	23
GO:0061157	BP	GO:0061157	mRNA destabilization	22/6109	32/18866	2.67616e-05	0.000282269	0.000207905	22849/10247/79068/7538/253943/56339/79066/26058/6093/3184/9698/170506/57721/9475/246175/23435/10236/149041/5976/8570/54915/51441	22
GO:0031058	BP	GO:0031058	positive regulation of histone modification	49/6109	92/18866	2.68984e-05	0.000282784	0.000208284	94104/6871/84656/8473/1499/2332/55904/25836/5587/672/4297/54904/29117/11143/9646/23411/23476/10270/120892/472/6720/6598/80312/891/221477/8726/9733/1786/26993/23028/55183/22823/4089/3720/22938/22976/1487/23168/4602/25865/9252/1789/54623/26147/55011/5252/26053/604/4000	49
GO:1905897	BP	GO:1905897	regulation of response to endoplasmic reticulum stress	49/6109	92/18866	2.68984e-05	0.000282784	0.000208284	51283/1388/337867/5611/51009/29761/10955/29979/55161/7009/4287/10162/55829/23411/4976/51035/120892/2081/4780/9097/5771/5295/10399/9695/8975/22926/5770/51465/27248/4690/10018/240/55741/111089941/4189/10987/51136/7917/3309/9709/10062/23376/7327/1191/65992/10956/9451/7873/8440	49
GO:1903828	BP	GO:1903828	negative regulation of cellular protein localization	59/6109	116/18866	2.70402e-05	0.000283812	0.000209041	337867/8500/51009/4763/23484/55737/3301/8301/9500/948/1213/146057/25942/88455/2039/51763/284/6672/120892/5905/23327/55968/166614/580/7040/55612/51465/27248/57120/51715/8650/64114/9475/2932/9270/25885/9258/137886/3638/201163/5525/51684/56957/26272/10434/51104/7013/9528/54585/160140/11261/7327/1601/10956/23433/3998/23245/150684/1173	59
GO:0000288	BP	GO:0000288	nuclear-transcribed mRNA catabolic process, deadenylation-dependent decay	43/6109	78/18866	2.74116e-05	0.000286877	0.000211298	5073/255967/23112/22894/27327/11340/219988/22849/51013/1656/54542/7538/27161/57472/4850/26986/23019/4848/57690/9924/55802/4849/29883/55571/4292/5393/9652/25904/9337/9125/170506/23644/80153/10767/246175/197135/51010/167227/149041/196513/5433/55095/115024	43
GO:0010821	BP	GO:0010821	regulation of mitochondrion organization	89/6109	191/18866	2.74214e-05	0.000286877	0.000211298	7531/80179/55823/8878/8398/10133/7027/80821/665/55737/23259/23274/65084/7534/96459/51100/10645/2395/84749/54832/10075/5533/64429/3091/8314/7037/10456/4976/4836/120892/409/9520/10059/27429/9776/6720/25793/2033/7332/10013/23368/5562/6721/2729/115209/55486/7159/7029/118424/9927/56947/57154/56907/5599/90550/55187/664/55294/2932/7323/10425/841/55288/10018/2629/2017/89781/1869/7416/201163/2931/3064/677…	89
GO:0006984	BP	GO:0006984	ER-nucleus signaling pathway	31/6109	51/18866	2.80488e-05	0.000292964	0.000215782	1388/55161/57003/10162/55829/4780/6720/5771/51360/6721/83939/7184/488/22926/5770/10613/4690/55294/2932/22937/10018/83734/468/3638/11160/267/3309/9709/54499/9451/8440	31
GO:0032465	BP	GO:0032465	regulation of cytokinesis	48/6109	90/18866	3.08913e-05	0.000321017	0.000236445	80179/675/990/8555/29127/7405/51100/10112/57448/9585/79848/9493/9212/9928/11113/1894/25909/5289/10733/5586/8556/8452/30849/8502/29072/998/63971/9738/5581/6790/9055/55660/6683/6840/8766/201163/9727/79733/79884/27183/9371/805/23503/3619/84440/8678/585/387	48
GO:0035196	BP	GO:0035196	production of miRNAs involved in gene silencing by miRNA	30/6109	49/18866	3.09342e-05	0.000321017	0.000236445	9611/29066/9612/27161/56339/51490/51593/3181/1655/6774/103/4087/7040/29102/10269/9698/23369/8737/4086/192670/5604/192669/26523/8575/150962/23405/23264/5530/5605/54487	30
GO:0061647	BP	GO:0061647	histone H3-K9 modification	30/6109	49/18866	3.09342e-05	0.000321017	0.000236445	83852/79723/26036/79813/546/672/4297/5926/23081/23411/55818/6598/8850/1786/51742/23028/1111/55870/55183/4089/3720/4602/55209/11107/9869/10919/1789/55011/10782/4000	30
GO:2000059	BP	GO:2000059	negative regulation of ubiquitin-dependent protein catabolic process	30/6109	49/18866	3.09342e-05	0.000321017	0.000236445	8473/23274/6386/6872/51322/29843/7874/51035/11011/84074/6125/56658/9097/6599/28996/819/51377/6815/5663/1457/4534/51684/79031/6135/7917/55872/3326/1459/57805/65992	30
GO:0007031	BP	GO:0007031	peroxisome organization	45/6109	83/18866	3.15567e-05	0.000326424	0.000240427	5830/847/7314/65084/8239/3416/54469/3295/7316/10059/8540/3155/8443/373156/26061/56947/83752/11001/57506/5194/55670/7322/5190/5191/23600/7323/7311/2053/6342/54677/10455/5264/7321/51762/5825/51/10005/5189/23417/8528/1384/225/54363/1962/8504	45
GO:0048041	BP	GO:0048041	focal adhesion assembly	45/6109	83/18866	3.15567e-05	0.000326424	0.000240427	8874/5795/7057/9748/342184/613/7414/9344/5747/9448/5170/7248/2039/123720/10580/54828/23499/6093/395/51057/57669/10420/23332/23122/5728/8861/5879/8826/9475/79834/9270/2017/2185/8394/23603/10395/90102/3987/5796/6714/3673/4035/87/6548/387	45
GO:2000001	BP	GO:2000001	regulation of DNA damage checkpoint	14/6109	17/18866	3.20107e-05	0.000330588	0.000243494	5514/9984/8451/79621/79968/11200/60561/54465/1407/8563/55159/26272/57805/6118	14
GO:1901653	BP	GO:1901653	cellular response to peptide	167/6109	398/18866	3.22901e-05	0.00033294	0.000245226	4363/94056/58533/6430/526/5140/1663/988/8473/4067/990/55023/23038/5591/948/80318/51510/760/8767/6653/55198/6198/528/5786/3717/5908/3480/5747/51606/2549/5058/5170/3416/7248/5781/252983/55667/51763/113/55829/51094/23545/23411/10580/9734/10135/81565/4976/490/6772/9181/6464/6774/6777/535/5573/9847/4780/4193/6776/5286/83990/6720/3676/5577/6093/5588/3297/5771/8850/3643/5590/9663/5905/2887/6599/5562/271…	167
GO:1903749	BP	GO:1903749	positive regulation of establishment of protein localization to mitochondrion	34/6109	58/18866	3.42257e-05	0.000352333	0.00025951	7531/55823/7027/7534/51100/10075/5533/8314/4836/9520/27429/9776/7332/23368/5562/6721/7159/7029/118424/5599/55294/7323/10425/841/89781/1869/2931/10055/1459/55072/59286/57602/7529/10971	34
GO:0070202	BP	GO:0070202	regulation of establishment of protein localization to chromosome	11/6109	12/18866	3.44362e-05	0.000353369	0.000260273	10694/908/23514/10576/1736/7203/10575/6950/22948/7013/10574	11
GO:1904816	BP	GO:1904816	positive regulation of protein localization to chromosome, telomeric region	11/6109	12/18866	3.44362e-05	0.000353369	0.000260273	10694/908/10576/1736/7203/26354/10575/6950/22948/54552/10574	11
GO:0070585	BP	GO:0070585	protein localization to mitochondrion	70/6109	144/18866	3.56843e-05	0.000364863	0.000268739	7531/55823/7027/665/196294/3301/7534/3320/51100/26520/10075/5533/100652748/130916/9804/8314/10456/4836/120892/9520/10059/27429/9776/6720/25793/23788/7332/23368/5562/6721/9868/10531/3098/55486/7159/7029/118424/9927/56947/29928/5599/3308/55294/100287932/8546/9512/7323/10425/841/10018/89781/1869/2931/4285/3329/25813/10055/1459/29090/160140/285521/10245/55072/83943/59286/57602/3998/55750/7529/10971	70
GO:0051403	BP	GO:0051403	stress-activated MAPK cascade	125/6109	286/18866	3.56974e-05	0.000364863	0.000268739	10114/9611/355/9459/8945/3301/27250/7314/8491/10044/8767/9043/4281/6386/10771/9821/6788/9344/3480/7538/51347/5058/9448/2305/1540/11183/2074/6500/3551/1432/2889/3276/10494/3156/5048/1739/4215/7316/8841/285613/57551/2081/11184/23239/7189/83737/7187/6885/9867/23008/23118/28996/23043/57630/26191/5585/257397/4217/11235/8454/23291/9839/64853/998/5345/351/5599/5770/7074/7335/4077/4216/84062/1857/1326/54…	125
GO:0032481	BP	GO:0032481	positive regulation of type I interferon production	41/6109	74/18866	3.57264e-05	0.000364863	0.000268739	10211/10621/11128/56919/1387/2547/1499/5591/5336/8767/1654/10623/4361/23586/5781/3148/3661/7520/1660/3659/29110/6772/8780/2033/5434/26191/5437/29072/170506/57506/1147/6850/55703/4790/6778/3329/10622/9208/3428/84265/26137	41
GO:0044262	BP	GO:0044262	cellular carbohydrate metabolic process	128/6109	294/18866	3.60263e-05	0.000367342	0.000270565	1196/9611/4952/8473/5257/51451/90673/3572/2585/79158/863/9821/10499/55276/10020/8898/3607/51763/55829/51094/23411/10580/32/283209/5208/7874/1642/6774/6513/6521/8972/5771/8867/5465/2033/9334/55790/8850/3643/2720/2475/2990/5500/3612/57223/5165/5341/1407/51422/208/2683/2822/57486/673/6622/3098/7167/55454/23262/51744/5163/3953/5210/55277/9759/10269/2132/11266/3705/5728/5581/6095/5903/3340/5504/8871/2…	128
GO:0070482	BP	GO:0070482	response to oxygen levels	166/6109	396/18866	3.62239e-05	0.000368773	0.000271619	571/25828/1536/79723/5688/847/355/1387/4763/7057/29979/665/9124/378938/10533/7314/7009/7225/6547/23198/5713/212/863/5718/5717/3709/5058/538/5711/23256/6722/8453/7248/5423/5705/5708/10213/23545/23411/3091/10135/5719/4976/7316/5710/9520/4891/10059/317/472/5034/6513/4780/4193/329/8751/5707/83990/405/50809/3297/5465/2033/9978/4524/2475/5562/6868/51167/5165/7048/891/2113/28996/523/7515/6921/80315/952/…	166
GO:0034198	BP	GO:0034198	cellular response to amino acid starvation	28/6109	45/18866	3.71874e-05	0.000376794	0.000277526	54468/355/440275/27244/79726/5587/51100/23334/10985/8131/81929/9681/55364/2475/143686/4217/3191/5599/58528/468/201163/54407/5594/5610/10325/9451/55846/154743	28
GO:0051293	BP	GO:0051293	establishment of spindle localization	28/6109	45/18866	3.71874e-05	0.000376794	0.000277526	54820/10403/4627/55755/4926/3688/1778/51203/5048/81565/3837/9181/29899/55968/4085/9183/23291/23332/4134/23122/56907/56647/54908/137886/6993/3064/79648/9700	28
GO:1903214	BP	GO:1903214	regulation of protein targeting to mitochondrion	28/6109	45/18866	3.71874e-05	0.000376794	0.000277526	55823/665/51100/10075/8314/10456/120892/9520/27429/9776/6720/7332/5562/6721/55486/118424/55294/7323/10425/89781/2931/10055/1459/160140/55072/59286/57602/3998	28
GO:0006977	BP	GO:0006977	DNA damage response, signal transduction by p53 class mediator resulting in cell cycle arrest	33/6109	56/18866	3.83814e-05	0.00038828	0.000285987	7027/983/10498/57472/4850/1874/23019/5934/3276/995/4848/472/4193/4849/51512/2033/29883/11200/891/55571/7029/25904/835/9337/9125/6790/246175/1820/1869/4194/79733/28984/1017	33
GO:0046782	BP	GO:0046782	regulation of viral transcription	37/6109	65/18866	3.8452e-05	0.000388383	0.000286062	23076/9830/6882/7538/5431/51763/1660/51773/6598/2033/5434/11043/2959/5437/1105/9150/22938/7023/51193/6597/23435/5430/6667/64710/81603/7342/5978/2963/904/25920/51176/5433/51497/5439/5702/6829/3065	37
GO:0043244	BP	GO:0043244	regulation of protein-containing complex disassembly	61/6109	122/18866	3.87067e-05	0.000390343	0.000287506	1984/4943/2935/7111/22974/23274/444/157922/23064/7405/120/4281/119/146057/3480/29766/2107/55239/5962/829/2039/6710/2733/29767/10241/9181/57551/11213/6708/57466/9617/3643/10013/26586/9948/55254/324/5341/22828/118/10269/23332/23122/130271/55604/664/253725/830/6314/6683/2629/6840/51474/832/6711/6709/29765/5756/5976/23075/23271	61
GO:0032535	BP	GO:0032535	regulation of cellular component size	161/6109	383/18866	3.954e-05	0.000398122	0.000293236	3792/7114/8482/6049/7111/342184/23038/8301/9873/310/120/2764/119/9821/9897/7408/25942/29766/1182/5058/538/5962/829/6722/57521/10565/7248/85464/1874/9706/2039/6710/123720/29767/5048/1739/10456/81565/196527/50809/6708/23499/10723/2803/5868/9948/253260/2475/55607/51466/1207/10788/23394/57704/51334/5341/10451/8936/93663/10096/54434/3475/5921/26999/27236/150465/659/10787/56262/10507/6259/84561/118/230…	161
GO:1905477	BP	GO:1905477	positive regulation of protein localization to membrane	63/6109	127/18866	3.96828e-05	0.000398936	0.000293835	7531/8878/7027/3799/163/51201/2040/5780/7534/245812/5058/3684/5170/5533/3688/163882/10580/1739/4836/9847/493/288/23368/5295/208/10399/54434/25921/7159/7029/56947/5599/3689/5581/2534/3958/57628/841/9270/2181/22841/1869/8766/246329/7430/2064/84455/6711/5583/5357/9747/5584/11261/6769/57214/4641/23255/84687/7529/6809/4035/11079/10971	63
GO:0030521	BP	GO:0030521	androgen receptor signaling pathway	27/6109	43/18866	4.04885e-05	0.000406401	0.000299334	6049/9611/8289/9612/7337/57178/23411/55818/1655/409/8284/10521/9063/2033/9667/10013/7110/27086/51341/9604/6597/51389/1601/1616/3275/3065/387	27
GO:0032239	BP	GO:0032239	regulation of nucleobase-containing compound transport	15/6109	19/18866	4.0962e-05	0.000407972	0.000300491	64062/57187/11052/1660/6830/55677/54439/9972/7175/54888/26993/29072/10657/8737/55051	15
GO:0090670	BP	GO:0090670	RNA localization to Cajal body	15/6109	19/18866	4.0962e-05	0.000407972	0.000300491	5073/10694/908/10576/1736/7203/10575/6950/5394/55164/22948/167227/92345/8607/10574	15
GO:0090671	BP	GO:0090671	telomerase RNA localization to Cajal body	15/6109	19/18866	4.0962e-05	0.000407972	0.000300491	5073/10694/908/10576/1736/7203/10575/6950/5394/55164/22948/167227/92345/8607/10574	15
GO:0090672	BP	GO:0090672	telomerase RNA localization	15/6109	19/18866	4.0962e-05	0.000407972	0.000300491	5073/10694/908/10576/1736/7203/10575/6950/5394/55164/22948/167227/92345/8607/10574	15
GO:0090685	BP	GO:0090685	RNA localization to nucleus	15/6109	19/18866	4.0962e-05	0.000407972	0.000300491	5073/10694/908/10576/1736/7203/10575/6950/5394/55164/22948/167227/92345/8607/10574	15
GO:0042158	BP	GO:0042158	lipoprotein biosynthetic process	51/6109	98/18866	4.23529e-05	0.000421172	0.000310213	253832/5494/9397/51201/10533/84243/5277/5495/9091/340481/55062/64429/7357/9488/25782/4836/2752/23390/5289/51304/128869/9474/10026/2822/25921/5281/5279/23556/26100/8813/5283/55146/22930/2629/93210/83734/9487/55625/51227/9140/79683/51104/54872/51604/54965/80055/51125/158866/94005/11152/19	51
GO:0046825	BP	GO:0046825	regulation of protein export from nucleus	26/6109	41/18866	4.38354e-05	0.000434571	0.000320082	7531/64328/5494/57187/10541/51496/5781/6672/6830/4193/7514/55677/51512/5905/580/57510/7175/54888/26993/29072/2932/5566/6934/55696/8536/127933	26
GO:0070317	BP	GO:0070317	negative regulation of G0 to G1 transition	26/6109	41/18866	4.38354e-05	0.000434571	0.000320082	7027/23512/79813/672/84108/80314/23269/10138/2146/8317/5928/317/5932/8726/6045/7029/23468/1111/80012/1869/5931/5888/1911/1876/10919/11335	26
GO:0043624	BP	GO:0043624	cellular protein complex disassembly	101/6109	224/18866	4.41115e-05	0.000436636	0.000321603	4905/1984/2935/7111/2580/63908/9793/22974/444/157922/120/84340/81930/4281/119/146057/64965/29766/2107/55239/5962/829/2039/6710/2733/347240/51642/3796/29767/146909/9181/51081/57551/3925/11004/9645/6708/54148/8867/9617/10013/26586/57553/9948/324/8775/9829/5341/29093/6059/6455/57129/64969/55037/51318/7818/118/23332/23122/51253/130271/64968/55604/65008/253725/51069/830/6314/6683/84311/6840/51474/832/…	101
GO:0090501	BP	GO:0090501	RNA phosphodiester bond hydrolysis	78/6109	165/18866	4.5376e-05	0.000448463	0.000330314	5073/255967/22894/79621/11340/10171/9790/90459/1479/4686/51585/51013/11052/10940/10247/51110/27340/27161/10556/57472/25996/53981/23019/11051/54464/4848/55720/9924/7247/2081/4849/22803/29883/143689/85463/81608/5393/90806/9337/29102/79869/5394/9156/80153/51692/27044/23357/25939/9941/8602/23293/246175/79707/29777/79033/51010/51077/192669/167227/5511/91607/112479/342618/26523/87178/129563/23405/51163…	78
GO:0097193	BP	GO:0097193	intrinsic apoptotic signaling pathway	126/6109	290/18866	4.61897e-05	0.000455805	0.000335722	8451/675/8531/7417/10955/29979/6477/3301/7314/5591/138151/7009/9833/79915/1654/672/3190/4841/3717/204851/55031/4683/8453/1540/5423/259230/2074/55829/23411/3091/960/10494/2956/56616/4976/1655/9181/120892/2081/10059/317/472/5034/27429/4780/4193/4170/6421/5771/2033/8428/11200/23368/4436/8065/3093/57646/28996/5295/10399/6648/4217/4292/55486/8452/836/7159/835/11235/8454/5163/23028/837/3708/54700/5770/…	126
GO:1901068	BP	GO:1901068	guanosine-containing compound metabolic process	25/6109	39/18866	4.71498e-05	0.000464566	0.000342175	3251/79631/9414/4354/272/1739/4976/120892/2773/8833/29922/55669/1740/9567/136332/51715/1716/84433/2987/8573/5901/260425/23433/4830/387	25
GO:0048284	BP	GO:0048284	organelle fusion	68/6109	140/18866	4.73147e-05	0.000464767	0.000342323	55823/983/3799/8675/55014/8773/301/6857/7405/8411/203062/84286/84749/2054/10490/143187/10075/23339/64429/9482/80208/7037/4976/10059/9847/2773/6845/27072/10939/84079/8417/115209/10451/208/51652/6622/10228/55669/23355/8615/9927/23673/56947/51479/664/7879/25978/9527/8291/9570/54927/116841/51762/374986/9392/6811/9554/30968/27183/81554/80183/2027/6687/662/302/6809/6812/9341	68
GO:0072655	BP	GO:0072655	establishment of protein localization to mitochondrion	68/6109	140/18866	4.73147e-05	0.000464767	0.000342323	7531/55823/7027/665/196294/3301/7534/3320/51100/26520/10075/5533/100652748/130916/9804/8314/10456/4836/120892/9520/27429/9776/6720/25793/7332/23368/5562/6721/9868/10531/3098/55486/7159/7029/118424/9927/56947/29928/5599/3308/55294/100287932/8546/9512/7323/10425/841/10018/89781/1869/2931/4285/3329/25813/10055/1459/29090/160140/285521/10245/55072/83943/59286/57602/3998/55750/7529/10971	68
GO:0042276	BP	GO:0042276	error-prone translesion synthesis	16/6109	21/18866	4.8159e-05	0.00047234	0.000347901	5427/7314/7316/5980/5985/5982/201973/51426/51455/11201/5981/7311/6117/5984/5983/6118	16
GO:0033120	BP	GO:0033120	positive regulation of RNA splicing	24/6109	37/18866	5.03283e-05	0.000492116	0.000362467	6430/4686/23064/11338/26528/4928/2081/10262/1153/29896/22927/5295/4691/27316/92906/22938/6434/5430/1859/55696/54407/9967/5935/6625	24
GO:0060260	BP	GO:0060260	regulation of transcription initiation from RNA polymerase II promoter	24/6109	37/18866	5.03283e-05	0.000492116	0.000362467	9282/26036/5469/9968/90390/9969/6722/5705/2074/29079/2959/55729/170506/5706/9862/22976/10025/55832/7507/5701/1385/2067/5704/5702	24
GO:0009451	BP	GO:0009451	RNA modification	79/6109	168/18866	5.11065e-05	0.000498967	0.000367513	5073/1787/55250/221078/23091/56931/57570/55226/55140/54802/96764/55253/79068/158234/1736/56339/56986/64216/130916/79066/23210/221120/6741/103/54482/51654/79979/54901/54517/93587/91801/54888/23070/81627/441250/25821/27292/51574/63892/104/54890/54502/57721/54920/63899/131965/25917/79828/2091/8731/26610/285605/54974/6894/80745/142940/55006/79691/83448/64172/64863/10785/60489/150962/92345/129450/2908…	79
GO:2000736	BP	GO:2000736	regulation of stem cell differentiation	59/6109	118/18866	5.14362e-05	0.000501425	0.000369324	5688/10443/5591/23198/5713/4297/4005/5718/5717/23081/5711/56339/5705/5708/10213/51755/54940/11051/5719/55818/3192/5710/6774/4780/5707/55553/861/83737/54517/8621/54888/170506/5706/5693/10197/5685/6938/8861/4602/9861/5709/9491/10512/5701/6929/865/5978/5610/5704/25920/5715/5684/5700/5702/5691/5686/3313/5689/51441	59
GO:0016239	BP	GO:0016239	positive regulation of macroautophagy	38/6109	68/18866	5.29727e-05	0.000513955	0.000378552	10133/5305/665/23274/27244/7405/8767/10558/51100/9517/54832/10075/7248/5049/51322/23411/3091/25782/10241/29110/2773/10013/201475/6885/143686/23367/9927/57154/55187/664/7957/5899/22930/3064/7249/10392/6829/90678	38
GO:0070536	BP	GO:0070536	protein K63-linked deubiquitination	23/6109	35/18866	5.32381e-05	0.000513955	0.000378552	10600/29761/29086/4287/9101/1540/10213/7874/10617/51720/54726/8975/23032/57559/54764/79184/56957/51029/10868/373509/55593/7128/161725	23
GO:0000715	BP	GO:0000715	nucleotide-excision repair, DNA damage recognition	17/6109	23/18866	5.33877e-05	0.000513955	0.000378552	8451/5887/9318/7314/8450/10920/8533/1642/7316/9978/51138/7311/64708/7507/10980/10987/50813	17
GO:0006297	BP	GO:0006297	nucleotide-excision repair, DNA gap filling	17/6109	23/18866	5.33877e-05	0.000513955	0.000378552	7314/7316/5426/5985/7515/5982/51426/5981/7311/3980/10714/3978/5424/6117/5984/5983/6118	17
GO:0006359	BP	GO:0006359	regulation of transcription by RNA polymerase III	17/6109	23/18866	5.33877e-05	0.000513955	0.000378552	10621/7702/672/57680/10623/57521/79664/2475/170506/2972/84232/8178/55290/10622/23379/10178/84524	17
GO:0007097	BP	GO:0007097	nuclear migration	17/6109	23/18866	5.33877e-05	0.000513955	0.000378552	25777/84376/23224/5747/5108/1778/4628/5048/25893/23353/85440/153241/23291/998/6585/9368/29109	17
GO:0016578	BP	GO:0016578	histone deubiquitination	17/6109	23/18866	5.33877e-05	0.000513955	0.000378552	10600/9958/9960/8295/7874/8314/114803/51720/9733/25862/23326/6314/8464/79184/27005/171023/57602	17
GO:0046599	BP	GO:0046599	regulation of centriole replication	17/6109	23/18866	5.33877e-05	0.000513955	0.000378552	85459/55755/672/56890/4591/79959/55835/8850/152185/10733/153241/4869/7840/6491/9738/9525/27243	17
GO:0045646	BP	GO:0045646	regulation of erythrocyte differentiation	30/6109	50/18866	5.34405e-05	0.000513955	0.000378552	567/4067/5591/5469/7538/3148/11143/1432/29843/3091/6688/3276/6772/6774/6777/405/25893/54892/2113/92/3635/8861/23774/161882/60682/3071/3313/91/116151/2309	30
GO:0042177	BP	GO:0042177	negative regulation of protein catabolic process	65/6109	133/18866	5.42189e-05	0.000520663	0.000383493	337867/51009/57589/23077/29761/8473/55737/23274/9827/6386/6872/23450/51322/29843/51582/7874/3156/54971/51035/11213/11011/84074/6125/56658/9097/6093/6599/2316/8724/28996/4085/4983/9860/1595/6622/819/5270/51377/6815/5663/51465/1457/27248/2534/8291/9491/4534/4194/51684/79031/6135/7917/55872/3326/1459/210/6625/5045/7327/57805/65992/10956/7077/302/5476	65
GO:0050685	BP	GO:0050685	positive regulation of mRNA processing	22/6109	33/18866	5.57125e-05	0.000534209	0.000393471	22849/4686/26528/4928/11051/10262/3297/1153/29896/891/79577/4691/170506/27316/22938/6434/64506/123169/9967/54623/5935/6625	22
GO:1901992	BP	GO:1901992	positive regulation of mitotic cell cycle phase transition	49/6109	94/18866	5.61538e-05	0.000537639	0.000395997	8881/7027/8451/5925/983/301/990/55904/996/1654/27085/51433/8450/26271/25942/29766/286053/5962/57521/9787/1981/51514/23476/8317/8697/995/51434/4193/7325/6868/26057/891/8452/29945/993/351/11065/5889/57504/8766/5890/80174/5087/8558/9700/9525/28984/23276/8318	49
GO:0006356	BP	GO:0006356	regulation of transcription by RNA polymerase I	21/6109	31/18866	5.7549e-05	0.000550179	0.000405233	23133/56919/1663/84135/6598/2475/2316/23160/10269/4691/6597/468/2064/84232/25926/55011/84128/55127/7343/9451/64768	21
GO:0006779	BP	GO:0006779	porphyrin-containing compound biosynthetic process	19/6109	27/18866	5.83232e-05	0.000553468	0.000407656	2235/1371/7390/212/1355/2395/10058/3145/4891/5498/7389/6708/3658/1352/8803/51629/211/210/54977	19
GO:0032201	BP	GO:0032201	telomere maintenance via semi-conservative replication	19/6109	27/18866	5.83232e-05	0.000553468	0.000407656	5427/1763/23649/5422/7014/5557/5426/5558/5985/5982/5981/10714/5424/6117/5984/7013/5976/5983/6118	19
GO:0033014	BP	GO:0033014	tetrapyrrole biosynthetic process	19/6109	27/18866	5.83232e-05	0.000553468	0.000407656	2235/1371/7390/212/1355/2395/10058/3145/4891/5498/7389/6708/3658/1352/8803/51629/211/210/54977	19
GO:0070199	BP	GO:0070199	establishment of protein localization to chromosome	19/6109	27/18866	5.83232e-05	0.000553468	0.000407656	10694/675/908/23514/25836/10576/1736/7203/472/10575/25913/545/6950/22948/7013/55011/65057/222229/10574	19
GO:1904357	BP	GO:1904357	negative regulation of telomere maintenance via telomere lengthening	19/6109	27/18866	5.83232e-05	0.000553468	0.000407656	8658/55226/80351/3183/7014/80169/54464/3178/3192/25913/5394/79991/167227/54552/2072/7013/65057/54984/6714	19
GO:0050690	BP	GO:0050690	regulation of defense response to virus by virus	20/6109	29/18866	5.85089e-05	0.000554413	0.000408351	161/567/163/162/51606/55690/160/940/164/1794/9844/5062/3055/2534/5879/1175/3932/5610/130340/1173	20
GO:0034599	BP	GO:0034599	cellular response to oxidative stress	133/6109	310/18866	5.90918e-05	0.000555455	0.000409119	1536/847/983/2530/79899/29979/10533/301/2176/1499/948/79109/7225/9833/23064/5587/10276/4841/5151/2643/3717/10645/23334/2395/25942/2054/538/84883/7248/94241/4353/2936/375748/55829/318/23411/3091/10494/2146/1894/7296/56616/120892/4688/55139/9973/5034/27429/2177/4780/4193/4170/405/4548/6421/29957/25793/3297/55364/8428/10013/5562/80310/6780/695/3184/11179/2113/10399/6648/6622/4217/55074/11235/5311/51…	133
GO:0036092	BP	GO:0036092	phosphatidylinositol-3-phosphate biosynthetic process	12/6109	14/18866	5.91369e-05	0.000555455	0.000409119	5293/472/5286/5289/5291/200576/5294/3631/5290/8503/9896/8821	12
GO:0044804	BP	GO:0044804	autophagy of nucleus	12/6109	14/18866	5.91369e-05	0.000555455	0.000409119	10533/64422/9821/55062/79065/9776/55102/9474/23130/26100/9140/11152	12
GO:0060831	BP	GO:0060831	smoothened signaling pathway involved in dorsal/ventral neural tube patterning	12/6109	14/18866	5.91369e-05	0.000555455	0.000409119	7289/57728/221322/26146/5566/5567/51684/54903/55764/2737/5727/92344	12
GO:0090161	BP	GO:0090161	Golgi ribbon formation	12/6109	14/18866	5.91369e-05	0.000555455	0.000409119	10133/8675/10419/143187/4926/85462/399687/9648/10228/9321/64083/50999	12
GO:1904814	BP	GO:1904814	regulation of protein localization to chromosome, telomeric region	12/6109	14/18866	5.91369e-05	0.000555455	0.000409119	10694/908/10576/1736/7203/26354/10575/6950/22948/54552/7013/10574	12
GO:0016574	BP	GO:0016574	histone ubiquitination	29/6109	48/18866	5.93647e-05	0.000556782	0.000410096	23512/51366/84108/8450/84678/10075/23304/51322/6500/9646/1642/9320/4591/151636/165918/6045/79577/23028/23326/84333/55100/9025/123169/1911/29128/7320/54623/7319/10336	29
GO:0034620	BP	GO:0034620	cellular response to unfolded protein	70/6109	146/18866	6.23604e-05	0.000584027	0.000430164	51283/1388/821/5611/10133/51009/6745/1663/55161/7009/51768/7094/79139/55298/55062/2137/55829/6464/1200/2081/4780/3297/5771/51360/2033/22872/5295/153222/10399/64224/9695/7184/118/2673/22926/9217/5770/64764/51182/4690/9797/10018/84236/4189/468/9570/10987/55033/2931/1491/267/3329/3309/9709/10130/5610/3068/54956/9114/23376/30001/65992/57414/9451/4000/1616/3313/116138/10954/8440	70
GO:0090630	BP	GO:0090630	activation of GTPase activity	55/6109	109/18866	6.61617e-05	0.000618727	0.000455722	29/9712/57148/4943/9779/55633/143872/613/23232/1983/23637/7248/253959/2889/23102/1894/81565/54828/25771/5905/57533/93627/85440/208/64786/7813/9910/202243/7074/23216/9938/79735/26037/57186/2041/1398/9098/128272/2185/8394/23603/84144/54662/26084/10125/11138/23061/26230/51291/1399/79774/4739/23158/83478/23329	55
GO:0010507	BP	GO:0010507	negative regulation of autophagy	45/6109	85/18866	6.84035e-05	0.000637837	0.000469798	4864/10533/8925/23274/9682/5747/23049/84749/23256/7248/3607/1981/1982/10135/120892/6774/27429/11011/4170/66036/57533/2475/55254/23118/26191/257397/6622/3587/3953/5290/4534/7249/29082/9637/100287171/26073/128866/84861/9554/221937/80317/6625/57602/5476/55613	45
GO:2000779	BP	GO:2000779	regulation of double-strand break repair	45/6109	85/18866	6.84035e-05	0.000637837	0.000469798	24144/23514/1663/196528/5591/84250/64210/51366/151987/2521/54386/2305/55719/2074/7468/55010/9320/2187/3297/23347/7913/254225/25913/51111/151636/23028/1111/29072/55183/56907/55100/9400/10097/10721/10635/92797/5888/79000/51149/7158/83666/8914/80311/6118/4968	45
GO:0007127	BP	GO:0007127	meiosis I	59/6109	119/18866	7.00637e-05	0.000651431	0.00047981	151648/675/57697/7314/283847/27030/25788/898/5885/26271/4361/7153/157777/23304/79703/9134/164045/5719/472/2177/83990/23353/9319/1060/4437/11144/55706/151246/4292/84057/4603/7155/84072/6790/9232/5889/10018/54456/192670/728637/5890/4438/5888/9700/2072/7917/122402/7320/7013/256126/254528/4439/256006/10734/57820/146956/10388/8438/116138	59
GO:0010822	BP	GO:0010822	positive regulation of mitochondrion organization	59/6109	119/18866	7.00637e-05	0.000651431	0.00047981	7531/55823/8398/10133/7027/80821/55737/23259/7534/51100/10645/54832/10075/5533/64429/3091/8314/4976/4836/9520/10059/27429/9776/25793/7332/10013/23368/5562/6721/7159/7029/118424/9927/56947/57154/56907/5599/90550/55187/664/55294/2932/7323/10425/841/10018/2629/89781/1869/2931/3064/10055/1459/5329/55072/59286/57602/7529/10971	59
GO:0022604	BP	GO:0022604	regulation of cell morphogenesis	202/6109	499/18866	7.04295e-05	0.000653887	0.000481619	3792/8482/4076/4627/6239/6049/30011/8874/23077/65981/57194/80005/301/55023/113251/5591/7225/6857/310/157922/55785/4649/10428/91010/9373/10154/9344/102/9693/5747/25942/5058/5962/54509/6722/7337/2038/9706/2039/4628/56965/4734/960/10494/201294/5048/1739/81565/4976/1729/120892/2011/752/10059/5034/50618/6708/23499/54014/254065/2803/23327/9948/6845/55607/84079/57688/9202/51057/23394/2316/26259/22836/54…	202
GO:0007131	BP	GO:0007131	reciprocal meiotic recombination	32/6109	55/18866	7.09437e-05	0.000657712	0.000484436	57697/27030/25788/5885/4361/7153/157777/23304/79703/164045/472/2177/83990/9319/4437/11144/4292/84057/7155/5889/5890/4438/5888/2072/7320/254528/4439/256006/57820/146956/8438/116138	32
GO:0150115	BP	GO:0150115	cell-substrate junction organization	52/6109	102/18866	7.30869e-05	0.000675634	0.000497636	8874/5795/7057/9748/342184/3678/613/7414/7094/9344/5747/9448/5170/7248/2039/123720/10580/54828/7145/23499/6093/395/51057/57669/10420/23332/23122/5728/8861/5879/8826/9475/79834/9270/2017/2185/8394/23603/667/10395/9922/90102/3987/3655/5796/10982/6714/3673/4035/87/6548/387	52
GO:1903076	BP	GO:1903076	regulation of protein localization to plasma membrane	52/6109	102/18866	7.30869e-05	0.000675634	0.000497636	8878/8500/3799/51201/8301/5780/1213/245812/10490/5170/3688/163882/10580/9482/1739/493/8417/5295/10399/25921/7040/5581/57120/3958/57628/8650/64114/2181/56850/22841/8766/246329/7430/5525/6711/26060/55625/5583/5357/10434/27183/9528/5584/6769/1601/23433/26119/84687/6809/4035/11079/1173	52
GO:1904589	BP	GO:1904589	regulation of protein import	35/6109	62/18866	7.812e-05	0.000721125	0.000531143	9818/983/4763/10204/948/51366/3717/9221/284/1432/999/1894/8841/3843/2316/5295/7175/7040/5663/55612/57506/51715/53371/23435/55696/51684/84455/5594/3326/3059/6608/5901/11261/2737/5296	35
GO:0036293	BP	GO:0036293	response to decreased oxygen levels	155/6109	371/18866	7.87615e-05	0.000726005	0.000534738	571/25828/1536/79723/5688/847/1387/4763/7057/29979/665/9124/378938/7314/7009/7225/6547/23198/5713/212/863/5718/5717/3709/5058/538/5711/23256/6722/8453/7248/5705/5708/10213/23411/3091/10135/5719/4976/7316/5710/9520/4891/10059/317/472/5034/6513/4780/4193/329/8751/5707/83990/405/50809/3297/5465/2033/9978/4524/2475/5562/6868/5165/7048/891/2113/28996/7515/6921/80315/952/836/54583/5163/7184/867/3708/27…	155
GO:0035384	BP	GO:0035384	thioester biosynthetic process	31/6109	53/18866	7.98513e-05	0.000733948	0.000540588	31/51660/32/1737/8050/64834/9374/84532/5165/2182/38/23305/2180/5163/60481/1738/9200/2181/197322/9524/47/51144/23205/55902/55066/23417/5162/84869/51703/25874/5538	31
GO:0071616	BP	GO:0071616	acyl-CoA biosynthetic process	31/6109	53/18866	7.98513e-05	0.000733948	0.000540588	31/51660/32/1737/8050/64834/9374/84532/5165/2182/38/23305/2180/5163/60481/1738/9200/2181/197322/9524/47/51144/23205/55902/55066/23417/5162/84869/51703/25874/5538	31
GO:1902969	BP	GO:1902969	mitotic DNA replication	13/6109	16/18866	8.2085e-05	0.000753402	0.000554917	675/4173/5422/157777/11200/10269/9837/4175/3978/5888/604/4172/8318	13
GO:0140053	BP	GO:0140053	mitochondrial gene expression	77/6109	165/18866	8.66199e-05	0.000793892	0.000584739	57570/54802/84340/26164/28958/64965/158234/64216/130916/51642/51081/54148/51654/9617/5562/84275/57038/29093/6832/93587/57129/55699/64969/25821/55037/51318/7818/51067/55157/51253/10128/64968/54938/92170/65008/51069/56652/63899/4528/84311/7019/23107/51023/64978/28977/51204/26284/10240/55006/87178/92399/219927/79590/28973/64863/79072/85476/55278/84273/55168/55005/56945/23395/80222/55245/11222/54516/…	77
GO:0006284	BP	GO:0006284	base-excision repair	25/6109	40/18866	8.7117e-05	0.000793925	0.000584763	27343/1763/7486/55031/55247/10038/10075/5423/2074/5426/7515/6996/10721/8930/4913/3980/3978/7507/5424/5428/6117/4595/23201/6118/4968	25
GO:0042307	BP	GO:0042307	positive regulation of protein import into nucleus	25/6109	40/18866	8.7117e-05	0.000793925	0.000584763	983/10204/51366/3717/1432/999/1894/8841/3843/2316/5295/7175/7040/5663/57506/23435/55696/84455/5594/3326/3059/6608/5901/2737/5296	25
GO:0043001	BP	GO:0043001	Golgi to plasma membrane protein transport	25/6109	40/18866	8.7117e-05	0.000793925	0.000584763	4905/10133/163882/9919/23499/288/2803/6845/10399/10890/63971/57120/23163/2181/6711/8548/55204/64083/10434/9581/11031/23062/51125/80262/9341	25
GO:0045740	BP	GO:0045740	positive regulation of DNA replication	25/6109	40/18866	8.7117e-05	0.000793925	0.000584763	983/1763/79915/546/54617/11143/27154/1660/80169/8317/466/11124/10926/998/79991/1950/5879/6416/58525/80174/79733/8412/27101/30968/1017	25
GO:0030177	BP	GO:0030177	positive regulation of Wnt signaling pathway	84/6109	183/18866	8.75511e-05	0.000796752	0.000586846	8658/5688/5494/65981/80351/55737/55789/331/1654/51366/23198/5713/5495/5718/5717/55031/5711/9101/53944/5705/5708/10213/1453/5719/64750/120892/5710/65125/5707/23499/8932/9736/1456/4300/79718/7040/79577/9839/259266/54994/5706/54764/5693/10197/5685/1457/1950/79705/9861/6597/79809/5709/9491/6907/5701/3516/4790/8312/10927/3611/27185/63977/7320/5704/55366/5715/5684/57805/5700/1601/55959/7128/1455/5702/5…	84
GO:0002204	BP	GO:0002204	somatic recombination of immunoglobulin genes involved in immune response	30/6109	51/18866	8.97143e-05	0.000812988	0.000598805	5788/9984/79915/4683/7468/940/2956/7037/6830/9466/4436/51111/80762/200558/165918/4292/7040/55183/9156/22976/9025/51010/30009/6778/3329/56941/7158/2067/23075/604	30
GO:0002208	BP	GO:0002208	somatic diversification of immunoglobulins involved in immune response	30/6109	51/18866	8.97143e-05	0.000812988	0.000598805	5788/9984/79915/4683/7468/940/2956/7037/6830/9466/4436/51111/80762/200558/165918/4292/7040/55183/9156/22976/9025/51010/30009/6778/3329/56941/7158/2067/23075/604	30
GO:0045190	BP	GO:0045190	isotype switching	30/6109	51/18866	8.97143e-05	0.000812988	0.000598805	5788/9984/79915/4683/7468/940/2956/7037/6830/9466/4436/51111/80762/200558/165918/4292/7040/55183/9156/22976/9025/51010/30009/6778/3329/56941/7158/2067/23075/604	30
GO:0050773	BP	GO:0050773	regulation of dendrite development	73/6109	155/18866	9.07883e-05	0.000821563	0.000605121	9231/6453/4076/65981/22849/2332/7225/50807/102/9693/57118/10498/7337/56965/5597/4734/2146/5048/4976/120892/10059/23613/23327/6845/2475/55607/84079/26259/54413/23043/10507/26052/1523/5649/22941/10152/170506/5728/29904/57580/26039/7074/5663/3066/26115/26037/8826/2932/10097/54149/1398/6794/51265/653464/4208/2931/54664/1902/3611/27185/991/23191/5530/6792/221935/158866/10611/1399/23271/11141/8536/8487…	73
GO:1903051	BP	GO:1903051	negative regulation of proteolysis involved in cellular protein catabolic process	40/6109	74/18866	9.31726e-05	0.000841956	0.00062014	337867/51009/29761/8473/23274/6386/6872/51322/29843/7874/51035/11011/84074/6125/56658/9097/6599/28996/4983/819/51377/6815/5663/51465/1457/27248/9491/4534/51684/79031/6135/7917/55872/3326/1459/210/7327/57805/65992/10956	40
GO:0001738	BP	GO:0001738	morphogenesis of a polarized epithelium	69/6109	145/18866	9.39359e-05	0.000847663	0.000624344	9231/161/5688/163/10640/9968/4649/1213/23198/5713/5718/5717/23002/5711/160/5705/5708/10213/5719/5048/64750/409/5710/5707/9948/10427/4300/27152/4983/81839/6259/10890/998/57154/5706/7074/5693/10197/5685/1857/9863/5879/9861/54806/26146/5709/9491/128272/1175/5701/23322/55625/54903/1951/5704/9368/5715/5684/5700/1601/4478/5702/5691/84133/5686/23245/5689/1173/387	69
GO:0042769	BP	GO:0042769	DNA damage response, detection of DNA damage	24/6109	38/18866	9.47108e-05	0.000853459	0.000628613	8451/7314/7398/64965/8450/4750/57599/51514/1642/7316/9978/56852/5985/5982/5981/7311/10714/5424/6117/5984/7320/60488/5983/6118	24
GO:0031346	BP	GO:0031346	positive regulation of cell projection organization	163/6109	394/18866	9.53799e-05	0.000858286	0.000632168	9231/9842/6453/8482/322/4076/6239/8874/54443/65981/22849/4067/2332/6857/23064/5587/9373/9897/10154/9693/139818/5058/538/57118/6722/160/202018/482/2889/56965/5597/54606/10494/2146/5048/81565/4976/2011/54828/10059/4780/50618/23499/23613/2033/55835/2803/23327/6845/2475/55607/84079/466/324/23394/8724/9139/26259/9662/55704/57787/10096/5906/659/10787/10507/26052/153241/1523/5649/27/55754/22941/23028/98…	163
GO:0030968	BP	GO:0030968	endoplasmic reticulum unfolded protein response	61/6109	125/18866	9.55663e-05	0.000858762	0.000632519	51283/1388/821/5611/51009/6745/1663/55161/7094/79139/55298/55062/2137/55829/6464/1200/2081/4780/5771/51360/2033/22872/5295/153222/10399/64224/9695/7184/118/2673/22926/9217/5770/64764/4690/9797/10018/4189/468/9570/10987/55033/2931/1491/267/3309/9709/10130/5610/3068/54956/9114/23376/30001/65992/57414/9451/4000/116138/10954/8440	61
GO:0031442	BP	GO:0031442	positive regulation of mRNA 3'-end processing	10/6109	11/18866	9.7928e-05	0.000873882	0.000643656	22849/4686/11051/3297/891/79577/170506/64506/123169/54623	10
GO:0060368	BP	GO:0060368	regulation of Fc receptor mediated stimulatory signaling pathway	10/6109	11/18866	9.7928e-05	0.000873882	0.000643656	5788/5795/4067/55198/2889/10666/5906/5359/961/26060	10
GO:0070203	BP	GO:0070203	regulation of establishment of protein localization to telomere	10/6109	11/18866	9.7928e-05	0.000873882	0.000643656	10694/908/10576/1736/7203/10575/6950/22948/7013/10574	10
GO:1904869	BP	GO:1904869	regulation of protein localization to Cajal body	10/6109	11/18866	9.7928e-05	0.000873882	0.000643656	10694/908/10576/1736/7203/10575/6950/51574/22948/10574	10
GO:1904871	BP	GO:1904871	positive regulation of protein localization to Cajal body	10/6109	11/18866	9.7928e-05	0.000873882	0.000643656	10694/908/10576/1736/7203/10575/6950/51574/22948/10574	10
GO:0047496	BP	GO:0047496	vesicle transport along microtubule	29/6109	49/18866	0.000100589	0.000896121	0.000660036	54820/3799/1778/10239/9493/5048/81565/5590/6845/5861/8943/22920/23291/66008/63971/1176/84062/22906/8546/23095/6794/11127/3064/26258/10125/9371/26985/63915/3798	29
GO:0031468	BP	GO:0031468	nuclear envelope reassembly	14/6109	18/18866	0.000100838	0.000896121	0.000660036	5520/55968/5518/5515/165324/23141/7443/221035/6683/137886/128866/27183/4000/27243	14
GO:0046112	BP	GO:0046112	nucleobase biosynthetic process	14/6109	18/18866	0.000100838	0.000896121	0.000660036	2618/3251/790/56474/2475/8833/6470/5631/51727/5471/1503/10606/7372/100	14
GO:0000289	BP	GO:0000289	nuclear-transcribed mRNA poly(A) tail shortening	23/6109	36/18866	0.000102284	0.000907718	0.000668577	5073/255967/23112/27327/22849/7538/27161/57472/4850/26986/23019/4848/57690/9924/4849/29883/55571/4292/25904/9337/9125/246175/55095	23
GO:0045862	BP	GO:0045862	positive regulation of proteolysis	154/6109	370/18866	0.000103375	0.000916135	0.000674777	340485/4627/10892/355/29979/10541/8945/8473/4067/8301/25820/444/2332/8767/1654/23198/863/25897/3717/5747/6872/4287/10162/8554/10444/10213/57599/1432/29843/23411/54982/1453/56616/55743/6613/120892/834/6774/317/27429/4780/4193/9781/3297/9978/23786/54467/2729/28952/26259/160418/10399/2822/26999/6622/4217/10010/9695/9733/1452/835/23291/8975/154214/8915/4898/1378/55655/5728/351/57154/4155/5663/23151/3…	154
GO:0043434	BP	GO:0043434	response to peptide hormone	182/6109	447/18866	0.000109157	0.000966043	0.000711536	1536/94056/847/6430/526/5140/988/8473/4067/301/990/55023/23038/3030/5591/80318/790/760/6653/55198/6198/528/5786/3717/5908/3480/5747/51606/2549/5058/54832/3636/5170/3416/7248/5781/252983/55667/51763/113/55829/51094/1967/23545/23411/10580/9734/81565/4976/490/6772/6464/6774/6777/5928/535/6513/5573/9847/4780/4193/6776/5286/83990/6429/6720/5577/6093/5588/3297/5771/5465/8850/3643/5590/9663/5905/2887/24…	182
GO:0006099	BP	GO:0006099	tricarboxylic acid cycle	22/6109	34/18866	0.000109595	0.000968593	0.000713415	55526/1743/23530/3419/1737/1431/4200/4967/6391/3658/1738/8801/3418/8803/5162/4190/8802/48/6390/6389/50/2271	22
GO:0006383	BP	GO:0006383	transcription by RNA polymerase III	28/6109	47/18866	0.000112519	0.000993069	0.000731443	55814/2971/10621/7702/6619/2975/672/57680/10623/9328/57521/79664/6617/2475/9330/170506/2972/84232/10625/8178/55290/10622/23379/2976/10178/112495/84524/84265	28
GO:0035825	BP	GO:0035825	homologous recombination	32/6109	56/18866	0.00011436	0.00100794	0.000742393	57697/27030/25788/5885/4361/7153/157777/23304/79703/164045/472/2177/83990/9319/4437/11144/4292/84057/7155/5889/5890/4438/5888/2072/7320/254528/4439/256006/57820/146956/8438/116138	32
GO:0043555	BP	GO:0043555	regulation of translation in response to stress	15/6109	20/18866	0.000114543	0.00100817	0.000742565	5611/440275/1654/1981/6197/55364/27102/4869/4690/468/5936/5610/6195/9451/8440	15
GO:1903955	BP	GO:1903955	positive regulation of protein targeting to mitochondrion	21/6109	32/18866	0.000116325	0.00102245	0.000753084	55823/51100/10075/8314/9520/27429/9776/7332/5562/6721/118424/55294/7323/10425/89781/2931/10055/1459/55072/59286/57602	21
GO:0006400	BP	GO:0006400	tRNA modification	46/6109	89/18866	0.000122186	0.0010725	0.000789947	1787/55250/221078/56931/57570/55226/55140/54802/55253/158234/56986/6741/54482/51654/79979/54901/54517/93587/91801/54888/81627/441250/25821/63892/54920/63899/131965/25917/79828/26610/285605/54974/6894/80745/142940/55006/79691/64172/10785/150962/129450/11062/8846/54859/55687/51002	46
GO:0009127	BP	GO:0009127	purine nucleoside monophosphate biosynthetic process	16/6109	22/18866	0.000123294	0.00107949	0.000795092	2618/3251/272/318/5198/1633/8833/158/132/1716/64077/471/5471/271/10606/100	16
GO:0031669	BP	GO:0031669	cellular response to nutrient levels	98/6109	221/18866	0.000123317	0.00107949	0.000795092	8658/25828/27327/54468/53349/355/440275/10533/5292/23274/27244/5469/7486/79726/5587/96459/51100/3920/8493/23334/10985/8131/6722/57521/7248/55062/1981/23411/10135/3178/490/120892/2752/10059/6513/5571/4780/4193/55626/83990/6720/5289/81929/9681/55364/5465/8428/8897/2475/5562/6721/27072/23235/143686/9474/51422/8805/80315/659/4217/30849/25959/9213/867/23032/8648/3191/5599/26100/1312/26263/22938/7392/5…	98
GO:0045911	BP	GO:0045911	positive regulation of DNA recombination	27/6109	45/18866	0.00012553	0.00109588	0.000807165	5788/196528/7486/64210/79915/2521/2074/7468/940/7037/2187/4436/51111/4292/7040/55183/22976/2068/10097/51010/30009/6778/56941/51149/7320/7158/8914	27
GO:0070316	BP	GO:0070316	regulation of G0 to G1 transition	27/6109	45/18866	0.00012553	0.00109588	0.000807165	7027/23512/5469/79813/672/84108/80314/23269/10138/2146/8317/5928/317/5932/8726/6045/7029/23468/1111/80012/1869/5931/5888/1911/1876/10919/11335	27
GO:0000469	BP	GO:0000469	cleavage involved in rRNA processing	19/6109	28/18866	0.000126294	0.00109808	0.000808786	11340/10171/9790/90459/27340/55720/5393/5394/8602/79707/29777/79033/51010/51077/112479/65095/84294/88745/10799	19
GO:0031440	BP	GO:0031440	regulation of mRNA 3'-end processing	19/6109	28/18866	0.000126294	0.00109808	0.000808786	22849/4686/11052/79882/10914/9646/11051/3297/891/580/79577/79869/170506/64506/23144/123169/54623/904/6829	19
GO:0051647	BP	GO:0051647	nucleus localization	19/6109	28/18866	0.000126294	0.00109808	0.000808786	25777/84376/23224/5747/5108/1778/4628/5048/25893/23353/2475/85440/153241/23291/998/80336/6585/9368/29109	19
GO:0007095	BP	GO:0007095	mitotic G2 DNA damage checkpoint	17/6109	24/18866	0.00012766	0.00110845	0.000816427	983/9344/90381/51347/4683/4361/1112/11073/57551/472/25949/56658/60561/63967/641/51149/29980	17
GO:0007064	BP	GO:0007064	mitotic sister chromatid cohesion	18/6109	26/18866	0.0001284	0.00110889	0.00081675	8658/5925/151648/23047/25836/84250/546/8243/79075/5885/80218/286053/23137/55719/23244/23126/991/23383	18
GO:0060765	BP	GO:0060765	regulation of androgen receptor signaling pathway	18/6109	26/18866	0.0001284	0.00110889	0.00081675	6049/9611/9612/23411/1655/409/8284/9063/2033/9667/10013/27086/51341/9604/6597/1601/3275/3065	18
GO:0070911	BP	GO:0070911	global genome nucleotide-excision repair	18/6109	26/18866	0.0001284	0.00110889	0.00081675	2965/8451/5887/7314/8450/54778/1642/7316/2966/9978/9557/85015/7311/2068/7507/2072/2067/2071	18
GO:1904353	BP	GO:1904353	regulation of telomere capping	18/6109	26/18866	0.0001284	0.00110889	0.00081675	8658/80351/4683/7014/9212/7874/472/5588/3184/7515/140609/4216/23293/8550/4751/2072/5594/2067	18
GO:0006626	BP	GO:0006626	protein targeting to mitochondrion	50/6109	99/18866	0.000135072	0.00116184	0.000855747	55823/665/196294/3320/51100/26520/10075/100652748/130916/9804/8314/10456/120892/9520/27429/9776/6720/25793/7332/5562/6721/9868/10531/55486/118424/9927/56947/29928/3308/55294/100287932/9512/7323/10425/89781/2931/4285/3329/25813/10055/1459/29090/160140/10245/55072/83943/59286/57602/3998/55750	50
GO:0007044	BP	GO:0007044	cell-substrate junction assembly	50/6109	99/18866	0.000135072	0.00116184	0.000855747	8874/5795/7057/9748/342184/3678/613/7414/7094/9344/5747/9448/5170/7248/2039/123720/10580/54828/7145/23499/6093/395/51057/57669/10420/23332/23122/5728/8861/5879/8826/9475/79834/9270/2017/2185/8394/23603/667/10395/90102/3987/3655/5796/6714/3673/4035/87/6548/387	50
GO:0051817	BP	GO:0051817	modulation of process of other organism involved in symbiotic interaction	50/6109	99/18866	0.000135072	0.00116184	0.000855747	3839/23076/440275/10533/2040/2332/6256/6882/9706/51763/3837/3838/6598/2033/3643/10910/3836/28996/9474/64848/2959/3482/1105/3840/9150/9218/9217/3841/22938/7023/51193/6597/841/10018/23435/128637/10318/6667/64710/4057/222236/5978/5610/904/51176/8812/5702/10898/302/3065	50
GO:0099518	BP	GO:0099518	vesicle cytoskeletal trafficking	40/6109	75/18866	0.000137622	0.00118219	0.000870741	80179/54820/3799/4542/4642/55088/1778/10239/9493/5048/81565/5590/6845/5861/8943/22920/23291/66008/54874/63971/4643/1176/26115/84062/22906/8546/8976/4644/23095/81/6794/11127/3064/26258/10125/9371/26985/4641/63915/3798	40
GO:0060491	BP	GO:0060491	regulation of cell projection assembly	84/6109	185/18866	0.000138644	0.00118938	0.000876038	9842/8100/54443/2332/64422/23224/139818/538/5962/6722/1540/202018/7419/2039/9513/116840/81565/54828/10806/23613/55835/5868/2475/55607/51466/51057/26228/324/9474/57489/9662/55704/57787/8087/10096/10787/26052/153241/9759/4134/54874/998/9738/2241/5337/5898/10109/79598/8976/5879/1785/10097/51626/10163/5365/832/653464/23603/3064/8558/100287171/5756/23191/688/26053/79874/4117/5027/6792/4651/23433/10178…	84
GO:0009116	BP	GO:0009116	nucleoside metabolic process	52/6109	104/18866	0.000139591	0.00119591	0.000880845	3251/5636/790/79631/9414/4354/272/161823/1739/4976/120892/2773/1633/5634/1806/8833/29922/55669/51251/1740/2079/9567/136332/22978/51715/262/132/1716/81602/4507/5631/84433/56953/56952/471/60489/5471/2987/8573/5901/51071/260425/23433/4830/7372/54963/221443/100/139596/7371/978/387	52
GO:1903363	BP	GO:1903363	negative regulation of cellular protein catabolic process	45/6109	87/18866	0.000140876	0.00120532	0.000887774	337867/51009/57589/29761/8473/55737/23274/9827/6386/6872/51322/29843/7874/51035/11011/84074/6125/56658/9097/6599/28996/4983/819/51377/6815/5663/51465/1457/27248/9491/4534/51684/79031/6135/7917/55872/3326/1459/210/5045/7327/57805/65992/10956/302	45
GO:0071453	BP	GO:0071453	cellular response to oxygen levels	103/6109	235/18866	0.000145515	0.00124335	0.000915785	571/1536/79723/5688/355/1387/29979/665/378938/10533/7314/7009/7225/6547/23198/5713/5718/5717/538/5711/8453/7248/5705/5708/10213/23545/23411/3091/10135/5719/4976/7316/5710/9520/10059/5034/4780/4193/5707/83990/405/50809/2033/9978/2475/5562/5165/891/28996/523/6921/80315/54583/5163/867/2782/5728/29904/5706/2030/5581/5693/10197/664/5685/6546/6095/9861/132864/9475/7311/8837/64506/5709/9491/1869/468/259…	103
GO:0001736	BP	GO:0001736	establishment of planar polarity	60/6109	124/18866	0.000146592	0.00124923	0.000920119	161/5688/163/10640/9968/1213/23198/5713/5718/5717/23002/5711/160/5705/5708/10213/5719/5048/64750/409/5710/5707/9948/10427/4300/27152/81839/6259/998/57154/5706/7074/5693/10197/5685/1857/9863/5879/9861/5709/9491/128272/1175/5701/23322/54903/1951/5704/5715/5684/5700/1601/5702/5691/84133/5686/23245/5689/1173/387	60
GO:0007164	BP	GO:0007164	establishment of tissue polarity	60/6109	124/18866	0.000146592	0.00124923	0.000920119	161/5688/163/10640/9968/1213/23198/5713/5718/5717/23002/5711/160/5705/5708/10213/5719/5048/64750/409/5710/5707/9948/10427/4300/27152/81839/6259/998/57154/5706/7074/5693/10197/5685/1857/9863/5879/9861/5709/9491/128272/1175/5701/23322/54903/1951/5704/5715/5684/5700/1601/5702/5691/84133/5686/23245/5689/1173/387	60
GO:0030111	BP	GO:0030111	regulation of Wnt signaling pathway	155/6109	375/18866	0.00014696	0.00125072	0.000921211	337867/8658/5688/5494/65981/2776/80351/8945/55737/10042/1499/55789/331/1654/51366/23198/5713/5495/6788/5718/5717/57680/7091/55681/55031/5711/9101/53944/1540/57674/5705/5708/10213/1432/2889/1453/5719/64750/120892/5710/65125/1500/5707/23499/8932/861/6789/9978/9686/2887/4772/83999/9736/324/5518/1456/8724/4300/5515/79960/57560/10399/59343/5218/79718/8452/1452/7040/10146/79577/9839/259266/351/54994/57…	155
GO:0002221	BP	GO:0002221	pattern recognition receptor signaling pathway	90/6109	201/18866	0.0001508	0.0012817	0.000944033	10211/57724/1508/29979/4067/7314/948/9958/331/8767/1654/55198/3684/5170/23586/1540/3661/3551/6397/55914/55666/3659/29110/7316/409/11213/329/11314/26065/5289/6197/8780/7189/83737/7187/4214/6885/695/26057/9867/23118/26191/10695/54726/257397/57590/10010/30849/55601/7184/8915/9698/81570/23369/3689/23151/7335/118788/5581/7322/90268/8737/7323/7311/841/9258/1147/22841/10318/7321/57142/26060/4057/3329/36…	90
GO:0043123	BP	GO:0043123	positive regulation of I-kappaB kinase/NF-kappaB signaling	85/6109	188/18866	0.000151767	0.00128822	0.000948835	7052/5494/10892/9830/1499/948/92140/8767/5587/54386/6574/11214/653519/3661/7329/3551/23476/7037/1894/4215/29110/834/23390/329/1893/54862/7189/6885/26057/28952/2316/23118/11043/80762/9188/257397/27032/57153/5966/85363/8915/1653/57708/170506/9218/7335/5581/113277/57506/2534/10342/8737/841/8837/54602/497661/1147/10475/84433/7132/4055/1491/7188/8795/81603/1902/9516/5579/51026/4057/843/5536/10346/6412…	85
GO:0000722	BP	GO:0000722	telomere maintenance via recombination	11/6109	13/18866	0.000157668	0.00132606	0.000976709	675/286053/23137/7014/79677/7515/7011/5889/5888/2072/2067	11
GO:0032968	BP	GO:0032968	positive regulation of transcription elongation from RNA polymerase II promoter	11/6109	13/18866	0.000157668	0.00132606	0.000976709	55837/11198/51755/23476/6830/10915/8621/6921/79577/123169/8178	11
GO:0034982	BP	GO:0034982	mitochondrial protein processing	11/6109	13/18866	0.000157668	0.00132606	0.000976709	196294/10730/120892/10939/115209/9512/4285/30968/83943/6687/91419	11
GO:0043247	BP	GO:0043247	telomere maintenance in response to DNA damage	11/6109	13/18866	0.000157668	0.00132606	0.000976709	64421/24144/54386/7014/64858/7515/55183/9937/2072/2067/65057	11
GO:0045842	BP	GO:0045842	positive regulation of mitotic metaphase/anaphase transition	11/6109	13/18866	0.000157668	0.00132606	0.000976709	8881/5925/996/51433/286053/9787/8697/51434/8452/29945/9700	11
GO:0051988	BP	GO:0051988	regulation of attachment of spindle microtubules to kinetochore	11/6109	13/18866	0.000157668	0.00132606	0.000976709	29127/9212/1894/3192/10615/324/891/998/90417/4751/8678	11
GO:1901970	BP	GO:1901970	positive regulation of mitotic sister chromatid separation	11/6109	13/18866	0.000157668	0.00132606	0.000976709	8881/5925/996/51433/286053/9787/8697/51434/8452/29945/9700	11
GO:0120032	BP	GO:0120032	regulation of plasma membrane bounded cell projection assembly	83/6109	183/18866	0.000158452	0.00133091	0.00098028	9842/8100/54443/2332/64422/23224/139818/538/5962/6722/1540/202018/7419/2039/9513/116840/81565/54828/10806/23613/55835/5868/2475/55607/51466/51057/26228/324/9474/57489/9662/55704/57787/8087/10096/10787/26052/153241/9759/4134/54874/998/9738/2241/5337/5898/10109/79598/8976/5879/1785/10097/51626/10163/5365/832/653464/23603/3064/8558/100287171/5756/23191/688/26053/79874/4117/5027/6792/4651/23433/10178…	83
GO:0032922	BP	GO:0032922	circadian regulation of gene expression	36/6109	66/18866	0.000161247	0.00135262	0.00099627	5927/23077/8473/7150/9500/22992/10419/463/4297/10499/10075/23411/10135/1453/3192/8841/5465/5500/1407/1408/2673/8863/3066/6095/9575/468/79831/5501/55366/5187/9112/5971/8204/1454/8864/3065	36
GO:0032092	BP	GO:0032092	positive regulation of protein binding	44/6109	85/18866	0.000162443	0.00136089	0.00100236	567/10211/65981/8767/119/6788/121665/79139/9693/6872/4140/3416/5516/51068/120892/6708/23228/3297/2033/6789/4242/28996/5515/151636/57669/118/23032/4931/2035/351/7074/5663/5899/64400/2932/6934/267/6135/3326/5901/2280/22919/302/4035	44
GO:0019079	BP	GO:0019079	viral genome replication	61/6109	127/18866	0.000168189	0.00140719	0.00103646	440275/2040/2332/1488/1654/10450/8411/7153/26986/51763/56829/940/5481/1642/1655/156/5094/103/23633/6598/54737/5297/7913/29883/6732/5868/6780/55254/9474/64848/5586/23367/7155/998/55054/9218/9217/104/22880/27336/57506/6733/1487/3609/5359/9475/128637/4774/10475/5478/10318/64710/51495/4057/9869/60489/5610/4599/10465/3428/8812	61
GO:0042752	BP	GO:0042752	regulation of circadian rhythm	59/6109	122/18866	0.000168902	0.00141132	0.0010395	55269/79723/983/26224/2776/56938/8945/10533/9500/5591/22992/463/4841/25942/8239/7153/7337/1453/7874/2146/1642/8841/6421/23239/5465/2475/5562/5500/3184/64839/1407/1408/23291/8863/5599/9975/6095/55294/9475/2932/23435/2767/9575/1390/9967/1385/5501/5936/5601/10062/8914/10874/57805/85457/5187/9112/100/1454/8864	59
GO:0006778	BP	GO:0006778	porphyrin-containing compound metabolic process	24/6109	39/18866	0.000170809	0.00142355	0.00104851	644/2235/1371/7390/212/1355/2395/10058/3145/4891/5498/7389/6708/27102/3658/1352/3163/8803/51629/211/210/56898/645/54977	24
GO:0032506	BP	GO:0032506	cytokinetic process	24/6109	39/18866	0.000170809	0.00142355	0.00104851	4627/54443/29127/51510/10112/9585/9493/116840/9212/1894/51652/56907/25978/6683/51429/29082/55165/9525/10015/128866/27183/129531/27243/387	24
GO:0006399	BP	GO:0006399	tRNA metabolic process	84/6109	186/18866	0.000173326	0.00144267	0.00106259	57176/1787/11340/55250/221078/56931/57570/55226/55140/79731/54802/10940/55253/158234/10556/10056/56986/6741/54482/51654/79979/54901/54517/79074/57038/5393/93587/91801/54888/81627/55699/51091/441250/25821/51067/1653/55157/63892/5394/54938/27068/54920/5464/9255/63899/131965/25917/79828/79587/26610/283742/285605/54974/51010/10667/6894/91607/339487/80745/142940/55006/79691/23536/64172/10785/7965/1509…	84
GO:0060998	BP	GO:0060998	regulation of dendritic spine development	41/6109	78/18866	0.000173882	0.00144542	0.00106462	9231/6453/4076/65981/22849/2332/50807/102/7337/5597/5048/4976/120892/10059/23613/2475/55607/54413/26052/5649/22941/10152/170506/5728/29904/7074/5663/3066/26115/26037/10097/54149/653464/4208/1902/27185/6792/221935/158866/10611/8536	41
GO:0035264	BP	GO:0035264	multicellular organism growth	70/6109	150/18866	0.000177112	0.00147037	0.001083	80351/25932/23038/55717/25836/546/6668/79068/54542/2395/7403/5781/2074/114789/57599/10959/80169/6774/6777/472/27429/6776/26058/8455/3297/2033/2475/10939/2778/79718/28982/23770/118/55777/10269/6654/6491/351/104/8879/5914/79728/25937/29123/5930/2068/5290/55636/7507/7430/57678/1385/2820/5357/83931/2067/1435/6608/57493/83605/57282/5641/137964/4853/5144/59338/5727/321/585/84879	70
GO:0046148	BP	GO:0046148	pigment biosynthetic process	32/6109	57/18866	0.000180193	0.00149018	0.00109759	2618/3251/2235/1371/7390/212/1355/2395/9693/3145/4891/5498/7389/8833/9839/7220/6470/3658/4644/1352/5631/51629/26060/211/210/5471/126321/10606/23657/1497/100/54977	32
GO:0046854	BP	GO:0046854	phosphatidylinositol phosphorylation	32/6109	57/18866	0.000180193	0.00149018	0.00109759	5305/5293/8395/23167/23049/5286/5297/5289/728233/253430/3612/5295/5291/200576/84668/23396/285172/5298/30837/5294/57217/51447/5290/8394/8503/80271/3628/3613/145567/138429/5296/9807	32
GO:0051568	BP	GO:0051568	histone H3-K4 methylation	32/6109	57/18866	0.000180193	0.00149018	0.00109759	8473/9070/1499/55904/672/4297/5926/7403/9757/9646/54790/58508/8085/200424/84193/1786/23067/23028/55870/4089/22938/22976/23168/4602/84661/6018/1789/55011/26053/80335/5929/63925	32
GO:0038127	BP	GO:0038127	ERBB signaling pathway	68/6109	145/18866	0.000181622	0.00150007	0.00110487	9185/58533/30011/8874/5795/9961/3320/5747/2549/27246/5170/5781/8027/8895/55914/6464/7251/5286/2060/5771/55658/58513/6868/27131/8065/55704/5295/673/378/10254/92799/7040/819/5782/867/6654/9125/998/8527/351/5663/3092/868/1950/2241/55294/7879/8826/653361/5290/9252/89853/2185/5578/57732/3516/2064/84313/57142/5594/5329/26469/5641/116985/55614/6714/8440/2537	68
GO:0032648	BP	GO:0032648	regulation of interferon-beta production	28/6109	48/18866	0.000186935	0.00154197	0.00113574	10211/10621/11128/8767/1654/197358/5495/10623/23586/5781/3148/3661/1660/3659/29110/8780/7187/54476/5966/57506/26146/7528/55703/10475/10622/58509/5971/26137	28
GO:0006839	BP	GO:0006839	mitochondrial transport	116/6109	271/18866	0.000189063	0.00155753	0.00114719	7531/31/55823/7027/8034/10367/51312/665/196294/55737/119559/7534/3320/51100/26520/10075/5533/51660/100652748/1374/130916/9804/32/8314/10456/4976/4836/120892/9520/80024/6774/27429/9776/6720/221154/29957/25793/253512/7332/23368/5562/6721/84275/10939/2729/9868/63933/51422/10165/10531/788/1386/55486/7159/7029/28982/64116/118424/9927/23456/90529/56947/29928/5599/90550/5663/664/3308/55013/55294/1002879…	116
GO:0031349	BP	GO:0031349	positive regulation of defense response	158/6109	385/18866	0.000192244	0.00158171	0.00116501	3133/4363/55269/10621/3916/10133/7052/5688/10892/1387/2547/8945/4067/27250/283131/5591/5336/5469/9958/3572/64332/8767/23198/5713/4841/3717/5718/5717/25942/10623/5058/115362/5711/5170/3148/84166/9782/5705/3661/7520/5708/6500/10213/3551/1660/940/164/5719/29110/120892/5710/6774/6777/3845/2207/84818/5707/23633/6421/4332/4893/26065/8780/10666/2033/22914/100528032/7189/6845/6885/3093/695/26057/26228/87…	158
GO:0090175	BP	GO:0090175	regulation of establishment of planar polarity	54/6109	110/18866	0.000193031	0.00158615	0.00116828	161/5688/163/9968/1213/23198/5713/5718/5717/23002/5711/160/5705/5708/10213/5719/64750/409/5710/5707/10427/4300/81839/6259/998/57154/5706/7074/5693/10197/5685/1857/9863/5879/9861/5709/9491/128272/1175/5701/54903/1951/5704/5715/5684/5700/1601/5702/5691/84133/5686/5689/1173/387	54
GO:0051261	BP	GO:0051261	protein depolymerization	56/6109	115/18866	0.00019445	0.00159111	0.00117193	7111/2580/9793/22974/444/157922/120/81930/4281/119/146057/29766/5962/829/2039/6710/347240/3796/29767/146909/9181/57551/3925/11004/9645/6708/8867/10013/26586/57553/9948/324/9829/5341/6455/118/23332/23122/130271/55604/253725/830/6314/6683/6840/51474/832/6711/6709/29765/5756/9525/27183/23075/23271/84687	56
GO:0006304	BP	GO:0006304	DNA modification	58/6109	120/18866	0.000194623	0.00159111	0.00117193	84164/55904/10419/79813/546/10664/672/4297/79068/3070/8493/8239/10038/54790/6688/7874/2146/11176/9219/221120/200424/54737/8932/80312/143689/10973/2778/54726/1786/6996/54815/10269/55729/51008/54890/91646/27136/5290/8930/81602/4913/54456/51010/2931/6018/10919/64863/60489/1789/122402/4595/1788/221656/54496/4552/8846/346171/4968	58
GO:0060147	BP	GO:0060147	regulation of posttranscriptional gene silencing	58/6109	120/18866	0.000194623	0.00159111	0.00117193	9818/27327/4927/8480/9611/23279/283131/2332/57122/79023/9612/7538/27161/8021/23165/129401/5431/1981/1660/55746/4928/1655/79902/6774/103/81929/10762/5434/9631/10526/55706/8087/9972/57510/7175/23511/5437/7040/8086/10269/9698/23369/5903/8737/53371/9883/348995/5430/9688/5604/26523/100101267/23225/5530/5605/5433/1994/5439	58
GO:0060966	BP	GO:0060966	regulation of gene silencing by RNA	58/6109	120/18866	0.000194623	0.00159111	0.00117193	9818/27327/4927/8480/9611/23279/283131/2332/57122/79023/9612/7538/27161/8021/23165/129401/5431/1981/1660/55746/4928/1655/79902/6774/103/81929/10762/5434/9631/10526/55706/8087/9972/57510/7175/23511/5437/7040/8086/10269/9698/23369/5903/8737/53371/9883/348995/5430/9688/5604/26523/100101267/23225/5530/5605/5433/1994/5439	58
GO:1903312	BP	GO:1903312	negative regulation of mRNA metabolic process	45/6109	88/18866	0.000198556	0.00162121	0.0011941	8148/10921/8531/79048/2332/51594/3190/79882/6432/2521/7538/9991/3183/11338/26986/1432/3181/9646/1660/79066/3192/6433/4904/6429/1153/2475/3184/9704/580/10492/23367/90806/3191/27316/5725/23435/1859/1869/10605/9967/10772/904/6556/1994/6829	45
GO:0050779	BP	GO:0050779	RNA destabilization	22/6109	35/18866	0.000204969	0.00167144	0.0012311	22849/10247/79068/7538/253943/56339/79066/26058/6093/3184/9698/170506/57721/9475/246175/23435/10236/149041/5976/8570/54915/51441	22
GO:0051299	BP	GO:0051299	centrosome separation	12/6109	15/18866	0.000207871	0.00168869	0.0012438	54820/3832/116840/81565/55968/1111/64793/6790/137886/4751/79884/9371	12
GO:1904874	BP	GO:1904874	positive regulation of telomerase RNA localization to Cajal body	12/6109	15/18866	0.000207871	0.00168869	0.0012438	10694/908/10576/1736/7203/10575/6950/55164/22948/92345/8607/10574	12
GO:1905820	BP	GO:1905820	positive regulation of chromosome separation	12/6109	15/18866	0.000207871	0.00168869	0.0012438	8881/5925/996/51433/286053/4926/9787/8697/51434/8452/29945/9700	12
GO:0045023	BP	GO:0045023	G0 to G1 transition	27/6109	46/18866	0.000210502	0.0017079	0.00125795	7027/23512/5469/79813/672/84108/80314/23269/10138/2146/8317/5928/317/5932/8726/6045/7029/23468/1111/80012/1869/5931/5888/1911/1876/10919/11335	27
GO:0009303	BP	GO:0009303	rRNA transcription	21/6109	33/18866	0.000222396	0.00180203	0.00132728	2971/1663/2975/9328/6949/84365/6598/2475/9330/4691/2972/84172/6597/64425/10927/25926/9014/55011/2976/112495/64768	21
GO:0060071	BP	GO:0060071	Wnt signaling pathway, planar cell polarity pathway	53/6109	108/18866	0.000222663	0.00180203	0.00132728	161/5688/163/9968/1213/23198/5713/5718/5717/23002/5711/160/5705/5708/10213/5719/64750/409/5710/5707/4300/81839/6259/998/57154/5706/7074/5693/10197/5685/1857/9863/5879/9861/5709/9491/128272/1175/5701/54903/1951/5704/5715/5684/5700/1601/5702/5691/84133/5686/5689/1173/387	53
GO:0006140	BP	GO:0006140	regulation of nucleotide metabolic process	59/6109	123/18866	0.000223077	0.00180311	0.00132808	9818/7114/4927/8480/9611/23279/8473/57122/863/79023/8021/23165/129401/3091/5208/55746/4928/79902/6774/5571/6521/405/81929/10762/5465/2033/3643/9631/5562/5165/55706/51422/9972/7175/23511/8086/5163/5210/9759/351/51341/5663/5903/957/53371/9883/348995/9688/201163/100101267/23225/55066/5027/8604/8671/5207/5209/978/26137	59
GO:0038095	BP	GO:0038095	Fc-epsilon receptor signaling pathway	77/6109	169/18866	0.000224995	0.00181633	0.00133781	5688/10892/8945/4067/5336/23198/5713/5718/5717/4775/5058/5711/5170/5705/5708/6500/7462/10213/3551/5719/6464/5710/2207/5707/5588/9402/4773/4772/7189/4214/9846/7006/6885/695/23118/5295/10451/257397/5291/3702/3937/5062/8454/23291/8915/6654/5599/5706/7409/5693/10197/5685/2241/5532/5879/9861/6416/5290/1147/5709/9491/6850/5701/84433/4790/5594/5601/5704/5530/5715/5684/5700/5702/5691/5686/5296/5689	77
GO:0070302	BP	GO:0070302	regulation of stress-activated protein kinase signaling cascade	104/6109	240/18866	0.000228511	0.0018424	0.00135702	10114/9611/355/4067/3301/27250/8767/9043/4281/6386/10771/9821/6788/9344/3480/51347/5058/9448/2305/1540/11183/2074/2889/3276/10494/3156/5048/1739/4215/8841/285613/57551/2081/11184/23239/7189/83737/7187/6885/9867/23008/28996/23043/57630/26191/5585/4217/11342/11235/9839/10269/64853/998/5345/351/5770/7074/4077/4216/84062/1857/54986/8737/6416/653361/50488/2047/10746/8792/9258/6850/2185/2218/5604/10987…	104
GO:0006635	BP	GO:0006635	fatty acid beta-oxidation	39/6109	74/18866	0.000230784	0.0018584	0.0013688	3030/1666/2108/1374/32/2110/3295/5465/2475/3032/208/38/3033/51102/34/83752/11001/5191/23600/84129/1376/549/6342/54677/10455/5825/51/10478/10005/23417/39/56898/3712/1384/225/80724/1962/55862/84879	39
GO:0043124	BP	GO:0043124	negative regulation of I-kappaB kinase/NF-kappaB signaling	30/6109	53/18866	0.000233744	0.00187989	0.00138463	10133/5494/84270/10771/197358/5495/9100/23411/6772/56658/8780/28952/10010/55870/6095/22900/8737/841/10318/7088/56957/286827/7128/161725/5187/58509/91662/23005/3065/387	30
GO:0001666	BP	GO:0001666	response to hypoxia	148/6109	359/18866	0.000235836	0.00189434	0.00139527	571/25828/1536/79723/5688/847/1387/4763/7057/29979/665/9124/378938/7314/7009/7225/6547/23198/5713/212/863/5718/5717/3709/5058/538/5711/23256/6722/8453/5705/5708/10213/23411/3091/5719/4976/7316/5710/9520/4891/10059/317/472/5034/6513/4780/4193/329/8751/5707/83990/405/50809/3297/5465/2033/9978/4524/2475/5562/6868/5165/7048/891/2113/28996/7515/6921/952/836/54583/5163/7184/3708/2782/5728/4089/5706/548…	148
GO:0007143	BP	GO:0007143	female meiotic nuclear division	20/6109	31/18866	0.000239359	0.00191786	0.00141259	7314/27030/84930/9897/26271/7153/472/5573/3297/9319/5518/23397/7272/4292/56907/6790/5889/728637/254528/10388	20
GO:0045948	BP	GO:0045948	positive regulation of translational initiation	20/6109	31/18866	0.000239359	0.00191786	0.00141259	5611/8872/440275/6256/1654/6198/253943/56339/55364/22927/2475/54505/23367/10657/4690/8893/5433/54915/127933/51441	20
GO:0006520	BP	GO:0006520	cellular amino acid metabolic process	141/6109	340/18866	0.000239685	0.00191808	0.00141275	2618/57176/25828/5688/89874/4522/586/10955/138199/79731/8985/790/1743/10247/23198/5713/137872/5718/5717/538/5711/10056/5705/5832/5708/10213/51582/5198/5719/2752/5710/84680/5707/4953/493/4548/9673/56474/4946/4524/3155/256987/2729/57038/594/1806/4967/8833/56922/38/85007/55699/51091/2744/64116/132949/51067/55157/2673/54938/6470/5706/1312/4942/36/5693/10197/5685/27068/5352/26275/5464/1738/9861/2571/9…	141
GO:0030865	BP	GO:0030865	cortical cytoskeleton organization	33/6109	60/18866	0.000242661	0.00193906	0.00142821	11215/54443/29127/91010/7094/54509/55012/9493/3551/5048/1894/1739/752/6093/9948/5341/22836/10787/2035/5879/9475/7430/5357/10015/114793/27183/23136/85369/29109/23433/3071/2037/387	33
GO:0051092	BP	GO:0051092	positive regulation of NF-kappaB transcription factor activity	73/6109	159/18866	0.00024291	0.00193906	0.00142821	10211/847/23085/56919/10892/9830/7314/948/92140/8767/5587/54386/10498/83696/3551/1660/7037/7316/9181/6774/3845/11213/64320/4591/5588/5590/7189/6885/695/23118/11043/3556/257397/4869/85363/8915/351/3689/51341/7335/2241/8737/25865/7311/8837/8792/1147/9252/9575/10475/84433/4790/1491/7188/28232/9175/81603/5583/5579/4057/3656/5610/9208/10346/5584/64127/55072/10392/1191/65992/3606/7706/58484	73
GO:0000076	BP	GO:0000076	DNA replication checkpoint	13/6109	17/18866	0.000244827	0.00194471	0.00143237	3364/990/1763/8883/90381/11073/63967/5884/54962/144715/4998/8914/8318	13
GO:0006895	BP	GO:0006895	Golgi to endosome transport	13/6109	17/18866	0.000244827	0.00194471	0.00143237	23230/51552/23041/54832/8729/160/55062/27252/2060/6272/9179/55435/55614	13
GO:0033262	BP	GO:0033262	regulation of nuclear cell cycle DNA replication	13/6109	17/18866	0.000244827	0.00194471	0.00143237	546/54617/7014/8317/11200/10926/10269/54962/58525/80174/7013/1602/604	13
GO:0043968	BP	GO:0043968	histone H2A acetylation	13/6109	17/18866	0.000244827	0.00194471	0.00143237	9643/8295/57634/8089/80314/10902/10943/54556/10933/64769/79829/8607/86	13
GO:0006294	BP	GO:0006294	nucleotide-excision repair, preincision complex assembly	19/6109	29/18866	0.000255086	0.00202121	0.00148872	2965/8451/5887/7314/8450/1642/7316/2966/9978/9557/1022/4331/7311/2068/7507/6117/2071/902/6118	19
GO:0006515	BP	GO:0006515	protein quality control for misfolded or incompletely synthesized proteins	19/6109	29/18866	0.000255086	0.00202121	0.00148872	55757/79139/10730/4287/10444/56886/55139/55658/10013/115209/64839/8452/55768/83752/79699/7917/9361/550/80311	19
GO:0019395	BP	GO:0019395	fatty acid oxidation	52/6109	106/18866	0.000256876	0.00203087	0.00149583	3030/1666/55198/2108/1374/51094/1432/32/2110/3295/79602/5465/2475/5562/3032/51422/208/38/3033/26061/51102/34/83752/11001/5194/285440/5191/23600/84129/246/1376/549/6342/54677/10455/5264/5825/116285/51/10478/10005/23417/39/56898/3712/1384/225/80724/54363/1962/55862/84879	52
GO:1900542	BP	GO:1900542	regulation of purine nucleotide metabolic process	58/6109	121/18866	0.000256936	0.00203087	0.00149583	9818/7114/4927/8480/9611/23279/8473/57122/863/79023/8021/23165/129401/3091/5208/55746/4928/79902/6774/5571/6521/405/81929/10762/5465/2033/3643/9631/5562/5165/55706/51422/9972/7175/23511/8086/5163/5210/9759/351/51341/5663/5903/957/53371/9883/348995/9688/201163/100101267/23225/55066/5027/8604/8671/5207/5209/26137	58
GO:0060964	BP	GO:0060964	regulation of gene silencing by miRNA	56/6109	116/18866	0.000258477	0.00204054	0.00150295	9818/27327/4927/8480/9611/23279/283131/2332/57122/79023/9612/7538/27161/8021/23165/129401/5431/1981/1660/55746/4928/1655/79902/6774/81929/10762/5434/9631/10526/55706/8087/9972/7175/23511/5437/7040/8086/10269/9698/23369/5903/8737/53371/9883/348995/5430/9688/5604/26523/100101267/23225/5530/5605/5433/1994/5439	56
GO:0140029	BP	GO:0140029	exocytic process	43/6109	84/18866	0.000264489	0.00208544	0.00153603	55823/54536/63908/8773/4067/6857/1488/2054/10490/23256/10244/2039/2207/9900/8867/6845/201475/695/152579/8723/8775/5341/60412/6622/10652/26059/6814/10890/5663/5899/9545/6850/116841/51762/10497/26258/65082/23233/11311/54843/6809/6812/9341	43
GO:1904591	BP	GO:1904591	positive regulation of protein import	25/6109	42/18866	0.000265134	0.00208797	0.00153789	983/10204/51366/3717/1432/999/1894/8841/3843/2316/5295/7175/7040/5663/57506/23435/55696/84455/5594/3326/3059/6608/5901/2737/5296	25
GO:1903573	BP	GO:1903573	negative regulation of response to endoplasmic reticulum stress	29/6109	51/18866	0.000265859	0.00208887	0.00153855	51283/1388/337867/5611/51009/29761/7009/10162/55829/4976/51035/120892/9097/10399/5770/51465/27248/4690/240/4189/3309/9709/10062/23376/7327/1191/65992/10956/8440	29
GO:0046834	BP	GO:0046834	lipid phosphorylation	38/6109	72/18866	0.000265897	0.00208887	0.00153855	5305/5293/8395/23167/23049/8526/5286/5297/5289/728233/160851/253430/3612/5295/5291/200576/84668/23396/285172/5298/30837/8527/5294/57217/51447/5290/8394/8503/80271/3628/3613/145567/138429/1608/5296/55750/139189/9807	38
GO:0006271	BP	GO:0006271	DNA strand elongation involved in DNA replication	14/6109	19/18866	0.000268491	0.00210667	0.00155166	1763/4173/5422/4176/157777/5426/9837/51659/3980/10714/3978/5984/4172/5983	14
GO:0006188	BP	GO:0006188	IMP biosynthetic process	9/6109	10/18866	0.000276339	0.0021525	0.00158542	2618/3251/272/5198/158/471/5471/271/10606	9
GO:0010998	BP	GO:0010998	regulation of translational initiation by eIF2 alpha phosphorylation	9/6109	10/18866	0.000276339	0.0021525	0.00158542	5611/440275/55364/27102/4869/4690/5610/9451/8440	9
GO:0030953	BP	GO:0030953	astral microtubule organization	9/6109	10/18866	0.000276339	0.0021525	0.00158542	4926/1739/3837/55835/153241/23332/8766/7430/3985	9
GO:0046710	BP	GO:0046710	GDP metabolic process	9/6109	10/18866	0.000276339	0.0021525	0.00158542	9414/4354/1739/1740/136332/84433/2987/8573/260425	9
GO:0099532	BP	GO:0099532	synaptic vesicle endosomal processing	9/6109	10/18866	0.000276339	0.0021525	0.00158542	6453/8411/10059/50618/8943/10228/8546/56850/284697	9
GO:1904851	BP	GO:1904851	positive regulation of establishment of protein localization to telomere	9/6109	10/18866	0.000276339	0.0021525	0.00158542	10694/908/10576/1736/7203/10575/6950/22948/10574	9
GO:0046128	BP	GO:0046128	purine ribonucleoside metabolic process	32/6109	58/18866	0.000277889	0.00216097	0.00159166	3251/79631/9414/4354/272/161823/1739/4976/120892/2773/8833/29922/55669/1740/9567/136332/22978/51715/262/132/1716/4507/84433/56952/2987/8573/5901/260425/23433/4830/100/387	32
GO:0000423	BP	GO:0000423	mitophagy	17/6109	25/18866	0.000278434	0.00216097	0.00159166	8878/10133/23274/84749/54832/10075/27429/55626/9776/10013/9927/57154/55187/22863/7249/8678/81631	17
GO:0000466	BP	GO:0000466	maturation of 5.8S rRNA from tricistronic rRNA transcript (SSU-rRNA, 5.8S rRNA, LSU-rRNA)	17/6109	25/18866	0.000278434	0.00216097	0.00159166	9875/11340/10171/90459/27340/5393/5394/8602/79707/29777/79033/51010/51077/112479/65095/10799/55759	17
GO:0033962	BP	GO:0033962	P-body assembly	15/6109	21/18866	0.000280504	0.00217441	0.00160156	255967/219988/1656/57472/1778/6311/23019/4848/9924/26065/29883/80153/246175/197135/149041	15
GO:0006783	BP	GO:0006783	heme biosynthetic process	16/6109	23/18866	0.000283078	0.00218909	0.00161237	2235/1371/7390/212/1355/2395/3145/4891/5498/7389/3658/1352/51629/211/210/54977	16
GO:0034063	BP	GO:0034063	stress granule assembly	16/6109	23/18866	0.000283078	0.00218909	0.00161237	636/1656/1654/55239/9898/1778/6311/23215/26065/1153/5562/9908/10146/23369/7812/51657	16
GO:1901657	BP	GO:1901657	glycosyl compound metabolic process	61/6109	129/18866	0.000287775	0.00222274	0.00163715	3251/5636/790/55253/79631/9414/4354/272/161823/1739/4976/120892/2773/2990/1633/5634/57704/1806/8833/29922/55669/51251/441250/1740/2079/9567/136332/22978/51715/262/132/1716/2629/81602/4507/5631/84433/56953/56952/471/60489/5471/129450/2987/8573/5901/51071/84869/260425/23433/4830/7372/54963/221443/100/139596/7371/978/55347/387/10327	61
GO:0035735	BP	GO:0035735	intraciliary transport involved in cilium assembly	24/6109	40/18866	0.000296346	0.00228102	0.00168008	8100/28981/5108/80173/51098/57728/57560/22920/56912/3842/26160/79659/117178/9321/26146/79809/51626/11127/51668/23059/55764/79989/9371/83658	24
GO:0006637	BP	GO:0006637	acyl-CoA metabolic process	51/6109	104/18866	0.000296384	0.00228102	0.00168008	31/1743/51660/54995/32/3295/1737/8050/64834/9374/84532/84188/3155/5165/3157/4967/2182/38/23305/2180/5163/60481/1738/9200/8801/2181/8803/55856/197322/9524/6296/55711/47/51144/23205/57678/116285/55902/10005/55066/23417/84693/10157/5162/137964/84869/23597/51703/25874/84320/5538	51
GO:0035383	BP	GO:0035383	thioester metabolic process	51/6109	104/18866	0.000296384	0.00228102	0.00168008	31/1743/51660/54995/32/3295/1737/8050/64834/9374/84532/84188/3155/5165/3157/4967/2182/38/23305/2180/5163/60481/1738/9200/8801/2181/8803/55856/197322/9524/6296/55711/47/51144/23205/57678/116285/55902/10005/55066/23417/84693/10157/5162/137964/84869/23597/51703/25874/84320/5538	51
GO:0009062	BP	GO:0009062	fatty acid catabolic process	55/6109	114/18866	0.000297915	0.00229007	0.00168674	7920/5095/3030/1666/10999/2108/1374/32/2110/3295/5465/9663/2475/3032/208/5096/38/3033/26061/51102/34/171586/83752/11001/5194/11057/5191/23600/84129/1376/549/6342/54677/10455/5264/5825/91452/51/23175/10478/10005/23417/39/84693/5106/56898/3712/1384/166785/225/80724/54363/1962/55862/84879	55
GO:0032527	BP	GO:0032527	protein exit from endoplasmic reticulum	28/6109	49/18866	0.000302064	0.00231642	0.00170615	337867/51009/6653/79139/4926/56681/55829/9919/55666/9648/9695/51128/55754/7184/9895/51465/27248/23197/84236/55741/111089941/3638/9777/9709/550/7327/10956/81502	28
GO:1990090	BP	GO:1990090	cellular response to nerve growth factor stimulus	28/6109	49/18866	0.000302064	0.00231642	0.00170615	988/1783/9693/5170/9101/7337/2889/8936/23527/5906/10094/867/5728/351/29904/9863/9775/57498/7442/23095/1398/1869/6272/1385/1938/3309/10938/2309	28
GO:0008088	BP	GO:0008088	axo-dendritic transport	37/6109	70/18866	0.000306369	0.00234664	0.00172841	24137/3799/55860/1778/7014/10239/3091/80208/5048/81565/3192/4976/6421/5874/8936/8943/55207/1740/23291/66008/351/1176/84062/22906/8546/6683/23095/11127/667/26258/127829/9371/26985/23162/6687/63915/3798	37
GO:0006521	BP	GO:0006521	regulation of cellular amino acid metabolic process	34/6109	63/18866	0.00031793	0.00243229	0.0017915	5688/23198/5713/5718/5717/5711/5705/5708/10213/51582/5719/5710/5707/4953/493/4946/5706/1312/5693/10197/5685/9861/5709/9491/5701/5704/5715/5684/5700/5702/5691/23657/5686/5689	34
GO:0071214	BP	GO:0071214	cellular response to abiotic stimulus	137/6109	331/18866	0.000321625	0.00245472	0.00180802	1265/10367/9397/8531/355/1387/2547/440275/3364/23514/2332/25836/7486/1654/10276/10988/54617/8450/6872/55031/51562/94241/5781/56339/7520/1432/23411/9212/10135/4734/5481/1894/3659/342372/476/1642/4836/9181/834/472/6513/4193/11011/3297/55364/2033/22927/11200/9943/4214/2729/57646/1407/5295/208/2822/545/2339/1408/51719/4638/10010/836/835/4869/5311/51426/4311/23028/9759/993/10269/8915/1111/2782/163859/…	137
GO:0104004	BP	GO:0104004	cellular response to environmental stimulus	137/6109	331/18866	0.000321625	0.00245472	0.00180802	1265/10367/9397/8531/355/1387/2547/440275/3364/23514/2332/25836/7486/1654/10276/10988/54617/8450/6872/55031/51562/94241/5781/56339/7520/1432/23411/9212/10135/4734/5481/1894/3659/342372/476/1642/4836/9181/834/472/6513/4193/11011/3297/55364/2033/22927/11200/9943/4214/2729/57646/1407/5295/208/2822/545/2339/1408/51719/4638/10010/836/835/4869/5311/51426/4311/23028/9759/993/10269/8915/1111/2782/163859/…	137
GO:0036294	BP	GO:0036294	cellular response to decreased oxygen levels	95/6109	218/18866	0.000328546	0.00250458	0.00184474	571/1536/79723/5688/1387/29979/665/378938/7314/7009/7225/6547/23198/5713/5718/5717/538/5711/8453/7248/5705/5708/10213/23411/3091/10135/5719/4976/7316/5710/9520/10059/5034/4780/4193/5707/83990/405/50809/2033/9978/2475/5562/5165/891/28996/6921/80315/54583/5163/867/2782/5728/29904/5706/2030/5581/5693/10197/664/5685/6546/6095/9861/132864/9475/7311/8837/64506/5709/9491/1869/468/25950/5701/3516/4194/57…	95
GO:0035872	BP	GO:0035872	nucleotide-binding domain, leucine rich repeat containing receptor signaling pathway	23/6109	38/18866	0.000330131	0.00251368	0.00185145	7314/331/8767/80196/1540/55914/7316/329/7189/83737/6885/23118/26191/257397/7335/90268/7311/841/3656/57864/64127/10392/7128	23
GO:0090263	BP	GO:0090263	positive regulation of canonical Wnt signaling pathway	69/6109	150/18866	0.00033056	0.00251398	0.00185166	8658/5688/5494/65981/80351/55737/331/1654/51366/23198/5713/5495/5718/5717/55031/5711/9101/53944/5705/5708/10213/1453/5719/64750/120892/5710/65125/5707/9736/1456/79718/7040/259266/54994/5706/5693/10197/5685/1950/79705/9861/79809/5709/9491/6907/5701/3516/4790/8312/3611/63977/7320/5704/55366/5715/5684/57805/5700/55959/1455/5702/5691/8607/5686/1454/6714/8434/55182/5689	69
GO:0051053	BP	GO:0051053	negative regulation of DNA metabolic process	60/6109	127/18866	0.000331044	0.00251468	0.00185218	9984/8658/24144/55226/80351/51366/4297/54386/4683/3183/7014/7520/2074/80169/2956/54464/3178/3192/55010/9320/472/2187/3297/23347/4436/4437/254225/25913/80762/7515/659/4292/27000/84083/1676/55183/5394/79991/641/9400/23293/10721/201163/167227/92797/54552/2072/79000/1843/7158/2067/7013/1602/65057/604/80311/54984/6714/64802/4968	60
GO:0042274	BP	GO:0042274	ribosomal small subunit biogenesis	39/6109	75/18866	0.000331709	0.00251676	0.00185371	84916/11056/10171/27341/9790/55226/5591/55813/27340/10885/6234/7520/55720/51081/8780/79954/4869/64434/6218/8602/2068/29777/64745/51077/92797/26284/25926/83732/6193/153443/55127/4809/65095/51065/84294/88745/57647/10799/6194	39
GO:0031109	BP	GO:0031109	microtubule polymerization or depolymerization	56/6109	117/18866	0.000340926	0.00258365	0.00190298	114791/6904/10426/54820/221150/4733/55125/23116/9793/22974/57606/55755/157922/81930/4281/146057/26271/5058/27229/4926/347240/3796/146909/1453/81565/348235/9181/7756/57551/6249/3925/11004/7283/220134/55835/10013/26586/324/57704/6622/10048/10142/23332/23122/6314/5879/6683/165186/1859/51199/24139/58497/79649/10982/22919/23271	56
GO:0071496	BP	GO:0071496	cellular response to external stimulus	135/6109	326/18866	0.000344949	0.00261106	0.00192317	5788/8658/25828/27327/54468/1265/53349/355/440275/10533/4067/5292/23274/27244/5469/7486/79726/5587/96459/51100/3920/8493/23334/10985/8131/6722/57521/7248/5781/55062/1981/23411/10135/3178/3659/476/490/120892/2752/834/10059/6513/5571/4780/4193/55626/83990/6720/3676/5289/81929/9681/55364/5465/8428/8897/22927/2475/5562/6721/27072/4214/2729/23235/143686/23394/9474/51422/8805/80315/659/4217/30849/25959…	135
GO:0031668	BP	GO:0031668	cellular response to extracellular stimulus	108/6109	253/18866	0.000348382	0.00263395	0.00194003	5788/8658/25828/27327/54468/53349/355/440275/10533/4067/5292/23274/27244/5469/7486/79726/5587/96459/51100/3920/8493/23334/10985/8131/6722/57521/7248/55062/1981/23411/10135/3178/490/120892/2752/10059/6513/5571/4780/4193/55626/83990/6720/3676/5289/81929/9681/55364/5465/8428/8897/2475/5562/6721/27072/23235/143686/23394/9474/51422/8805/80315/659/4217/30849/25959/9213/867/23032/8648/3191/5599/26100/13…	108
GO:0008154	BP	GO:0008154	actin polymerization or depolymerization	96/6109	221/18866	0.000351004	0.00265066	0.00195234	81624/7114/55761/7111/342184/9873/120/2764/119/9897/3717/7408/29766/5962/829/10565/10006/85464/2039/6710/123720/29767/1739/10456/1729/8522/9645/6708/9050/395/57553/9948/253260/2475/55607/51466/10788/57704/5341/8936/93663/10096/54434/5921/26999/27236/10787/118/10094/10152/130271/56907/57580/55604/133746/5581/3055/2241/4690/9113/253725/830/10109/8976/5879/246/10093/10097/2017/6840/10163/51474/832/2…	96
GO:0060968	BP	GO:0060968	regulation of gene silencing	65/6109	140/18866	0.000353016	0.00265341	0.00195436	9818/27327/4927/8480/9611/23279/7290/283131/2332/57122/79023/9612/25942/7538/27161/8021/29028/23165/129401/5431/1981/1660/55746/4928/1655/79902/6774/103/81929/10762/5434/9631/10526/54454/55706/8087/9972/57510/7175/23511/5437/7040/8086/10269/9698/23369/57708/5903/8737/53371/9883/348995/5430/9688/5604/26523/100101267/23225/5530/5605/5433/1994/5439/8318/1017	65
GO:0098840	BP	GO:0098840	protein transport along microtubule	36/6109	68/18866	0.000353018	0.00265341	0.00195436	8100/3799/28981/5108/80173/7014/3192/6421/5874/51098/57728/57560/22920/56912/1740/3842/26160/79659/117178/167691/9321/26146/79809/51626/6103/11127/51668/23059/55764/79989/9371/4117/83658/403/23162/3798	36
GO:0099118	BP	GO:0099118	microtubule-based protein transport	36/6109	68/18866	0.000353018	0.00265341	0.00195436	8100/3799/28981/5108/80173/7014/3192/6421/5874/51098/57728/57560/22920/56912/1740/3842/26160/79659/117178/167691/9321/26146/79809/51626/6103/11127/51668/23059/55764/79989/9371/4117/83658/403/23162/3798	36
GO:1904377	BP	GO:1904377	positive regulation of protein localization to cell periphery	36/6109	68/18866	0.000353018	0.00265341	0.00195436	8878/3799/51201/5780/245812/4926/5170/3688/163882/10580/1739/29899/493/5295/10399/25921/2035/5581/3958/57628/2181/22841/8766/246329/7430/84455/6711/5583/5357/5584/6769/84687/6809/2037/4035/11079	36
GO:0002381	BP	GO:0002381	immunoglobulin production involved in immunoglobulin mediated immune response	33/6109	61/18866	0.000365421	0.00274023	0.00201831	5788/9984/79915/4683/7468/940/2956/7037/6830/9466/4436/695/51111/80762/200558/165918/4292/7040/55183/9156/22976/9025/51010/5452/30009/6778/100141515/3329/56941/7158/2067/23075/604	33
GO:0042278	BP	GO:0042278	purine nucleoside metabolic process	33/6109	61/18866	0.000365421	0.00274023	0.00201831	3251/79631/9414/4354/272/161823/1739/4976/120892/2773/8833/29922/55669/1740/9567/136332/22978/51715/262/132/1716/4507/84433/56952/2987/8573/5901/260425/23433/4830/221443/100/387	33
GO:0031667	BP	GO:0031667	response to nutrient levels	188/6109	473/18866	0.000380908	0.00285304	0.0021014	8658/25828/1536/27327/54468/847/9779/53349/355/440275/10533/8473/5292/23274/27244/65084/1603/5469/790/7486/79726/5587/6653/10999/55198/96459/23530/6198/51100/3920/8493/23334/7538/10985/8131/6722/57521/7248/4353/3607/55062/9706/1981/114789/23408/23411/10135/32/6427/3156/3178/4976/490/6772/120892/2752/54828/4925/10059/317/6513/5571/4780/4193/55626/83990/6720/5289/8932/79602/3297/81929/9681/55364/27…	188
GO:0006487	BP	GO:0006487	protein N-linked glycosylation	38/6109	73/18866	0.000382762	0.0028636	0.00210917	55757/201595/79868/2530/1603/3703/6482/11320/79796/56886/6480/79053/440138/79947/2683/84061/64116/2673/51465/90411/8813/957/6184/55858/29880/29929/746/56052/5373/4249/5372/116150/6185/10195/58505/3998/57171/57134	38
GO:0009452	BP	GO:0009452	7-methylguanosine RNA capping	21/6109	34/18866	0.000404614	0.00300699	0.00221479	2965/4686/96764/5431/2966/5434/8732/5437/23070/1022/4331/2068/5430/55421/8731/2071/2963/5433/5439/902/6829	21
GO:0036260	BP	GO:0036260	RNA capping	21/6109	34/18866	0.000404614	0.00300699	0.00221479	2965/4686/96764/5431/2966/5434/8732/5437/23070/1022/4331/2068/5430/55421/8731/2071/2963/5433/5439/902/6829	21
GO:0045648	BP	GO:0045648	positive regulation of erythrocyte differentiation	21/6109	34/18866	0.000404614	0.00300699	0.00221479	5591/5469/3148/11143/1432/3091/3276/6772/6774/6777/405/25893/2113/92/3635/23774/60682/3071/91/116151/2309	21
GO:0046685	BP	GO:0046685	response to arsenic-containing substance	21/6109	34/18866	0.000404614	0.00300699	0.00221479	9446/2235/1371/7390/79752/1654/51593/3178/3297/6047/2729/2872/170506/5728/132864/90637/468/54407/5936/210/1616	21
GO:0033865	BP	GO:0033865	nucleoside bisphosphate metabolic process	64/6109	138/18866	0.0004052	0.00300699	0.00221479	31/1743/51660/54995/51000/32/3156/3295/1737/8050/64834/9374/84532/84188/3155/5165/80025/3157/4967/2182/38/23305/2180/5163/60481/8460/79646/1738/9200/8801/2181/8803/55856/197322/54677/9524/6296/55711/47/51144/23205/57678/116285/55902/8459/10005/55066/23417/84693/10157/5162/64087/9061/53354/55229/137964/84869/23597/51703/1836/25874/9060/84320/5538	64
GO:0033875	BP	GO:0033875	ribonucleoside bisphosphate metabolic process	64/6109	138/18866	0.0004052	0.00300699	0.00221479	31/1743/51660/54995/51000/32/3156/3295/1737/8050/64834/9374/84532/84188/3155/5165/80025/3157/4967/2182/38/23305/2180/5163/60481/8460/79646/1738/9200/8801/2181/8803/55856/197322/54677/9524/6296/55711/47/51144/23205/57678/116285/55902/8459/10005/55066/23417/84693/10157/5162/64087/9061/53354/55229/137964/84869/23597/51703/1836/25874/9060/84320/5538	64
GO:0034032	BP	GO:0034032	purine nucleoside bisphosphate metabolic process	64/6109	138/18866	0.0004052	0.00300699	0.00221479	31/1743/51660/54995/51000/32/3156/3295/1737/8050/64834/9374/84532/84188/3155/5165/80025/3157/4967/2182/38/23305/2180/5163/60481/8460/79646/1738/9200/8801/2181/8803/55856/197322/54677/9524/6296/55711/47/51144/23205/57678/116285/55902/8459/10005/55066/23417/84693/10157/5162/64087/9061/53354/55229/137964/84869/23597/51703/1836/25874/9060/84320/5538	64
GO:0034086	BP	GO:0034086	maintenance of sister chromatid cohesion	10/6109	12/18866	0.000415387	0.0030614	0.00225487	8658/5925/25836/84250/546/79075/286053/23137/55719/23383	10
GO:0034088	BP	GO:0034088	maintenance of mitotic sister chromatid cohesion	10/6109	12/18866	0.000415387	0.0030614	0.00225487	8658/5925/25836/84250/546/79075/286053/23137/55719/23383	10
GO:0034497	BP	GO:0034497	protein localization to phagophore assembly site	10/6109	12/18866	0.000415387	0.0030614	0.00225487	55014/55062/79065/9776/5289/22878/23241/9927/26100/11152	10
GO:1903405	BP	GO:1903405	protein localization to nuclear body	10/6109	12/18866	0.000415387	0.0030614	0.00225487	10694/908/10576/1736/7203/10575/6950/51574/22948/10574	10
GO:1904867	BP	GO:1904867	protein localization to Cajal body	10/6109	12/18866	0.000415387	0.0030614	0.00225487	10694/908/10576/1736/7203/10575/6950/51574/22948/10574	10
GO:1905214	BP	GO:1905214	regulation of RNA binding	10/6109	12/18866	0.000415387	0.0030614	0.00225487	4686/2332/10498/3646/1981/3191/9775/64710/8664/8663	10
GO:0098930	BP	GO:0098930	axonal transport	32/6109	59/18866	0.000419945	0.00309145	0.002277	24137/3799/55860/1778/7014/10239/3091/5048/81565/4976/5874/8943/55207/1740/23291/66008/1176/84062/22906/8546/6683/23095/11127/667/26258/127829/9371/26985/23162/6687/63915/3798	32
GO:0030041	BP	GO:0030041	actin filament polymerization	85/6109	193/18866	0.000437101	0.00321407	0.00236731	81624/7114/55761/7111/342184/9873/120/2764/119/9897/3717/7408/29766/5962/829/10565/85464/2039/6710/123720/29767/1739/10456/1729/8522/6708/9050/395/253260/2475/55607/51466/10788/57704/8936/93663/10096/54434/5921/26999/27236/10787/118/10094/10152/56907/57580/55604/133746/5581/3055/2241/4690/9113/253725/830/10109/8976/5879/246/10093/10097/2017/6840/10163/832/2185/51429/51019/6711/100287171/6709/2976…	85
GO:0007173	BP	GO:0007173	epidermal growth factor receptor signaling pathway	58/6109	123/18866	0.00043812	0.00321788	0.00237012	9185/58533/30011/8874/5795/9961/5747/2549/27246/5170/5781/8027/55914/6464/7251/5286/2060/5771/55658/58513/6868/27131/55704/5295/673/378/10254/92799/7040/819/5782/867/6654/9125/998/8527/351/5663/3092/868/1950/2241/55294/7879/8826/653361/5290/9252/89853/2185/57732/84313/5329/116985/55614/6714/8440/2537	58
GO:0061462	BP	GO:0061462	protein localization to lysosome	25/6109	43/18866	0.00043946	0.00322404	0.00237466	64089/6653/79158/51172/3920/23334/4926/4734/9648/8943/8546/7879/8031/9475/950/23163/57142/6272/27183/26985/1191/9765/9179/4074/7107	25
GO:0042168	BP	GO:0042168	heme metabolic process	20/6109	32/18866	0.000444417	0.0032567	0.00239871	644/2235/1371/7390/212/1355/2395/3145/4891/5498/7389/3658/1352/3163/51629/211/210/56898/645/54977	20
GO:0050851	BP	GO:0050851	antigen receptor-mediated signaling pathway	134/6109	325/18866	0.000449237	0.00328827	0.00242197	3122/5788/1997/5688/10892/5795/5293/8945/4067/5336/64332/8767/23198/5713/5718/5717/121665/54542/5058/5711/5170/1540/5705/5708/6500/7462/10213/3551/1967/940/5719/5710/65125/114625/5707/11314/4332/23228/5588/861/5771/10666/9402/4773/7189/55824/7006/6885/695/26228/23118/5295/10451/26191/5291/952/3702/57181/3937/5062/8454/23291/27086/8915/10657/387357/3635/5706/5663/5693/10197/5685/4690/8631/2534/729…	134
GO:0045185	BP	GO:0045185	maintenance of protein location	46/6109	93/18866	0.000450041	0.00329041	0.00242355	23515/25777/7114/23230/4052/6653/54832/202018/6500/6672/3192/23353/288/5905/28952/2316/11124/55704/580/3098/9908/5311/81573/23345/55187/129685/57120/9113/11014/2200/6717/3638/23568/9913/51684/5756/64083/3309/83860/10956/9817/7529/4794/4796/585/11079	46
GO:0002181	BP	GO:0002181	cytoplasmic translation	50/6109	103/18866	0.000457598	0.00334187	0.00246145	4733/10480/8531/2935/1819/22849/8661/2332/1983/8667/2107/56339/3646/6234/1981/1975/8665/1660/6143/1968/8894/2475/54505/51386/80315/8662/1974/6128/170506/4690/132864/85451/64506/51389/8669/92715/728689/6135/5936/8664/1938/7458/8891/27335/8663/89978/6139/6146/8668/51441	50
GO:0032608	BP	GO:0032608	interferon-beta production	28/6109	50/18866	0.000475619	0.00346954	0.00255548	10211/10621/11128/8767/1654/197358/5495/10623/23586/5781/3148/3661/1660/3659/29110/8780/7187/54476/5966/57506/26146/7528/55703/10475/10622/58509/5971/26137	28
GO:0000132	BP	GO:0000132	establishment of mitotic spindle orientation	19/6109	30/18866	0.000484855	0.00352891	0.00259921	54820/10403/55755/4926/3688/5048/81565/9181/29899/55968/4085/9183/23291/56647/54908/137886/6993/3064/79648	19
GO:1902751	BP	GO:1902751	positive regulation of cell cycle G2/M phase transition	19/6109	30/18866	0.000484855	0.00352891	0.00259921	983/79915/26271/25942/51514/23476/8317/995/891/4869/993/351/5889/57504/8766/5890/80174/5087/9525	19
GO:0090150	BP	GO:0090150	establishment of protein localization to membrane	140/6109	342/18866	0.000488755	0.00355327	0.00261716	4905/7531/6130/4864/10133/7027/253832/5830/6745/6144/9045/137492/51201/55737/84243/2040/11231/7534/3320/64422/6386/353116/9344/23471/26520/7095/5058/3684/340481/5533/6234/2039/51763/64429/163882/9919/117177/25782/4666/6164/6730/4836/6143/6249/9847/6125/23499/55176/1121/288/2803/51304/6845/23368/54557/60412/208/10399/6731/673/7159/7029/27342/6128/56947/10890/6218/29928/5599/3689/63971/6124/55670/5…	140
GO:0043242	BP	GO:0043242	negative regulation of protein-containing complex disassembly	41/6109	81/18866	0.000492418	0.00357587	0.0026338	7111/22974/23274/157922/120/4281/119/146057/29766/5962/829/2039/6710/29767/9181/57551/11213/6708/57466/10013/26586/55254/324/22828/118/23332/23122/130271/55604/253725/830/6314/6840/51474/832/6711/6709/29765/5756/23075/23271	41
GO:0032271	BP	GO:0032271	regulation of protein polymerization	99/6109	231/18866	0.000508225	0.00368649	0.00271528	6904/4733/7114/7417/23116/7111/342184/9793/57606/9873/55755/157922/120/2764/3320/119/9897/7408/29766/5058/5962/829/4926/10565/85464/2039/6710/123720/29767/1739/10456/6249/3925/6708/253260/2475/55607/51466/10788/57704/8936/93663/10096/54434/5921/26999/27236/6622/10787/10142/118/10094/10152/23332/56907/57580/55604/133746/5581/3055/2241/4690/9113/253725/830/10109/8976/5879/246/10093/10097/1859/2017/…	99
GO:0050854	BP	GO:0050854	regulation of antigen receptor-mediated signaling pathway	36/6109	69/18866	0.00050986	0.00369419	0.00272095	5788/1997/10892/5795/4067/1540/11314/23228/861/5771/10666/26228/26191/57181/27086/8915/1998/3958/25865/3783/7430/84433/3932/149041/5583/5579/865/123920/5819/148823/640/5074/115352/10385/100/150372	36
GO:0007100	BP	GO:0007100	mitotic centrosome separation	11/6109	14/18866	0.00051895	0.00372648	0.00274473	54820/3832/81565/55968/1111/64793/6790/137886/4751/79884/9371	11
GO:0032802	BP	GO:0032802	low-density lipoprotein particle receptor catabolic process	11/6109	14/18866	0.00051895	0.00372648	0.00274473	161/163/1213/1211/160/1175/20/5045/29116/302/1173	11
GO:0046037	BP	GO:0046037	GMP metabolic process	11/6109	14/18866	0.00051895	0.00372648	0.00274473	3251/9414/4354/1739/8833/1740/136332/84433/2987/8573/260425	11
GO:0090231	BP	GO:0090231	regulation of spindle checkpoint	11/6109	14/18866	0.00051895	0.00372648	0.00274473	10403/51451/55755/348654/55795/891/4085/7175/51143/25906/1843	11
GO:0090239	BP	GO:0090239	regulation of histone H4 acetylation	11/6109	14/18866	0.00051895	0.00372648	0.00274473	672/11143/23411/6688/55677/6598/9474/10269/1487/55011/26053	11
GO:0090266	BP	GO:0090266	regulation of mitotic cell cycle spindle assembly checkpoint	11/6109	14/18866	0.00051895	0.00372648	0.00274473	10403/51451/55755/348654/55795/891/4085/7175/51143/25906/1843	11
GO:1902101	BP	GO:1902101	positive regulation of metaphase/anaphase transition of cell cycle	11/6109	14/18866	0.00051895	0.00372648	0.00274473	8881/5925/996/51433/286053/9787/8697/51434/8452/29945/9700	11
GO:1903504	BP	GO:1903504	regulation of mitotic spindle checkpoint	11/6109	14/18866	0.00051895	0.00372648	0.00274473	10403/51451/55755/348654/55795/891/4085/7175/51143/25906/1843	11
GO:0034440	BP	GO:0034440	lipid oxidation	53/6109	111/18866	0.000521386	0.0037398	0.00275454	3030/1666/55198/2108/1374/51094/1432/32/2110/3295/79602/5465/2475/5562/3032/51422/208/38/3033/26061/51102/34/83752/11001/5194/285440/5191/23600/84129/246/240/1376/549/6342/54677/10455/5264/5825/116285/51/10478/10005/23417/39/56898/3712/1384/225/80724/54363/1962/55862/84879	53
GO:0034067	BP	GO:0034067	protein localization to Golgi apparatus	18/6109	28/18866	0.000524617	0.00375878	0.00276852	10133/2580/23230/6653/400/115362/54832/4926/8729/55690/5870/1453/9648/26225/55187/91949/64083/152559	18
GO:0002224	BP	GO:0002224	toll-like receptor signaling pathway	69/6109	152/18866	0.000525762	0.0037628	0.00277148	10211/57724/1508/29979/4067/7314/948/8767/1654/55198/3684/5170/3661/3551/3659/29110/7316/409/11213/329/11314/5289/6197/7189/7187/4214/6885/695/9867/23118/26191/10695/54726/257397/57590/10010/30849/7184/8915/3689/23151/118788/5581/7322/8737/7323/7311/841/9258/1147/22841/10318/7321/57142/26060/4057/3329/3656/7100/10062/55366/5641/7867/7128/115352/58509/23180/84868/1520	69
GO:0045143	BP	GO:0045143	homologous chromosome segregation	33/6109	62/18866	0.000540208	0.00386189	0.00284446	151648/283847/27030/898/5885/4361/157777/9134/472/2177/83990/23353/9319/1060/11144/55706/151246/4292/84072/9232/192670/728637/4438/9700/7917/7320/7013/256126/254528/256006/10734/57820/10388	33
GO:0021543	BP	GO:0021543	pallium development	77/6109	173/18866	0.000541234	0.00386374	0.00284583	2618/89839/7531/54820/25777/8320/3799/4763/1499/6867/23224/6722/7248/9289/83696/57178/3091/23035/9928/2146/5048/81565/2145/6513/493/22803/23353/2316/166614/7515/153241/836/5649/284403/23028/9839/22911/1600/259266/8648/5728/5663/5914/664/5194/55236/6434/2932/10460/4040/1398/84750/4771/653464/23380/79648/54407/57142/471/27185/81853/8893/1459/6608/8891/51176/114327/2737/4830/1399/84687/4035/585/8487…	77
GO:1902903	BP	GO:1902903	regulation of supramolecular fiber organization	151/6109	373/18866	0.000541668	0.00386374	0.00284583	6904/4733/7114/8500/5925/23116/7111/342184/9793/22974/57606/9873/55755/157922/120/2764/4281/7016/119/146057/9897/7408/29766/5058/5962/829/11214/4926/10565/7248/85464/2039/6710/51763/123720/29767/1739/10456/9181/57551/6249/3925/6708/6093/395/10013/26586/9948/253260/2475/55607/51466/10788/324/2316/57704/5341/55704/5295/8936/93663/10096/54434/3949/5921/26999/27236/6622/10787/10142/5062/118/10094/101…	151
GO:0007623	BP	GO:0007623	circadian rhythm	94/6109	218/18866	0.00054292	0.00386838	0.00284925	55269/79723/5927/983/9611/26224/23077/2776/56938/8945/10533/8473/7150/9500/5591/22992/10419/23064/463/4297/4841/11245/10499/25942/8239/10075/7153/7337/56339/1374/23411/10135/1453/7874/2146/3192/1642/8841/6720/6421/23239/5465/2033/2475/5562/5500/3184/64839/1407/1408/1628/23291/2673/8863/5728/3191/5599/6532/3066/9975/6095/55294/9475/2932/23435/10236/8792/1859/2767/9575/468/1390/9967/79831/1385/5501…	94
GO:0016233	BP	GO:0016233	telomere capping	30/6109	55/18866	0.000554315	0.0039452	0.00290583	8658/64421/24144/80351/5591/54386/4683/4361/7014/9212/80169/7874/472/5588/3184/25913/64858/7515/140609/79991/4216/23293/8550/4751/9937/2072/5594/2067/7013/65057	30
GO:0033522	BP	GO:0033522	histone H2A ubiquitination	17/6109	26/18866	0.000561834	0.0039943	0.00294199	51366/84108/8450/84678/23304/6500/1642/9320/4591/151636/165918/6045/84333/9025/7320/7319/10336	17
GO:0032872	BP	GO:0032872	regulation of stress-activated MAPK cascade	101/6109	237/18866	0.000569388	0.00404354	0.00297826	10114/9611/355/3301/27250/8767/9043/4281/6386/10771/9821/6788/9344/3480/51347/5058/9448/2305/1540/11183/2074/2889/3276/10494/3156/5048/1739/4215/8841/285613/57551/2081/11184/23239/7189/83737/7187/6885/9867/23008/28996/23043/57630/26191/5585/4217/11235/9839/64853/998/5345/351/5770/7074/4077/4216/84062/1857/54986/8737/6416/653361/50488/2047/10746/8792/9258/6850/2185/2218/5604/10987/7430/4293/4055/7…	101
GO:0007254	BP	GO:0007254	JNK cascade	92/6109	213/18866	0.000577581	0.0040972	0.00301778	10114/9611/9459/3301/27250/7314/8491/10044/8767/9043/6386/10771/9821/6788/9344/3480/51347/5058/9448/1540/11183/2074/2889/5048/7316/8841/57551/2081/11184/23239/7189/83737/7187/6885/9867/23118/28996/23043/57630/26191/5585/257397/4217/9839/64853/998/5345/351/5599/5770/7074/7335/4216/84062/1857/54986/8737/6416/653361/7311/50488/2047/10746/8792/9258/6850/2185/2218/10987/4293/4055/7188/8312/51495/51776…	92
GO:0030098	BP	GO:0030098	lymphocyte differentiation	149/6109	368/18866	0.000582159	0.00412401	0.00303753	567/5788/64421/8320/10892/5795/2547/5293/301/1499/5591/5336/64332/2175/8767/96459/79576/54542/139818/538/6722/286410/3688/653519/7248/56339/1540/55012/57178/6935/11143/9734/6688/940/23210/3659/4179/6774/6777/2207/472/2177/3676/23228/25793/861/55795/5771/5316/2033/4242/4773/10320/5590/2475/6868/4436/695/7048/9474/5295/80762/57630/26191/8943/1794/56262/3702/4063/29102/27086/3953/7704/9759/51463/630…	149
GO:0051235	BP	GO:0051235	maintenance of location	133/6109	324/18866	0.000582643	0.00412401	0.00303753	5788/23515/25777/7114/158219/53349/55151/23230/9446/4067/123/4052/948/5336/7405/6653/79068/3709/148867/54832/5170/202018/57584/6263/51490/6500/6672/23411/53373/32/5048/3192/1729/80024/6777/26580/29899/55252/22821/5771/5465/540/23353/288/5905/79041/6721/28952/2316/9474/11124/1407/55704/8943/6622/580/3098/9908/10142/5311/81573/7184/23345/7220/3708/259266/25998/55187/8760/60526/5581/129685/57120/654…	133
GO:0006268	BP	GO:0006268	DNA unwinding involved in DNA replication	12/6109	16/18866	0.000585231	0.0041287	0.00304098	4173/7486/4176/157777/4175/56652/641/9400/6117/5888/6742/9401	12
GO:0030397	BP	GO:0030397	membrane disassembly	12/6109	16/18866	0.000585231	0.0041287	0.00304098	983/91754/5048/81565/891/7443/26993/9133/5578/5579/23175/10783	12
GO:0051081	BP	GO:0051081	nuclear envelope disassembly	12/6109	16/18866	0.000585231	0.0041287	0.00304098	983/91754/5048/81565/891/7443/26993/9133/5578/5579/23175/10783	12
GO:0021904	BP	GO:0021904	dorsal/ventral neural tube patterning	16/6109	24/18866	0.000593916	0.0041808	0.00307936	7289/57728/221322/23770/5663/26146/5566/5567/51684/54903/79600/55764/6608/2737/5727/92344	16
GO:0090169	BP	GO:0090169	regulation of spindle assembly	16/6109	24/18866	0.000593916	0.0041808	0.00307936	4733/51510/4926/1778/3192/10615/29899/6047/26054/7175/79598/25978/9525/128866/27243/1104	16
GO:0009755	BP	GO:0009755	hormone-mediated signaling pathway	87/6109	200/18866	0.000611535	0.00430013	0.00316725	6257/2965/6049/9611/6256/5469/8289/672/51366/55198/57658/3717/10424/9612/5058/11214/10498/5781/7337/9325/57178/7068/29966/51094/23411/4734/23019/4848/55818/1655/409/8085/8284/79602/861/10521/5465/9063/2033/6294/9667/10013/7110/1407/4306/153222/2908/55325/1408/2180/25959/27086/7181/9125/8648/51341/5914/9975/9113/9604/11057/8031/6597/9575/51389/6502/5547/8312/26524/26060/57678/865/1460/55366/55809/…	87
GO:0009083	BP	GO:0009083	branched-chain amino acid catabolic process	15/6109	22/18866	0.000617384	0.00432011	0.00318196	586/9673/3155/594/56922/38/36/26275/1738/549/152926/1629/64087/3712/11112	15
GO:0051383	BP	GO:0051383	kinetochore organization	15/6109	22/18866	0.000617384	0.00432011	0.00318196	10403/64946/1062/9787/10051/1063/6047/10592/64105/1060/26054/23126/83540/55839/51112	15
GO:0070987	BP	GO:0070987	error-free translesion synthesis	15/6109	22/18866	0.000617384	0.00432011	0.00318196	7314/55666/7316/5985/5982/51455/5981/7311/5424/6117/26073/5984/83932/5983/6118	15
GO:0006349	BP	GO:0006349	regulation of gene expression by genetic imprinting	13/6109	18/18866	0.000619197	0.00432011	0.00318196	3784/10664/672/5926/8726/51742/84333/2931/1788/221656/10336/54496/346171	13
GO:0051571	BP	GO:0051571	positive regulation of histone H3-K4 methylation	13/6109	18/18866	0.000619197	0.00432011	0.00318196	1499/55904/672/4297/9646/1786/4089/22938/22976/23168/4602/1789/26053	13
GO:0071786	BP	GO:0071786	endoplasmic reticulum tubular network organization	13/6109	18/18866	0.000619197	0.00432011	0.00318196	55161/10313/22931/25782/64225/10890/221035/22930/25923/118813/57142/80856/51062	13
GO:2000641	BP	GO:2000641	regulation of early endosome to late endosome transport	13/6109	18/18866	0.000619197	0.00432011	0.00318196	55823/5962/23317/8898/8724/51652/5604/7430/5594/5605/1601/4478/6714	13
GO:0010761	BP	GO:0010761	fibroblast migration	26/6109	46/18866	0.000619748	0.00432011	0.00318196	8874/79899/7057/9124/55198/5747/5058/3688/2039/9219/7145/51057/7040/8879/5581/2241/6546/8826/9270/7763/8394/23603/26060/3611/117584/2768	26
GO:0061077	BP	GO:0061077	chaperone-mediated protein folding	32/6109	60/18866	0.000622557	0.0043303	0.00318947	10808/6767/2580/10576/54788/10728/5481/26973/54557/27348/2289/9601/1676/64175/10491/1457/7266/51182/80331/11080/10131/79982/79031/573/3309/1191/30001/2280/55898/3313/146862/3300	32
GO:0061951	BP	GO:0061951	establishment of protein localization to plasma membrane	32/6109	60/18866	0.000622557	0.0043303	0.00318947	4905/10133/51201/55737/353116/163882/9919/23499/288/2803/6845/10399/10890/63971/57120/4301/23163/2181/56850/8766/6711/8548/55204/84100/64083/10434/9581/11031/23062/51125/80262/9341	32
GO:0070988	BP	GO:0070988	demethylation	37/6109	72/18866	0.000627616	0.00434285	0.00319871	7404/221037/23133/5927/8242/22992/79068/9682/23081/84678/7403/8239/51400/54790/7874/23210/55818/221120/200424/8284/80312/23030/80853/1595/54726/10765/51780/6996/23028/3720/54890/5253/79831/60489/7320/221656/8846	37
GO:0009168	BP	GO:0009168	purine ribonucleoside monophosphate biosynthetic process	14/6109	20/18866	0.000627701	0.00434285	0.00319871	2618/3251/272/318/5198/8833/158/132/64077/471/5471/271/10606/100	14
GO:0046931	BP	GO:0046931	pore complex assembly	14/6109	20/18866	0.000627701	0.00434285	0.00319871	10694/57122/102/23165/4928/7203/196527/25909/55706/9972/4301/9688/57142/5027	14
GO:0045191	BP	GO:0045191	regulation of isotype switching	22/6109	37/18866	0.00062841	0.00434285	0.00319871	5788/9984/79915/7468/940/7037/6830/9466/4436/51111/80762/200558/4292/7040/55183/22976/51010/30009/6778/56941/7158/604	22
GO:0070423	BP	GO:0070423	nucleotide-binding oligomerization domain containing signaling pathway	22/6109	37/18866	0.00062841	0.00434285	0.00319871	7314/331/8767/1540/55914/7316/329/7189/83737/6885/23118/26191/257397/7335/90268/7311/841/3656/57864/64127/10392/7128	22
GO:0097242	BP	GO:0097242	amyloid-beta clearance	22/6109	37/18866	0.00062841	0.00434285	0.00319871	8301/948/1213/3480/3684/6722/3416/3156/6093/3643/5868/1595/3949/4311/10347/3689/8766/4043/1191/9230/4035/3065	22
GO:0090174	BP	GO:0090174	organelle membrane fusion	51/6109	107/18866	0.000692374	0.00477417	0.0035164	55823/3799/8675/55014/8773/301/6857/7405/8411/203062/84286/2054/10490/143187/23339/9482/80208/9847/2773/6845/27072/84079/8417/10451/208/51652/6622/10228/55669/23355/8615/23673/51479/7879/25978/9527/8291/9570/116841/51762/9392/6811/9554/27183/81554/80183/662/302/6809/6812/9341	51
GO:0048013	BP	GO:0048013	ephrin receptor signaling pathway	43/6109	87/18866	0.000693791	0.00477417	0.0035164	161/6453/8874/163/4067/6386/5747/5058/5781/160/6760/6093/10451/10096/5921/10094/998/7525/7074/5663/4690/2534/10109/8976/5879/26037/9475/10093/10097/2047/2041/1398/1175/3516/2051/64283/23294/23385/6714/2050/8440/1173/387	43
GO:0055072	BP	GO:0055072	iron ion homeostasis	43/6109	87/18866	0.000693791	0.00477417	0.0035164	567/4738/51312/8301/212/22/2395/2038/6500/10539/23545/3091/7037/30061/10058/4891/27102/6005/523/80762/26234/54583/28982/9429/64116/8454/79901/4089/3658/57217/8031/6717/3163/55832/7036/4057/114781/3934/56898/48/9114/6556/4756	43
GO:0097581	BP	GO:0097581	lamellipodium organization	43/6109	87/18866	0.000693791	0.00477417	0.0035164	6239/8874/9459/7414/538/3688/10006/6642/2039/123720/960/79902/2475/55704/10451/8936/10096/10787/9759/998/55604/29780/2241/6643/4690/10109/5879/1785/10097/2017/10163/5365/832/23603/23380/5756/23191/64083/26053/3983/79647/6714/8440	43
GO:0032006	BP	GO:0032006	regulation of TOR signaling	49/6109	102/18866	0.000699905	0.0047988	0.00353454	54468/23274/27244/79726/96459/23334/8131/57521/7248/197131/23304/23411/3091/8841/472/81929/9681/253260/153129/5562/143686/93627/26268/5649/23387/10269/7957/5290/2629/6794/58528/8550/4534/201163/2931/7249/81610/9675/84861/64083/55011/64798/10325/117584/55846/154743/6009/2768/7107	49
GO:0061025	BP	GO:0061025	membrane fusion	75/6109	169/18866	0.000702857	0.0047988	0.00353454	4905/55823/3799/9135/8675/55014/8773/301/6857/310/7405/8411/203062/84286/2054/10490/143187/10075/23339/9482/80208/4976/10059/9847/2773/8774/6845/27072/84079/8417/55968/8775/10451/165324/208/51652/6622/10228/26052/10652/55669/23355/8615/23673/25801/51479/9218/4600/57531/7879/25978/9527/1785/8291/53407/9570/137886/5478/116841/51762/9392/6811/9554/27183/5819/4599/26509/11261/81554/80183/662/302/6809…	75
GO:0043648	BP	GO:0043648	dicarboxylic acid metabolic process	47/6109	97/18866	0.000703165	0.0047988	0.00353454	4522/9380/1743/137872/79944/5832/2752/10797/4200/4524/2729/4967/2744/6470/6573/4199/4942/1738/8801/2571/3418/441024/8803/56267/197322/5264/47/56954/471/10005/25902/728294/4190/2730/8528/10588/8604/6390/92259/3034/81034/6389/4552/23657/7915/2806/2271	47
GO:0006369	BP	GO:0006369	termination of RNA polymerase II transcription	21/6109	35/18866	0.000704082	0.0047988	0.00353454	1479/4686/51585/23064/8458/53981/10914/11051/57466/6634/81608/22828/7884/79869/55339/51692/8189/1477/10898/4150/6635	21
GO:0006471	BP	GO:0006471	protein ADP-ribosylation	21/6109	35/18866	0.000704082	0.0047988	0.00353454	143/8658/80351/57097/54625/10038/79668/23408/56965/8850/23394/64761/7515/165631/378/9933/54969/23410/83666/54956/25976	21
GO:0009112	BP	GO:0009112	nucleobase metabolic process	21/6109	35/18866	0.000704082	0.0047988	0.00353454	2618/3251/790/6240/56474/2475/1806/8833/23028/6470/5631/51727/5594/5471/7298/1503/2766/10606/7372/100/978	21
GO:0060338	BP	GO:0060338	regulation of type I interferon-mediated signaling pathway	21/6109	35/18866	0.000704082	0.0047988	0.00353454	253943/5781/56339/84166/3661/29110/103/26065/5771/29883/3093/6059/3455/5770/57506/25939/3326/23170/58509/11274/51441	21
GO:0097009	BP	GO:0097009	energy homeostasis	21/6109	35/18866	0.000704082	0.0047988	0.00353454	7314/948/272/1981/32/6774/5562/115209/3953/9975/64784/5290/201163/5547/84251/284207/271/2308/10874/23178/84879	21
GO:0098751	BP	GO:0098751	bone cell development	21/6109	35/18866	0.000704082	0.0047988	0.00353454	5305/5469/2313/6722/10006/5781/5048/2033/133308/27086/79705/55294/2200/10163/161882/4211/4057/10019/4853/302/6714	21
GO:0006904	BP	GO:0006904	vesicle docking involved in exocytosis	25/6109	44/18866	0.000706467	0.00480996	0.00354276	55823/54536/1488/10490/23256/10244/201475/152579/5341/60412/10652/6814/10890/5899/9545/51762/10497/26258/65082/23233/11311/54843/6809/6812/9341	25
GO:0008360	BP	GO:0008360	regulation of cell shape	70/6109	156/18866	0.000717032	0.00487193	0.00358841	4627/30011/57194/301/55023/310/55785/10428/91010/10154/9344/5747/5962/54509/2038/2039/4628/1739/1729/2011/752/6708/54014/254065/9948/51057/22836/4289/93663/5921/55843/10507/10269/121512/2035/3689/103910/29780/23268/3055/2534/1690/5879/55171/55660/1398/157285/89846/5365/2185/7430/56990/10395/7168/1902/23191/3074/114793/23136/9368/10672/4651/4478/23433/56882/2909/116985/5361/2768/387	70
GO:0002429	BP	GO:0002429	immune response-activating cell surface receptor signaling pathway	189/6109	481/18866	0.000717841	0.00487193	0.00358841	3122/5788/1997/8398/5688/10892/1387/5795/5293/8945/4067/5336/64332/8767/3320/23198/5713/55198/5718/5717/121665/54542/5747/5058/5711/5170/10006/1540/5705/5708/6500/7462/10213/3551/1967/2889/940/5719/5710/3845/2207/65125/114625/2212/5707/11314/4332/4893/23228/5588/861/5771/10666/2033/9402/4773/22914/100528032/7189/55824/7006/6885/695/26228/23118/5295/10451/10096/26191/2822/26999/257397/5906/5291/95…	189
GO:0002757	BP	GO:0002757	immune response-activating signal transduction	189/6109	481/18866	0.000717841	0.00487193	0.00358841	3122/5788/1997/8398/5688/10892/1387/5795/5293/8945/4067/5336/64332/8767/3320/23198/5713/55198/5718/5717/121665/54542/5747/5058/5711/5170/10006/1540/5705/5708/6500/7462/10213/3551/1967/2889/940/5719/5710/3845/2207/65125/114625/2212/5707/11314/4332/4893/23228/5588/861/5771/10666/2033/9402/4773/22914/100528032/7189/55824/7006/6885/695/26228/23118/5295/10451/10096/26191/2822/26999/257397/5906/5291/95…	189
GO:0040029	BP	GO:0040029	regulation of gene expression, epigenetic	90/6109	209/18866	0.000739764	0.00501543	0.0036941	91746/3784/23512/7290/79101/1499/9643/8289/10664/672/9031/121536/8493/5926/25942/8467/29028/7503/80314/56339/23304/57178/2074/23411/6688/2146/51535/3192/5928/2145/23451/8085/54737/2033/23347/5434/84444/7913/8850/10013/4524/10943/54454/57492/9188/8520/8726/5437/1786/51742/6996/9759/1111/57708/55183/22823/5394/11146/3720/22880/9425/84333/3066/27136/10933/1487/84172/84661/25885/5931/2931/10014/64425…	90
GO:1900006	BP	GO:1900006	positive regulation of dendrite development	38/6109	75/18866	0.000760374	0.00514974	0.00379303	9231/6453/4076/65981/22849/2332/56965/5597/2146/5048/4976/10059/23613/6845/2475/55607/84079/26259/1523/5649/22941/170506/29904/26039/7074/5663/8826/10097/54149/51265/54664/1902/3611/23191/6792/158866/11141/8536	38
GO:0071478	BP	GO:0071478	cellular response to radiation	82/6109	188/18866	0.000781125	0.00528471	0.00389244	9397/1387/2547/440275/3364/23514/2332/25836/7486/10276/10988/54617/8450/6872/55031/94241/56339/7520/1432/23411/9212/10135/4734/5481/1894/1642/4836/472/4193/11011/3297/55364/2033/11200/57646/1407/5295/208/545/2339/1408/10010/4869/51426/4311/23028/993/10269/1111/2782/163859/170506/79823/641/22890/1785/84236/6794/7528/10714/9575/468/7507/5424/23173/25896/64710/10635/5888/51776/2072/144715/55872/2627…	82
GO:0002312	BP	GO:0002312	B cell activation involved in immune response	40/6109	80/18866	0.000785536	0.00530088	0.00390435	5788/9984/5336/79915/139818/4683/7468/940/2956/7037/6830/23228/9466/4242/4436/51111/80762/200558/165918/4292/7040/55183/9156/22976/55619/9025/2185/51010/30009/6778/100141515/3329/56941/7158/2067/23075/604/4853/100/55846	40
GO:0031397	BP	GO:0031397	negative regulation of protein ubiquitination	40/6109	80/18866	0.000785536	0.00530088	0.00390435	8878/55869/10196/8473/3301/51366/9373/26271/6872/11338/23560/51035/409/9320/6125/54765/2475/2729/9474/4085/1407/151636/59343/819/7375/11146/5663/5581/2534/8291/54552/10625/6135/339745/3984/11261/23376/7128/54984/8864	40
GO:0006370	BP	GO:0006370	7-methylguanosine mRNA capping	20/6109	33/18866	0.000785987	0.00530088	0.00390435	2965/4686/5431/2966/5434/8732/5437/23070/1022/4331/2068/5430/55421/8731/2071/2963/5433/5439/902/6829	20
GO:0002699	BP	GO:0002699	positive regulation of immune effector process	95/6109	223/18866	0.000825767	0.00556333	0.00409766	3106/567/5788/3133/3916/8482/57102/10892/5795/4067/301/948/9958/64332/79915/8767/55198/3684/5170/23586/2889/7468/940/164/7037/201294/4179/6777/399687/2207/911/11314/10666/5590/22914/100528032/30817/7189/6845/9846/4436/6885/8417/695/26057/26228/8723/51111/26191/9188/5906/4292/7040/55601/51744/3554/8915/1653/9698/23369/55183/170506/3689/7409/3566/5914/57506/2241/22976/81545/4602/22890/6850/8140/562…	95
GO:1902017	BP	GO:1902017	regulation of cilium assembly	30/6109	56/18866	0.000826872	0.00556495	0.00409885	8100/64422/23224/1540/202018/7419/116840/10806/55835/9474/57489/9662/55704/57787/153241/4134/9738/79598/1785/51626/3064/8558/79874/4117/6792/55329/2909/585/84260/23329	30
GO:0002753	BP	GO:0002753	cytoplasmic pattern recognition receptor signaling pathway	35/6109	68/18866	0.000838419	0.00563088	0.00414741	7314/9958/331/8767/23586/1540/3661/6397/55914/55666/7316/329/26065/8780/7189/83737/6885/26057/23118/26191/257397/55601/9698/81570/23369/7335/90268/7311/841/3656/57864/64127/10392/7128/80216	35
GO:1902369	BP	GO:1902369	negative regulation of RNA catabolic process	35/6109	68/18866	0.000838419	0.00563088	0.00414741	5073/8148/1787/8531/79048/2332/51594/2521/7538/1736/3183/26986/1432/1660/79066/3192/4904/1153/2475/3184/9704/10492/54888/23367/90806/10128/170506/23435/1869/10605/9967/55051/92345/6556/1994	35
GO:0021987	BP	GO:0021987	cerebral cortex development	55/6109	118/18866	0.000860093	0.00577043	0.00425019	2618/89839/7531/54820/25777/8320/4763/1499/6867/23224/7248/9289/83696/57178/3091/9928/5048/81565/6513/23353/2316/153241/5649/284403/23028/22911/1600/259266/8648/5663/664/5194/6434/2932/10460/4040/1398/84750/653464/23380/79648/54407/57142/471/27185/81853/1459/6608/114327/2737/1399/84687/4035/585/387	55
GO:0018196	BP	GO:0018196	peptidyl-asparagine modification	19/6109	31/18866	0.000873556	0.00584248	0.00430326	55757/201595/2530/1603/3703/56886/6480/79053/84061/51465/90411/8813/6184/29880/4249/6185/58505/3998/55662	19
GO:0036257	BP	GO:0036257	multivesicular body organization	19/6109	31/18866	0.000873556	0.00584248	0.00430326	51028/137492/51510/8027/7251/51652/10254/51534/25978/8766/84313/29082/9525/10015/128866/27183/5873/9798/27243	19
GO:1904292	BP	GO:1904292	regulation of ERAD pathway	19/6109	31/18866	0.000873556	0.00584248	0.00430326	337867/51009/29761/29979/4287/51035/4780/9097/9695/8975/51465/27248/55741/111089941/51136/7917/9709/7327/10956	19
GO:0033013	BP	GO:0033013	tetrapyrrole metabolic process	32/6109	61/18866	0.000906293	0.00604885	0.00445526	4363/644/2235/1371/7390/212/1355/2395/10058/3145/4891/5498/7389/4548/6708/27102/55788/3658/1352/3163/8029/8803/51629/171425/211/210/56898/645/166785/4552/54977/11330	32
GO:0061512	BP	GO:0061512	protein localization to cilium	32/6109	61/18866	0.000906293	0.00604885	0.00445526	9135/92482/285331/1453/79867/7289/27241/51304/57728/221322/55704/57560/378/23639/79659/55812/200894/79809/51382/9727/84455/79600/55764/84100/79989/54585/261734/10938/401024/27130/403/585	32
GO:0016572	BP	GO:0016572	histone phosphorylation	23/6109	40/18866	0.000914726	0.00609249	0.00448741	983/2332/9031/3717/9212/10270/472/5562/891/79858/5585/7443/26993/10269/1111/9730/6790/9252/5578/5579/7320/3619/1017	23
GO:0019068	BP	GO:0019068	virion assembly	23/6109	40/18866	0.000914726	0.00609249	0.00448741	9712/137492/7314/51510/1656/4734/7316/7251/51652/5861/51534/25978/7311/89853/128637/5478/29082/9525/10015/128866/27183/27243/90678	23
GO:0035335	BP	GO:0035335	peptidyl-tyrosine dephosphorylation	49/6109	103/18866	0.000919776	0.00611979	0.00450752	5788/5795/8555/5780/5786/1847/5781/8898/85464/995/7803/5771/9107/8897/2140/9829/8732/26191/54434/5775/8776/8556/5782/8446/993/11266/5778/5728/11122/5770/5797/1033/5783/80824/5792/4534/8073/52/26095/9110/1843/64419/26469/5796/84959/5793/11221/138639/55613	49
GO:0044728	BP	GO:0044728	DNA methylation or demethylation	47/6109	98/18866	0.000931289	0.0061836	0.00455452	55904/10419/79813/546/10664/672/4297/79068/3070/8493/8239/54790/6688/7874/2146/11176/9219/221120/200424/54737/8932/80312/143689/2778/54726/1786/6996/54815/10269/55729/91646/27136/5290/54456/2931/6018/10919/64863/60489/1789/122402/1788/221656/54496/4552/8846/346171	47
GO:0048010	BP	GO:0048010	vascular endothelial growth factor receptor signaling pathway	47/6109	98/18866	0.000931289	0.0061836	0.00455452	1536/3678/5587/3320/5747/10006/1432/3091/4734/22905/4688/405/6093/2887/5295/10451/26999/5291/10787/9844/5062/998/7409/5770/4690/2534/7424/5879/25865/9475/653361/5290/63916/1398/10163/2185/5579/23191/26509/3690/5829/7867/3071/5296/6714/8440/387	47
GO:0008361	BP	GO:0008361	regulation of cell size	79/6109	181/18866	0.000940547	0.00623864	0.00459505	3792/8482/6049/23038/310/9821/25942/1182/5058/538/5962/6722/57521/7248/1874/9706/5048/81565/196527/23499/10723/2803/2475/1207/23394/51334/5341/10451/3475/150465/659/56262/10507/6259/84561/118/23028/5728/7409/9990/5879/2932/1785/2017/1808/10512/3783/51265/8766/22902/118813/23108/57142/6560/114908/9175/1385/3611/27185/23191/3326/10501/9798/128239/64798/9368/6558/5027/3984/10509/6792/7504/4478/56996…	79
GO:0110053	BP	GO:0110053	regulation of actin filament organization	115/6109	278/18866	0.000947901	0.00628094	0.00462621	7114/8500/7111/342184/9873/120/2764/7016/119/9897/7408/29766/5058/5962/829/10565/7248/85464/2039/6710/51763/123720/29767/1739/10456/3925/6708/6093/395/9948/253260/2475/55607/51466/10788/2316/57704/5341/55704/5295/8936/93663/10096/54434/5921/26999/27236/10787/5062/118/10094/10152/23332/23122/130271/7840/998/5345/56907/57580/55604/133746/5581/3055/2241/4690/9113/253725/830/10109/8976/5879/9475/961/…	115
GO:0007020	BP	GO:0007020	microtubule nucleation	18/6109	29/18866	0.000965668	0.00635287	0.00467919	114791/10426/54820/55125/9793/22974/57606/27229/1453/81565/7283/55835/10048/10142/23332/23122/51199/24139	18
GO:0030970	BP	GO:0030970	retrograde protein transport, ER to cytosol	18/6109	29/18866	0.000965668	0.00635287	0.00467919	337867/51009/79139/55829/55666/9695/7184/51465/27248/23197/84236/55741/111089941/9709/550/7327/10956/81502	18
GO:0031365	BP	GO:0031365	N-terminal protein amino acid modification	18/6109	29/18866	0.000965668	0.00635287	0.00467919	79612/5494/9397/1387/60560/10988/5495/80218/4836/2033/8850/80018/254042/80155/51126/23173/79903/79829	18
GO:0050855	BP	GO:0050855	regulation of B cell receptor signaling pathway	18/6109	29/18866	0.000965668	0.00635287	0.00467919	1997/4067/11314/23228/861/26228/26191/57181/27086/1998/5583/5579/865/123920/148823/640/115352/150372	18
GO:0070861	BP	GO:0070861	regulation of protein exit from endoplasmic reticulum	18/6109	29/18866	0.000965668	0.00635287	0.00467919	337867/51009/6653/4926/56681/9919/9648/9695/51128/55754/51465/27248/55741/111089941/3638/9777/7327/10956	18
GO:0070979	BP	GO:0070979	protein K11-linked ubiquitination	18/6109	29/18866	0.000965668	0.00635287	0.00467919	8881/996/51433/8697/51434/7325/7332/6047/7328/64682/29945/11065/10393/7323/10477/7320/7319/51343	18
GO:1903513	BP	GO:1903513	endoplasmic reticulum to cytosol transport	18/6109	29/18866	0.000965668	0.00635287	0.00467919	337867/51009/79139/55829/55666/9695/7184/51465/27248/23197/84236/55741/111089941/9709/550/7327/10956/81502	18
GO:0150116	BP	GO:0150116	regulation of cell-substrate junction organization	34/6109	66/18866	0.000969372	0.00637072	0.00469234	5795/7057/9748/342184/7414/5747/9448/7248/2039/54828/23499/6093/395/51057/57669/23332/23122/5728/8861/5879/8826/9475/79834/9270/23603/10395/9922/90102/3987/10982/6714/4035/6548/387	34
GO:0007029	BP	GO:0007029	endoplasmic reticulum organization	36/6109	71/18866	0.00101701	0.00667019	0.00491291	2580/55151/55161/57003/23471/10162/10313/22931/9919/25782/120892/79041/27348/64225/22872/57488/375056/10890/9217/221035/29927/4644/22930/55627/53407/25923/118813/57142/80856/23023/7917/163590/662/9451/3998/51062	36
GO:1901880	BP	GO:1901880	negative regulation of protein depolymerization	36/6109	71/18866	0.00101701	0.00667019	0.00491291	7111/22974/157922/120/4281/119/146057/29766/5962/829/2039/6710/29767/9181/57551/6708/10013/26586/324/118/23332/23122/130271/55604/253725/830/6314/6840/51474/832/6711/6709/29765/5756/23075/23271	36
GO:0090224	BP	GO:0090224	regulation of spindle organization	22/6109	38/18866	0.00103854	0.00680447	0.00501181	79866/4733/8480/22974/51510/1213/4926/1778/3192/10615/29899/6047/26054/7175/79598/25978/10460/79884/9525/128866/27243/1104	22
GO:1901799	BP	GO:1901799	negative regulation of proteasomal protein catabolic process	31/6109	59/18866	0.00104688	0.00685211	0.00504691	337867/51009/29761/8473/23274/6386/51322/29843/7874/51035/11011/56658/9097/6599/4983/819/51377/6815/51465/27248/9491/4534/6135/7917/55872/3326/210/7327/57805/65992/10956	31
GO:0010971	BP	GO:0010971	positive regulation of G2/M transition of mitotic cell cycle	17/6109	27/18866	0.00106041	0.00692659	0.00510176	983/26271/25942/51514/23476/8317/995/891/993/351/5889/57504/8766/5890/80174/5087/9525	17
GO:0071514	BP	GO:0071514	genetic imprinting	17/6109	27/18866	0.00106041	0.00692659	0.00510176	3784/10664/672/5926/9646/2778/8726/51742/353274/84333/5290/2931/1788/221656/10336/54496/346171	17
GO:0034644	BP	GO:0034644	cellular response to UV	40/6109	81/18866	0.0010715	0.00698542	0.00514509	1387/440275/2332/54617/8450/6872/55031/94241/56339/23411/9212/4734/5481/1642/4193/55364/2033/57646/5295/545/4869/51426/4311/23028/993/1111/163859/170506/22890/84236/6794/7528/10714/468/7507/5424/2072/55872/2067/5796	40
GO:0002285	BP	GO:0002285	lymphocyte activation involved in immune response	81/6109	187/18866	0.00107348	0.00698542	0.00514509	5788/9984/3916/8320/10892/54518/440275/301/5336/64332/79915/8767/54542/139818/538/4683/7248/3683/7468/940/164/2956/7037/201294/6830/4179/6774/2207/911/23228/9466/4242/5590/6845/2475/4436/51111/80762/200558/165918/4292/4063/7040/51744/27086/55183/9156/5663/3566/5914/6095/22976/3958/3718/4602/55619/3936/9025/161882/2185/51010/30009/149041/6778/100141515/3329/56941/7158/2067/5873/23075/604/51176/655…	81
GO:0035246	BP	GO:0035246	peptidyl-arginine N-methylation	9/6109	11/18866	0.00107919	0.00698542	0.00514509	10196/10419/10498/3276/80204/90826/54496/55471/3275	9
GO:0042789	BP	GO:0042789	mRNA transcription by RNA polymerase II	9/6109	11/18866	0.00107919	0.00698542	0.00514509	5469/6722/6830/7024/6774/6720/2316/22890/468	9
GO:0045945	BP	GO:0045945	positive regulation of transcription by RNA polymerase III	9/6109	11/18866	0.00107919	0.00698542	0.00514509	7702/57680/57521/79664/2475/2972/8178/23379/84524	9
GO:0046607	BP	GO:0046607	positive regulation of centrosome cycle	9/6109	11/18866	0.00107919	0.00698542	0.00514509	85459/55835/55968/10733/153241/9475/137886/25886/9525	9
GO:0051573	BP	GO:0051573	negative regulation of histone H3-K9 methylation	9/6109	11/18866	0.00107919	0.00698542	0.00514509	672/23081/23411/55818/6598/1786/23028/1789/55011	9
GO:0070757	BP	GO:0070757	interleukin-35-mediated signaling pathway	9/6109	11/18866	0.00107919	0.00698542	0.00514509	821/3572/3717/6772/6774/9466/3716/6775/3595	9
GO:0070933	BP	GO:0070933	histone H4 deacetylation	9/6109	11/18866	0.00107919	0.00698542	0.00514509	55869/9734/8841/56916/9759/23186/3066/5978/3065	9
GO:0007015	BP	GO:0007015	actin filament organization	171/6109	434/18866	0.00108327	0.00700479	0.00515936	80179/81624/7114/8500/30011/4542/4642/55761/7111/342184/9124/9873/120/2764/283431/7016/119/9897/3717/7408/29766/5058/5962/829/54509/6722/3636/10565/10006/7248/85464/2039/6710/51763/23164/123720/10580/29767/85462/1739/10456/1729/9181/8522/3925/9645/6708/6093/9050/395/57553/7171/9948/253260/2475/55607/51466/23607/10788/2316/57704/5341/55704/22836/5295/8936/93663/10096/54434/5921/26999/27236/10787/8…	171
GO:1990089	BP	GO:1990089	response to nerve growth factor	28/6109	52/18866	0.00109824	0.00709444	0.00522539	988/1783/9693/5170/9101/7337/2889/8936/23527/5906/10094/867/5728/351/29904/9863/9775/57498/7442/23095/1398/1869/6272/1385/1938/3309/10938/2309	28
GO:0031057	BP	GO:0031057	negative regulation of histone modification	25/6109	45/18866	0.00110401	0.00712456	0.00524758	5927/26036/672/51366/25942/23081/6418/23411/6688/55818/6830/9320/6598/9474/6622/1786/23028/22823/3720/1487/1789/7320/55011/5252/6497	25
GO:0010976	BP	GO:0010976	positive regulation of neuron projection development	119/6109	290/18866	0.00111331	0.00717739	0.00528649	9231/6453/8482/322/4076/65981/22849/4067/2332/6857/23064/5587/9373/9897/10154/9693/5058/57118/6722/160/482/2889/56965/5597/54606/10494/2146/5048/81565/4976/2011/10059/4780/50618/23499/23613/2033/2803/23327/6845/2475/55607/84079/466/23394/8724/9139/26259/5906/659/10507/1523/5649/27/55754/22941/23028/9839/64175/170506/54700/57154/29904/26039/7074/5663/51657/64764/4690/2534/1857/9863/22906/81545/882…	119
GO:0030833	BP	GO:0030833	regulation of actin filament polymerization	76/6109	174/18866	0.00113283	0.00729596	0.00537382	7114/7111/342184/9873/120/2764/119/9897/7408/29766/5962/829/10565/85464/2039/6710/123720/29767/1739/10456/6708/253260/2475/55607/51466/10788/57704/8936/93663/10096/54434/5921/26999/27236/10787/118/10094/10152/56907/57580/55604/133746/5581/3055/2241/4690/9113/253725/830/10109/8976/246/10093/10097/2017/6840/10163/832/2185/51429/6711/100287171/6709/29765/5756/23191/80115/3059/57180/4641/10178/3071/5…	76
GO:0008064	BP	GO:0008064	regulation of actin polymerization or depolymerization	82/6109	190/18866	0.0011434	0.00735666	0.00541853	7114/7111/342184/9873/120/2764/119/9897/7408/29766/5962/829/10565/85464/2039/6710/123720/29767/1739/10456/6708/9948/253260/2475/55607/51466/10788/57704/5341/8936/93663/10096/54434/5921/26999/27236/10787/118/10094/10152/130271/56907/57580/55604/133746/5581/3055/2241/4690/9113/253725/830/10109/8976/246/10093/10097/2017/6840/10163/51474/832/2185/51429/6711/100287171/6709/29765/5756/23191/80115/3059/…	82
GO:0016054	BP	GO:0016054	organic acid catabolic process	116/6109	282/18866	0.00114984	0.00738331	0.00543816	7920/5095/25828/89874/586/138199/3030/1666/1743/10247/10999/2108/137872/3161/1374/32/960/2110/3295/2752/493/9673/5465/9663/2475/2990/3155/3032/594/4967/208/5096/56922/38/85007/7040/2744/3033/26061/51102/34/80896/6470/171586/83752/4942/36/11001/5194/26275/11057/1738/5191/2571/23600/84129/132789/5226/642/5860/1376/549/6342/2653/152926/197322/54677/10455/1491/1629/5264/123688/5825/91452/51/23175/104…	116
GO:0046395	BP	GO:0046395	carboxylic acid catabolic process	116/6109	282/18866	0.00114984	0.00738331	0.00543816	7920/5095/25828/89874/586/138199/3030/1666/1743/10247/10999/2108/137872/3161/1374/32/960/2110/3295/2752/493/9673/5465/9663/2475/2990/3155/3032/594/4967/208/5096/56922/38/85007/7040/2744/3033/26061/51102/34/80896/6470/171586/83752/4942/36/11001/5194/26275/11057/1738/5191/2571/23600/84129/132789/5226/642/5860/1376/549/6342/2653/152926/197322/54677/10455/1491/1629/5264/123688/5825/91452/51/23175/104…	116
GO:0000729	BP	GO:0000729	DNA double-strand break processing	16/6109	25/18866	0.00115477	0.00738549	0.00543976	7336/1763/672/4683/4361/472/83990/5932/580/56916/51444/55100/641/92797/55218/5893	16
GO:0006851	BP	GO:0006851	mitochondrial calcium ion transmembrane transport	16/6109	25/18866	0.00115477	0.00738549	0.00543976	10367/6547/10730/4976/80024/221154/10939/63933/55486/90550/55013/9512/7416/30968/6687/3954	16
GO:0036010	BP	GO:0036010	protein localization to endosome	16/6109	25/18866	0.00115477	0.00738549	0.00543976	11215/54472/55737/6653/5962/88455/11252/151636/55754/387680/1950/253725/9475/7430/51104/4478	16
GO:0050857	BP	GO:0050857	positive regulation of antigen receptor-mediated signaling pathway	16/6109	25/18866	0.00115477	0.00738549	0.00543976	5788/1540/10666/26228/57181/27086/25865/3783/84433/3932/5583/5579/123920/5819/100/150372	16
GO:0000460	BP	GO:0000460	maturation of 5.8S rRNA	21/6109	36/18866	0.00117693	0.00750485	0.00552768	9875/11340/10171/90459/5591/27340/5393/5394/8602/79707/29777/79033/51010/51077/112479/84549/65095/10799/80135/55759/81887	21
GO:0032435	BP	GO:0032435	negative regulation of proteasomal ubiquitin-dependent protein catabolic process	21/6109	36/18866	0.00117693	0.00750485	0.00552768	8473/23274/6386/51322/29843/7874/51035/11011/56658/9097/6599/819/51377/6815/4534/6135/7917/55872/3326/57805/65992	21
GO:0051294	BP	GO:0051294	establishment of spindle orientation	21/6109	36/18866	0.00117693	0.00750485	0.00552768	54820/10403/55755/4926/3688/5048/81565/9181/29899/55968/4085/9183/23291/23332/4134/56647/54908/137886/6993/3064/79648	21
GO:0045840	BP	GO:0045840	positive regulation of mitotic nuclear division	30/6109	57/18866	0.00120948	0.00769714	0.00566931	8881/5925/55023/25836/84250/996/51433/286053/23137/4926/9787/55719/51203/9212/940/8697/3192/51434/3643/55968/8452/29945/11065/6790/1950/4041/137886/9700/28984/8678	30
GO:0070534	BP	GO:0070534	protein K63-linked ubiquitination	30/6109	57/18866	0.00120948	0.00769714	0.00566931	51283/80829/7336/1654/51366/9373/27246/25831/4734/9320/329/55658/7325/7189/83737/6047/7187/26191/165918/85363/7335/10425/9025/63893/7326/7188/10477/11060/7320/64127	30
GO:0006305	BP	GO:0006305	DNA alkylation	37/6109	74/18866	0.00121536	0.00771927	0.00568561	55904/10419/79813/546/10664/672/4297/3070/8493/6688/2146/11176/9219/200424/54737/8932/143689/2778/1786/54815/10269/55729/91646/27136/5290/54456/2931/6018/10919/64863/1789/122402/1788/221656/54496/4552/346171	37
GO:0006306	BP	GO:0006306	DNA methylation	37/6109	74/18866	0.00121536	0.00771927	0.00568561	55904/10419/79813/546/10664/672/4297/3070/8493/6688/2146/11176/9219/200424/54737/8932/143689/2778/1786/54815/10269/55729/91646/27136/5290/54456/2931/6018/10919/64863/1789/122402/1788/221656/54496/4552/346171	37
GO:0042157	BP	GO:0042157	lipoprotein metabolic process	61/6109	135/18866	0.00123279	0.00782224	0.00576145	253832/5494/9397/51201/10533/84243/5277/5495/9091/340481/55062/64429/7357/9488/25782/4836/2752/23390/472/5289/5465/51304/128869/9474/10026/2822/3949/25921/5281/5279/26090/23556/26100/8813/5283/55146/22930/2629/93210/83734/9487/55625/51227/9140/10434/79683/51104/55937/54872/51604/3690/54965/81575/80055/51125/158866/94005/11152/19/4035/5538	61
GO:0007032	BP	GO:0007032	endosome organization	39/6109	79/18866	0.00123912	0.00784826	0.00578061	55823/8878/51028/137492/84376/51510/1182/23317/9101/23325/8027/7251/5289/8867/8724/51652/10228/10254/57679/51534/10564/64400/7879/25978/950/51361/8766/23603/84313/29082/23023/9525/10015/128866/373509/27183/5873/9798/27243	39
GO:0032799	BP	GO:0032799	low-density lipoprotein receptor particle metabolic process	15/6109	23/18866	0.00124421	0.00784826	0.00578061	161/163/1213/3190/1211/160/10802/22937/1175/20/3690/5045/29116/302/1173	15
GO:0035561	BP	GO:0035561	regulation of chromatin binding	15/6109	23/18866	0.00124421	0.00784826	0.00578061	79618/1663/1499/1488/9044/23063/51053/8932/151636/59343/6996/23028/81857/83666/5530	15
GO:0043162	BP	GO:0043162	ubiquitin-dependent protein catabolic process via the multivesicular body sorting pathway	15/6109	23/18866	0.00124421	0.00784826	0.00578061	51028/137492/9373/27246/8027/51271/4734/7251/55658/10013/89853/10040/84313/9525/27183	15
GO:0051570	BP	GO:0051570	regulation of histone H3-K9 methylation	15/6109	23/18866	0.00124421	0.00784826	0.00578061	546/672/23081/23411/55818/6598/1786/23028/55183/3720/4602/1789/55011/10782/4000	15
GO:1902410	BP	GO:1902410	mitotic cytokinetic process	15/6109	23/18866	0.00124421	0.00784826	0.00578061	51510/10112/9585/116840/51652/25978/29082/55165/9525/10015/128866/27183/129531/27243/387	15
GO:0010457	BP	GO:0010457	centriole-centriole cohesion	10/6109	13/18866	0.00127445	0.00799982	0.00589224	54875/151648/1499/4957/11190/9662/25914/51199/4751/11127	10
GO:0033235	BP	GO:0033235	positive regulation of protein sumoylation	10/6109	13/18866	0.00127445	0.00799982	0.00589224	54472/8554/10401/7329/405/26354/10054/9759/25950/10055	10
GO:0046040	BP	GO:0046040	IMP metabolic process	10/6109	13/18866	0.00127445	0.00799982	0.00589224	2618/3251/272/5198/158/22978/471/5471/271/10606	10
GO:0071352	BP	GO:0071352	cellular response to interleukin-2	10/6109	13/18866	0.00127445	0.00799982	0.00589224	988/6464/6777/6776/5771/3716/3718/6850/3561/2185	10
GO:1900102	BP	GO:1900102	negative regulation of endoplasmic reticulum unfolded protein response	10/6109	13/18866	0.00127445	0.00799982	0.00589224	51283/1388/10399/5770/4690/4189/3309/23376/65992/8440	10
[truncated: 1,058 more rows]
