# Supplementary material for: The potential of CircRNA1002 as a biomarker in hepatitis B virus-related hepatocellular carcinoma
Source: PeerJ. 2022 Jun 28;10:e13640. doi: 10.7717/peerj.13640 (PMC9248787; doi:10.7717/peerj.13640)
Supplement: Supplemental Information 2 [file peerj-10-13640-s002.zip › Supplementary data/TableS5.xlsx]

## Sheet: Sheet1
Accession	HCC1_group1_fpkm	HCC2_group1_fpkm	HCC3_group1_fpkm	HCC4_group1_fpkm	HCC5_group1_fpkm	HBV1_group2_fpkm	HBV2_group2_fpkm	HBV3_group2_fpkm	HBV4_group2_fpkm	mean_fpkm_group1	mean_fpkm_group2	regulation	log2fold_change	pvalue	FDR
ciRNA1429	0.018196	0.0466054	0.0787325	0.0252898	0.136514	0.339159	0.272091	0.222278	0.339554	0.0610676	0.293271	down	-2.26375	6.91332e-05	0.808677
circRNA36984	0.961618	1.26523	1.50788	0.928576	1.20624	2.83709	2.651	2.74198	2.87497	1.17391	2.77626	down	-1.24182	0.000118499	0.808677
circRNA3122	0.700979	0.504997	0.534447	0.717649	0.790388	1.29566	1.13814	1.29713	1.43175	0.649692	1.29067	down	-0.990291	0.00021677	0.808677
ciRNA976	1.15612	0.807596	0.303179	1.46077	0	2.76044	2.79401	2.39662	3.59572	0.745534	2.8867	down	-1.95308	0.00030349	0.808677
ciRNA1392	0	0.0791066	0.133638	0	0	0.235505	0.384866	0.377288	0.21613	0.0425489	0.303447	down	-2.83425	0.000426849	0.808677
circRNA43069	0	0	0.0399862	0	0.0693321	0.117443	0.207282	0.158045	0.107782	0.0218636	0.147638	down	-2.75546	0.000787813	0.808677
circRNA32475	0.837233	0.972508	1.2166	1.05269	1.01008	2.23113	1.94052	1.98468	2.17678	1.01782	2.08328	down	-1.03337	0.000995806	0.808677
circRNA27488	0.546506	0.601456	0.733883	0.506706	0.715051	1.15413	1.04798	1.03497	1.04504	0.62072	1.07053	down	-0.786314	0.00105965	0.808677
circRNA20306	0.285593	0.294604	0.257389	0.34458	0.329844	0.457729	0.399233	0.399805	0.36839	0.302402	0.406289	down	-0.42604	0.00109893	0.808677
circRNA13226	2.59603	2.25116	2.34972	1.78683	1.97017	5.00779	4.02321	4.00219	3.56832	2.19078	4.15038	down	-0.921796	0.00116906	0.808677
circRNA12460	0.573466	0.555037	0.635055	0.612235	0.590354	0.77776	0.724919	0.728569	0.65091	0.593229	0.720539	down	-0.280488	0.00126482	0.808677
circRNA6631	0.699663	0.740916	0.684707	0.886028	0.734725	0.980186	0.9598	0.95032	1.04666	0.749208	0.98424	down	-0.393645	0.00138871	0.808677
circRNA20230	0.430858	0.643743	0.699108	0.673686	0.673436	1.09512	1.14091	1.4474	0.921275	0.624166	1.15118	down	-0.883106	0.00143029	0.808677
ciRNA1277	4.24207	4.05636	5.13943	3.41961	3.67766	6.46929	8.17584	9.25856	6.33288	4.10703	7.55914	down	-0.880128	0.00144107	0.808677
circRNA3723	0.316487	0.0900689	0.760786	0.073312	0	1.3407	1.05168	1.54646	1.55851	0.248131	1.37434	down	-2.46956	0.00145009	0.808677
circRNA6003	2.15292	1.12328	1.84585	2.35224	1.85451	3.89707	3.05184	2.8693	2.88296	1.86576	3.17529	down	-0.767127	0.00154357	0.808677
circRNA2857	1.90016	1.97989	2.07002	1.99187	2.07203	2.49766	2.26689	2.41163	2.22167	2.00279	2.34946	down	-0.230316	0.00159751	0.808677
circRNA7136	0.192216	0.115101	0.136231	0.18565	0.121346	0.248063	0.353963	0.24606	0.248257	0.150109	0.274086	down	-0.868619	0.0016316	0.808677
circRNA5449	0.472402	0.375694	0.602617	0.411933	0.38046	0.857081	0.650608	0.762112	0.705281	0.448621	0.74377	down	-0.729359	0.00164552	0.808677
circRNA10419	6.21363	4.54579	5.6232	6.20952	4.88101	8.2471	7.5076	6.9267	7.5431	5.49463	7.55613	down	-0.459624	0.00191596	0.808677
circRNA13225	2.44508	1.79006	1.5032	1.59092	1.65388	3.23424	3.50591	3.19893	2.85512	1.79663	3.19855	down	-0.832125	0.00202264	0.808677
circRNA30753	48.5649	26.1982	30.6182	47.6827	18.9978	156.142	198.938	132.957	166.914	34.4124	163.738	down	-2.25039	0.00206575	0.808677
circRNA11967	0.514808	0.4909	0.662956	1.08178	0.214573	2.11852	1.71069	1.40749	1.22944	0.593004	1.61654	down	-1.44679	0.00236103	0.808677
circRNA45091	0.114502	0.272325	0.0884712	0.22166	0	0.478121	0.754176	0.519527	0.515098	0.139392	0.566731	down	-2.02352	0.00253385	0.808677
circRNA18787	0.58682	0.187878	0.487841	0.526739	0.462	0.704334	0.94791	0.962434	0.697087	0.450256	0.827941	down	-0.878784	0.00259306	0.808677
circRNA14935	0.194705	0.42174	0.23402	0	0.249472	0.464337	0.688935	0.56966	0.543886	0.219988	0.566705	down	-1.36517	0.00259353	0.808677
circRNA7347	1.30286	1.11626	1.35505	1.29559	1.06527	1.74449	1.50676	1.50454	1.4995	1.22701	1.56382	down	-0.349934	0.00261647	0.808677
circRNA37730	0.534007	0.483024	0.487102	0.553365	0.505754	0.640416	0.581742	0.592266	0.630035	0.512651	0.611115	down	-0.253467	0.0026812	0.808677
circRNA2276	1.48299	1.2925	1.32498	1.92248	1.5943	2.04593	2.62646	2.12064	2.00165	1.52345	2.19867	down	-0.529288	0.00274556	0.808677
circRNA34615	1.03439	0.747267	0.688576	0.525299	0.198987	1.21345	1.98304	1.45799	1.23736	0.638905	1.47296	down	-1.20504	0.00277938	0.808677
ciRNA229	28.8145	16.9313	21.1862	17.623	8.11941	52.1525	58.1059	62.7465	56.834	18.5349	57.4597	down	-1.63231	0.00280605	0.808677
circRNA3893	0.361364	0.330487	0.286227	0.357123	0.284888	0.469041	0.438335	0.472258	0.360613	0.324018	0.435062	down	-0.425148	0.00307463	0.808677
circRNA2131	0.872062	0.745526	0.919397	1.06817	0.638255	1.55765	1.43835	1.56714	1.29012	0.848683	1.46331	down	-0.785942	0.00308928	0.808677
ciRNA878	0.00867222	0.0148081	0.025016	0.00602658	0	0.0955167	0.0648394	0.0635628	0.0337149	0.0109046	0.0644085	down	-2.56232	0.00309591	0.808677
circRNA40135	0.299894	0.260118	0.247456	0.337792	0.260981	0.493103	0.449615	0.407519	0.390471	0.281248	0.435177	down	-0.629759	0.0032546	0.808677
circRNA38710	62.1309	39.7741	43.712	82.763	34.6433	234.891	311.735	207.056	243.945	52.6046	249.407	down	-2.24524	0.00331298	0.808677
circRNA24716	0.576151	0.522263	0.55912	0.647534	0.260894	1.03051	0.874539	0.874698	0.939282	0.513192	0.929758	down	-0.857355	0.00410153	0.808677
circRNA11622	0.119904	0.109311	0.220047	0.194896	0.0457412	0.354696	0.428828	0.212557	0.323936	0.13798	0.330004	down	-1.25803	0.00428236	0.808677
circRNA46102	0.814352	0.653869	0.496928	0.698793	0.730559	1.04265	0.939434	1.09279	0.780521	0.6789	0.963849	down	-0.505607	0.00439621	0.808677
circRNA33002	0.869268	0.650026	0.859395	0.761223	0.225774	1.57312	2.03463	1.31606	1.46376	0.673137	1.59689	down	-1.24629	0.0045965	0.808677
circRNA28684	0.349162	0.422654	0.375285	0.376263	0.240427	0.695389	0.589267	0.688393	0.535351	0.352758	0.6271	down	-0.830016	0.00474303	0.808677
circRNA5625	1.55163	2.10017	2.1715	2.3646	2.17171	2.96329	2.45384	3.27283	3.1289	2.07192	2.95471	down	-0.51205	0.00474719	0.808677
circRNA28611	0.821152	0.670708	0.653742	0.929441	0.658478	1.18068	1.14877	1.18749	0.899306	0.746704	1.10406	down	-0.564215	0.00499218	0.808677
circRNA17587	0.155602	0.2182	0.232093	0.220795	0.28659	0.357105	0.377864	0.333805	0.276828	0.222656	0.3364	down	-0.595363	0.00499875	0.808677
ciRNA1257	27.4903	12.1398	23.3404	23.3386	7.60105	49.3405	65.137	53.8187	71.6001	18.782	59.9741	down	-1.67499	0.00514564	0.808677
circRNA26922	1.69004	2.40484	2.16672	3.26239	1.25229	4.13651	5.51196	3.21148	3.50419	2.15526	4.09103	down	-0.924607	0.00542189	0.808677
circRNA32169	3.1436	1.74236	3.55511	3.47255	1.39632	5.58542	7.25841	6.13692	7.95392	2.66199	6.73367	down	-1.33889	0.00559189	0.808677
circRNA36810	3.52092	1.28425	3.94692	3.71232	1.72679	5.60934	6.58283	5.64921	5.87639	2.83824	5.92944	down	-1.0629	0.00560463	0.808677
circRNA44566	4.03979	3.48913	3.90045	1.69988	1.13283	7.51941	6.57248	5.5235	8.02468	2.85242	6.91002	down	-1.27651	0.00569291	0.808677
ciRNA643	1.35742	0.559265	1.08651	1.43393	0.436846	4.27341	4.73438	4.6145	4.88957	0.974794	4.62797	down	-2.24721	0.00578762	0.808677
circRNA40495	0.487274	0.14289	0.510151	0.394597	0.557123	0.826511	0.905086	1.26173	0.942785	0.418407	0.984027	down	-1.23379	0.00582534	0.808677
circRNA2355	0.494786	0.397163	0.530499	0.445468	0.435359	0.748153	0.653336	0.573239	0.553852	0.460655	0.632145	down	-0.456568	0.00591617	0.808677
circRNA32845	0.399726	0.43228	0.641867	0.344449	0.288785	1.14845	1.39026	1.05038	1.45456	0.421421	1.26091	down	-1.58113	0.00601805	0.808677
ciRNA1177	2.0224	1.16497	1.71032	1.52395	0.853096	4.5004	4.18336	2.57966	3.85229	1.45495	3.77893	down	-1.37701	0.00632725	0.808677
ciRNA255	2.01542	1.16096	1.70442	1.5187	0.850155	4.48488	4.16893	2.57076	3.83901	1.44993	3.7659	down	-1.37701	0.00632725	0.808677
circRNA40710	0.286243	0.198496	0.178539	0.281725	0.250149	0.308704	0.336841	0.371754	0.315014	0.239031	0.333078	down	-0.478666	0.00647495	0.808677
circRNA23855	0.762564	0.660645	0.746236	0.842923	0.701039	1.27667	1.14835	1.22129	1.11959	0.742681	1.19148	down	-0.681935	0.00682111	0.808677
circRNA25909	3.74549	2.64036	3.26107	3.60404	2.27093	4.29483	5.20084	4.43158	3.97096	3.10438	4.47455	down	-0.52744	0.00684759	0.808677
circRNA22451	1.43084	0.887941	1.3895	1.46779	1.32053	1.97715	1.48066	1.86911	1.98858	1.29932	1.82887	down	-0.493199	0.00692821	0.808677
circRNA43098	3.62981	5.57824	7.12001	4.84313	3.38893	8.36487	9.04632	10.0506	6.48005	4.91203	8.48547	down	-0.788677	0.006944	0.808677
circRNA34590	0.31666	0.305789	0.240776	0.332007	0.202718	0.583979	0.536597	0.433394	0.353546	0.27959	0.476879	down	-0.770311	0.0069569	0.808677
ciRNA1377	0.137179	0	0.131902	0.222435	0	0.348669	0.455841	0.260672	0.355539	0.0983033	0.35518	down	-1.85324	0.00698855	0.808677
circRNA24009	5.82444	8.7634	8.60719	13.326	6.6329	16.0984	17.0541	14.6318	16.0114	8.63079	15.9489	down	-0.885895	0.00702038	0.808677
circRNA10097	0.792276	0.837122	0.662358	0.813729	0.702984	1.08071	0.99111	1.0065	0.814252	0.761694	0.973142	down	-0.353438	0.00704479	0.808677
circRNA38973	0.35969	0.35361	0.37526	0.467377	0.399261	0.670156	0.520977	0.536737	0.465541	0.39104	0.548353	down	-0.487789	0.00713444	0.808677
circRNA18966	1.93539	1.56028	1.88137	1.47273	1.41023	2.28397	2.14289	2.28504	1.87073	1.652	2.14566	down	-0.377206	0.00718808	0.808677
circRNA23027	1.18173	1.03661	1.35023	1.33759	1.31826	2.12794	1.77472	1.95262	1.98659	1.24488	1.96047	down	-0.655186	0.00724801	0.808677
circRNA47427	0.41052	0.310148	0.302643	0.399678	0.210918	0.65085	0.634378	0.542859	0.669486	0.326781	0.624393	down	-0.93413	0.00725253	0.808677
circRNA3382	0.416661	0.382465	0.462855	0.462017	0.43308	0.635582	0.584906	0.547035	0.495355	0.431416	0.565719	down	-0.391008	0.00731887	0.808677
circRNA48	1.15009	0.675517	1.14593	0.893491	0.774987	1.77643	1.88973	1.53035	1.99941	0.928004	1.79898	down	-0.954976	0.0073255	0.808677
circRNA18710	0.963315	0.847747	1.08947	0.69579	0.635251	1.87275	1.41044	1.44791	1.41952	0.846315	1.53766	down	-0.861466	0.0073283	0.808677
circRNA47489	2.80653	2.92981	1.53635	2.49192	2.10559	3.68019	3.47606	3.30996	3.41923	2.37404	3.47136	down	-0.548157	0.00761684	0.808677
circRNA31570	2.02876	2.31352	2.09815	2.49015	1.23941	4.16269	3.21377	4.32649	3.09112	2.034	3.69852	down	-0.862629	0.00769813	0.808677
circRNA15260	0.757696	0.861651	0.674032	1.02848	0.473503	1.67718	1.29102	1.29648	1.45671	0.759072	1.43035	down	-0.914057	0.00778261	0.808677
circRNA31423	0.647226	0.82112	0.712144	0.437254	0.5955	1.04438	1.10056	1.09585	0.882822	0.642649	1.0309	down	-0.681806	0.00786247	0.808677
circRNA7965	0.36794	0.359831	0.38586	0.48798	0.400358	0.693773	0.544384	0.547687	0.486139	0.400394	0.567996	down	-0.50446	0.00787832	0.808677
circRNA7346	1.02754	0.858467	1.08952	1.12914	0.948993	1.23998	1.15564	1.2851	1.14882	1.01073	1.20738	down	-0.256486	0.00788652	0.808677
circRNA21460	2.67789	1.48961	2.5788	2.69984	1.188	4.2593	4.89673	4.31815	5.31438	2.12683	4.69714	down	-1.14308	0.00793817	0.808677
circRNA35009	0.77548	0.42701	0.652234	0.592414	0.548618	0.969118	0.791903	0.851091	0.884497	0.599151	0.874152	down	-0.544965	0.00798265	0.808677
circRNA4962	0.4242	0.291074	0.282415	0.292273	0.220318	0.596612	0.610561	0.56365	0.668444	0.302056	0.609817	down	-1.01356	0.00799875	0.808677
circRNA8958	0.7277	0.698359	0.608813	0.575857	0.747503	0.909748	0.879271	0.789157	0.730754	0.671646	0.827233	down	-0.300591	0.00829416	0.808677
circRNA6883	0.537844	0.604949	0.773266	0.687041	0.726104	1.03216	0.899188	0.944999	0.909266	0.665841	0.946402	down	-0.507276	0.00838441	0.808677
circRNA8345	0.580035	0.347595	0.458891	0.534417	0.216201	0.843178	0.901921	0.855509	0.765214	0.427428	0.841455	down	-0.977207	0.00838686	0.808677
circRNA43851	0.312247	0.305995	0.247891	0.302653	0.214117	0.564061	0.495335	0.421132	0.337575	0.276581	0.454526	down	-0.716662	0.00866486	0.808677
circRNA13889	0.917504	0.940003	0.562411	1.08392	1.22374	1.86563	1.60064	1.19552	1.92617	0.945515	1.64699	down	-0.800659	0.00899444	0.808677
circRNA31324	0.350995	0	0	0.152448	0.18287	0.520409	0.510277	0.786075	0.34114	0.137263	0.539475	down	-1.97462	0.00923632	0.808677
circRNA21266	0.254564	0.0592742	0.226494	0.392865	0.107481	0.445358	0.598728	0.638095	0.516684	0.208136	0.549716	down	-1.40116	0.00925739	0.808677
circRNA43887	2.67736	1.8494	1.84222	2.3671	0.833757	4.61717	3.68995	3.6944	3.23625	1.91397	3.80944	down	-0.993014	0.00928519	0.808677
ciRNA944	1.55606	1.67753	1.63759	3.18907	0.417724	6.29013	5.79518	4.34941	6.07	1.6956	5.62618	down	-1.73036	0.00932765	0.808677
circRNA16906	0.81413	0.661418	0.762279	0.925543	0.493327	1.27663	1.21152	1.15609	1.05278	0.731339	1.17425	down	-0.683133	0.00935759	0.808677
circRNA10113	3.22615	2.34848	3.39784	3.82821	1.20982	5.68703	6.22444	5.20909	6.55228	2.8021	5.91821	down	-1.07865	0.00938324	0.808677
circRNA11650	0.739772	0.587334	0.723616	0.884401	0.946838	1.24878	1.27037	1.06673	0.997453	0.776392	1.14583	down	-0.56154	0.00950399	0.808677
circRNA4400	0.748781	0.914647	0.839138	0.88415	0.855826	1.20125	1.01772	1.20056	0.961429	0.848508	1.09524	down	-0.368246	0.00957887	0.808677
circRNA22002	0.415448	0.567514	0.479362	0.404189	0	1.05595	0.828312	0.879671	1.55053	0.373303	1.07862	down	-1.53076	0.0096005	0.808677
circRNA39706	0.538059	0.586922	0.52871	0.514984	0.315182	0.860871	0.850824	0.765069	0.809455	0.496771	0.821555	down	-0.725775	0.00965167	0.808677
circRNA39643	0.688535	1.01538	0.925369	0.739474	0.365252	1.4849	1.29999	1.12147	1.07073	0.746802	1.24427	down	-0.736504	0.00972785	0.808677
circRNA45885	0.194705	0.304761	0.374433	0.0451021	0.243461	0.481139	0.491989	0.432751	0.536176	0.232492	0.485514	down	-1.06233	0.00975963	0.808677
circRNA23363	0.892563	0.953267	0.889614	0.876511	0.757644	1.38839	1.27023	1.26779	1.02082	0.87392	1.23681	down	-0.501049	0.00979888	0.808677
circRNA48602	0.582347	0.564047	0.472973	0.547484	0.316126	0.85021	0.793207	0.993768	0.665277	0.496595	0.825615	down	-0.7334	0.00986502	0.808677
circRNA33006	1.12598	0.808735	0.730374	1.06814	0.61085	1.19625	1.36598	1.29542	1.36188	0.868816	1.30488	down	-0.586797	0.0100021	0.808677
circRNA21208	0.520161	0.510839	0.77488	0.734898	0.622106	0.923837	0.724809	1.03331	0.920597	0.632577	0.900638	down	-0.509706	0.0100178	0.808677
circRNA21461	2.87561	0.900836	2.40679	2.02704	1.12176	3.51425	4.47798	3.89168	4.65193	1.86641	4.13396	down	-1.14726	0.0100358	0.808677
ciRNA1488	0.504791	1.29293	0.145613	0.561271	0.757434	2.65161	1.92902	2.00066	0.941988	0.652407	1.88082	down	-1.52752	0.0100584	0.808677
circRNA43044	2.10698	1.46126	1.82217	3.08975	2.4706	2.78075	4.03643	3.18406	3.32224	2.19015	3.33087	down	-0.604867	0.0100747	0.808677
circRNA3423	0.377565	0.301697	0.354333	0.335624	0.281745	0.496714	0.437882	0.446482	0.384188	0.330193	0.441316	down	-0.418505	0.0100754	0.808677
circRNA17136	2.56067	1.73379	2.4101	2.06618	2.75421	3.45613	2.96339	3.06144	2.68439	2.30499	3.04134	down	-0.399946	0.010199	0.808677
circRNA2400	0.95991	1.35736	1.79983	0.771299	0.30007	2.99895	2.46707	1.95434	2.40237	1.03769	2.45568	down	-1.24274	0.0102467	0.808677
ciRNA1158	6.41991	1.43879	5.84505	6.63631	1.6055	11.4223	11.6523	10.9794	9.85866	4.38911	10.9782	down	-1.32264	0.0102516	0.808677
circRNA16780	0.353923	0.390735	0.369766	0.212027	0.17295	0.530782	0.527206	0.506887	0.436506	0.29988	0.500345	down	-0.738539	0.0103104	0.808677
circRNA4480	0.349905	0	0.50467	1.33738	0.145841	2.14929	1.16272	1.42479	1.22429	0.467558	1.49027	down	-1.67236	0.0105837	0.808677
circRNA39707	0.495457	0.515007	0.494938	0.556376	0.385979	0.752213	0.706387	0.652575	0.677646	0.489551	0.697206	down	-0.510124	0.0106461	0.808677
circRNA15562	1.57759	2.05064	2.82537	2.37227	0.659819	5.63313	4.90088	3.68982	3.45799	1.89714	4.42045	down	-1.22037	0.0108187	0.808677
circRNA20908	0.727212	0.617377	0.636889	0.556693	0.646089	0.918287	0.869666	0.725884	0.72129	0.636852	0.808782	down	-0.344792	0.0109908	0.808677
circRNA22223	1.18681	1.01086	1.14877	1.1436	1.39183	1.70025	1.41758	1.45465	1.52398	1.17637	1.52411	down	-0.373626	0.0110043	0.808677
circRNA46124	2.88832	1.90312	2.7489	2.0913	1.89795	5.09528	3.76306	4.76155	4.32488	2.30592	4.48619	down	-0.96015	0.0110388	0.808677
circRNA2275	1.62471	1.26977	1.46785	2.04017	1.90004	1.92744	2.47371	2.21297	2.22104	1.66051	2.20879	down	-0.411631	0.0110668	0.808677
circRNA156	0.662753	0.589561	0.650223	0.643695	0.610118	0.931815	0.705672	0.857284	0.733285	0.63127	0.807014	down	-0.354336	0.0111228	0.808677
circRNA8115	0.568509	0.792085	0.589569	0.741672	0.803616	0.998195	0.845477	1.10378	0.886787	0.69909	0.95856	down	-0.45539	0.0111831	0.808677
circRNA45853	0.797531	0.711858	0.653571	0.428267	1.30548	2.05781	1.57204	1.55289	0.935805	0.779341	1.52964	down	-0.972862	0.0112171	0.808677
circRNA22916	0.340671	0.265219	0.242147	0.394283	0.293231	0.533513	0.468129	0.427719	0.456032	0.30711	0.471348	down	-0.618038	0.0112778	0.808677
circRNA13677	0.284661	0.454204	0.331959	0.329956	0.148936	0.56899	0.434349	0.617773	0.543302	0.309943	0.541103	down	-0.8039	0.0114043	0.808677
circRNA43599	0.595085	0.508065	1.57354	1.24063	0.992132	1.76463	1.73027	1.93852	2.69909	0.98189	2.03313	down	-1.05007	0.0114278	0.808677
ciRNA543	0.322527	0.504833	0.310122	0.0747111	0.4481	0.728687	0.714499	0.700431	0.543351	0.332059	0.671742	down	-1.01647	0.0114622	0.808677
circRNA12128	0.744512	0.609156	1.1633	1.16411	1.29298	1.47182	1.85549	1.31369	1.64018	0.994811	1.5703	down	-0.658542	0.0116431	0.808677
circRNA35478	10.8458	6.81291	13.4017	6.88252	4.06302	32.2291	17.728	23.9199	28.0395	8.40118	25.4791	down	-1.60065	0.0116739	0.808677
circRNA24380	11.1668	7.30069	13.5463	8.44206	4.81012	35.0018	20.4696	24.5722	28.1611	9.05319	27.0512	down	-1.57919	0.0118582	0.808677
circRNA28631	1.08217	0.767051	1.03115	0.980316	0.924903	1.27526	1.19023	1.14937	1.17384	0.957119	1.19718	down	-0.322866	0.0120162	0.808677
ciRNA1305	1.00048	0.668011	0.739999	1.08746	0.684312	1.97784	2.30162	2.17274	2.43347	0.836053	2.22142	down	-1.40981	0.0121078	0.808677
ciRNA146	0.976469	0.651979	0.722239	1.06136	0.667889	1.93037	2.24638	2.12059	2.37506	0.815988	2.1681	down	-1.40981	0.0121078	0.808677
ciRNA248	0.973872	0.650245	0.720318	1.05854	0.666112	1.92524	2.24041	2.11495	2.36875	0.813818	2.16234	down	-1.40981	0.0121078	0.808677
circRNA5131	0.55777	0.238103	0.201119	0.77522	0	1.29955	1.50593	0.90848	1.40948	0.354442	1.28086	down	-1.85349	0.0123896	0.808677
circRNA44194	0.805975	0.390106	0.669078	0.627066	0.477778	0.973437	0.953875	0.932336	0.808892	0.594001	0.917135	down	-0.626669	0.0124264	0.808677
circRNA3894	0.63699	0.526764	0.458522	0.483044	0.419796	0.77706	0.697838	0.733742	0.577498	0.505023	0.696534	down	-0.463845	0.0125953	0.808677
circRNA906	1.74481	1.01983	1.67018	2.04987	1.77408	2.70464	1.79399	2.70809	2.3848	1.65175	2.39788	down	-0.537761	0.0126008	0.808677
circRNA17426	0.663313	0.692568	0.627324	0.551399	0.330833	1.13949	1.29581	1.54293	0.755345	0.573087	1.18339	down	-1.0461	0.0126242	0.808677
circRNA41484	0.0422754	0.136248	0.097766	0.0791371	0.0567361	0.175993	0.219293	0.261548	0.0951703	0.0824325	0.188001	down	-1.18946	0.0126719	0.808677
circRNA13294	7.08154	4.97746	7.72938	6.45925	3.48318	21.9784	14.3408	14.0641	15.5863	5.94616	16.4924	down	-1.47177	0.012798	0.808677
circRNA21201	2.58906	1.65139	2.70259	1.84822	0.881777	4.86508	3.66564	3.38672	5.26381	1.93461	4.29531	down	-1.15072	0.0128997	0.808677
circRNA20875	2.34115	1.99252	2.62442	2.70583	1.02076	4.45586	5.91207	5.11417	7.29823	2.13694	5.69508	down	-1.41417	0.0130911	0.808677
circRNA39583	0.637885	0.555095	0.621804	0.635977	0.578771	0.931595	0.709396	0.828244	0.696961	0.605906	0.791549	down	-0.385584	0.0131906	0.808677
circRNA44949	0.432294	0.407929	0.525053	0.237169	0.0379329	1.34936	0.982868	0.926458	0.583796	0.328076	0.960622	down	-1.54994	0.0132161	0.808677
circRNA1852	3.23614	2.67522	2.47364	2.77435	2.58089	4.29958	3.89273	4.07241	3.02262	2.74805	3.82184	down	-0.475857	0.0132618	0.808677
circRNA23690	0.349279	0.296787	0.252816	0.440782	0.260349	0.694519	0.97193	0.575365	0.486381	0.320003	0.682049	down	-1.09179	0.0135947	0.808677
circRNA39960	0.982582	0.497125	1.7846	2.27608	0.060673	3.45326	2.72091	3.08226	2.32028	1.12021	2.89418	down	-1.36938	0.0136548	0.808677
circRNA42494	3.7698	2.30115	3.74039	3.94864	1.41531	6.87568	10.2069	6.53921	10.0676	3.03506	8.42236	down	-1.4725	0.0136819	0.808677
circRNA10610	5.84606	2.54096	3.71766	4.76431	2.43665	7.38448	6.26939	6.27579	7.39682	3.86113	6.83162	down	-0.823205	0.0136975	0.808677
ciRNA911	0.413387	0.255575	0.243779	0.455677	0.162964	0.771214	1.04379	0.7297	1.04503	0.306277	0.897432	down	-1.55097	0.0137629	0.808677
circRNA19104	3.6217	3.21978	4.80159	5.25958	1.14909	8.58505	9.24758	7.19945	9.3429	3.61035	8.59374	down	-1.25115	0.0137871	0.808677
circRNA47685	0.0450678	0.0513033	0.249172	0.140935	0.450825	0.613658	0.609733	0.520827	0.521457	0.187461	0.566419	down	-1.59528	0.0138025	0.808677
circRNA17585	0.3999	0.34322	0.335679	0.451555	0.324196	0.573954	0.606073	0.59251	0.446316	0.37091	0.554714	down	-0.580673	0.0138443	0.808677
circRNA6965	0.0971288	0.248777	0.385246	0.236242	0.242901	0.864059	0.927924	0.637456	0.377607	0.242059	0.701762	down	-1.53562	0.0138618	0.808677
circRNA45333	0.791407	1.11271	0.825731	0.454955	0.188091	1.39951	1.65483	1.80875	1.3446	0.674579	1.55192	down	-1.202	0.0138684	0.808677
circRNA37864	0.515257	0.782062	0.454152	0.212188	0.763592	1.35814	1.61706	1.27641	1.78059	0.54545	1.50805	down	-1.46717	0.0139334	0.808677
circRNA36326	2.3088	1.97118	2.74725	2.52701	0.384926	5.4771	5.0348	3.94854	4.93675	1.98783	4.84929	down	-1.28658	0.0139529	0.808677
circRNA32913	0.256784	0.0716492	0.232975	0.200278	0.255997	0.467081	0.442304	0.372426	0.319478	0.203537	0.400322	down	-0.975872	0.0139692	0.808677
circRNA34042	0.621312	0.200828	0.420677	0.587259	0.407746	1.4137	0.870234	0.993722	0.899072	0.447564	1.04418	down	-1.22221	0.0140433	0.808677
circRNA29720	0	0	0.0902799	0.086997	0.313073	0.636386	1.14399	0.61171	0.584032	0.0980699	0.74403	down	-2.92348	0.0140529	0.808677
circRNA155	0.725786	0.559233	0.586558	0.702951	0.688472	0.940436	0.697227	0.843762	0.76834	0.6526	0.812441	down	-0.316064	0.0140585	0.808677
circRNA34521	1.37728	0.462739	1.01974	1.27669	0.475281	2.24829	1.84392	2.10833	1.67292	0.922346	1.96836	down	-1.09362	0.0141692	0.808677
circRNA12804	1.26506	2.43016	1.36845	1.27748	0.909559	2.91398	2.19219	3.76684	3.34435	1.45014	3.05434	down	-1.07467	0.0141712	0.808677
circRNA32801	0.117855	0	0.339966	0.450455	0.147367	0.449331	0.832211	0.671857	0.641458	0.211129	0.648714	down	-1.61946	0.0141882	0.808677
ciRNA573	0.825216	0.563635	0.515759	1.3126	0.321022	2.00424	2.51365	1.68758	1.53993	0.707646	1.93635	down	-1.45224	0.014354	0.808677
circRNA32854	2.69108	1.49346	2.36343	2.19594	0.869608	4.21381	5.13839	3.69172	5.79406	1.9227	4.7095	down	-1.29244	0.0143844	0.808677
circRNA22597	2.70293	3.76515	3.3855	3.85555	2.37176	6.42815	4.01815	6.71954	4.78793	3.21618	5.48844	down	-0.771049	0.0144007	0.808677
circRNA43364	2.11611	1.15167	1.75739	1.77066	1.65812	2.80442	2.77303	3.92249	2.15101	1.69079	2.91274	down	-0.78468	0.0144288	0.808677
circRNA37591	0.316487	0.81062	2.28236	0.439872	0.263825	4.0221	2.36627	2.06194	1.72257	0.822632	2.54322	down	-1.62834	0.0144678	0.808677
circRNA17134	2.08602	1.42548	1.6584	2.12377	2.34237	2.90294	2.3739	3.1738	2.41866	1.92721	2.71732	down	-0.495672	0.0144729	0.808677
circRNA46107	4.11526	2.42185	3.74361	3.89476	1.46333	6.90661	10.2431	6.7018	10.3349	3.12776	8.54659	down	-1.45022	0.0144805	0.808677
circRNA22214	1.95117	1.98587	2.57236	1.76425	1.35964	3.17232	3.24521	2.55264	3.15395	1.92666	3.03103	down	-0.653706	0.0144989	0.808677
circRNA10227	6.97908	9.06638	13.4686	12.3168	1.85207	25.7575	21.6727	14.8041	18.2412	8.73658	20.1189	down	-1.20341	0.0145102	0.808677
circRNA3391	2.58463	2.27906	2.92216	2.50612	2.26982	3.36747	2.83261	3.29285	2.83692	2.51236	3.08246	down	-0.295042	0.0147155	0.808677
circRNA26204	2.18628	1.62783	2.78662	2.84428	1.41985	5.92305	6.65248	4.63751	5.81133	2.17297	5.75609	down	-1.40542	0.0147406	0.808677
ciRNA1002	0.002257	0	0.00813821	0.00156846	0	0.0133855	0.00872276	0.0183807	0.0123359	0.00239273	0.0132062	down	-2.46449	0.0147521	0.808677
circRNA22915	0.328213	0.251994	0.240358	0.386964	0.273447	0.49533	0.449458	0.405306	0.438278	0.296195	0.447093	down	-0.594027	0.0147722	0.808677
circRNA42238	4.52887	2.16907	2.50925	2.45639	1.151	7.79885	7.22642	5.39744	5.75444	2.56292	6.54429	down	-1.35245	0.0148122	0.808677
circRNA45630	0.1907	0.409006	0.265335	0.287893	0.092389	0.603741	0.374158	0.354048	0.542797	0.249064	0.468686	down	-0.912103	0.0148801	0.808677
circRNA45123	0.641299	0.446522	0.332264	0.363449	0.373694	1.49285	0.993096	1.3082	0.890765	0.431446	1.17123	down	-1.44077	0.0149379	0.808677
circRNA31628	134.26	58.852	114.394	135.691	31.9304	233.695	350.748	230.526	351.373	95.0257	291.585	down	-1.61753	0.0149813	0.808677
circRNA41235	0.839425	0.875935	1.47975	1.30712	0.388749	1.97554	1.70462	1.93691	1.59545	0.978196	1.80313	down	-0.882309	0.0150054	0.808677
circRNA32890	0.146053	0.249391	0.214952	0.345916	0.08448	1.00004	0.77009	0.936175	0.51914	0.208159	0.80636	down	-1.95374	0.0150201	0.808677
circRNA31081	0.410348	0.568026	0.358884	0.452575	0.349277	0.735472	0.642317	0.768163	0.543283	0.427822	0.672309	down	-0.652112	0.0150284	0.808677
circRNA11799	0.328649	0.244814	0.252174	0.384591	0.283378	0.499137	0.452823	0.402437	0.458767	0.298721	0.453291	down	-0.601637	0.0150331	0.808677
circRNA11659	0.912831	0.771924	1.31658	0.990799	0.7392	1.36018	1.24944	1.38295	1.37897	0.946267	1.34288	down	-0.505014	0.0150431	0.808677
circRNA40141	2.39419	1.60636	2.07086	2.09434	0.839105	3.45217	2.49037	2.27456	3.3398	1.80097	2.88923	down	-0.681907	0.0153012	0.808677
circRNA25556	0.502465	0.558938	0.452281	0.554351	0.568667	0.717799	0.776947	0.627241	0.601713	0.52734	0.680925	down	-0.368762	0.0153016	0.808677
circRNA26669	0.101022	0.0845584	0.308756	0.254659	0.251812	0.695628	0.523836	0.509758	0.764694	0.200161	0.623479	down	-1.63918	0.0153919	0.808677
circRNA31742	2.87667	5.21902	3.8465	3.08191	4.74605	11.1029	8.26462	7.68356	4.7619	3.95403	7.95325	down	-1.00822	0.0155719	0.808677
circRNA3081	0.900852	0.523017	0.684585	0.920444	0.465792	1.13952	0.94728	1.11386	1.02456	0.698938	1.05631	down	-0.595791	0.0156077	0.808677
circRNA34327	0.572241	0.450659	0.678449	0.493606	0.465844	1.10126	0.768215	0.763782	0.757906	0.53216	0.84779	down	-0.671847	0.015694	0.808677
circRNA32292	0.782664	0.589863	0.789832	1.17583	0.443744	1.75395	1.37725	1.92331	1.60472	0.756386	1.66481	down	-1.13816	0.0157475	0.808677
circRNA29301	0.681017	0.633904	0.704194	0.847411	0.752022	1.18314	0.940432	1.10708	1.00702	0.72371	1.05942	down	-0.549791	0.0158306	0.808677
circRNA2535	2.95583	1.98919	2.80462	2.31388	3.14885	3.78223	3.29692	3.40547	3.01054	2.64247	3.37379	down	-0.352481	0.0159869	0.808677
circRNA14314	0.944737	0.548871	0.900931	1.2395	0.857438	1.70155	1.79305	1.39495	1.42051	0.898296	1.57751	down	-0.812391	0.0160191	0.808677
circRNA38513	0.482869	0.161959	0.400272	0.480703	0.301359	0.513005	0.767127	0.584141	0.507552	0.365432	0.592956	down	-0.698322	0.0161072	0.808677
circRNA23591	2.64181	1.90802	2.59837	2.45609	1.57727	3.35736	2.91237	3.22136	2.97013	2.23631	3.11531	down	-0.478252	0.0162042	0.808677
circRNA34738	1.7271	1.58178	2.35513	1.66938	1.06015	3.61825	3.39128	3.37566	3.9554	1.67871	3.58515	down	-1.09468	0.0163194	0.808677
circRNA20531	3.35437	2.97588	3.17123	2.80155	2.30707	5.39635	4.53786	4.48604	4.15634	2.92202	4.64415	down	-0.668448	0.0164251	0.808677
circRNA32853	3.4544	1.84877	2.65168	2.47197	1.07064	4.80976	6.23761	4.5322	7.09187	2.29949	5.66786	down	-1.30149	0.0164329	0.808677
ciRNA185	0.896574	0.5741	1.4009	0.986504	0.435977	2.34214	4.4379	2.43386	3.19514	0.85881	3.10226	down	-1.85291	0.0164705	0.808677
circRNA25240	0.560992	0.427214	0.563762	0.546285	0.358665	0.857079	0.735728	0.694308	0.747227	0.491384	0.758586	down	-0.626463	0.0164907	0.808677
circRNA42441	0.45035	0.314587	0.334613	0.455217	0.386791	1.00592	0.98633	0.822429	0.657885	0.388311	0.86814	down	-1.16071	0.0165394	0.808677
circRNA25464	0.660608	0.549478	0.59616	0.749272	0.608865	1.13515	0.973401	0.914387	0.8121	0.632877	0.958759	down	-0.599244	0.0165655	0.808677
circRNA22632	2.17223	0.65216	1.13615	2.23943	0.855644	2.83138	3.05388	2.48831	3.58215	1.41112	2.98893	down	-1.08278	0.0165957	0.808677
circRNA28428	0.538037	0.760207	0.621631	0.523983	0.322169	1.20382	0.953746	1.15714	0.892664	0.553205	1.05184	down	-0.927031	0.0167296	0.808677
ciRNA488	0.163006	0.118294	0.164573	0.345496	0.0135882	0.421219	0.388192	0.404886	0.532321	0.160991	0.436654	down	-1.43951	0.0167947	0.808677
circRNA12782	0.967574	1.27465	0.917431	1.19013	0.876707	1.96731	1.29751	1.29612	1.6312	1.0453	1.54803	down	-0.566521	0.0168301	0.808677
circRNA18358	0.128707	0.148623	0.119102	0.152985	0.171286	0.293343	0.245383	0.191536	0.164593	0.144141	0.223714	down	-0.634177	0.0168874	0.808677
circRNA5386	4.55298	4.80205	5.64142	3.75433	2.79529	14.0055	10.0322	8.13185	11.1731	4.30921	10.8357	down	-1.33029	0.0169525	0.808677
circRNA31231	1.22747	1.1243	1.39829	1.30108	0.977149	1.6889	1.50841	1.53014	1.36278	1.20566	1.52256	down	-0.336678	0.016955	0.808677
ciRNA1243	1.15711	0.620968	1.19208	2.82587	0.35827	4.39756	5.49292	2.74623	3.29032	1.23086	3.98176	down	-1.69374	0.0170594	0.808677
circRNA17001	1.81821	1.38692	1.47027	2.17492	2.19896	2.0329	2.63712	2.46383	2.3987	1.80986	2.38314	down	-0.396987	0.0171366	0.808677
circRNA32573	3.49802	2.3841	3.42113	3.35809	2.73014	4.74684	3.8962	3.78	4.26561	3.0783	4.17216	down	-0.438662	0.0171514	0.808677
circRNA35427	0.822346	0.780483	0.974194	0.593665	0.388679	1.66064	1.39019	1.26984	1.25398	0.711873	1.39366	down	-0.96919	0.0171767	0.808677
circRNA46635	0.357335	0.437726	0.442561	0.296908	0.140736	0.710801	0.780855	0.735131	0.604005	0.335053	0.707698	down	-1.07874	0.0172368	0.808677
circRNA7488	1.67956	1.27644	1.68135	1.56719	1.02087	2.05475	2.08796	1.7916	1.98679	1.44508	1.98027	down	-0.454549	0.0172482	0.808677
circRNA26214	3.56192	2.4964	3.54414	3.51315	2.99272	4.73586	3.73355	4.18977	4.56334	3.22167	4.30563	down	-0.418418	0.017286	0.808677
circRNA20164	0.973713	0.550137	0.980403	1.2358	0.936527	1.63349	1.71903	1.39847	1.41048	0.935315	1.54037	down	-0.719751	0.0174922	0.808677
circRNA32067	15.198	8.54245	11.9347	12.3246	3.43906	27.6812	29.4349	20.1972	26.7356	10.2878	26.0122	down	-1.33826	0.0175446	0.808677
circRNA36512	0.427278	0.623907	0.622092	0.496377	0.359145	0.722917	1.00775	0.931844	0.639365	0.50576	0.825469	down	-0.706762	0.0176274	0.808677
circRNA25201	1.38316	1.25084	0.693004	2.03625	0.748538	2.53594	2.55199	1.97574	2.00271	1.22236	2.2666	down	-0.890858	0.0176409	0.808677
circRNA28920	0.294055	0.0528536	0.334829	0.225857	0.19352	0.550719	0.56571	0.466345	0.288807	0.220223	0.467895	down	-1.08722	0.0176641	0.808677
ciRNA265	0.0408606	0.0209301	0.0576636	0.0222753	0.034447	0.109527	0.0883007	0.0744415	0.0635581	0.0352353	0.0839569	down	-1.25263	0.0177096	0.808677
circRNA1943	0.843007	0.619474	0.692776	0.700685	0.968781	0.963861	0.976697	1.19013	1.38535	0.764945	1.12901	down	-0.561628	0.0177924	0.808677
circRNA8303	3.99221	3.41524	3.59744	3.03969	2.35193	6.37478	5.42687	5.02218	4.90899	3.2793	5.43321	down	-0.728415	0.017914	0.808677
ciRNA167	0.494696	0.672321	1.51073	1.13657	0.368197	1.87323	1.77386	1.55394	3.08729	0.836504	2.07208	down	-1.30864	0.0179322	0.808677
circRNA43790	1.38633	0.496505	0.9825	1.28506	0.457926	2.16619	1.77658	2.03134	1.62721	0.921663	1.90033	down	-1.04394	0.0179601	0.808677
circRNA15826	0.573414	0.341229	0.805562	0.584308	0.235305	1.08964	0.828608	1.08204	1.0015	0.507964	1.00045	down	-0.977846	0.0180215	0.808677
circRNA38470	0.937186	0.72941	0.810279	1.4213	0.33451	3.01596	2.49483	2.7198	1.9224	0.846536	2.53825	down	-1.58419	0.0180652	0.808677
circRNA7732	0.817498	0.622254	0.49733	0.928566	0.609656	1.32588	0.866678	1.21951	0.926854	0.695061	1.08473	down	-0.642125	0.0181395	0.808677
circRNA7723	1.08862	0.628685	1.11026	1.43984	1.10311	1.90793	1.97545	1.59156	1.61291	1.07411	1.77196	down	-0.722212	0.0181571	0.808677
circRNA3356	0.803218	0.680562	0.816255	0.780187	0.662218	1.0751	0.811839	0.825946	0.962771	0.748488	0.918914	down	-0.29595	0.0181888	0.808677
circRNA7847	36.4194	24.6525	36.9432	82.0532	18.7356	119.062	147.08	93.7406	121.889	39.7608	120.443	down	-1.59893	0.0183305	0.808677
circRNA7141	0.360076	0.396789	0.303587	0.429374	0.428768	0.577911	0.553624	0.682439	0.436419	0.383719	0.562598	down	-0.552056	0.0183941	0.808677
circRNA1084	10.0353	4.96052	6.66979	5.71093	5.31887	9.5073	8.96574	10.1623	12.0081	6.53907	10.1609	down	-0.635863	0.0184126	0.808677
circRNA14263	0.336528	0.416609	0.437994	0.499464	0.364691	0.81259	0.615049	1.10082	0.635468	0.411057	0.790982	down	-0.944306	0.0184403	0.808677
circRNA28083	0.445174	0.44918	0.558169	0.337488	0.324712	0.741479	0.722839	0.506737	0.51921	0.422945	0.622566	down	-0.557759	0.0184711	0.808677
circRNA45139	0.331209	0.353446	0.270425	0.384897	0.384659	0.528084	0.501301	0.607895	0.390104	0.344927	0.506846	down	-0.555255	0.0186785	0.808677
ciRNA726	4.33662	2.78567	4.63644	4.55395	1.37715	6.82342	9.69846	7.72429	12.757	3.53797	9.25079	down	-1.38666	0.0187119	0.808677
circRNA20229	3.88662	2.14925	2.94391	6.13943	2.60894	7.31114	7.7957	7.95389	7.70378	3.54563	7.69113	down	-1.11715	0.0187726	0.808677
circRNA17691	49.3675	46.1737	51.738	50.3037	38.3883	93.059	71.9314	86.1108	68.0177	47.1942	79.7798	down	-0.757412	0.0188132	0.808677
circRNA47454	0	0	0	0	0.0853835	0.34712	0	0.33366	0.318563	0.0170767	0.249836	down	-3.87088	0.0188284	0.808677
circRNA11174	0.481061	0.482537	0.52959	0.541211	0.442893	0.805702	0.706979	0.701115	0.660804	0.495459	0.71865	down	-0.536525	0.0188318	0.808677
circRNA5902	11.166	13.3914	11.0582	14.1167	9.76524	19.2552	20.5204	15.4982	14.362	11.8995	17.4089	down	-0.548924	0.0188344	0.808677
circRNA27704	1.2088	1.37604	0.687847	1.01981	0.737897	1.68017	1.46249	1.68843	1.3784	1.00608	1.55237	down	-0.625732	0.0190111	0.808677
circRNA42098	3.01599	3.21677	3.40618	4.69427	1.0268	9.15061	8.12222	6.19946	7.83092	3.072	7.8258	down	-1.34906	0.0192687	0.808677
circRNA22325	0.498212	0.449782	0.799015	0.983983	0.412119	2.58285	1.20021	1.4239	2.01809	0.628622	1.80626	down	-1.52274	0.0193465	0.808677
circRNA34411	24.7481	12.1831	16.7845	15.9526	4.75816	30.2774	32.8835	28.5981	36.1925	14.8853	31.9879	down	-1.10364	0.0193536	0.808677
ciRNA408	8.29695	2.97785	6.07865	8.22635	0.528641	10.9248	13.1267	13.3847	18.8194	5.22169	14.0639	down	-1.42941	0.0194177	0.808677
circRNA37010	2.89404	1.89544	2.311	2.65169	1.50368	3.60235	3.4828	4.12452	3.2636	2.25117	3.61832	down	-0.684644	0.0194313	0.808677
circRNA40664	0.65585	0.549001	0.962498	0.494368	0.227948	1.46065	1.26272	1.22394	1.07637	0.577933	1.25592	down	-1.11977	0.0194346	0.808677
circRNA41343	2.70293	2.39877	3.6283	3.46011	1.008	5.42375	5.96814	4.6052	5.69653	2.63962	5.4234	down	-1.03887	0.0194664	0.808677
circRNA38152	1.73675	1.48802	1.8945	1.80055	1.98657	2.55302	2.0824	1.95835	2.16522	1.78128	2.18975	down	-0.297854	0.0195765	0.808677
circRNA38527	0.655858	1.09043	0.755099	1.03149	0.211017	1.95946	1.8066	1.58362	1.20779	0.748779	1.63937	down	-1.13053	0.0195959	0.808677
circRNA14803	13.4104	12.7428	14.5671	12.6336	4.34997	18.7303	18.0859	15.3537	22.5993	11.5408	18.6923	down	-0.695705	0.0197002	0.808677
ciRNA1165	0.675476	0.51903	0.612382	0.657171	0.168924	1.65964	1.5151	1.26523	0.945376	0.526597	1.34634	down	-1.35427	0.0197087	0.808677
circRNA25041	4.33344	3.08313	1.30211	3.88977	1.20413	5.88963	4.42497	6.47001	5.19452	2.76252	5.49478	down	-0.992079	0.0197167	0.808677
circRNA2938	0.636618	0.593834	0.735088	0.292154	0.52443	0.976332	1.03996	1.02712	0.979192	0.556425	1.00565	down	-0.853871	0.0198186	0.808677
ciRNA936	0.619063	0	1.00449	1.07551	0.258027	2.2291	1.41428	1.76455	2.6474	0.591418	2.01383	down	-1.76769	0.019839	0.808677
circRNA13535	0.80151	0.684304	1.2386	1.3527	0	2.9103	3.32924	0.932484	2.22573	0.815422	2.34944	down	-1.5267	0.0198985	0.808677
circRNA32851	3.84713	2.10749	3.42888	3.25954	1.32144	6.05203	10.0221	6.03669	9.95138	2.79289	8.01556	down	-1.52104	0.019986	0.808677
circRNA48561	3.37362	1.90115	3.36661	3.20794	1.23154	5.85574	9.93676	5.71398	9.55248	2.61617	7.76474	down	-1.56948	0.0201407	0.808677
circRNA5903	11.7142	11.0886	10.2312	13.3274	7.1108	17.7792	20.8285	14.8405	15.0844	10.6944	17.1332	down	-0.679929	0.0202087	0.808677
ciRNA1246	0.242721	0.213053	0.187693	0.390863	0.0966976	0.553336	0.484257	0.733518	0.66698	0.226206	0.609523	down	-1.43005	0.0202154	0.808677
circRNA34104	0.0838314	0	0.145093	0.275264	0	0.298306	0.540599	0.728795	0.36502	0.100838	0.48318	down	-2.26053	0.0202297	0.808677
circRNA29513	3.64871	4.38721	3.05871	3.60878	1.76783	7.07181	5.91772	5.9562	5.24276	3.29425	6.04712	down	-0.8763	0.0202299	0.808677
circRNA29300	0.747133	0.621683	0.737495	0.961286	0.726947	1.23643	0.993789	0.983579	1.095	0.758909	1.0772	down	-0.505286	0.0202952	0.808677
circRNA25888	2.35607	2.24422	2.3597	2.28564	0.652235	4.03062	3.39604	4.36915	6.60962	1.97957	4.60136	down	-1.21687	0.0203596	0.808677
circRNA5709	2.24595	1.69213	2.04911	1.68763	1.46413	2.59204	2.42923	2.36171	2.08244	1.82779	2.36635	down	-0.372565	0.0203655	0.808677
circRNA35563	2.47082	2.42594	4.67733	2.14631	1.02984	5.54745	4.51576	3.11891	7.01223	2.55005	5.04859	down	-0.985355	0.0203884	0.808677
circRNA7137	0.381675	0.370879	0.315666	0.409098	0.39999	0.647618	0.541208	0.641683	0.468417	0.375462	0.574731	down	-0.614222	0.020422	0.808677
circRNA43941	0.516202	0.411426	0.510549	0.502224	0.415221	0.601776	0.615026	0.53977	0.540003	0.471125	0.574144	down	-0.285304	0.0204445	0.808677
circRNA16577	1.23643	0.318101	1.09864	1.21788	0.869647	2.17226	1.94655	1.33733	1.69098	0.94814	1.78678	down	-0.91419	0.0204534	0.808677
circRNA9429	1.18245	1.62602	1.79136	1.86422	2.03303	2.55139	2.04059	2.62479	2.30245	1.69941	2.37981	down	-0.485805	0.020509	0.808677
ciRNA804	2.16921	0.331702	1.12072	1.34995	0.485803	3.75797	3.84618	4.03412	2.92016	1.09148	3.63961	down	-1.7375	0.0206165	0.808677
circRNA18046	0.806635	0.414177	0.601866	0.565893	0.507268	0.949247	0.748351	0.800913	0.838964	0.579168	0.834369	down	-0.526704	0.0206228	0.808677
circRNA26352	0.972109	0.871755	0.683145	0.937936	0.569401	1.78927	1.79204	1.55713	1.20013	0.806869	1.58464	down	-0.97375	0.0206275	0.808677
circRNA45334	0.661281	0.786264	0.65325	0.412338	0.688101	1.0104	1.04474	1.02208	0.673208	0.640247	0.93761	down	-0.55036	0.0206331	0.808677
ciRNA1418	0.160042	0.683193	0.461659	0.111218	0.80047	1.89831	0.797721	0.651679	1.6177	0.443316	1.24135	down	-1.48551	0.0206339	0.808677
circRNA17618	1.33617	1.14712	1.44364	1.36694	1.44602	1.96658	1.60513	1.48934	1.6359	1.34798	1.67424	down	-0.312706	0.0206352	0.808677
circRNA28173	0.31772	0.395847	0.441262	0.293381	0.500715	0.646133	0.615131	0.543478	0.411625	0.389785	0.554092	down	-0.507447	0.020732	0.808677
circRNA28292	2.92303	1.66562	2.02762	1.89588	2.01024	3.76541	3.42719	2.95215	2.84223	2.10448	3.24675	down	-0.625534	0.020874	0.808677
circRNA47256	1.59009	2.82597	3.25289	2.57082	1.62307	3.9041	4.90641	4.1227	3.60815	2.37257	4.13534	down	-0.801557	0.0208803	0.808677
circRNA20161	0.963406	0.592713	0.930019	1.18705	0.784591	1.79915	1.98002	1.48477	1.36383	0.891557	1.65694	down	-0.894125	0.0210064	0.808677
circRNA14751	1.17024	1.08728	0.878605	1.17347	1.50925	2.26241	2.39359	1.41755	1.79376	1.16377	1.96683	down	-0.757066	0.021113	0.808677
circRNA38487	1.14751	0.868839	1.42066	0.850982	0.905261	2.53439	1.61889	1.82077	1.80617	1.03865	1.94506	down	-0.905102	0.0211376	0.808677
circRNA44799	0.199935	0.079492	0.255149	0.218628	0.274511	0.685223	0.816516	0.537618	0.458861	0.205543	0.624555	down	-1.60339	0.021284	0.808677
circRNA14191	0.222374	0.535491	0.513992	0.610211	0.677321	0.7669	1.02105	0.806235	0.79802	0.511878	0.84805	down	-0.72835	0.0213086	0.808677
circRNA8749	0.758455	0.567539	0.565328	0.650075	0.500575	0.966663	0.930865	0.938414	0.707739	0.608394	0.88592	down	-0.54217	0.0213668	0.808677
circRNA22195	3.41765	3.96303	3.92348	4.31494	2.9806	5.5671	4.92661	5.4709	4.52027	3.71994	5.12122	down	-0.461208	0.021406	0.808677
circRNA23987	0.761594	0.217155	0.557611	0.74237	0.163564	1.13658	1.39216	0.964674	1.20694	0.488459	1.17509	down	-1.26646	0.0214094	0.808677
circRNA25797	2.229	1.28372	2.57579	2.68192	1.14781	3.50752	3.73889	3.93414	4.32905	1.98365	3.8774	down	-0.966934	0.0214116	0.808677
circRNA348	1.33693	1.12125	1.31163	1.2674	1.66124	1.89233	1.51612	1.58493	1.68508	1.33969	1.66961	down	-0.317616	0.0214712	0.808677
circRNA21612	1.07253	0.736399	1.00056	1.08	0.6752	2.0907	1.98247	1.93162	1.36351	0.912935	1.84208	down	-1.01275	0.0215651	0.808677
circRNA36841	0.333038	0.294399	0.519421	0.314707	0.176435	0.84388	0.626531	0.504446	0.556211	0.3276	0.632767	down	-0.94974	0.0215755	0.808677
ciRNA55	0.51279	0.462469	0.520846	0.276048	0.240825	0.94846	1.31999	0.99991	1.0389	0.402596	1.07682	down	-1.41937	0.0215839	0.808677
circRNA671	0.382464	0.368793	0.477719	0.444018	0.273814	0.746106	0.429869	0.729215	0.489803	0.389362	0.598748	down	-0.620838	0.0215853	0.808677
circRNA23774	12.5188	9.20371	10.9715	13.4724	4.71059	19.5188	23.049	18.8044	19.1974	10.1754	20.1424	down	-0.985147	0.0216143	0.808677
circRNA32510	2.00747	1.90138	1.787	2.16887	0.52295	4.42476	4.76856	4.40646	3.2803	1.67753	4.22002	down	-1.33091	0.0216242	0.808677
ciRNA1099	0.433024	0.0129154	0.563189	0.433642	0.264817	0.929203	1.22686	0.652939	0.861581	0.341517	0.917645	down	-1.42598	0.0216298	0.808677
ciRNA910	0.434658	0.0129641	0.565314	0.435278	0.265817	0.932709	1.23149	0.655403	0.864832	0.342806	0.921108	down	-1.42598	0.0216298	0.808677
circRNA44078	0.542163	0.550802	0.457712	0.454341	0.409151	0.736608	0.585841	0.692542	0.492048	0.482834	0.62676	down	-0.376387	0.0217022	0.808677
circRNA40626	1.64402	1.26486	1.21517	1.66958	1.36894	2.83337	2.19546	2.1857	2.26441	1.43251	2.36974	down	-0.726179	0.0217562	0.808677
circRNA19919	1.3688	1.32729	1.45523	1.33632	1.00486	1.82637	1.68426	1.69425	1.42563	1.2985	1.65763	down	-0.352274	0.0217959	0.808677
circRNA17628	0	0.885218	0.747717	0.960703	0.288104	1.46408	2.72759	1.12585	1.20927	0.576348	1.6317	down	-1.50136	0.0218526	0.808677
circRNA14504	0.46206	0.737224	0.481485	0.493294	0.559985	1.19912	1.22731	0.81357	0.647837	0.54681	0.97196	down	-0.829858	0.0218897	0.808677
circRNA33895	0.801011	0.548361	0.680863	0.98127	0.747732	1.52741	1.04518	1.66208	1.26272	0.751847	1.37435	down	-0.870235	0.0219212	0.808677
circRNA5710	2.13213	1.63733	1.98479	1.54573	1.42324	2.40174	2.30918	2.26903	1.98548	1.74465	2.24136	down	-0.361441	0.021947	0.808677
circRNA25063	0.844839	0.606262	0.625015	0.797144	0.403736	1.62833	1.50554	1.29598	1.43743	0.655399	1.46682	down	-1.16224	0.0219785	0.808677
circRNA45671	1.00151	0.570036	0.391213	0.840971	0.208715	1.73239	2.18398	2.107	0.940941	0.602488	1.74108	down	-1.53097	0.0220248	0.808677
circRNA26682	0.556117	0.424466	0.597163	0.550588	0.424198	0.807939	0.790067	0.576998	0.691538	0.510507	0.716636	down	-0.489311	0.0220284	0.808677
ciRNA633	0.127454	0.870531	0.643398	0	0.318739	0.863873	1.90587	1.45316	1.48651	0.392024	1.42735	down	-1.86433	0.0220628	0.808677
circRNA17886	0.292667	0.349264	0.294239	0.310433	0.277964	0.431488	0.458692	0.481791	0.322518	0.304914	0.423622	down	-0.474377	0.022134	0.808677
circRNA23968	0.124715	0.0782716	0.161294	0.232339	0.173501	0.37409	0.253182	0.197885	0.393277	0.154024	0.304609	down	-0.983802	0.0222176	0.808677
circRNA6231	0.24447	0.220674	0.164826	0.328628	0.431399	0.508023	0.440469	0.492821	0.36398	0.278	0.451323	down	-0.699078	0.02227	0.808677
circRNA6466	1.10641	0.619906	0.930873	0.624712	0.48037	2.21655	1.09148	1.45481	1.40094	0.752454	1.54094	down	-1.03414	0.0223263	0.808677
circRNA43043	1.31181	1.30475	1.17892	1.56178	2.80045	2.35119	2.76179	2.44169	2.75577	1.63154	2.57761	down	-0.659796	0.0223475	0.808677
circRNA39238	3.96537	4.80961	3.98253	5.45332	3.20377	6.87906	5.96591	6.36269	5.71483	4.28292	6.23062	down	-0.540781	0.0224821	0.808677
circRNA29133	0.887797	0.689111	0.600982	0.560763	0.577513	1.0399	0.943846	0.914729	0.788556	0.663233	0.921757	down	-0.474869	0.022597	0.808677
circRNA47426	0.320112	0.158709	0.311738	0.443159	0.230077	0.561643	0.504117	0.447492	0.536366	0.292759	0.512405	down	-0.80757	0.0226564	0.808677
ciRNA773	0.0697212	0.0892886	0.351958	0.121128	0.05812	0.472564	0.260642	0.39746	0.433687	0.138043	0.391088	down	-1.50238	0.0226679	0.808677
circRNA32100	0.437936	0.734491	0.454789	0.566761	0.245644	1.12663	0.906459	0.742172	0.784164	0.487924	0.889857	down	-0.866916	0.0226717	0.808677
ciRNA844	1.16903	0.845739	1.13534	1.07749	0.408395	1.88184	1.51808	1.8784	1.70789	0.927197	1.74655	down	-0.913562	0.022719	0.808677
circRNA43200	0.943515	2.35769	2.29019	2.36683	1.6114	3.00256	4.11026	3.61079	3.05376	1.91393	3.44434	down	-0.847695	0.0227273	0.808677
ciRNA476	1.78052	1.13083	1.82011	1.71154	0.577374	3.8543	5.49864	3.39877	6.29941	1.40407	4.76278	down	-1.76218	0.0227679	0.808677
circRNA40625	1.53711	1.19705	1.18071	1.58472	1.26781	2.70149	2.08917	2.01605	2.16388	1.35348	2.24265	down	-0.728529	0.0229086	0.808677
circRNA43791	6.16776	2.94879	10.624	6.84657	2.74871	19.2834	16.5842	15.0743	20.213	5.86717	17.7887	down	-1.60023	0.0229375	0.808677
circRNA1705	1.98928	1.21748	1.39016	1.86362	1.44725	2.53483	2.5663	2.22606	2.50124	1.58156	2.45711	down	-0.635616	0.0229453	0.808677
circRNA44719	0.816681	0.660315	0.530446	1.06366	0.198376	1.93372	1.92213	1.61208	1.38775	0.653895	1.71392	down	-1.39017	0.0229795	0.808677
circRNA7345	1.43315	1.33065	1.54936	1.41621	1.05762	2.03669	1.80195	1.59916	1.63056	1.3574	1.76709	down	-0.380534	0.0229922	0.808677
circRNA17042	1.66115	0.503578	1.13718	0.961986	0.742545	2.27427	1.63999	1.50967	1.98421	1.00129	1.85203	down	-0.887253	0.0229937	0.808677
circRNA44504	3.12971	3.05992	3.26415	4.74742	1.19226	8.32549	7.03113	7.14621	7.05531	3.07869	7.38953	down	-1.26317	0.0230043	0.808677
ciRNA110	0.28004	0.063093	0.117805	0.291912	0.00972679	0.276804	0.57191	0.399106	0.508065	0.152515	0.438971	down	-1.52517	0.0230307	0.808677
circRNA22334	5.61411	2.47922	4.60707	7.08532	0.806889	11.4265	12.5643	10.747	14.4628	4.11852	12.3002	down	-1.57848	0.0232151	0.808677
circRNA33992	0.547009	0.646342	0.568529	0.605932	0.777284	0.801566	1.0361	0.810629	0.719092	0.629019	0.841847	down	-0.420453	0.0232168	0.808677
ciRNA1304	0.645502	0.701412	0.592462	1.06028	0.293506	2.68476	2.24248	1.8638	2.78328	0.658631	2.39358	down	-1.86163	0.0234964	0.808677
circRNA27494	0.485451	0.709138	0.720405	0.608407	0.267132	1.11976	1.10728	1.40452	0.92946	0.558106	1.14026	down	-1.03075	0.023546	0.808677
circRNA41489	3.0589	0.979347	2.11402	1.24	0.212493	3.34751	4.0235	1.86834	3.66672	1.52095	3.22652	down	-1.085	0.0235744	0.808677
circRNA14109	1.92088	1.47636	1.76487	1.32551	0.74343	2.66984	3.06963	2.76208	2.89359	1.44621	2.84878	down	-0.97807	0.0236478	0.808677
circRNA33677	0.149034	0.318101	0.429904	0.362487	0	1.07327	0.495234	0.66754	0.984975	0.251905	0.805255	down	-1.67657	0.0236759	0.808677
circRNA17434	0.335326	0.284208	0.348222	0.36437	0.468186	0.602914	0.539918	0.870892	0.414403	0.360063	0.607032	down	-0.753524	0.0237382	0.808677
circRNA26402	4.07339	2.27918	3.15514	2.86184	1.13166	6.17263	7.27248	5.43062	8.60558	2.70024	6.87033	down	-1.34729	0.0237648	0.808677
circRNA3221	1.52684	1.26311	1.15983	1.5715	1.62586	2.59294	1.99674	2.71362	1.9794	1.42943	2.32067	down	-0.699106	0.023768	0.808677
circRNA38411	0.62347	0.625523	0.814779	0.689253	0.0821732	0.962946	1.40824	1.16553	0.83241	0.56704	1.09228	down	-0.945823	0.0237807	0.808677
circRNA14637	0.32989	0.174686	0.253396	0.222759	0.286434	0.477089	0.424274	0.35978	0.261556	0.253433	0.380675	down	-0.586954	0.0238456	0.808677
circRNA38935	0.934797	0.587023	0.89697	1.11204	0.811094	1.6011	1.52846	1.26886	1.28686	0.868385	1.42132	down	-0.710825	0.0238583	0.808677
circRNA8042	52.3984	26.1943	49.4904	45.1537	13.4372	63.0227	80.933	70.8744	82.6902	37.3348	74.3801	down	-0.994395	0.0238751	0.808677
ciRNA1210	0.233431	0	0.140283	0.081109	0	0.49443	0.290882	0.475258	0.242002	0.0909646	0.375643	down	-2.04598	0.023886	0.808677
circRNA40579	0.94648	0.821789	0.993544	0.951573	1.14041	1.33695	1.10772	1.05235	1.17471	0.97076	1.16793	down	-0.266766	0.0239531	0.808677
circRNA10197	2.0105	1.82977	2.23597	2.31508	2.0511	2.66705	2.43647	2.37742	2.3475	2.08848	2.45711	down	-0.234508	0.0240028	0.808677
circRNA29939	3.19892	0.707321	1.80916	2.16542	1.83671	4.39932	3.72703	3.17469	3.94236	1.94351	3.81085	down	-0.971451	0.0240362	0.808677
ciRNA1350	0.0196288	0.0100551	0.0113243	0.0109125	0.0229078	0.0299346	0.0293517	0.0183833	0.0305243	0.0149657	0.0270485	down	-0.853887	0.0240643	0.808677
circRNA22461	0.437782	0.845075	0.619995	1.01802	0.367766	1.59097	1.06662	0.861368	1.36773	0.657728	1.22167	down	-0.893292	0.0240761	0.808677
circRNA7537	1.16974	0.399475	1.18099	0.552763	0.117012	0.673914	2.13786	2.05766	2.03732	0.683996	1.72669	down	-1.33595	0.024119	0.808677
circRNA22756	0.628736	0.671394	0.855629	0.991671	1.20576	1.27686	1.43979	1.24705	1.05362	0.870638	1.25433	down	-0.526775	0.0242228	0.808677
circRNA4929	0.758124	0.797442	0.77291	0.574229	0.400269	1.33866	1.19505	0.933863	1.10794	0.660595	1.14388	down	-0.792096	0.0244292	0.808677
circRNA25087	0.425455	0.558082	0.379187	0.531678	0.463406	0.737626	0.683862	0.871147	0.561449	0.471562	0.713521	down	-0.597509	0.0244836	0.808677
circRNA18502	0.652935	0.742953	0.645321	0.459787	0.339705	1.27663	0.965332	1.07244	0.950746	0.56814	1.06629	down	-0.908278	0.0244935	0.808677
circRNA43256	1.18416	0.803785	1.21655	1.1565	1.33857	1.83606	1.47215	1.62769	1.31095	1.13991	1.56171	down	-0.454206	0.0245943	0.808677
circRNA20637	0.600678	0.426297	0.627779	0.65749	0.62717	1.04653	0.774516	1.00779	0.966007	0.587883	0.94871	down	-0.690439	0.0246266	0.808677
circRNA46762	3.12388	2.07308	4.00356	4.10109	2.93341	5.61362	5.6779	4.87536	3.98247	3.24701	5.03734	down	-0.633552	0.024639	0.808677
circRNA570	5.97289	11.259	7.33365	10.4764	1.26772	22.4453	20.6534	14.3953	14.498	7.26193	17.998	down	-1.30941	0.0247294	0.808677
circRNA16817	0.351912	0.255553	0.26348	0.301506	0.384775	0.388698	0.392323	0.51576	0.375293	0.311445	0.418018	down	-0.424589	0.0247629	0.808677
circRNA40264	0.769493	0.629215	0.946083	0.683293	0.777159	1.81959	1.34646	1.20847	1.1687	0.761049	1.38581	down	-0.864664	0.0248753	0.808677
ciRNA720	0.166242	0.0776381	0.139355	0.0947909	0.0284267	0.317808	0.226633	0.305485	0.229795	0.10129	0.26993	down	-1.41409	0.0248978	0.808677
circRNA36460	0.395822	0.428922	0.408426	0.565945	0.480686	0.661906	0.539954	0.572673	0.505653	0.45596	0.570047	down	-0.322172	0.0249283	0.808677
circRNA15022	0.179911	0.179203	0.121635	0.156282	0.140602	0.700216	0.382991	0.457866	0.26229	0.155526	0.450841	down	-1.53546	0.0249664	0.808677
circRNA41398	0.652022	1.28035	1.22254	0.815596	0.163059	2.54113	1.89582	2.38949	2.56866	0.826715	2.34877	down	-1.50645	0.0249791	0.808677
circRNA48257	0.257001	0.507104	0.383031	0.269881	0.11426	0.774193	0.721163	0.73487	0.688298	0.306255	0.729631	down	-1.25243	0.0249875	0.808677
circRNA27789	2.02176	1.11335	1.31988	1.48811	0.82769	2.67487	2.90407	2.37365	2.78924	1.35416	2.68546	down	-0.987772	0.0249878	0.808677
circRNA5204	6.04851	4.98988	3.94622	11.9382	11.9659	13.6615	13.7057	14.1142	16.1599	7.77773	14.4104	down	-0.889685	0.0250435	0.808677
circRNA26440	0.534671	0.379609	0.572941	0.427455	0.4663	0.921771	0.672562	0.790646	0.692723	0.476195	0.769426	down	-0.692228	0.0251422	0.808677
circRNA32852	2.59075	1.48479	2.67208	2.5384	1.0771	4.76705	8.88997	4.65217	8.23514	2.07262	6.63608	down	-1.67887	0.0251756	0.808677
circRNA29147	6.75716	3.06813	6.14164	4.52417	2.05357	12.0303	10.4066	7.5616	15.1571	4.50893	11.2889	down	-1.32405	0.0252244	0.808677
circRNA12876	2.45217	2.61958	1.92955	2.58927	2.64582	3.12183	2.97141	2.8804	2.74376	2.44728	2.92935	down	-0.259402	0.0252606	0.808677
circRNA9718	1.52622	0.989646	0.957027	1.6567	0.821333	2.08201	1.89381	1.98082	1.99785	1.19019	1.98862	down	-0.740583	0.0252825	0.808677
circRNA27952	0.2672	0.152085	0.192692	0.216633	0.252129	0.452765	0.332962	0.476009	0.29216	0.216148	0.388474	down	-0.845801	0.0253012	0.808677
circRNA33676	0.763861	0.97824	1.58372	1.59249	0.238784	1.94152	2.53829	3.18815	2.59845	1.03142	2.5666	down	-1.31523	0.025408	0.808677
circRNA38662	0.463025	0.592974	0.41739	0.214513	0.353815	1.01342	1.34435	0.879856	0.822045	0.408344	1.01492	down	-1.31351	0.0254185	0.808677
circRNA14107	2.15893	1.96497	1.95745	2.61423	1.38604	3.02902	2.74956	2.32506	2.38663	2.01632	2.62257	down	-0.379253	0.0254366	0.808677
circRNA19082	11.0628	8.01614	9.99457	11.0496	5.81907	17.345	20.2629	13.1484	12.982	9.18844	15.9346	down	-0.79427	0.0255355	0.808677
circRNA37562	4.99467	2.42063	4.6708	5.47181	1.7445	10.3918	15.2713	8.37002	10.064	3.86048	11.0243	down	-1.51383	0.0255463	0.808677
circRNA40486	1.68331	0.891037	0.853214	1.69228	0.271288	2.36743	2.33066	2.08371	2.10286	1.07823	2.22117	down	-1.04266	0.025635	0.808677
circRNA6076	3.41693	2.5283	2.94124	3.64644	2.8913	4.96086	5.30199	3.76511	4.40796	3.08484	4.60898	down	-0.579252	0.0256548	0.808677
circRNA29293	3.39234	2.31669	3.11547	2.98279	3.01725	3.9603	3.31486	3.75303	3.36266	2.96491	3.59771	down	-0.279092	0.025665	0.808677
circRNA28685	0.200622	0.539548	0.630802	0.619017	0.62046	0.921264	0.818327	0.8594	0.817396	0.52209	0.854097	down	-0.710102	0.0256972	0.808677
circRNA15203	1.64442	2.17387	1.20501	2.46983	2.91848	3.10104	3.5254	4.60078	2.96966	2.08232	3.54922	down	-0.769309	0.0257404	0.808677
circRNA41172	0.215567	0	0.181366	0.0499345	0.419294	1.18714	0.596934	1.37518	0.558704	0.173232	0.929488	down	-2.42373	0.0257931	0.808677
circRNA1622	0.684768	0.124767	0.430286	0.765232	0.472495	1.43077	0.714845	0.865546	1.12046	0.49551	1.03291	down	-1.05972	0.0258827	0.808677
circRNA32097	0.24252	0.612258	0.443907	0.374971	0.22084	0.798784	0.56234	0.711229	0.694447	0.378899	0.6917	down	-0.868332	0.0259773	0.808677
circRNA4066	3.21902	2.92722	3.41494	3.74572	3.14088	5.21501	4.91533	4.42641	3.37426	3.28956	4.48276	down	-0.446493	0.0261321	0.808677
circRNA6978	5.60024	4.5045	5.85718	5.74341	3.9709	9.63761	7.7317	7.60924	9.7158	5.13525	8.67359	down	-0.756196	0.0261702	0.808677
circRNA8113	0.54168	0.539548	0.175785	0.282322	0.504228	0.833727	1.22999	1.05138	0.526471	0.408713	0.910391	down	-1.1554	0.0261849	0.808677
ciRNA1102	0.160956	0	0	0.111853	0	1.09095	0.80228	0.655403	1.0012	0.0545619	0.887457	down	-4.02371	0.0262223	0.808677
circRNA28931	0.280835	0.0986622	0.189134	0.267707	0.203244	0.459655	0.340523	0.223958	0.32821	0.207917	0.338087	down	-0.701388	0.0262417	0.808677
circRNA3905	6.92701	3.14582	6.19422	4.63627	2.17307	12.5957	10.9285	7.70941	16.1264	4.61528	11.84	down	-1.35918	0.0262677	0.808677
circRNA18792	2.84144	0.421902	1.69275	1.03023	1.13283	5.65212	5.02891	2.71647	3.26597	1.42383	4.16587	down	-1.54884	0.0262779	0.808677
circRNA15362	0.975732	1.3727	1.37854	0.612183	0.368321	1.24002	2.33743	1.58425	1.9086	0.941494	1.76758	down	-0.908747	0.026312	0.808677
circRNA14420	1.74605	1.66417	2.04714	2.5231	1.21407	3.96462	2.85086	3.40398	2.9778	1.83891	3.29931	down	-0.843318	0.0263166	0.808677
circRNA24097	0.0257943	0.0133052	0.0644023	0.0500019	0.0993772	0.224434	0.168066	0.0827131	0.178946	0.0505762	0.16354	down	-1.69311	0.0263463	0.808677
circRNA23697	4.42322	1.91129	4.1118	2.83393	1.24763	6.90407	6.19322	4.71325	7.83412	2.90557	6.41116	down	-1.14176	0.0263561	0.808677
circRNA27140	4.7426	3.199	3.51462	5.86319	1.26685	8.19162	7.1832	7.00977	6.22402	3.71725	7.15215	down	-0.944141	0.0264568	0.808677
ciRNA196	1.18637	0.470778	1.05135	1.22754	0.362156	1.95567	1.79465	1.51178	2.20683	0.85964	1.86723	down	-1.1191	0.0265094	0.808677
circRNA38378	3.07038	3.30523	1.9254	3.98908	0.890254	6.55991	5.54498	4.89223	5.60505	2.63607	5.65054	down	-1.1	0.0265149	0.808677
circRNA28826	1.55454	1.46875	1.80755	1.67452	1.8134	2.3971	1.86738	1.94287	2.022	1.66375	2.05734	down	-0.306335	0.0265234	0.808677
circRNA20755	3.33231	5.00352	3.96453	4.87714	1.41553	10.7951	8.68112	7.04448	8.37799	3.71861	8.72468	down	-1.23034	0.0265666	0.808677
circRNA2887	9.61351	9.09335	8.22755	10.5472	4.53986	15.0529	7.75028	16.0411	13.8266	8.4043	13.1677	down	-0.647804	0.0265792	0.808677
circRNA20111	0.821635	0.584895	1.07334	0.788555	0.60524	1.54004	1.44812	1.37938	0.962867	0.774734	1.3326	down	-0.782474	0.0266037	0.808677
circRNA36717	0.873651	1.32104	1.06271	1.49221	1.39514	2.65756	1.97622	2.71738	1.32586	1.22895	2.16925	down	-0.819769	0.02663	0.808677
circRNA4747	10.5999	6.55737	9.79757	10.8908	8.15382	16.0567	17.6069	14.6672	16.224	9.19989	16.1387	down	-0.810838	0.0267243	0.808677
circRNA8989	0.717941	0.66324	0.789462	0.813655	0.862957	1.12137	1.03916	1.04808	0.920026	0.769451	1.03216	down	-0.423762	0.0267364	0.808677
circRNA18086	0.189679	0	0.547151	0.263627	0	0.88387	0.945448	0.926833	1.54857	0.200091	1.07618	down	-2.42719	0.0267489	0.808677
circRNA23696	5.60802	2.36481	4.98383	3.48775	1.98785	10.1486	8.5324	6.24379	12.42	3.68645	9.33618	down	-1.3406	0.026752	0.808677
circRNA41728	16.3929	11.637	15.8924	12.6959	3.76103	28.8568	25.9377	22.8289	20.1973	12.0758	24.4551	down	-1.01802	0.0267876	0.808677
circRNA3222	0.988766	1.29819	1.04261	1.10863	1.8909	2.02139	1.53238	2.47661	1.86063	1.26582	1.97275	down	-0.640137	0.0268946	0.808677
circRNA14928	1.03626	0.844509	0.883173	1.37478	0.667505	1.31694	1.33042	1.22751	1.46496	0.961246	1.33496	down	-0.473818	0.0269479	0.808677
circRNA4746	9.58591	5.91514	8.33094	9.4969	6.70762	13.8672	14.1379	12.8013	13.7102	8.0073	13.6291	down	-0.767306	0.0270143	0.808677
circRNA39647	1.24078	0.973251	1.12991	1.17701	1.43493	1.71767	1.31482	1.42186	1.47248	1.19118	1.48171	down	-0.314873	0.0270394	0.808677
circRNA39705	0.47425	0.533724	0.630651	0.671412	0.442481	0.869903	0.744654	0.723168	0.723739	0.550504	0.765366	down	-0.475398	0.0270502	0.808677
circRNA29161	17.0301	9.59339	13.6595	14.2729	3.08	24.1683	25.088	21.8307	26.9794	11.5272	24.5166	down	-1.08872	0.0270928	0.808677
circRNA37656	0.620283	0.627132	0.463799	0.499113	0.517071	1.49361	1.41842	0.880024	0.832591	0.54548	1.15616	down	-1.08374	0.0271107	0.808677
circRNA37657	0.583748	0.590193	0.436481	0.469715	0.486615	1.40563	1.33487	0.82819	0.783551	0.513351	1.08806	down	-1.08374	0.0271107	0.808677
circRNA5974	1.80418	1.75255	2.27691	1.84229	1.24308	2.714	2.21763	2.98358	2.412	1.7838	2.5818	down	-0.533422	0.0271301	0.808677
circRNA35861	0.194464	0.0373014	0.407124	0.17324	0.154251	0.555211	0.237699	0.466682	0.352364	0.193276	0.402989	down	-1.06008	0.027136	0.808677
circRNA18569	0.428406	0.364527	0.337512	0.369893	0.369523	0.471708	0.455578	0.458382	0.53065	0.373972	0.47908	down	-0.357333	0.0272264	0.808677
circRNA47592	0.404316	0	0.259177	0	0.0748978	0.951535	1.90333	0.841467	0.698603	0.147678	1.09874	down	-2.89532	0.0272374	0.808677
circRNA43101	0.964636	0.741218	0.208695	0.536283	0.241238	1.14419	0.961637	1.41406	1.05006	0.538414	1.14248	down	-1.08539	0.0272655	0.808677
circRNA26553	0.841478	0.355432	0.466304	0.763275	0.0664541	0.780474	1.60414	1.00268	1.61849	0.498589	1.25145	down	-1.32767	0.027282	0.808677
circRNA18223	0.962987	0.205542	0.434038	0.334604	0	1.12183	1.29999	1.56849	0.467975	0.387434	1.11457	down	-1.52447	0.0273697	0.808677
circRNA14799	5.50397	3.47827	5.42847	5.11857	0.944616	6.26786	9.212	8.10779	8.30736	4.09478	7.97375	down	-0.961473	0.0273809	0.808677
circRNA24942	5.12941	3.2806	5.10519	6.08219	4.18248	7.86578	7.00896	6.37312	7.34356	4.75597	7.14785	down	-0.587769	0.0273868	0.808677
circRNA3903	6.2034	2.77233	5.7016	4.05321	2.07565	11.1546	9.54742	6.82274	13.7606	4.16124	10.3213	down	-1.31054	0.0273972	0.808677
circRNA29145	6.21269	2.78071	5.71474	4.06546	2.07956	11.1883	9.56841	6.83565	13.8021	4.17063	10.3486	down	-1.3111	0.0274235	0.808677
ciRNA819	0.075113	0.100774	0.0928593	0.246077	0.116284	0.645478	0.90925	0.436935	1.27653	0.126222	0.817048	down	-2.69446	0.0274236	0.808677
circRNA17924	1.1596	1.26277	1.12055	0.892725	0.699217	1.76085	1.84667	1.58915	1.51663	1.02697	1.67832	down	-0.708622	0.0274435	0.808677
circRNA35010	0.889778	0.417727	0.616952	0.657564	0.585979	1.06344	0.821498	0.936202	0.756526	0.6336	0.894417	down	-0.497375	0.0275034	0.808677
circRNA42535	0.755447	0.598907	1.1285	0.749974	0	2.83448	2.06205	1.71384	1.30065	0.646565	1.97775	down	-1.613	0.0275037	0.808677
circRNA30129	1.18607	1.14794	1.22169	1.07661	1.00508	1.51667	1.48266	1.68341	1.48751	1.12748	1.54256	down	-0.452234	0.0275039	0.808677
circRNA15316	3.51428	1.93889	3.95192	3.91947	1.54292	6.78601	14.1854	7.10869	12.663	2.9735	10.1858	down	-1.77632	0.0275258	0.808677
circRNA17756	1.63988	0.205894	1.56521	1.7094	0.603094	2.81961	2.08355	2.23892	2.02511	1.1447	2.2918	down	-1.00151	0.0275677	0.808677
circRNA34328	0.691818	0.511941	0.698754	0.673092	0.714628	1.17089	1.17565	0.854223	0.927695	0.658047	1.03211	down	-0.64934	0.0275755	0.808677
circRNA24114	8.88217	4.34371	6.73836	8.40409	3.82973	12.9771	14.0902	11.7137	13.9528	6.43961	13.1834	down	-1.03368	0.0276803	0.808677
circRNA30256	0.84656	0.459942	1.4541	0.67387	0.949483	2.11259	1.41933	1.61702	1.48402	0.876791	1.65824	down	-0.919349	0.0276945	0.808677
circRNA15901	2.80884	1.81876	2.44824	2.67383	2.77961	3.48942	4.03312	3.56076	3.05218	2.50586	3.53387	down	-0.495946	0.0277109	0.808677
ciRNA1069	0.234565	0.406092	0.140964	0.190174	0.0896201	0.563076	0.630599	0.382053	0.433161	0.212283	0.502222	down	-1.24234	0.0277707	0.808677
circRNA25000	4.89972	1.79281	3.27671	3.13659	2.57541	6.4109	8.1759	4.63401	9.64629	3.13625	7.21678	down	-1.20232	0.0277922	0.808677
circRNA11652	2.08647	2.48119	2.31074	3.10703	0.869647	4.16682	5.44758	5.64375	5.44633	2.17101	5.17612	down	-1.2535	0.0278044	0.808677
circRNA14049	1.28308	1.02982	1.0257	1.00619	0.753375	1.81182	1.61741	1.68945	1.57558	1.01963	1.67357	down	-0.714878	0.0280259	0.808677
circRNA15061	2.88132	1.8927	2.73168	2.92255	1.39506	4.27072	3.64075	4.11523	3.37559	2.36466	3.85057	down	-0.703439	0.028072	0.808677
ciRNA139	3.91213	1.00202	2.4827	2.55554	0.521788	4.39725	8.57994	10.1952	8.85174	2.09483	8.00602	down	-1.93425	0.0281035	0.808677
circRNA7721	0.842336	0.532436	0.847904	1.00261	0.757572	1.43395	1.31832	1.15679	1.11304	0.796571	1.25553	down	-0.656417	0.0281255	0.808677
circRNA35835	0.593565	0.414628	0.408594	0.149995	0.2474	1.16579	1.0745	0.703115	0.624625	0.362836	0.892007	down	-1.29774	0.0281942	0.808677
circRNA18398	8.65245	4.36494	6.6367	8.28558	3.96019	12.6272	13.5651	11.4171	13.5368	6.37997	12.7865	down	-1.003	0.0282909	0.808677
circRNA15471	0.794946	0.486312	0.798977	0.974366	0.193062	1.23035	1.92399	1.70769	2.03925	0.649533	1.72532	down	-1.40939	0.0283132	0.808677
circRNA5806	1.07282	0.807822	0.958095	0.736578	0.681326	1.33661	1.16014	1.10923	1.14976	0.851328	1.18893	down	-0.481881	0.0284128	0.808677
circRNA7344	1.4302	1.30993	1.58821	1.42152	1.05152	2.05696	1.76199	1.68373	1.6227	1.36028	1.78134	down	-0.389068	0.0284448	0.808677
ciRNA1302	14.1839	9.29986	13.2046	13.7345	6.14169	23.5956	21.3966	20.4765	28.747	11.3129	23.5539	down	-1.05799	0.0284561	0.808677
circRNA15515	0.283266	0.841877	0.894407	0.860819	0.393128	1.52558	1.13081	1.15593	0.884573	0.654699	1.17423	down	-0.842805	0.0284609	0.808677
circRNA24867	0.058718	0.123854	0.0435901	0.0476056	0.0599848	0.109739	0.157338	0.24144	0.0877302	0.0667506	0.149062	down	-1.15906	0.028512	0.808677
circRNA12267	3.2932	1.43573	2.95599	2.33723	0.817728	4.06646	4.51116	4.27968	2.86023	2.16798	3.92938	down	-0.857955	0.0285262	0.808677
circRNA40713	6.2419	2.78063	5.66535	4.05747	2.17167	11.4378	9.80005	6.81286	14.2692	4.1834	10.58	down	-1.33859	0.028567	0.808677
circRNA18005	1.51184	2.05871	1.49192	2.05424	1.38505	2.4616	2.20943	2.20323	2.67611	1.70035	2.38759	down	-0.489721	0.0285817	0.808677
circRNA15653	1.9255	1.59696	1.58695	1.64394	0.733764	1.72458	2.74217	2.46416	2.18157	1.49742	2.27812	down	-0.60536	0.028589	0.808677
circRNA29146	6.90071	2.6142	6.14196	4.58476	2.06945	11.9603	10.0475	7.50443	15.0099	4.46222	11.1305	down	-1.31869	0.0285917	0.808677
circRNA39074	0.625891	0.520764	0.689172	0.67875	0.75494	1.30711	0.80928	0.944552	0.997769	0.653903	1.01468	down	-0.633873	0.0286519	0.808677
circRNA36288	1.9386	1.10169	1.43909	1.56185	1.5483	2.27613	2.13968	2.16386	2.43856	1.5179	2.25456	down	-0.570764	0.028696	0.808677
circRNA2955	1.34692	1.26528	1.2839	1.33531	1.63021	1.88339	1.45943	1.9413	1.69838	1.37233	1.74563	down	-0.347122	0.0287026	0.808677
circRNA39864	1.55662	1.43447	3.06476	2.19782	1.81253	3.68434	3.6126	2.97806	2.38224	2.01324	3.16431	down	-0.652373	0.0287206	0.808677
circRNA39649	1.82489	1.30723	1.80674	1.81675	1.87043	2.49108	2.69694	2.2736	2.18303	1.72521	2.41116	down	-0.482957	0.0287561	0.808677
circRNA19622	3.54784	2.70796	3.23988	2.82389	1.2694	5.89484	5.28034	4.02873	5.88742	2.7178	5.27283	down	-0.956141	0.0288563	0.808677
circRNA19202	0.323168	0.070317	0.398086	0.53133	0.135552	0.898823	0.757513	0.532595	0.733395	0.291691	0.730581	down	-1.32461	0.0288768	0.808677
circRNA19918	1.40211	1.37652	1.50448	1.35232	1.02772	1.84795	1.63212	1.7464	1.41608	1.33263	1.66064	down	-0.317461	0.0289224	0.808677
circRNA23089	0.578804	0.591828	0.723072	0.743671	0.546383	0.999973	1.04002	0.767257	0.802628	0.636752	0.90247	down	-0.503148	0.0289649	0.808677
circRNA36660	4.54519	3.17002	4.27804	3.55897	2.02786	5.42375	5.74359	5.73478	3.98204	3.51601	5.22104	down	-0.570396	0.0289931	0.808677
ciRNA1110	13.4873	9.63449	20.8708	5.14595	6.43128	27.7919	26.5767	20.55	40.6642	11.114	28.8957	down	-1.37848	0.0290047	0.808677
circRNA28781	15.317	17.3004	16.9439	12.128	6.76556	40.3741	39.87	35.8729	24.8267	13.691	35.2359	down	-1.36383	0.029034	0.808677
circRNA29646	5.76033	2.44126	4.1664	5.54595	1.42929	8.82578	10.1322	7.78409	9.70931	3.86864	9.11285	down	-1.23607	0.0290857	0.808677
circRNA44251	0	0.972328	0.501555	0.181244	0.217412	0.736558	1.15555	1.84079	0.946349	0.374508	1.16981	down	-1.64321	0.0291089	0.808677
circRNA20163	0.920968	0.545857	0.882324	1.0207	0.748922	1.5772	1.4575	1.22899	1.17021	0.823754	1.35848	down	-0.721706	0.0292224	0.808677
circRNA30984	0.581855	0.841694	0.389937	0.282322	0.464718	0.820342	0.943391	1.14696	0.696146	0.512105	0.901708	down	-0.816221	0.0292916	0.808677
circRNA4744	8.9219	5.66458	7.79289	9.01523	6.45999	12.8904	12.9176	11.9138	12.797	7.57092	12.6297	down	-0.738276	0.0293142	0.808677
circRNA6173	3.39258	2.61064	3.76643	4.9944	1.72768	10.0412	9.88281	7.52519	9.14575	3.29835	9.14875	down	-1.47183	0.0293652	0.808677
ciRNA1260	0.02369	0.0121354	0.0502272	0.0164628	0.0394962	0.083897	0.0354245	0.0648486	0.0552596	0.0284023	0.0598574	down	-1.07552	0.029462	0.808677
circRNA33905	1.7163	1.15539	2.02633	2.16036	0.778689	2.57154	3.44966	3.36829	2.17786	1.56741	2.89184	down	-0.8836	0.029621	0.808677
circRNA7718	0.767977	0.403276	0.725545	1.10101	0.519901	2.00961	2.46736	1.71943	1.13694	0.703541	1.83333	down	-1.38176	0.0296627	0.808677
circRNA27394	9.39589	6.56859	6.82578	8.44219	4.68009	10.9159	9.03571	9.42444	9.83751	7.18251	9.80338	down	-0.448792	0.0297067	0.808677
circRNA4990	1.56604	1.4927	1.0872	0.862011	0.442283	2.34923	2.31239	2.53114	1.69677	1.09005	2.22238	down	-1.02772	0.0297238	0.808677
ciRNA649	8.55081	3.00605	7.29998	8.21422	6.81353	22.1599	27.0038	15.6682	17.697	6.77692	20.6322	down	-1.6062	0.029753	0.808677
circRNA35307	0.614571	0.575049	0.345638	0.400566	0.211093	1.01248	0.988441	1.21805	1.3687	0.429383	1.14692	down	-1.41742	0.0297721	0.808677
circRNA3576	0.245106	0.0985128	0.186207	0.266058	0.206451	0.4318	0.297994	0.223012	0.306646	0.200467	0.314863	down	-0.651357	0.029813	0.808677
circRNA14419	0.408862	0.49807	0.579696	0.712142	0.488397	0.896563	0.718651	0.713221	0.604054	0.537434	0.733122	down	-0.447967	0.0298131	0.808677
circRNA3902	6.51548	2.47686	5.84954	4.26506	2.07377	11.3894	9.52484	7.01815	14.104	4.23614	10.5091	down	-1.31082	0.0298217	0.808677
circRNA26315	4.48052	3.58509	3.74278	4.07464	2.43285	6.96863	6.63714	6.38895	5.95215	3.66317	6.48672	down	-0.824394	0.0298237	0.808677
circRNA17891	6.52225	2.48181	5.85853	4.27358	2.07792	11.4122	9.53868	7.02708	14.1322	4.24282	10.5275	down	-1.31107	0.0298421	0.808677
circRNA37925	0	0.0582992	0.0246218	0.166085	0.113845	0.404973	0.439633	0.528295	0.34511	0.0725701	0.429503	down	-2.56522	0.0298628	0.808677
circRNA28527	1.95947	2.5094	2.17849	1.50353	1.62208	4.012	4.10345	2.98098	3.17409	1.9546	3.56763	down	-0.868096	0.0299292	0.808677
circRNA38777	0.312784	0.32266	0.315025	0.376982	0.478472	0.55731	0.45609	0.536324	0.527759	0.361185	0.519371	down	-0.524028	0.0299775	0.808677
circRNA26927	5.74143	4.3991	6.86536	6.17239	2.65894	9.52085	8.92781	8.89856	7.6438	5.16744	8.74776	down	-0.759462	0.0300859	0.808677
circRNA41430	0.17884	0.0943075	0.459302	0.439249	0.428855	1.07674	0.87807	0.722233	0.474837	0.320111	0.787969	down	-1.29957	0.0301683	0.808677
circRNA33234	1.95099	2.13417	2.79194	3.05054	1.57553	3.66749	2.96297	2.83843	3.82402	2.30063	3.32322	down	-0.530554	0.0302446	0.808677
circRNA29144	6.79812	2.76313	6.25657	4.41836	2.30695	12.0677	10.111	7.52428	15.2745	4.50863	11.2444	down	-1.31844	0.0302567	0.808677
circRNA14293	0.562032	0.665485	0.784927	0.594856	0.997187	1.30964	1.26789	1.07309	0.902365	0.720897	1.13825	down	-0.658946	0.0303173	0.808677
circRNA26443	9.0538	9.26783	9.15771	13.6592	2.11922	26.3685	23.7043	13.686	18.1601	8.65155	20.4797	down	-1.24317	0.0303225	0.808677
circRNA7719	0.636821	0.48588	0.553881	0.97131	0.63721	1.49251	1.51725	1.05076	1.01452	0.65702	1.26876	down	-0.949407	0.0303399	0.808677
circRNA25688	2.41721	2.24142	2.82811	2.48475	1.67028	4.99352	4.30527	3.45687	3.38475	2.32836	4.0351	down	-0.793294	0.0303453	0.808677
circRNA22484	0.404054	0.350748	0.45221	0.36961	0.319091	0.511216	0.429061	0.563646	0.467989	0.379142	0.492978	down	-0.378783	0.0303482	0.808677
circRNA13958	0.845388	0.526059	0.264492	0.401426	0.38064	1.53969	1.28425	1.17832	0.975288	0.483601	1.24439	down	-1.36355	0.0303774	0.808677
circRNA35330	0.795018	0.730973	0.698286	0.822888	0.649236	1.42199	0.983128	0.895247	0.904082	0.73928	1.05111	down	-0.507724	0.0303809	0.808677
circRNA8171	0.486373	0.306924	0.652699	0.573122	0.625038	1.12514	0.772967	0.819746	0.575482	0.528831	0.823334	down	-0.638671	0.0303884	0.808677
circRNA41352	0.14119	0.0803623	0.283397	0.250198	0.32955	0.714952	0.874666	0.587919	0.507865	0.21694	0.671351	down	-1.62977	0.0305642	0.808677
circRNA25631	0.172806	0	0	0.170124	0.072026	0.37822	0.323004	0.207187	0.32919	0.0829913	0.3094	down	-1.89844	0.0305683	0.808677
circRNA29149	4.81625	2.25783	4.4483	3.39912	1.54685	8.55784	7.36103	5.15761	10.7001	3.29367	7.94414	down	-1.27019	0.0306295	0.808677
circRNA26401	1.25402	0.713749	0.951198	0.819025	0.493512	1.97615	1.87496	1.36395	2.46912	0.846301	1.92104	down	-1.18265	0.03066	0.808677
circRNA44061	0.502989	0.19086	0.523946	0	0.232941	0.899653	1.90356	1.72954	0.825641	0.290147	1.3396	down	-2.20694	0.0307597	0.808677
circRNA27950	0.29368	0.19355	0.257263	0.287969	0.26501	0.319056	0.317382	0.344466	0.319473	0.259494	0.325094	down	-0.325154	0.0307851	0.808677
circRNA28026	0.79479	0.60837	0.573165	0.463951	0.265017	1.37369	1.29412	1.24275	0.898131	0.541059	1.20217	down	-1.15179	0.0307915	0.808677
circRNA32889	1.3224	0.737972	1.06039	1.08201	0.649475	2.30145	2.10999	1.99302	1.5517	0.97045	1.98904	down	-1.03535	0.0308534	0.808677
circRNA5267	1.47033	0.685945	1.82213	2.69019	0.490271	3.63429	3.5946	2.58606	3.79923	1.43178	3.40354	down	-1.24923	0.0308656	0.808677
circRNA15223	1.78165	0.536577	1.23952	0.982686	1.04781	2.08552	1.51094	2.02404	2.32858	1.11765	1.98727	down	-0.830322	0.0309689	0.808677
circRNA25991	0.446936	0.588639	0.414755	0.57784	0.459212	0.901156	0.886488	0.722314	0.490285	0.497476	0.750061	down	-0.59238	0.0310228	0.808677
circRNA3361	1.5512	1.43269	1.78172	1.65532	1.75113	2.39563	1.85007	1.89496	2.01602	1.63441	2.03917	down	-0.319209	0.0310434	0.808677
circRNA21599	1.00297	0.837312	0.724948	0.848707	0.63109	1.389	1.44862	1.24405	1.15871	0.809005	1.3101	down	-0.695453	0.0310624	0.808677
circRNA25241	2.20885	1.24801	1.63406	1.77815	1.77126	2.5603	2.38994	2.41582	2.72676	1.72807	2.5232	down	-0.546098	0.0311173	0.808677
circRNA33377	0.976903	1.25107	1.17416	0	0.407176	3.72452	1.89363	2.25413	2.15214	0.761862	2.5061	down	-1.71784	0.0311331	0.808677
circRNA7478	1.61686	1.37074	1.41966	1.29313	1.44984	2.38405	2.51436	1.87579	1.69853	1.43004	2.11818	down	-0.566767	0.0311601	0.808677
circRNA23228	2.31163	1.11601	1.98161	2.28256	1.21543	3.0136	2.48145	2.51834	2.60373	1.78145	2.65428	down	-0.575271	0.0311602	0.808677
circRNA29341	0.55501	0.330829	0.473845	0.595577	0.394304	0.918568	0.720178	0.736253	0.744736	0.469913	0.779934	down	-0.730958	0.0312059	0.808677
circRNA36816	10.5736	11.014	9.03954	10.3855	4.94134	25.7247	22.4561	20.1619	15.957	9.1908	21.0749	down	-1.19727	0.0312304	0.808677
circRNA7643	0.834862	0.867874	1.00727	0.945785	1.14169	1.65696	1.56682	1.36428	1.34998	0.959498	1.48451	down	-0.629635	0.031259	0.808677
circRNA38139	2.5682	0.990229	2.12091	1.55443	0.690602	3.82534	4.09497	2.63125	4.07964	1.58488	3.6578	down	-1.20661	0.031386	0.808677
circRNA17996	2.50487	0.977232	2.52417	1.48709	0.663759	2.82495	3.43142	3.47194	2.61834	1.63143	3.08666	down	-0.919915	0.0313905	0.808677
circRNA47003	0.250377	0.748173	0.812519	0.86997	0.208715	2.86374	3.01598	1.63123	1.2654	0.577951	2.19409	down	-1.9246	0.0314086	0.808677
circRNA44757	0.208169	0.0183856	0.253653	0.149651	0.25132	0.352737	0.393575	0.339059	0.368369	0.176236	0.363435	down	-1.04419	0.031427	0.808677
circRNA20740	0.311952	0.444249	0.225973	0.481049	0.160124	0.780876	0.406776	0.626704	0.43082	0.324669	0.561294	down	-0.789785	0.0314695	0.808677
circRNA10114	5.46475	3.13326	3.99091	3.37605	1.2807	7.72944	8.53138	6.78193	10.3926	3.44913	8.35884	down	-1.27707	0.0314995	0.808677
circRNA2252	0.637532	0.604565	0.58604	0.461016	0.493819	0.79045	0.761607	0.89684	0.599502	0.556594	0.7621	down	-0.453354	0.0316849	0.808677
circRNA20798	1.79812	1.63443	1.78525	1.67396	0.219855	3.893	3.19664	2.86142	2.81626	1.42232	3.19183	down	-1.16614	0.0317753	0.808677
ciRNA1536	0.262142	0.0877679	0.335461	0.178598	0.235662	0.696773	0.50173	0.439527	0.545532	0.219926	0.545891	down	-1.31159	0.0317963	0.808677
circRNA25249	1.38662	0.830501	1.037	1.11685	0.423071	2.83077	1.68647	1.54994	2.2526	0.958808	2.07995	down	-1.11723	0.0318403	0.808677
circRNA6379	1.38322	1.20154	1.38201	1.35119	1.47514	2.16967	2.24798	1.78605	1.99214	1.35862	2.04896	down	-0.592748	0.031877	0.808677
ciRNA1015	1.67775	0.602995	1.6058	1.22406	0.468016	2.60093	2.58835	1.96455	2.46792	1.11572	2.40544	down	-1.10832	0.0319177	0.808677
circRNA23886	0.419613	0.769945	0.814191	0.654088	0.459947	1.08814	0.704884	1.33481	0.802559	0.623557	0.982599	down	-0.656082	0.0319371	0.808677
ciRNA1141	1.68988	0.66074	1.60274	1.22173	0.467125	2.59597	2.65346	1.9608	2.46322	1.12844	2.41837	down	-1.0997	0.0321025	0.808677
circRNA7541	0.237297	0.24886	0.358134	0.294269	0.243525	0.707331	0.602834	0.629027	0.431183	0.276417	0.592594	down	-1.1002	0.0321484	0.808677
circRNA26321	0.946802	0.101044	1.10953	1.72715	0.789259	2.70732	2.21217	1.84734	1.10426	0.934757	1.96777	down	-1.0739	0.0321596	0.808677
circRNA4347	1.23762	1.44061	1.52926	1.33389	1.37929	1.817	1.67407	1.42894	1.53632	1.38413	1.61408	down	-0.221732	0.0321666	0.808677
circRNA36615	9.69812	9.33519	10.4692	7.15766	1.91603	19.1802	19.7647	16.9704	13.8143	7.71525	17.4324	down	-1.17598	0.0321963	0.808677
circRNA48380	0.561306	0.139411	0.559343	0.574464	0.535967	0.925181	0.568039	1.3298	0.674494	0.474098	0.874379	down	-0.883074	0.0322154	0.808677
circRNA39802	2.46229	1.96033	2.52905	2.65924	2.09352	3.84897	3.61759	3.86004	3.31764	2.34088	3.66106	down	-0.645209	0.0322182	0.808677
circRNA2547	3.44906	2.82201	2.59094	5.29305	0.159731	5.47909	3.93977	7.84143	6.36923	2.86296	5.90738	down	-1.04501	0.0322252	0.808677
circRNA24637	1.58219	2.16258	2.01645	1.55892	1.15173	4.63822	2.90029	4.16195	3.47347	1.69438	3.79348	down	-1.16277	0.0322651	0.808677
circRNA21901	1.88849	1.42104	2.33138	2.93615	1.73435	3.09154	3.58975	3.12806	3.53406	2.06228	3.33585	down	-0.693813	0.0323161	0.808677
circRNA39991	15.716	19.9809	23.3736	21.421	1.58224	43.5479	45.8536	45.971	23.6337	16.4148	39.7515	down	-1.27602	0.0323377	0.808677
circRNA1226	0.514199	0.533626	0.559096	0.417195	0.280021	0.768489	0.766597	0.713704	0.633701	0.460827	0.720623	down	-0.645018	0.0324186	0.808677
circRNA14350	0.694137	0.374294	0.874696	0.69056	0.298455	0.971913	1.20793	0.904473	1.53962	0.586428	1.15598	down	-0.979094	0.0325017	0.808677
circRNA11783	0.0905703	0.38663	0.195945	0.566459	0.2265	1.38122	1.95626	1.32767	0.35211	0.293221	1.25431	down	-2.09684	0.0325296	0.808677
circRNA43703	0.716009	0.502619	0.50982	0.625903	0.350865	1.19599	1.35437	0.846592	0.809852	0.541043	1.0517	down	-0.95891	0.0325873	0.808677
circRNA48687	0.171366	0.14487	0.208559	0.146414	0.191966	0.349279	0.338562	0.268561	0.223687	0.172635	0.295022	down	-0.773099	0.0325937	0.808677
circRNA28415	1.07378	1.00016	0.679088	0.740194	0.684652	1.81593	1.6537	1.33078	1.17755	0.835574	1.49449	down	-0.838814	0.0326558	0.808677
circRNA29748	0.735442	0.888324	0.684803	0.627078	0.381487	1.47243	1.03311	0.985331	1.05474	0.663427	1.1364	down	-0.776464	0.0326634	0.808677
circRNA29152	1.45192	1.39158	1.85826	1.53476	0.979802	3.44822	3.04941	2.44843	2.01888	1.44327	2.74123	down	-0.925487	0.032687	0.808677
circRNA12458	0.55641	0.416556	0.551085	0.495714	0.392144	0.714066	0.673541	0.539772	0.619531	0.482382	0.636727	down	-0.4005	0.0327009	0.808677
circRNA41668	0.0931605	0.0467868	0.154126	0.476029	0.0182727	0.445718	0.660112	0.481989	0.315309	0.157675	0.475782	down	-1.59335	0.0327261	0.808677
circRNA40972	24.6227	12.5915	19.0302	23.2216	9.78975	35.4053	38.2006	31.7396	38.0116	17.8512	35.8393	down	-1.00552	0.0328126	0.808677
circRNA44670	3.14536	2.56516	2.16672	2.9579	0.521788	3.81832	4.57597	4.68977	5.45097	2.27138	4.63376	down	-1.02861	0.0328234	0.808677
circRNA7846	20.0333	14.0196	18.0728	24.2307	10.3519	36.5125	39.3556	31.9934	43.669	17.3417	37.8826	down	-1.12729	0.0328286	0.808677
circRNA569	15.2573	23.0151	21.9793	22.8622	1.19237	42.26	47.8661	39.2175	26.8632	16.8612	39.0517	down	-1.21167	0.0328722	0.808677
circRNA31021	0.592903	0.561577	0.873977	0.860838	0.858806	1.3405	0.999973	1.221	0.883156	0.74962	1.11116	down	-0.567831	0.0329037	0.808677
circRNA25748	1.51339	1.27771	1.90817	1.59435	1.31854	2.56388	2.67799	2.4351	2.41286	1.52243	2.52246	down	-0.728452	0.0330073	0.808677
circRNA32480	1.65337	1.50026	1.38946	2.00236	0.435235	3.80925	3.23068	2.48323	2.31951	1.39613	2.96067	down	-1.08448	0.0330107	0.808677
circRNA34886	6.22361	1.90214	5.4638	4.0633	1.81149	10.2116	8.38552	6.51339	12.4603	3.89287	9.3927	down	-1.27071	0.0330327	0.808677
circRNA299	0.972467	0.606935	0.976568	0.759715	0.617367	1.3017	1.23339	1.13867	0.913673	0.78661	1.14686	down	-0.543967	0.0330645	0.808677
circRNA42871	0.0826955	0.0651718	0	0	0	0.153599	0.110975	0.186497	0.16322	0.0295735	0.153573	down	-2.37655	0.0330748	0.808677
circRNA47345	0.293227	0.290061	0.30739	0.26779	0.309966	0.338614	0.421015	0.450616	0.295964	0.293687	0.376552	down	-0.358573	0.033099	0.808677
circRNA39912	0.776084	0.685584	0.784462	0.943567	0.501699	1.50545	1.0816	1.53866	1.15116	0.738279	1.31922	down	-0.837445	0.0331592	0.808677
circRNA3643	23.2996	22.6855	21.5316	23.1485	18.7123	32.1141	26.1361	30.0192	32.6988	21.8755	30.2421	down	-0.467242	0.0331795	0.808677
circRNA39773	0.778533	0.873656	0.641916	0.797837	0.541639	1.4908	1.40126	1.07681	1.08045	0.726716	1.26233	down	-0.796623	0.0332286	0.808677
circRNA9459	1.61512	1.40387	1.36181	1.79996	0.323348	3.70388	3.17074	2.12534	2.3321	1.30082	2.83302	down	-1.12292	0.0332585	0.808677
circRNA27929	0.842393	0.66829	0.912241	1.27236	0.503534	1.90123	1.74822	1.1221	1.48444	0.839763	1.564	down	-0.897186	0.0332701	0.808677
circRNA40708	0.436067	0.44246	0.369715	0.363074	0.329222	0.569642	0.580745	0.542262	0.408217	0.388107	0.525217	down	-0.436457	0.0332782	0.808677
circRNA5990	5.70949	5.88913	3.98027	5.06782	5.41676	9.43642	6.95613	7.53167	6.36794	5.21269	7.57304	down	-0.538844	0.0333347	0.808677
circRNA26991	0.345915	0.154697	0.273216	0.228939	0.0137313	0.362852	0.496049	0.456099	0.307385	0.2033	0.405596	down	-0.996437	0.0334542	0.808677
circRNA43768	22.8563	12.9373	21.2204	22.598	7.16488	36.2294	40.2255	31.4026	43.004	17.3554	37.7154	down	-1.11977	0.0334644	0.808677
circRNA32267	0.18875	0.28511	0.282706	0.454043	0.459927	0.541256	0.494532	0.378377	0.496729	0.334107	0.477724	down	-0.515864	0.0335064	0.808677
circRNA40366	6.58458	5.10118	6.85893	5.93161	2.54118	10.1243	12.6622	11.122	9.57585	5.40349	10.8711	down	-1.00853	0.0335597	0.808677
circRNA12575	7.44654	11.6614	9.1496	12.4449	14.2198	20.5728	17.1632	11.1606	17.5115	10.9845	16.602	down	-0.595897	0.0335706	0.808677
circRNA45873	36.2655	37.4169	38.4412	101.558	12.9142	133.251	131.789	127.222	117.411	45.3192	127.418	down	-1.49138	0.0336148	0.808677
circRNA46445	2.34978	1.57764	2.28444	1.83943	0.374688	5.30322	3.69993	2.78605	2.74089	1.6852	3.63252	down	-1.10806	0.0336302	0.808677
circRNA22191	5.86915	3.6587	5.63976	5.78224	1.76246	12.1624	12.2759	7.6186	10.7031	4.54246	10.69	down	-1.23472	0.0336593	0.808677
circRNA22083	1.72646	0.852183	1.40008	1.49704	0.992982	2.9273	1.84429	2.37609	3.69796	1.29375	2.71141	down	-1.06749	0.0337096	0.808677
circRNA48575	0.723391	0.526704	0.794465	0.569069	0.637094	1.23125	0.899366	1.07088	0.927957	0.650145	1.03236	down	-0.667117	0.0337117	0.808677
circRNA1944	1.79088	0.916041	1.43841	2.01072	0.89253	2.94665	3.51498	2.29042	3.2698	1.40972	3.00546	down	-1.09218	0.0337493	0.808677
circRNA6093	4.12761	3.4733	3.63692	3.36592	3.19188	5.23276	4.28834	4.27923	4.4195	3.55912	4.55496	down	-0.355915	0.033753	0.808677
circRNA27504	1.51824	2.16103	3.15928	2.25511	1.24436	3.78234	4.05851	3.45949	3.78237	2.0676	3.77068	down	-0.866866	0.0337901	0.808677
circRNA19117	0.137667	0.167892	0.297472	0.240905	0.251103	0.361145	0.294439	0.347553	0.284396	0.219008	0.321883	down	-0.555556	0.0338072	0.808677
circRNA4249	1.36294	1.6808	2.00217	2.21	0.420797	6.8001	5.11609	2.87767	2.62972	1.53534	4.35589	down	-1.50441	0.033837	0.808677
circRNA19573	3.41341	2.86072	4.4257	3.43671	1.47873	8.20315	6.11789	6.50477	5.46734	3.12305	6.57329	down	-1.07366	0.0338883	0.808677
circRNA23275	5.31115	3.81886	3.75902	5.31502	4.99076	6.55958	6.09066	5.97438	4.6225	4.63896	5.81178	down	-0.325178	0.0339704	0.808677
ciRNA522	3.94985	3.50293	2.81284	1.83563	0.72026	7.1949	8.05971	5.87048	4.59714	2.5643	6.43056	down	-1.32638	0.0339856	0.808677
circRNA25451	1.21749	1.14468	1.0772	0.812174	0.603705	1.72757	1.59435	1.35122	1.15377	0.971051	1.45673	down	-0.585112	0.0339867	0.808677
circRNA12036	1.97822	2.0464	1.98481	2.40425	1.51211	3.09687	3.9284	3.79949	2.53987	1.98516	3.34116	down	-0.751095	0.0340748	0.808677
circRNA27911	0.327659	0.502576	0.423806	0.204144	0.160115	0.654128	0.492776	0.51988	0.439254	0.32366	0.526509	down	-0.701979	0.0341129	0.808677
circRNA35977	27.6098	20.568	43.2335	25.4813	10.8925	62.9589	63.2087	58.1469	42.9763	25.557	56.8227	down	-1.15275	0.03416	0.808677
circRNA4618	0.838314	0.80718	0.644857	0.686137	1.19576	1.34159	1.33094	1.23755	0.94152	0.83445	1.2129	down	-0.539563	0.0342022	0.808677
circRNA36517	0.596296	0.462192	0.640404	0.546838	0.140419	1.40414	0.984379	0.989886	0.752436	0.47723	1.03271	down	-1.11368	0.0342625	0.808677
circRNA3738	2.76427	2.62646	3.72604	4.53557	2.19074	7.08363	5.59455	7.14936	4.20417	3.16862	6.00793	down	-0.923014	0.0343129	0.808677
circRNA776	0.737619	0.796327	0.652228	0.72823	0.799639	1.40148	1.13732	1.04474	0.884691	0.742809	1.11706	down	-0.588639	0.0343396	0.808677
circRNA3368	0.969391	0.901005	1.03084	1.0073	1.22521	1.38551	1.13702	1.09576	1.23957	1.02675	1.21447	down	-0.242236	0.0343572	0.808677
circRNA44773	2.05065	1.40943	1.1533	1.34439	0.806335	3.91185	4.48925	2.80437	2.146	1.35282	3.33787	down	-1.30296	0.0343697	0.808677
circRNA29644	10.1385	5.2071	7.97325	9.42869	4.73483	14.0692	14.7978	12.8705	15.4008	7.49647	14.2846	down	-0.930174	0.0344097	0.808677
circRNA13337	1.89495	1.49785	2.37151	1.74825	1.99894	2.82013	2.5827	2.72184	2.42203	1.9023	2.63668	down	-0.470976	0.03442	0.808677
circRNA29645	47.725	22.1451	35.2449	43.4141	13.2731	68.5242	75.7017	61.0945	76.3718	32.3604	70.4231	down	-1.12182	0.0344569	0.808677
circRNA41924	0.756296	0.845621	0.880441	0.667041	0.456029	1.16386	1.27168	1.13565	0.893072	0.721086	1.11607	down	-0.630178	0.0344764	0.808677
circRNA43128	8.84595	6.24397	6.40027	6.43041	3.16954	9.6477	12.0158	9.76334	9.39701	6.21803	10.206	down	-0.714882	0.0344885	0.808677
circRNA14648	0.728197	0.937952	0.810991	0.857068	0.951518	1.26198	1.13163	1.14777	0.929603	0.857145	1.11775	down	-0.382983	0.0345064	0.808677
circRNA23219	4.61664	7.88309	4.97289	5.76671	1.85116	11.3876	9.51528	11.6123	11.0869	5.0181	10.9005	down	-1.11919	0.0345226	0.808677
circRNA19359	20.9201	8.58395	21.6601	16.475	13.0121	33.692	32.4835	26.603	30.1279	16.1303	30.7266	down	-0.929717	0.0345264	0.808677
circRNA4748	1.91611	1.0835	1.45425	2.17916	1.12829	3.16064	2.32627	3.0883	4.16669	1.55226	3.18547	down	-1.03713	0.0345389	0.808677
circRNA7707	0.704408	0.551234	0.819245	0.848038	0.841348	1.35438	0.913595	1.08585	0.786088	0.752854	1.03498	down	-0.459157	0.0345428	0.808677
circRNA11446	1.95447	1.30876	1.57529	1.49138	0.319462	2.5975	2.29223	2.9025	2.32421	1.32987	2.52911	down	-0.927342	0.0345436	0.808677
circRNA20787	0.836831	0.498602	0.715191	0.851272	0.755471	1.14495	1.26613	1.27659	0.917857	0.731473	1.15138	down	-0.65449	0.0345664	0.808677
circRNA31091	0.28065	0.244133	0.27387	0.260729	0.195951	0.574515	0.564895	0.630544	0.433291	0.251067	0.550812	down	-1.13349	0.0345834	0.808677
circRNA2345	0.928007	0.526401	1.02823	0.791532	1.17658	1.38695	1.03868	1.33481	1.17312	0.89015	1.23339	down	-0.47051	0.0345836	0.808677
circRNA36705	0.146705	0.876765	0.158695	0.254874	0.122294	0.559324	1.21874	0.716847	0.583018	0.311867	0.769483	down	-1.30296	0.0345859	0.808677
circRNA40714	6.10329	2.3768	5.63223	4.126	2.04405	10.6399	8.80864	6.6814	13.8226	4.05647	9.98813	down	-1.29999	0.0346143	0.808677
circRNA29148	8.52625	2.68766	7.26649	5.39095	2.25099	13.3745	11.6828	8.65262	18.1446	5.22447	12.9636	down	-1.31111	0.0346231	0.808677
circRNA45580	0.57272	0.698284	0.729649	0.417108	0.501801	0.862487	0.673395	0.968923	0.664269	0.583912	0.792268	down	-0.440238	0.0346253	0.808677
circRNA29339	1.17673	1.00231	1.35539	1.1581	0.641319	2.03195	1.96956	1.89297	1.59622	1.06677	1.87267	down	-0.81185	0.0346326	0.808677
circRNA47278	1.19759	0.640575	0.89981	1.20319	0.583031	1.81233	1.65833	1.61684	1.50571	0.90484	1.6483	down	-0.865245	0.0347696	0.808677
circRNA4742	10.6986	6.12698	9.15998	10.3078	6.69926	14.7726	15.0349	13.758	14.8201	8.59852	14.5964	down	-0.763452	0.03491	0.808677
circRNA24894	1.19349	1.0646	1.10026	1.04689	0.814188	1.64249	1.54937	2.01162	1.47592	1.04388	1.66985	down	-0.677757	0.0349137	0.808677
ciRNA1315	1.28662	0.646161	0.923101	1.37203	0.425172	1.7982	1.61284	1.66148	1.84216	0.930616	1.72867	down	-0.893403	0.0349156	0.808677
circRNA45623	1.20536	1.13742	1.21641	0.984718	0.942578	3.21861	2.72812	2.03924	1.51463	1.0973	2.37515	down	-1.11406	0.034917	0.808677
circRNA45564	2.11591	1.7311	2.01945	1.77326	1.19023	3.7317	3.04357	2.53563	2.43129	1.76599	2.93555	down	-0.733152	0.0349288	0.808677
circRNA10607	8.54725	9.1068	10.0214	7.23033	1.96895	17.7132	17.8536	14.0713	14.7443	7.37494	16.0956	down	-1.12596	0.0349467	0.808677
circRNA13335	1.7254	1.36954	2.01532	1.48089	2.08861	2.49421	2.26947	2.16338	2.50699	1.73596	2.35851	down	-0.442147	0.0349617	0.808677
circRNA37258	1.46892	1.39645	1.31499	1.41675	1.22356	2.25867	1.89856	1.88191	1.59368	1.36413	1.90821	down	-0.484234	0.034999	0.808677
circRNA13605	4.07575	3.23106	3.65598	3.35727	3.07847	5.38291	4.3287	4.2852	4.57533	3.4797	4.64303	down	-0.416103	0.0350278	0.808677
circRNA27215	0.430335	0.410458	0.495398	0.720153	0.454988	0.993371	0.664821	0.940461	0.500002	0.502266	0.774664	down	-0.625118	0.0350402	0.808677
circRNA1216	0.540951	0.388782	0.629018	0.533453	0.623076	1.08874	1.01938	0.804073	0.685526	0.543056	0.89943	down	-0.72791	0.035041	0.808677
ciRNA1259	0.0630903	0.0554864	0.0743126	0.0961792	0.0462933	0.190767	0.227604	0.113631	0.125022	0.0670723	0.164256	down	-1.29216	0.0350944	0.808677
circRNA26634	1.42419	1.38481	1.71584	1.81447	0.395738	3.58638	2.56816	2.14571	2.01406	1.34701	2.57858	down	-0.936812	0.0350976	0.808677
circRNA46286	0	0	0.160577	0	0	0.282978	0	0.272005	0.43283	0.0321154	0.246953	down	-2.9429	0.0351016	0.808677
circRNA30959	0.344525	0.492074	0.795986	0.565659	0.198623	1.27234	1.01217	1.24008	0.571815	0.479374	1.0241	down	-1.09514	0.0351382	0.808677
circRNA30960	0.347384	0.496158	0.802592	0.570354	0.200271	1.2829	1.02057	1.25037	0.57656	0.483352	1.0326	down	-1.09514	0.0351382	0.808677
circRNA36431	2.41676	1.49845	1.79871	1.60896	1.61448	3.04821	2.96179	2.15938	2.82663	1.78747	2.749	down	-0.620988	0.03514	0.808677
circRNA26300	0.0126652	0.100923	0.0426232	0.0528084	0.14077	0.16811	0.143794	0.189096	0.12183	0.0699579	0.155708	down	-1.15428	0.035163	0.808677
circRNA16033	8.33363	16.6824	10.0815	13.413	1.77285	30.3778	25.1273	17.4288	19.3289	10.0567	23.0657	down	-1.1976	0.0351633	0.808677
circRNA29637	0.817509	0.96691	0.771004	1.45974	1.8096	1.95822	2.22611	2.03159	1.44609	1.16495	1.91551	down	-0.717455	0.0351667	0.808677
circRNA29386	1.23684	1.62098	1.57214	1.1987	1.2242	1.78797	1.74099	1.45219	1.67808	1.37057	1.66481	down	-0.280576	0.0351732	0.808677
circRNA761	0.278334	0.095053	0.642308	0.232106	0.0928082	0.754608	1.01738	0.54401	0.43283	0.268122	0.687208	down	-1.35786	0.0352136	0.808677
circRNA46735	1.60773	1.85833	1.65529	2.07638	2.28042	3.02183	3.60408	2.86034	2.51168	1.89563	2.99948	down	-0.662038	0.0353122	0.808677
circRNA47618	0.675397	0.491555	0.910251	0.276995	0.599933	1.25701	1.52687	1.28041	0.757589	0.590826	1.20547	down	-1.02879	0.0353495	0.808677
circRNA19195	0.433344	0.687097	0.446439	0.817389	0.516054	1.1364	0.805708	0.974702	1.16726	0.580065	1.02102	down	-0.815724	0.0353636	0.808677
circRNA22164	1.47731	0.882896	0.852293	1.67682	0.451547	1.54368	2.82271	2.56661	2.48877	1.06817	2.35544	down	-1.14085	0.0354008	0.808677
circRNA47737	1.24385	1.09715	1.2787	1.29115	1.58183	2.00412	2.22553	1.81729	1.79837	1.29854	1.96133	down	-0.594943	0.0354131	0.808677
circRNA36992	0.259757	0.120127	0.136591	0.0188034	0.0902227	0.277387	0.260747	0.336044	0.220906	0.1251	0.273771	down	-1.12989	0.0354859	0.808677
ciRNA765	1.76364	0.681049	1.60951	1.28643	0.465352	2.70688	2.7248	1.98238	2.46773	1.1612	2.47045	down	-1.08916	0.0355272	0.808677
circRNA22587	13.5394	16.5551	16.5988	16.4065	5.38803	26.9772	26.7327	22.3573	16.3264	13.6976	23.0984	down	-0.753875	0.0355416	0.808677
circRNA3378	0.531714	0.466097	0.521025	0.511446	0.422367	0.685003	0.6456	0.572316	0.559439	0.49053	0.61559	down	-0.327627	0.0355464	0.808677
circRNA28174	0.380811	0.358931	0.493473	0.224529	0.366946	0.656062	0.691349	0.572389	0.39375	0.364938	0.578387	down	-0.664386	0.0355678	0.808677
circRNA26442	2.44788	1.23105	1.49929	1.07193	1.56536	3.01147	1.86641	3.79588	3.49376	1.5631	3.04188	down	-0.960552	0.0356155	0.808677
circRNA8759	0.686679	0.83583	0.713221	0.655558	0.276511	1.37041	1.33357	0.95743	0.971684	0.63356	1.15827	down	-0.870423	0.0356275	0.808677
circRNA33862	2.61837	2.16774	3.03264	3.95162	1.45513	6.25182	7.69008	7.17251	3.74274	2.6451	6.21429	down	-1.23227	0.0356417	0.808677
circRNA14555	11.49	8.24795	9.28724	5.83703	3.86053	16.9545	15.1509	10.4755	13.6892	7.74455	14.0675	down	-0.861117	0.035656	0.808677
circRNA27002	0.735952	0.589292	0.628552	0.44186	0.476168	1.0784	0.850829	1.13405	0.862427	0.574365	0.981427	down	-0.772913	0.0356679	0.808677
circRNA35168	0.391022	0.337132	0.267208	0.390759	0.51497	0.661176	0.371218	0.563648	0.519669	0.380218	0.528928	down	-0.476242	0.0357126	0.808677
circRNA36847	2.7422	1.04518	2.65863	2.09	0.693152	3.96173	4.01473	3.30048	3.86641	1.84583	3.78584	down	-1.03634	0.0357295	0.808677
circRNA31671	0.473273	0.557269	0.356893	0.543201	0.158445	1.06811	0.781262	0.731068	0.602876	0.417816	0.795828	down	-0.929588	0.0357416	0.808677
circRNA5487	1.76984	1.45026	2.24886	1.62126	1.81384	2.55388	2.44666	2.51147	2.2887	1.78081	2.45018	down	-0.46035	0.03583	0.808677
circRNA28207	4.42941	3.09407	4.39369	3.61149	1.67001	6.18083	5.50916	4.62302	5.2288	3.43973	5.38545	down	-0.64677	0.0358504	0.808677
circRNA10360	0.942029	0.947104	0.910683	1.06552	0.714852	1.35842	1.21869	1.09832	1.0537	0.916038	1.18228	down	-0.368095	0.035903	0.808677
circRNA35068	62.1553	41.4758	70.1787	54.1226	38.246	91.2759	105.901	79.8225	95.7795	53.2357	93.1947	down	-0.807854	0.0359561	0.808677
circRNA20162	1.16771	0.596539	1.04726	1.49901	0.666938	2.33131	2.8553	1.79846	1.80438	0.99549	2.19736	down	-1.14229	0.0359913	0.808677
circRNA39786	2.51737	1.11529	2.29298	2.24112	1.39522	2.98594	3.36867	3.82319	5.51233	1.9124	3.92253	down	-1.03641	0.0360689	0.808677
ciRNA75	0.0139927	0.0179198	0.0807272	0.0145859	0	0.0948415	0.0949322	0.148141	0.0598394	0.0254451	0.0994386	down	-1.96642	0.0361923	0.808677
circRNA15101	3.98342	2.94755	3.83773	3.93891	3.67394	5.86606	3.94485	5.31547	5.2666	3.67631	5.09825	down	-0.471741	0.0363078	0.808677
circRNA48551	10.2624	10.0202	11.84	12.5797	3.15838	21.6488	18.8958	20.0974	17.4947	9.57214	19.5342	down	-1.02909	0.0363251	0.808677
ciRNA1316	1.10803	1.06301	1.12026	1.02127	0.387087	1.78366	1.43887	1.78039	1.61879	0.939932	1.65543	down	-0.816575	0.0363582	0.808677
circRNA20765	7.2022	3.17435	6.32303	6.90389	1.28063	11.3862	11.5259	9.82167	14.6411	4.97682	11.8437	down	-1.25083	0.0363649	0.808677
circRNA40912	2.08085	2.50163	1.86815	1.48663	1.34502	3.98585	3.32602	3.57465	2.93736	1.85646	3.45597	down	-0.89654	0.0363773	0.808677
circRNA20151	16.9129	11.1766	15.6013	13.5956	3.63288	24.4376	24.4342	22.3636	36.0598	12.1839	26.8238	down	-1.13854	0.036439	0.808677
circRNA8401	1.25108	1.53794	1.07539	2.23706	1.57599	2.0697	2.24469	2.48075	2.13727	1.53549	2.2331	down	-0.540346	0.0364471	0.808677
circRNA21535	2.4374	1.85027	2.28301	1.83457	1.73288	3.4564	2.19632	2.84696	2.51457	2.02763	2.75356	down	-0.441507	0.0364794	0.808677
circRNA3363	1.72349	1.55387	1.99276	1.80832	2.06038	2.47945	2.00997	1.98958	2.2111	1.82776	2.17252	down	-0.249293	0.036481	0.808677
circRNA43938	1.04077	0.878968	1.03695	1.02734	1.0751	1.49374	1.20088	1.15402	1.23978	1.01183	1.27211	down	-0.330256	0.0365166	0.808677
circRNA38679	35.2655	49.0142	42.5143	41.3815	12.6273	98.0671	86.5222	89.3946	77.3363	36.1606	87.83	down	-1.2803	0.036525	0.808677
circRNA21634	1.18857	0.912077	1.20691	1.1449	0.835357	2.02703	1.67445	1.67597	1.5771	1.05756	1.73864	down	-0.717212	0.0365879	0.808677
circRNA36863	0.969322	1.27034	0.836094	1.93781	0.982314	3.44602	2.46314	2.07412	1.90638	1.19918	2.47241	down	-1.04388	0.0366433	0.808677
circRNA1792	3.14464	1.83576	2.90739	2.70828	0.806581	3.37018	5.35874	4.99057	4.63938	2.28053	4.58972	down	-1.00904	0.0366847	0.808677
circRNA40367	1.48249	2.74236	1.0691	3.26239	0	3.14006	2.87366	5.83539	5.18713	1.71127	4.25906	down	-1.31547	0.0366982	0.808677
circRNA1953	5.59421	5.06944	4.81283	3.41016	3.51798	9.18824	8.88704	7.47319	8.24157	4.48092	8.44751	down	-0.91473	0.0367894	0.808677
circRNA39843	2.84519	3.11739	1.91503	0.395441	0.355765	4.90146	4.56966	3.93904	2.58095	1.72576	3.99778	down	-1.21196	0.0368143	0.808677
circRNA29942	1.15383	1.12986	1.25739	0.939504	0.771276	2.00788	1.84864	1.63453	1.41684	1.05037	1.72697	down	-0.717342	0.0368186	0.808677
circRNA34694	1.20142	0.989152	1.20829	1.18458	1.29022	1.68186	1.33128	1.27271	1.46704	1.17473	1.43822	down	-0.291955	0.0368525	0.808677
circRNA28863	0.598681	0.480502	0.572427	0.563899	0.551832	0.816864	0.697799	0.647178	0.654897	0.553468	0.704184	down	-0.347452	0.0368867	0.808677
circRNA10358	0.801156	0.808974	0.796673	0.975576	0.635493	1.19757	1.10424	0.985339	0.925184	0.803574	1.05308	down	-0.390116	0.0369226	0.808677
circRNA25907	0.725988	0.6258	0.648964	0.566838	0.673483	0.906766	0.850469	0.692826	0.709958	0.648215	0.790005	down	-0.28539	0.0369233	0.808677
circRNA40121	2.07109	0.970388	1.62825	2.29192	0.84782	3.23239	4.68702	2.82775	3.95126	1.56189	3.6746	down	-1.23429	0.0369248	0.808677
circRNA31044	1.04448	0.675977	1.33055	1.1419	1.21386	1.83051	2.40969	1.5836	1.45715	1.08136	1.82024	down	-0.751286	0.0369521	0.808677
circRNA41127	2.35903	0.954467	2.28183	3.48532	0.682061	4.61529	4.65035	4.39951	4.21789	1.95254	4.47076	down	-1.19517	0.0369573	0.808677
circRNA9724	0.30726	0.339387	0.387599	0.265937	0.238026	0.8117	0.497896	0.418446	0.496874	0.307642	0.556229	down	-0.854428	0.0370064	0.808677
circRNA2353	1.13555	0.763099	1.1943	0.94721	0.898442	2.3646	1.48768	1.59761	1.64867	0.98772	1.77464	down	-0.845351	0.0370147	0.808677
ciRNA644	0.088023	0	0.698259	0.367018	0.146753	0.969495	2.19373	1.36201	1.91636	0.260011	1.6104	down	-2.63078	0.0370911	0.808677
circRNA27732	0.224094	0.421526	0.344475	0.225603	0.267305	0.738796	0.414584	0.433546	0.52602	0.296601	0.528237	down	-0.832663	0.0371256	0.808677
circRNA3906	2.26114	0.864585	1.70863	1.50188	0.881173	3.97751	3.14375	2.3915	4.95186	1.44348	3.61616	down	-1.3249	0.0371265	0.808677
circRNA6907	0.39893	0.288084	0.345403	0.345661	0.402729	0.551677	0.393709	0.530804	0.515348	0.356162	0.497884	down	-0.483279	0.0372478	0.808677
circRNA195	1.04134	0.940074	0.877151	0.910502	0.690183	1.75006	1.56353	1.59184	1.07088	0.89185	1.49408	down	-0.744383	0.0372623	0.808677
circRNA20947	19.2336	9.02341	17.978	15.1982	5.37535	26.6876	29.2688	22.9386	28.1409	13.3617	26.759	down	-1.00192	0.0372693	0.808677
circRNA12035	3.47197	3.72929	3.21846	4.44442	1.88136	5.62055	5.3126	4.509	4.65434	3.3491	5.02412	down	-0.585097	0.037286	0.808677
circRNA15875	1.4385	0.372371	1.36678	2.12276	0.601555	3.72883	3.42565	2.01492	2.97195	1.18039	3.03534	down	-1.36259	0.0372988	0.808677
circRNA9990	0.669601	0.94803	0.662261	0.949322	0.414317	1.50345	1.32573	1.18446	1.26624	0.728706	1.31997	down	-0.857096	0.0373249	0.808677
circRNA41836	93.0204	52.4617	83.5346	114.583	22.7741	143.452	209.377	154.831	202.742	73.2748	177.601	down	-1.27725	0.0373566	0.808677
circRNA25402	19.5017	13.9778	18.8544	25.4168	7.66002	36.1619	42.5992	32.0427	44.9966	17.0821	38.9501	down	-1.18914	0.0373605	0.808677
circRNA43391	8.85829	6.44973	10.0249	9.2684	2.8348	19.859	22.821	16.0493	12.8467	7.48722	17.894	down	-1.25697	0.0374043	0.808677
circRNA16155	0.810676	0.839557	0.686753	0.793135	0.881195	1.5266	1.25633	1.10684	0.95398	0.802263	1.21094	down	-0.593978	0.0374773	0.808677
circRNA4651	6.26659	4.27545	3.04384	5.33954	2.31573	10.9637	13.3534	8.93814	8.96572	4.24823	10.5552	down	-1.31303	0.0374836	0.808677
circRNA16790	1.8198	1.4411	1.8596	1.93361	0.824454	2.34623	3.47273	2.87813	1.59953	1.57571	2.57415	down	-0.708092	0.0374903	0.808677
circRNA14814	1.81753	2.16627	1.50994	2.19584	0.872546	3.4882	3.14814	2.8217	2.51011	1.71242	2.99204	down	-0.805089	0.0375104	0.808677
circRNA12634	7.35713	3.10625	6.07381	3.19327	1.55082	8.58346	8.93358	7.47131	11.7237	4.25626	9.178	down	-1.1086	0.0375284	0.808677
circRNA35748	0.193416	0.251172	0.26452	0.43977	0.587533	0.761126	0.683721	0.797043	0.526672	0.347282	0.69214	down	-0.994956	0.0375391	0.808677
circRNA34218	2.06097	1.81996	1.88286	1.59011	1.31896	3.36853	2.70508	2.31657	2.29725	1.73457	2.67185	down	-0.623261	0.0375725	0.808677
circRNA20639	0.722266	0.779627	0.792839	0.820906	0.763258	1.25396	1.03225	1.13231	1.00833	0.775779	1.10671	down	-0.512563	0.0376489	0.808677
circRNA18092	0.644701	0.559394	0.796207	0.688596	0.394328	1.21512	1.08128	1.10958	0.951571	0.616645	1.08939	down	-0.821008	0.0376981	0.808677
circRNA47350	3.66176	1.62327	3.04695	3.9638	0.293506	5.30985	4.85546	7.22582	6.02283	2.51785	5.85349	down	-1.2171	0.0377229	0.808677
circRNA34003	6.58961	3.9284	6.13945	5.4423	0.873636	12.2302	11.843	10.4991	7.79714	4.59468	10.5924	down	-1.20499	0.0377534	0.808677
circRNA43848	2.90626	1.86137	2.19649	2.3893	0.974839	5.0485	3.43187	2.83921	4.3086	2.06565	3.90705	down	-0.919481	0.0377597	0.808677
circRNA41083	5.22114	3.49376	6.00326	4.66334	1.88064	9.49765	8.11023	6.59109	8.5599	4.25243	8.18971	down	-0.945527	0.0378096	0.808677
ciRNA1046	0.138984	0.35598	0.133638	0.128778	0	0.902769	0.910849	0.415017	0.612369	0.151476	0.710251	down	-2.22924	0.0378104	0.808677
circRNA23392	3.46937	2.98275	2.04405	2.25079	1.2256	4.40907	4.71624	4.22625	4.36326	2.39451	4.42871	down	-0.887156	0.0379282	0.808677
circRNA11455	9.77589	4.15382	8.51412	11.6655	6.70023	15.6385	19.7946	11.5999	18.3754	8.16191	16.3521	down	-1.0025	0.0379593	0.808677
circRNA854	1.54268	1.16612	2.20582	1.85353	1.40366	3.39586	3.08502	2.44271	3.53013	1.63436	3.11343	down	-0.929778	0.0379668	0.808677
circRNA11605	1.24432	1.37126	0.823225	1.55494	0.457336	2.38972	1.94499	1.55107	1.36121	1.09022	1.81174	down	-0.732765	0.0380276	0.808677
circRNA40835	1.16287	1.58116	1.83252	2.06518	0.359028	6.2398	4.86602	2.66571	2.31068	1.40015	4.02055	down	-1.52181	0.0381953	0.808677
circRNA37572	5.54237	5.3585	6.73449	5.77733	3.3649	8.36222	9.56597	8.22345	9.06647	5.35552	8.80453	down	-0.71722	0.0382408	0.808677
circRNA28946	33.2733	17.6334	31.0553	27.621	25.3867	41.6398	50.5388	30.3884	53.737	26.994	44.076	down	-0.707357	0.0383075	0.808677
circRNA44441	1.53468	1.24131	1.10217	0.712957	0.359491	1.94243	1.93866	2.05963	1.5854	0.990122	1.88153	down	-0.926227	0.0383088	0.808677
circRNA34700	0.57597	0.720302	0.678589	0.600152	0.766183	1.29903	0.877358	0.905069	0.919727	0.668239	1.0003	down	-0.58199	0.0383241	0.808677
circRNA4881	1.04317	0.829329	0.85898	0.887178	0.241466	2.07598	2.40281	1.41989	0.992156	0.772024	1.72271	down	-1.15796	0.038336	0.808677
circRNA4401	0.852965	0.931973	0.997234	1.0797	0.752744	1.67548	1.36	1.30766	1.10546	0.922922	1.36215	down	-0.561603	0.0383481	0.808677
circRNA29638	0.923652	1.15322	0.6325	1.37333	1.51967	1.85652	2.31663	2.14739	1.31746	1.12047	1.9095	down	-0.769088	0.0384156	0.808677
circRNA48219	0.73599	0.794339	0.810794	0.829558	0.776073	1.27471	1.06224	1.16267	1.02302	0.789351	1.13066	down	-0.518426	0.0385124	0.808677
circRNA41339	1.5681	1.60489	1.69576	1.25893	1.05548	4.49728	3.25267	4.18805	3.888	1.43663	3.9565	down	-1.46153	0.0385185	0.808677
circRNA15944	24.012	27.0111	28.9225	23.5958	13.0155	41.6329	50.5138	43.2711	53.3815	23.3114	47.1998	down	-1.01775	0.038628	0.808677
circRNA35240	9.33863	5.9237	7.20324	8.85913	8.25886	11.6726	10.5433	11.1521	11.8555	7.91671	11.3059	down	-0.514104	0.0386472	0.808677
circRNA16037	5.12739	1.87612	5.83458	6.64046	0.832641	9.28063	10.2893	7.45657	8.5948	4.06224	8.90532	down	-1.13239	0.0386539	0.808677
circRNA8707	2.92869	1.44061	2.74374	3.58701	1.25263	5.15612	4.0959	3.90555	5.74299	2.39054	4.72514	down	-0.983022	0.0387236	0.808677
ciRNA1083	3.77952	1.019	2.7543	2.07355	1.32658	4.21336	4.59403	3.17519	6.21772	2.19059	4.55008	down	-1.05457	0.0387738	0.808677
circRNA34227	0.411673	0.408137	0.352105	0.285439	0.521143	0.530846	0.547114	0.621764	0.391544	0.3957	0.522817	down	-0.401901	0.0387813	0.808677
circRNA39478	1.63136	1.33206	1.61087	1.5218	0.984739	3.35189	2.63624	2.73636	2.02765	1.41617	2.68803	down	-0.92456	0.0389305	0.808677
circRNA28164	0.526733	0.527251	0.642023	0.653443	0.507141	0.91503	0.905228	0.693568	0.684821	0.571318	0.799662	down	-0.485096	0.0389595	0.808677
circRNA33226	0.312971	0.534409	0.386914	0.279633	0.111812	0.492442	1.18856	0.873871	0.834332	0.325148	0.847302	down	-1.38178	0.0390069	0.808677
circRNA23608	0.68416	0.572458	0.583351	0.5642	0.398322	0.761081	0.698689	0.877142	0.590281	0.560498	0.731798	down	-0.384736	0.0390104	0.808677
circRNA7342	1.5311	1.48256	1.61775	1.42687	1.05907	2.15355	1.90824	1.81938	1.64617	1.42347	1.88183	down	-0.402729	0.0390177	0.808677
circRNA47395	3.09841	2.5852	3.50399	2.5936	0.293506	6.32409	4.38747	5.39069	3.23043	2.41494	4.83317	down	-1.00098	0.0390474	0.808677
circRNA44737	0.871847	1.3742	0.935042	1.18067	1.24856	1.68945	1.93141	1.79144	1.92939	1.12206	1.83542	down	-0.709958	0.0390553	0.808677
circRNA36321	0.603049	0.600005	0.797525	0.715894	0.477609	1.42757	1.46933	1.07494	1.1448	0.638816	1.27916	down	-1.00172	0.0390895	0.808677
circRNA40577	1.99192	1.7891	2.38575	2.10977	2.32881	2.9233	2.32424	2.38014	2.51969	2.12107	2.53684	down	-0.258241	0.0390904	0.808677
circRNA17377	0.317542	0.351814	0.453961	0.453497	0.15648	0.518774	0.587203	0.726425	0.410339	0.346659	0.560685	down	-0.693674	0.0390941	0.808677
circRNA26264	1.65816	1.99304	2.28307	1.625	1.02789	3.48827	3.48838	3.8273	2.18666	1.71743	3.24765	down	-0.919143	0.0391802	0.808677
circRNA5904	12.0037	9.17231	13.5583	7.21489	4.36496	18.1278	21.8998	13.4547	12.5651	9.26282	16.5119	down	-0.83398	0.0392056	0.808677
circRNA36376	0.642504	0.482305	0.664223	0.701116	0.746637	1.0654	0.781864	0.8672	0.761774	0.647357	0.869059	down	-0.424893	0.039275	0.808677
circRNA8684	34.5132	20.2244	29.5283	29.3217	10.5879	45.3248	48.1744	41.7198	53.519	24.8351	47.1845	down	-0.925931	0.0393266	0.808677
circRNA3895	0.626273	0.546559	0.459032	0.473699	0.442646	0.749909	0.66338	0.662386	0.515913	0.509641	0.647897	down	-0.346282	0.0394244	0.808677
ciRNA65	0.817762	0.271514	0.589732	0.0947144	0.151487	2.54041	1.50967	1.47994	2.43739	0.385042	1.99185	down	-2.37102	0.0394437	0.808677
circRNA42043	0.689954	0.608091	0.679481	0.699872	0.591855	1.14874	0.869226	1.00214	0.986906	0.653851	1.00175	down	-0.615492	0.0394646	0.808677
circRNA23700	1.13854	1.17723	1.40272	1.0769	1.1075	2.54706	2.63471	2.04813	1.50267	1.18058	2.18314	down	-0.886914	0.0394682	0.808677
circRNA40023	0.73298	0.178799	1.05718	0.873204	0.392796	1.59688	1.55129	1.19386	0.610629	0.646992	1.23816	down	-0.936383	0.0394977	0.808677
circRNA35400	3.41322	3.0111	3.25008	4.73731	0.956977	9.89674	9.30094	9.38769	5.51579	3.07374	8.52529	down	-1.47175	0.039512	0.808677
circRNA28421	1.78941	2.42641	1.08548	1.56536	0.175489	3.78122	4.42463	3.44944	2.25887	1.40843	3.47854	down	-1.30439	0.0395742	0.808677
circRNA46033	4.65374	2.19572	2.82615	2.79431	1.32716	5.13605	7.4269	5.63504	4.97538	2.75942	5.79335	down	-1.07003	0.0396131	0.808677
circRNA27809	0.929267	1.63433	1.42644	1.20029	1.62655	2.49133	1.89974	2.87736	2.16528	1.36338	2.35843	down	-0.790641	0.0396399	0.808677
circRNA29340	0.83035	0.609447	0.836605	0.843158	0.413403	1.3909	1.3028	1.24858	1.14165	0.706593	1.27098	down	-0.846994	0.0396591	0.808677
circRNA10304	0.437492	0.443811	0.492416	0.490441	0.307876	0.762402	0.797659	0.718319	0.508387	0.434407	0.696692	down	-0.681472	0.0397994	0.808677
circRNA33115	0.479444	1.18835	1.72876	0.78089	0.936721	2.15796	3.54731	2.86739	1.80568	1.02283	2.59459	down	-1.34293	0.0398321	0.808677
circRNA27411	0.236852	0.158664	0.194368	0.224266	0.29862	0.403418	0.33525	0.347861	0.242074	0.222554	0.332151	down	-0.577682	0.0398599	0.808677
circRNA40733	1.4217	0.796556	0.833024	1.69809	0.703673	2.63488	2.12838	1.65229	1.72953	1.09061	2.03627	down	-0.900796	0.0398652	0.808677
circRNA23728	1.88568	1.05652	1.10489	2.25227	0.933324	3.4948	2.82299	2.19153	2.29398	1.44654	2.70083	down	-0.900796	0.0398652	0.808677
circRNA26857	0.847516	1.0243	0.532708	0.92504	0.558911	1.56001	1.67362	1.28941	0.949562	0.777695	1.36815	down	-0.814949	0.0399581	0.808677
circRNA35723	0.596491	0.539097	0.514754	0.190783	0.343282	0.697792	0.957888	1.05082	0.61904	0.436881	0.831384	down	-0.928274	0.0399689	0.808677
circRNA33896	0.678956	0.567327	0.598381	0.79237	0.697731	1.27458	0.858755	1.42587	1.00451	0.666953	1.14093	down	-0.77455	0.0399828	0.808677
circRNA37463	14.2478	7.38087	11.5608	18.7353	4.17558	37.051	28.011	24.0323	57.2426	11.2201	36.5842	down	-1.70514	0.0400175	0.808677
circRNA44656	0.107921	0.460697	0.0778275	0.824971	0.809671	0.548609	1.13562	2.37301	1.17478	0.456218	1.30801	down	-1.51957	0.0400934	0.808677
circRNA42121	0.978266	0.785963	0.686165	0.713592	0.518189	1.17604	1.24273	1.14733	0.875938	0.736435	1.11051	down	-0.592595	0.0401094	0.808677
circRNA19758	3.84045	4.93614	3.71622	4.10745	1.22838	7.93299	6.77077	5.59977	5.31091	3.56573	6.40361	down	-0.844689	0.0401228	0.808677
circRNA5258	8.87353	5.83834	6.75142	10.6358	3.18954	12.553	12.1733	12.0662	11.2671	7.05772	12.0149	down	-0.767552	0.0402255	0.808677
circRNA8751	0.46978	0.542154	0.507007	0.356183	0.340297	0.845441	0.376809	0.694453	0.775888	0.443084	0.673148	down	-0.603343	0.0402734	0.808677
circRNA20002	1.19849	0.571898	1.00068	0.800717	0.596575	1.50406	1.33372	1.13366	1.57334	0.833673	1.38619	down	-0.733577	0.0402735	0.808677
circRNA29811	13.7391	5.95695	9.90801	10.5953	2.83633	15.6907	18.3907	19.3615	16.5543	8.60714	17.4993	down	-1.02369	0.0402966	0.808677
circRNA159	0.687313	0.927915	0.426782	0.878092	0.562429	1.41111	1.35926	1.04777	0.937919	0.696506	1.18901	down	-0.771559	0.0403093	0.808677
circRNA11110	1.11446	0.840768	1.65861	1.6767	0.928476	1.75683	2.19578	1.83127	1.80593	1.2438	1.89745	down	-0.609306	0.0403304	0.808677
circRNA40742	0.256982	0.316665	0.340078	0.272479	0.15901	0.471364	0.587448	0.709835	0.6118	0.269043	0.595112	down	-1.14532	0.040369	0.808677
circRNA31948	0.453268	0.276418	0.373572	0.134995	0.404836	0.713192	0.537927	0.711903	0.276912	0.328618	0.559983	down	-0.768973	0.0403948	0.808677
circRNA39111	0.792661	0.810192	0.990288	0.349126	0.362956	2.0431	1.91984	1.32743	1.64932	0.661045	1.73492	down	-1.39205	0.0404085	0.808677
circRNA46585	0.427602	0.369622	0.416124	0.351798	0.309973	0.540335	0.430079	0.488729	0.412345	0.375024	0.467872	down	-0.319132	0.0404172	0.808677
circRNA7455	2.63829	1.49081	2.2038	2.66495	1.28932	3.76042	4.54638	3.44565	3.95503	2.05743	3.92687	down	-0.932533	0.0404432	0.808677
circRNA8825	14.8332	6.10858	11.3948	8.28844	4.57279	20.4327	18.0316	20.9093	18.8081	9.03957	19.5454	down	-1.11251	0.0404464	0.808677
circRNA37019	1.26689	1.33236	1.12386	0.573524	0.373472	2.15943	1.51191	1.86795	0.941719	0.934022	1.62025	down	-0.794689	0.0404989	0.808677
circRNA4989	0.585727	0.298553	0.249026	0.285535	0.233201	0.74808	0.820664	0.797387	0.659347	0.330408	0.75637	down	-1.19484	0.0405448	0.808677
circRNA42009	9.2978	10.9592	10.9248	8.34792	2.2161	23.1862	20.6878	19.4232	13.6525	8.34917	19.2374	down	-1.20421	0.0405607	0.808677
circRNA36118	0.475503	0.519391	0.741981	0.399116	0.386262	1.08867	1.15005	0.690546	1.24933	0.504451	1.04465	down	-1.05023	0.0405806	0.808677
circRNA28825	1.54318	1.36567	1.73659	1.6389	1.41881	2.4449	1.85317	1.90155	2.01476	1.54063	2.0536	down	-0.414633	0.0406032	0.808677
circRNA30035	0.319894	0.271488	0.555089	0.393239	0.347026	0.782799	0.806269	0.549804	0.484936	0.377347	0.655952	down	-0.797698	0.0406377	0.808677
circRNA46469	0.575984	0.649281	0.712451	0.705098	0.552208	0.825525	0.668149	0.817221	0.728407	0.639005	0.759826	down	-0.249842	0.0406653	0.808677
circRNA32091	0.96268	0.584742	0.652386	0.857209	0.683081	1.18831	1.19081	1.22558	0.900732	0.748019	1.12636	down	-0.590516	0.0406846	0.808677
circRNA7084	1.60686	2.09818	1.49962	2.46321	0.23638	3.44353	2.7483	3.69489	2.4253	1.58085	3.07801	down	-0.961295	0.0407022	0.808677
circRNA1035	3.54854	2.19265	3.14453	2.86578	0.713622	4.34299	5.39687	3.2722	6.7314	2.49302	4.93586	down	-0.985406	0.0407126	0.808677
circRNA33876	1.35366	1.45084	2.03178	1.8371	0.970344	3.64307	2.71163	2.79167	2.88316	1.52875	3.00738	down	-0.97616	0.040784	0.808677
circRNA35577	0	0	0.916905	0	0	0.911491	1.29999	0.557548	0.456275	0.183381	0.806326	down	-2.13652	0.0408015	0.808677
circRNA12501	0.369603	0.427205	0.377638	0.501795	0.302899	0.611238	0.50105	0.627664	0.498431	0.395828	0.559596	down	-0.499512	0.0408388	0.808677
circRNA46220	0.491098	0.504562	0.750332	0.856087	0.256731	1.3258	1.42446	1.59299	1.52092	0.571762	1.46604	down	-1.35844	0.0408455	0.808677
circRNA28932	0.239294	0.137023	0.193092	0.2121	0.240056	0.415105	0.286938	0.224594	0.290859	0.204313	0.304374	down	-0.575066	0.0408485	0.808677
circRNA5031	1.70711	0.526312	0.88912	1.51586	0.790588	3.37478	2.20604	3.7614	1.58544	1.0858	2.73191	down	-1.33116	0.0408611	0.808677
circRNA5479	2.07511	1.64751	2.41292	1.83086	2.01089	2.95942	2.69392	2.61463	2.83125	1.99546	2.77481	down	-0.475669	0.0408644	0.808677
circRNA15903	1.1457	0.858286	1.29774	1.11513	1.34678	1.76514	1.51112	1.25317	1.50462	1.15273	1.50851	down	-0.388073	0.0408768	0.808677
circRNA37246	4.72208	6.33161	4.41027	5.37132	1.1916	9.55996	12.4227	9.2898	7.321	4.40538	9.64837	down	-1.13102	0.0408785	0.808677
ciRNA839	1.45693	2.21135	3.9692	1.68744	0.404836	6.44616	3.64446	2.37301	6.04171	1.94595	4.62633	down	-1.24939	0.040881	0.808677
circRNA6094	3.74837	2.92449	3.49394	3.14615	2.94005	4.96076	4.31384	3.85543	4.2847	3.2506	4.35368	down	-0.42153	0.0409101	0.808677
ciRNA601	0.0423569	0	0.0916375	0.0588701	0.247163	0.275877	0.266107	0.293207	0.0658683	0.0880055	0.225265	down	-1.35596	0.0409694	0.808677
circRNA29460	0.448278	0.595183	0.778919	0.484452	0.110341	1.32032	1.60984	1.08946	1.29404	0.483434	1.32842	down	-1.45831	0.0409857	0.808677
circRNA39792	1.07677	1.74725	1.03433	1.09996	0.738783	2.54823	2.39316	2.31344	1.69943	1.13942	2.23856	down	-0.974276	0.0410034	0.808677
circRNA34247	0.344268	0.935216	0.677099	0.195743	0	1.82961	1.27399	1.50379	1.2654	0.430465	1.4682	down	-1.77008	0.0410153	0.808677
circRNA44517	1.18172	0.292039	1.11322	0.857923	1.46179	1.74776	1.49567	1.57475	1.11202	0.981339	1.48255	down	-0.595257	0.0410869	0.808677
circRNA46537	0.875327	0.894528	0.687577	0.833566	0.583737	1.60315	1.47028	1.17276	1.07309	0.774947	1.32982	down	-0.779062	0.0411142	0.808677
circRNA28936	0.601932	0.418299	0.501634	0.633182	0.610752	1.19675	0.909353	0.880806	0.751933	0.55316	0.934711	down	-0.756823	0.0411582	0.808677
circRNA44178	0.655503	0.650179	0.58047	0.6364	0.385716	1.15974	1.2733	0.718319	1.24047	0.581654	1.09796	down	-0.916588	0.0412147	0.808677
circRNA18724	2.70004	1.52624	2.40236	3.49462	1.3708	4.20887	5.44674	4.9507	4.82363	2.29881	4.85748	down	-1.07932	0.0412276	0.808677
circRNA23896	1.03989	0.739088	1.15088	1.03479	0.603813	1.85476	1.70147	1.61817	1.26061	0.913692	1.60875	down	-0.816161	0.0412458	0.808677
circRNA46754	1.64537	1.06758	1.70052	1.85336	1.55072	2.45208	2.43341	2.22833	1.9482	1.56351	2.2655	down	-0.535045	0.0412536	0.808677
circRNA10216	1.20026	1.03174	1.22359	0.863887	0.596932	2.91955	2.49941	1.83508	1.64062	0.983281	2.22367	down	-1.17726	0.041274	0.808677
circRNA27567	7.5113	4.42796	9.28593	12.8942	5.96329	14.849	18.8684	12.9624	20.9974	8.01654	16.9193	down	-1.07762	0.0412795	0.808677
circRNA44088	9.02291	2.87817	7.46991	5.43403	2.28243	13.588	11.6101	8.69379	18.4831	5.41749	13.0938	down	-1.27318	0.0412911	0.808677
circRNA1804	1.88528	1.23244	1.46866	1.78717	1.67812	2.65671	2.24361	2.09441	2.16958	1.61033	2.29108	down	-0.508667	0.0412957	0.808677
circRNA20756	12.6237	12.2609	12.7233	19.284	4.24767	36.8236	31.048	24.251	29.619	12.2279	30.4354	down	-1.31557	0.0413336	0.808677
circRNA44564	5.1807	2.78516	4.76117	4.07869	2.24123	6.34625	7.54325	5.53368	9.57203	3.80939	7.2488	down	-0.928182	0.0413686	0.808677
circRNA1333	5.13418	2.93568	4.93105	4.61535	2.08104	6.72103	5.51735	5.9074	8.60666	3.93946	6.68811	down	-0.763601	0.0413694	0.808677
ciRNA357	0.0981441	0	0.401069	0.261446	0.109085	0.526626	0.380485	0.372994	0.381554	0.173949	0.415415	down	-1.25589	0.0413718	0.808677
ciRNA732	0.0978033	0	0.399677	0.260538	0.108706	0.524798	0.379164	0.371699	0.380229	0.173345	0.413972	down	-1.25589	0.0413718	0.808677
circRNA28194	2.67187	2.37943	3.08146	2.68634	1.02132	4.39673	4.45693	3.56111	4.18345	2.36808	4.14956	down	-0.809238	0.0413903	0.808677
circRNA36648	1.75177	0.712148	1.44922	1.07672	0.694553	2.43179	2.19162	1.45697	2.77294	1.13688	2.21333	down	-0.961136	0.0414354	0.808677
ciRNA1425	0.457136	0.298944	0.729472	0.162218	0.113511	1.13307	1.40862	0.728729	0.453754	0.352256	0.931044	down	-1.40222	0.0414462	0.808677
circRNA29328	9.46539	9.05794	13.2878	10.0522	8.87934	11.9897	11.2846	13.5399	11.8467	10.1485	12.1652	down	-0.261491	0.0414578	0.808677
circRNA6874	1.84848	1.81616	1.80358	1.46365	0.856059	2.4921	2.56545	3.07434	2.5534	1.55759	2.67132	down	-0.778242	0.0414616	0.808677
circRNA39724	9.42832	4.07501	7.62267	10.2537	1.71569	13.622	15.5941	14.4746	19.9568	6.61908	15.9119	down	-1.2654	0.0414791	0.808677
circRNA46679	0.707844	0.420171	0.463582	0.464617	0.213288	0.711729	0.844859	0.603823	0.933347	0.453901	0.773439	down	-0.768912	0.0416295	0.808677
ciRNA1374	0.589892	0.062954	0.301327	0	0.307336	0.791318	0.755492	0.30025	0.515997	0.252302	0.590764	down	-1.22743	0.041641	0.808677
circRNA47869	0.284604	0.430639	0.806342	0.589031	0.328858	0.941592	0.956031	1.12656	0.51357	0.487895	0.884439	down	-0.858193	0.0416971	0.808677
circRNA14622	1.76676	1.45391	1.70029	1.42283	1.09741	2.92955	2.08453	2.0836	1.82181	1.48824	2.22987	down	-0.583353	0.0417354	0.808677
circRNA39103	0.778056	0.395582	0.775449	0.897395	1.12957	1.34697	1.21725	1.24666	0.793596	0.79521	1.15112	down	-0.533628	0.0417576	0.808677
circRNA44181	2.12803	1.05707	0.613854	0.914185	0.19352	1.70461	2.76426	2.70984	2.94824	0.981332	2.53174	down	-1.36732	0.0418774	0.808677
circRNA47115	1.09938	0.989981	1.15295	1.13339	1.16096	1.69542	1.2976	1.30181	1.44495	1.10733	1.43494	down	-0.373906	0.0419112	0.808677
circRNA33756	0	0.0396185	0.0669291	0	0	0.157262	0.3084	0.151164	0.252568	0.0213095	0.217348	down	-3.35044	0.041945	0.808677
circRNA22650	1.01288	0.931035	1.18403	1.20809	1.02452	1.79312	1.70437	1.52683	1.1421	1.07211	1.5416	down	-0.523978	0.0419576	0.808677
circRNA7085	1.01109	0.924396	0.584117	1.09321	0.73032	2.03773	1.67305	1.50549	2.01932	0.868626	1.8089	down	-1.0583	0.0419978	0.808677
circRNA44632	0.242822	0.0518285	0.350224	0.21093	0.101209	0.411457	0.958183	0.296626	0.377607	0.191403	0.510968	down	-1.41662	0.0420157	0.808677
circRNA44573	0.30111	0.2883	0.687821	0.386794	0.387329	0.977785	0.91412	0.641224	0.554216	0.410271	0.771836	down	-0.911719	0.0421313	0.808677
circRNA25635	5.55332	4.00807	5.69754	3.66024	0.859041	10.5353	7.8475	7.73962	9.21453	3.95564	8.83424	down	-1.15919	0.0421348	0.808677
circRNA16062	0.494088	0.304199	0.374007	0.322962	0.39864	0.627713	0.562334	0.444301	0.382302	0.378779	0.504163	down	-0.412531	0.042188	0.808677
circRNA24276	5.52519	3.49925	4.08497	4.42396	2.70254	7.68598	7.06716	5.62664	6.20244	4.04718	6.64555	down	-0.715471	0.0422221	0.808677
circRNA26007	1.05321	1.07678	1.09645	1.02619	0.430761	1.81941	1.88441	1.71456	1.59606	0.936677	1.75361	down	-0.904705	0.0422801	0.808677
circRNA1494	0.622511	0.802878	0.541415	0.765281	0.925565	0.974939	1.27836	0.94746	0.962409	0.73153	1.04079	down	-0.508692	0.0423378	0.808677
circRNA14855	17.7397	10.4296	17.9618	15.0231	6.99841	25.7857	27.0591	23.5385	25.0851	13.6305	25.3671	down	-0.896116	0.042373	0.808677
circRNA29871	1.33218	0.492219	0.853798	1.22626	0.715987	2.08166	1.89801	1.52991	1.98458	0.924089	1.87354	down	-1.01966	0.0423835	0.808677
circRNA40017	0.832521	0.724222	0.891888	1.04436	0.940968	1.64675	1.15414	1.09445	1.10753	0.886792	1.25071	down	-0.496084	0.0423938	0.808677
ciRNA164	0.931813	0.704632	0.633581	0.777052	0.421672	1.60149	1.48184	1.42014	1.20063	0.69375	1.42603	down	-1.03951	0.0424047	0.808677
circRNA24113	8.56953	5.60796	6.79027	8.38805	7.56444	10.9479	9.81861	10.4234	11.1163	7.38405	10.5766	down	-0.518385	0.04241	0.808677
circRNA29405	1.95311	1.44307	2.36426	3.04319	2.12253	2.95645	4.00931	4.28213	3.45968	2.18523	3.67689	down	-0.7507	0.0424436	0.808677
circRNA37	8.06643	2.98601	7.87551	9.64456	2.92234	16.3692	8.83538	12.7121	19.9967	6.29897	14.4783	down	-1.20071	0.0424549	0.808677
circRNA9634	4.10478	3.00093	4.0769	4.17584	3.43255	6.31777	4.29701	5.34655	6.05632	3.7582	5.50441	down	-0.550547	0.04246	0.808677
circRNA39032	2.37626	1.78136	3.60144	3.94708	1.44941	5.69605	5.68144	5.38078	3.69527	2.63111	5.11338	down	-0.958605	0.0424963	0.808677
circRNA15921	0.266074	0.197188	0.470711	0.23174	0.287751	0.541311	0.410505	0.5745	0.278157	0.290693	0.451118	down	-0.634011	0.0424976	0.808677
circRNA32320	0.185621	0.111222	0.205035	0.193348	0.456684	0.43929	0.387348	0.400748	0.587023	0.230382	0.453602	down	-0.977399	0.0425625	0.808677
circRNA30058	2.92624	3.82905	2.90693	3.67201	2.09751	4.64262	4.7419	5.31451	4.01975	3.08635	4.6797	down	-0.600514	0.0426032	0.808677
circRNA23276	4.73604	5.44398	4.97308	4.94117	5.19526	7.07235	6.53725	6.12587	4.95877	5.05791	6.17356	down	-0.287562	0.042637	0.808677
circRNA18397	11.7474	6.95346	10.0853	11.0464	7.29027	15.6377	15.4986	14.6138	16.642	9.42456	15.598	down	-0.726864	0.0426948	0.808677
circRNA38522	1.63481	1.29071	2.08168	1.39904	1.70458	2.5514	1.93501	2.20837	2.46705	1.62216	2.29045	down	-0.497715	0.0427391	0.808677
circRNA1222	0.548535	0.518428	0.520081	0.653614	0.601139	1.06164	0.756539	1.28745	0.876349	0.56836	0.995494	down	-0.80861	0.0427464	0.808677
circRNA37756	0.555935	0.501008	0.650372	0.429261	0.128731	0.910619	0.564469	0.970888	0.624377	0.453061	0.767588	down	-0.760626	0.0427921	0.808677
circRNA47852	10.7662	5.62198	10.068	12.1152	2.65068	18.3014	18.9695	15.3896	23.6825	8.24441	19.0857	down	-1.21101	0.0427975	0.808677
circRNA22701	0.855659	1.12542	1.31751	1.57494	0.327724	2.62549	1.95959	2.44835	1.8281	1.04025	2.21538	down	-1.09062	0.0428477	0.808677
circRNA34150	4.36929	2.16108	2.5867	3.35687	1.24002	5.08188	6.13232	4.23677	6.43916	2.74279	5.47253	down	-0.996562	0.0429067	0.808677
circRNA31326	2.2611	1.85688	1.75785	2.37407	0.497728	4.85338	4.42497	3.37871	2.82061	1.74953	3.86942	down	-1.14515	0.0429192	0.808677
circRNA33164	6.87032	6.47997	7.2138	4.87668	1.73845	12.5921	13.3017	10.0414	10.5411	5.43584	11.6191	down	-1.09592	0.0429262	0.808677
circRNA26628	0.248902	0.0708348	0.209412	0.158555	0.432262	0.316319	0.413546	0.608106	0.322551	0.223993	0.41513	down	-0.890111	0.0429273	0.808677
circRNA32099	0.314257	0.196252	0.483483	0.353216	0.356342	0.36349	0.718033	0.561225	0.509335	0.34071	0.538021	down	-0.659118	0.042961	0.808677
circRNA43939	0.94516	0.750679	0.923536	0.863237	0.957956	1.35071	1.06834	0.935623	1.10378	0.888114	1.11461	down	-0.327727	0.042968	0.808677
circRNA33622	0.717538	0.325611	0.952733	0.588962	0.581817	1.09819	0.755835	1.015	0.872172	0.633332	0.9353	down	-0.562468	0.0429788	0.808677
circRNA43769	14.8182	8.65719	14.093	15.1493	4.30629	22.3422	26.2272	19.5692	28.0398	11.4048	24.0446	down	-1.07607	0.0429897	0.808677
circRNA37136	0.575324	0.380108	0.599992	0.589482	0.115985	0.892044	0.840415	0.940398	0.680148	0.452178	0.838251	down	-0.890491	0.0429958	0.808677
circRNA41818	3.31814	6.12752	3.68682	3.22823	2.2538	9.33935	9.57637	6.79566	5.22877	3.7229	7.73504	down	-1.05498	0.0430113	0.808677
circRNA22082	11.6245	3.92328	11.3544	13.9268	3.97663	23.3706	12.5129	18.1454	28.5319	8.96112	20.6402	down	-1.20371	0.0430168	0.808677
circRNA48702	0.845021	1.28987	0.461659	0.782973	0.213459	2.06102	2.05635	1.96025	1.21452	0.718596	1.82304	down	-1.34309	0.0430518	0.808677
circRNA13009	0.0678237	0.013379	0.0839758	0.144462	0.0761341	0.180711	0.233226	0.16632	0.144323	0.0771548	0.181145	down	-1.23132	0.0430583	0.808677
circRNA30783	1.88849	1.02934	0.884846	1.20857	1.2096	2.50396	2.0918	1.58141	2.62032	1.24417	2.19937	down	-0.82191	0.0430648	0.808677
circRNA47889	0.271573	0.184404	0.164923	0.11478	0.0771637	0.337923	0.274423	0.401313	0.224389	0.162569	0.309512	down	-0.928946	0.0430749	0.808677
circRNA40374	1.52077	2.54033	1.204	0.735186	0.275592	3.58528	4.55912	3.15547	1.54234	1.25517	3.21055	down	-1.35493	0.0430758	0.808677
circRNA18881	4.83554	5.66548	4.57796	3.35059	2.66195	6.28688	8.5404	7.98993	5.64632	4.2183	7.11588	down	-0.75438	0.0431359	0.808677
circRNA32442	0.15592	0.197199	0.224663	0.297682	0.311583	0.484759	0.484329	0.386961	0.319937	0.237409	0.418996	down	-0.81956	0.0432081	0.808677
circRNA272	1.50137	0.963841	1.29613	1.38681	1.4371	2.27202	1.51397	1.63817	2.41203	1.31705	1.95905	down	-0.572843	0.0432215	0.808677
circRNA23899	0.571521	0.325164	0.475376	0.58648	0.373313	0.932412	0.771502	0.733713	0.722907	0.466371	0.790134	down	-0.760619	0.0432807	0.808677
circRNA2672	1.64031	1.58739	1.75296	1.7408	1.04409	2.75118	3.54491	2.44263	2.66623	1.55311	2.85124	down	-0.876428	0.0432825	0.808677
circRNA7720	1.41491	0.749598	1.27166	1.8612	0.854145	2.5385	2.99368	1.95779	2.26852	1.2303	2.43962	down	-0.987645	0.0433388	0.808677
circRNA45268	2.65276	1.22996	1.99381	1.88422	1.8398	2.99268	2.74695	2.81242	3.29613	1.92011	2.96205	down	-0.625407	0.0433452	0.808677
circRNA2800	4.99662	5.03161	4.52443	5.39036	4.94989	7.06165	6.82363	5.78466	5.44407	4.97858	6.2785	down	-0.334685	0.0433846	0.808677
circRNA43940	0.563801	0.459029	0.554468	0.503766	0.400551	0.766163	0.690071	0.565423	0.625288	0.496323	0.661736	down	-0.414977	0.0435059	0.808677
circRNA17344	13.8539	7.74738	12.7464	13.8635	4.07763	20.0776	25.2706	18.2558	25.8728	10.4578	22.3692	down	-1.09694	0.0435082	0.808677
ciRNA1265	0.0356353	0.0727537	0.0611736	0.0398377	0.0258311	0.137831	0.123563	0.208193	0.0843281	0.0470463	0.138479	down	-1.55751	0.0435473	0.808677
circRNA10222	0.682564	0.550168	0.620462	0.890717	0.62986	1.33341	0.904251	0.848898	0.931247	0.674754	1.00445	down	-0.573972	0.0436173	0.808677
circRNA42510	0.417002	0.323234	0.388686	0.32767	0.312646	0.786931	0.494511	0.578609	0.507448	0.353848	0.591875	down	-0.742163	0.0436551	0.808677
circRNA44089	9.22561	2.21313	7.42391	5.62122	2.01432	12.643	11.6865	8.59908	18.4961	5.29964	12.8562	down	-1.27849	0.0436619	0.808677
circRNA16156	0.689166	0.771669	0.630565	0.738917	0.752808	1.36039	1.05244	0.990209	0.839986	0.716625	1.06076	down	-0.565802	0.0437043	0.808677
circRNA27951	0.368536	0.215255	0.236418	0.302325	0.358352	0.346672	0.402604	0.45608	0.353291	0.296177	0.389662	down	-0.395761	0.0437056	0.808677
circRNA32777	1.2316	1.57018	1.62182	0.928042	1.17459	2.07284	2.13145	1.95535	1.9481	1.30525	2.02694	down	-0.634978	0.043711	0.808677
circRNA23316	2.903	1.74202	2.58398	1.86751	0.81587	4.60987	4.24449	2.78295	3.09558	1.98248	3.68322	down	-0.893664	0.0437944	0.808677
circRNA16944	1.1007	0.475534	0.88941	0.663536	0.331645	1.82017	1.52033	1.55519	1.60856	0.692165	1.62606	down	-1.2322	0.0437961	0.808677
circRNA41645	0.238019	0.192172	0.164105	0.271956	0.148493	0.350772	0.479815	0.249137	0.272528	0.202949	0.338063	down	-0.736174	0.0439408	0.808677
circRNA31363	0.582322	0.645201	0.926588	0.613829	0.564513	1.42189	1.454	1.22289	0.966604	0.666491	1.26634	down	-0.926014	0.0439523	0.808677
circRNA22501	8.75472	13.6491	10.98	6.48069	2.85573	17.0921	20.8701	15.9644	14.3542	8.54404	17.0702	down	-0.998489	0.0440285	0.808677
circRNA25322	1.84558	1.15243	1.62932	1.6998	1.21788	2.44233	2.25838	2.21075	2.10493	1.509	2.2541	down	-0.578955	0.0440313	0.808677
circRNA15693	0.363517	0.673923	0.299601	0.418625	0.672437	1.11168	0.563713	0.772532	0.602983	0.485621	0.762727	down	-0.651338	0.0440818	0.808677
ciRNA1156	0.487887	0.388773	0.644261	0.79111	0.166297	1.34111	2.11069	1.32973	1.11698	0.495666	1.47463	down	-1.57291	0.0441019	0.808677
circRNA4201	0.965681	0.804045	0.857292	1.09919	0.716813	1.53339	1.11671	1.11143	1.27316	0.888605	1.25867	down	-0.502287	0.0441091	0.808677
circRNA46146	0.609683	0.676687	0.468986	0.712197	0.135529	0.964222	0.709086	1.65506	1.07452	0.520617	1.10072	down	-1.08016	0.0441777	0.808677
circRNA34052	3.38943	2.19529	4.46717	5.3606	1.46144	8.91205	7.86467	6.56763	6.90661	3.37479	7.56274	down	-1.16411	0.0442579	0.808677
circRNA48653	1.50326	1.66932	1.98628	1.00648	1.88385	3.38503	2.82126	3.50798	2.46583	1.60984	3.04502	down	-0.919539	0.0442693	0.808677
circRNA19949	0.990868	0.855477	1.3649	0.735004	0.23202	1.69787	1.3041	1.76803	1.91888	0.835655	1.67222	down	-1.00079	0.0443147	0.808677
circRNA41727	2.56804	1.20721	1.8981	1.89952	1.94403	2.88531	2.6686	2.76637	3.25234	1.90338	2.89316	down	-0.604081	0.0443261	0.808677
circRNA34170	0.110895	0.0946788	0	0	0	0.0939547	0.184251	0.361246	0.344901	0.0411148	0.246088	down	-2.58145	0.0444027	0.808677
ciRNA843	1.09377	1.15253	1.10584	1.00812	0.382103	1.7607	1.42035	1.75747	1.59794	0.948473	1.63411	down	-0.78483	0.0444146	0.808677
circRNA7489	2.65745	1.20654	1.9686	1.86991	1.88594	3.01126	2.66985	2.81365	3.31002	1.91769	2.95119	down	-0.621931	0.0444152	0.808677
circRNA13576	13.721	13.624	12.8591	9.91317	1.71317	34.414	34.9826	17.5243	16.7807	10.3661	25.9254	down	-1.3225	0.0444542	0.808677
circRNA10608	8.27044	8.19945	8.50048	6.47846	2.6322	16.0433	17.0708	12.6076	12.3652	6.81621	14.5217	down	-1.09117	0.0444585	0.808677
circRNA33851	1.81046	1.47382	2.36833	1.74091	0.754604	3.21047	3.18294	2.74309	2.8154	1.62962	2.98798	down	-0.874628	0.0445307	0.808677
circRNA14875	3.23285	4.79042	3.56247	4.88849	2.39785	9.75551	9.30675	7.556	6.0975	3.77442	8.17894	down	-1.11566	0.0445706	0.808677
circRNA37819	7.51146	7.76785	5.93211	7.15993	2.21645	14.6425	20.0521	12.1011	10.3369	6.11756	14.2831	down	-1.22328	0.0445902	0.808677
circRNA36755	0.317229	0.470789	0.267155	0.19382	0.264444	0.528518	0.463398	0.383185	0.344327	0.302687	0.429857	down	-0.50603	0.0446154	0.808677
circRNA17584	0.59258	0.699897	0.578151	0.529266	0.426577	1.15529	1.30686	1.02414	0.817163	0.565294	1.07586	down	-0.928422	0.0446172	0.808677
circRNA27250	0.645544	1.32159	0.587404	0.644492	0.583208	1.72956	1.49794	1.39826	1.32974	0.756449	1.48887	down	-0.976906	0.0446291	0.808677
circRNA43936	1.39119	1.1606	1.46531	1.37669	1.41258	2.00663	1.5977	1.52273	1.64888	1.36128	1.69398	down	-0.315461	0.0446342	0.808677
circRNA46896	6.63945	4.59496	6.85563	4.26441	3.27049	10.185	10.321	9.91297	8.29117	5.12499	9.67754	down	-0.917092	0.0447031	0.808677
circRNA4402	2.48146	1.91317	2.55075	2.93833	2.32479	4.13335	3.27902	3.21587	2.891	2.4417	3.37981	down	-0.469057	0.0447258	0.808677
circRNA8128	0.984882	0.915586	1.24358	0.928294	1.11406	1.49257	1.55271	1.4268	0.933371	1.03728	1.35136	down	-0.381607	0.0447402	0.808677
circRNA19076	0.623016	0.26221	0.484094	0.487833	0.237731	1.35678	1.1299	0.589557	1.15988	0.418977	1.05903	down	-1.3378	0.0447775	0.808677
circRNA14188	0.0690377	0.176827	0.136913	0	0	0.0648842	0.243748	0.16867	0.254977	0.0765555	0.18307	down	-1.25782	0.044804	0.808677
ciRNA1092	0	0	0.536316	0.193805	0.40684	0.630086	0.54059	0.34068	0.505969	0.227392	0.504331	down	-1.14919	0.0448092	0.808677
circRNA17824	0.216787	0.216997	0.495964	0.301303	0.199409	0.506677	0.645855	0.596612	0.35871	0.286092	0.526963	down	-0.881222	0.0448509	0.808677
circRNA1144	2.9392	0.888746	1.32476	1.37588	0.153133	5.55109	2.28911	4.58782	3.80891	1.33634	4.05923	down	-1.60292	0.044861	0.808677
circRNA7655	1.68068	1.12613	1.64161	1.5967	0.602973	2.97405	2.66871	1.69791	3.14292	1.32962	2.6209	down	-0.979049	0.0448675	0.808677
circRNA43192	0.720141	0.737189	0.756835	0.860837	0.572182	1.40682	1.02906	1.56514	1.08802	0.729437	1.27226	down	-0.802538	0.0448795	0.808677
circRNA23773	9.23418	5.55177	9.04699	9.92928	2.17834	15.1654	12.5216	12.1963	13.9828	7.18811	13.4665	down	-0.905694	0.0449005	0.808677
circRNA11209	1.17967	0.599312	0.929729	0.778524	0.585529	1.51036	1.36831	0.944935	1.05082	0.814554	1.21861	down	-0.581151	0.0449009	0.808677
circRNA13923	0.756511	0.708619	0.731128	0.857478	0.575649	1.37872	1.37012	1.34563	1.2013	0.725877	1.32394	down	-0.867046	0.044936	0.808677
circRNA6534	0.852575	0.89836	1.23746	0.314989	0.575766	1.06064	1.31344	1.12938	1.44749	0.77583	1.23774	down	-0.673895	0.044985	0.808677
circRNA23958	1.96176	1.65161	2.03196	2.28253	1.8642	3.23966	2.61569	2.6467	2.2777	1.95841	2.69494	down	-0.460569	0.0450486	0.808677
circRNA44296	0.514291	0.447316	0.539801	0.476803	0.397143	0.702259	0.465988	0.580961	0.572703	0.475071	0.580478	down	-0.289098	0.0450617	0.808677
circRNA25571	1.10383	0.971784	1.34252	1.35171	0.705932	3.40309	3.1183	2.07144	2.04931	1.09516	2.66053	down	-1.28058	0.0450697	0.808677
circRNA7142	0.44068	0.648699	0.456315	0.506663	0.469143	0.890541	0.788673	0.863708	0.596773	0.5043	0.784924	down	-0.63827	0.0450821	0.808677
circRNA4406	4.81195	2.52741	4.28999	4.83876	4.58093	6.76162	5.26692	5.5129	4.83397	4.20981	5.59385	down	-0.410087	0.0451418	0.808677
circRNA10057	5.04854	4.4296	4.60291	5.47833	2.94738	9.94026	8.03221	7.41715	6.51488	4.50135	7.97613	down	-0.82533	0.0451473	0.808677
circRNA40576	0.793632	0.675357	0.883126	0.781754	0.959423	1.16793	0.79528	0.926798	1.13723	0.818658	1.00681	down	-0.298459	0.0451902	0.808677
circRNA28779	0.50706	0.504683	0.362849	0.450069	0.220934	0.714203	0.868607	0.654447	0.498581	0.409119	0.68396	down	-0.74139	0.0452098	0.808677
circRNA18090	1.46348	1.12289	1.78571	1.42476	0.95478	2.70675	2.52641	2.39258	1.67692	1.35032	2.32566	down	-0.784337	0.0452188	0.808677
circRNA26029	0.698203	0.379121	0.459176	0.461178	0.224972	1.06571	1.32285	0.919866	0.531664	0.44453	0.960022	down	-1.11079	0.0452283	0.808677
circRNA43280	0.317677	0.783532	0.305458	0.380203	0.391341	1.08258	1.04097	0.91124	0.499501	0.435642	0.883571	down	-1.0202	0.0452901	0.808677
circRNA40842	0.988329	1.47666	0.415763	0.686818	0.274625	1.11647	2.39472	2.88416	1.60097	0.768438	1.99908	down	-1.37933	0.0452913	0.808677
circRNA20638	0.585034	0.589209	0.608588	0.615856	0.469879	1.07898	0.859423	0.917259	0.871076	0.573713	0.931685	down	-0.699513	0.0453249	0.808677
circRNA17204	119.641	74.7864	104.305	118.672	23.9555	187.329	162.446	164.043	195.396	88.2719	177.304	down	-1.0062	0.0453874	0.808677
circRNA47405	1.16833	0.398993	0.781268	0.575715	0.903095	1.18782	1.94116	1.63356	1.05707	0.76548	1.45491	down	-0.926489	0.0454005	0.808677
circRNA769	3.64289	4.58197	2.674	4.3172	3.44344	11.2158	11.1865	9.21803	6.77774	3.7319	9.59951	down	-1.36305	0.0454261	0.808677
circRNA18024	0.659566	0.654209	0.584068	0.640344	0.388107	1.16693	1.28119	0.722772	1.24816	0.585259	1.10476	down	-0.916588	0.0454449	0.808677
ciRNA10	3.92636	1.31173	1.98513	4.1373	1.06729	4.82714	5.26496	6.37777	5.4753	2.48556	5.48629	down	-1.14226	0.0454811	0.808677
circRNA17135	2.64821	1.87711	1.83558	1.79682	1.65417	4.20739	2.98948	2.9267	2.56086	1.96238	3.17111	down	-0.692382	0.0455028	0.808677
circRNA21856	3.82301	3.01156	4.34175	3.69098	2.90206	5.73977	4.7938	4.55559	4.45584	3.55387	4.88625	down	-0.459335	0.0455038	0.808677
circRNA194	1.03569	0.934974	0.98259	0.940959	0.686439	1.74057	1.55505	1.5832	1.06507	0.91613	1.48597	down	-0.697783	0.0455342	0.808677
circRNA19774	1.66581	1.19596	1.47433	2.63096	0.883673	3.43212	2.42176	2.21991	2.0606	1.57015	2.5336	down	-0.69029	0.0455894	0.808677
circRNA31143	9.02337	8.12298	7.85573	15.2938	4.13531	17.4895	18.4878	23.3313	16.5646	8.88624	18.9683	down	-1.09395	0.045595	0.808677
circRNA42442	1.78107	1.18271	1.09414	3.30059	0.357431	4.30343	5.98696	2.76666	7.18072	1.54319	5.05944	down	-1.71306	0.0455951	0.808677
circRNA21179	0.309872	0.58203	0.370314	0.190729	0.190043	0.525071	0.714351	0.489698	0.632461	0.328597	0.590395	down	-0.84536	0.0456588	0.808677
circRNA45884	0.306834	0.576323	0.366683	0.188859	0.18818	0.519923	0.707348	0.484897	0.62626	0.325376	0.584607	down	-0.84536	0.0456588	0.808677
circRNA23334	1.20216	0.884195	1.38492	1.36245	0.51181	2.7956	2.26307	1.88224	1.76235	1.06911	2.17581	down	-1.02515	0.0456599	0.808677
circRNA16869	2.05305	1.37304	1.85901	1.57907	1.35213	2.61532	2.37796	2.33658	2.15501	1.64326	2.37122	down	-0.529067	0.0457228	0.808677
circRNA482	0.983204	0.947343	1.14158	1.22501	1.15386	1.36052	1.21409	1.5179	1.23355	1.0902	1.33152	down	-0.288479	0.045776	0.808677
circRNA7491	2.36162	1.21287	1.74658	1.90641	2.03089	2.66959	2.47883	2.73459	2.96842	1.85167	2.71285	down	-0.550983	0.0458658	0.808677
circRNA31745	4.44577	1.88398	3.06567	3.67582	0.515777	5.71868	6.41608	6.07834	3.35583	2.7174	5.39223	down	-0.988654	0.0458668	0.808677
circRNA11114	0.61359	0.528702	0.628677	0.378176	0.418298	1.02304	0.740819	0.983169	0.750183	0.513489	0.874302	down	-0.767799	0.0458682	0.808677
circRNA38119	0.924278	0.722451	0.686656	0.556778	0.75482	1.47363	1.10462	1.31041	0.844447	0.728997	1.18328	down	-0.698804	0.0458782	0.808677
circRNA37168	1.39764	1.75089	1.84426	1.16828	1.04879	3.1482	3.70046	3.27955	1.46129	1.44197	2.89737	down	-1.0067	0.0459804	0.808677
circRNA2948	1.10965	0.577582	0.996641	0.754032	0.527322	1.97109	1.99548	1.49755	1.0042	0.793045	1.61708	down	-1.02792	0.0459815	0.808677
circRNA44530	1.06486	1.58368	1.11474	1.13149	0.171808	2.27004	2.39705	1.4267	1.30873	1.01331	1.85063	down	-0.868934	0.0460227	0.808677
circRNA30476	2.09518	2.05116	2.09456	1.95089	1.73715	3.15689	3.02213	2.41244	2.79167	1.98579	2.84578	down	-0.519115	0.0460232	0.808677
circRNA20741	0.35135	0.495174	0.386668	0.42881	0.180924	0.86995	0.540661	0.511625	0.616225	0.368585	0.634615	down	-0.783884	0.0460407	0.808677
circRNA28029	1.96304	1.71556	1.78486	1.59898	1.25254	2.97673	2.6693	2.33044	1.93421	1.663	2.47767	down	-0.575198	0.0460412	0.808677
ciRNA1453	0.489017	0.389673	0.645752	0.792941	0.166682	1.34422	2.11558	1.3328	1.08154	0.496813	1.46854	down	-1.5636	0.0461642	0.808677
circRNA33885	6.39218	6.67561	7.30895	9.84998	8.64059	11.2111	13.8785	13.1216	9.62922	7.77347	11.9601	down	-0.621603	0.0461686	0.808677
circRNA8285	1.89956	1.42955	1.72081	1.46916	1.89498	2.42233	1.74198	2.14177	1.94873	1.68281	2.0637	down	-0.294361	0.0462109	0.808677
circRNA7845	17.9097	13.4871	17.1238	21.3286	15.3797	29.3135	25.0671	27.4791	31.8754	17.0458	28.4338	down	-0.738189	0.0462132	0.808677
circRNA26149	0.932694	0.617136	0.930451	1.86345	0.388749	2.19285	2.59568	2.03186	1.30537	0.946496	2.03144	down	-1.10183	0.0463119	0.808677
circRNA31307	1.46005	0.6396	1.19237	0.874065	0.662499	1.81515	1.47403	1.3728	1.82242	0.965717	1.6211	down	-0.7473	0.0463495	0.808677
circRNA6082	1.65999	2.4118	2.38761	1.46524	1.25268	4.93969	2.85482	3.71883	3.4301	1.83546	3.73586	down	-1.0253	0.0463872	0.808677
circRNA40558	0.601324	0.751231	0.691598	0.581717	0.584031	1.36105	1.452	1.20952	0.985089	0.64198	1.25191	down	-0.963534	0.0464108	0.808677
circRNA20112	1.13763	0.915098	1.48578	1.22179	0.82701	2.26808	1.97918	1.88082	1.60538	1.11746	1.93337	down	-0.790889	0.0464277	0.808677
circRNA20754	12.885	13.5842	12.7114	19.3762	4.12269	37.1411	31.2482	24.2742	28.0858	12.5359	30.1873	down	-1.26788	0.0464306	0.808677
circRNA27495	0.733892	0.631218	0.741844	0.936476	0.470089	1.3214	0.941306	1.32175	0.967601	0.702704	1.13801	down	-0.69553	0.0464503	0.808677
circRNA11249	1.25254	1.46701	1.34977	1.90991	1.37755	2.13911	1.76245	1.46359	1.95973	1.47136	1.83122	down	-0.315659	0.0464692	0.808677
circRNA11553	0.657937	0.409747	0.800437	0.466921	0.305508	1.19027	1.08735	0.721999	0.84131	0.52811	0.960232	down	-0.862545	0.0464717	0.808677
circRNA34244	0.953844	0.94343	0.705849	0.943611	0.967305	1.79637	1.06465	1.5281	0.969832	0.902808	1.33974	down	-0.569461	0.0465068	0.808677
circRNA48065	1.6569	4.15875	2.30441	2.96082	0	4.61246	7.27558	3.27702	4.69312	2.21618	4.96454	down	-1.16359	0.0465407	0.808677
circRNA1167	1.34856	1.29514	2.09105	1.87489	1.05512	3.69616	2.81064	2.89073	2.81813	1.53295	3.05391	down	-0.99435	0.0465646	0.808677
circRNA31122	0.513398	0.217858	0.433948	0.336494	0.314585	0.781306	0.635155	0.421144	0.529636	0.363256	0.59181	down	-0.704146	0.0465709	0.808677
circRNA13378	0.749671	0.857315	0.962609	1.14923	1.09244	2.08982	1.78857	1.73817	1.26442	0.962253	1.72024	down	-0.838124	0.0465844	0.808677
circRNA40715	10.4376	3.26558	8.48544	5.79661	2.20863	14.1589	12.7207	9.62863	20.0707	6.03877	14.1448	down	-1.22794	0.04665	0.808677
circRNA9710	5.89215	10.2451	7.25464	8.8384	8.90501	18.8724	11.1269	15.6829	10.5036	8.22706	14.0465	down	-0.771756	0.0467293	0.808677
ciRNA1427	0.323232	0.157694	0.0333	0	0.192463	0.391221	0.690487	0.338446	0.466747	0.141338	0.471725	down	-1.7388	0.0467548	0.808677
circRNA45898	0.318078	0.206152	0.319797	0.209748	0.170317	0.476031	0.337535	0.363032	0.317723	0.244818	0.37358	down	-0.609706	0.0467648	0.808677
circRNA26232	2.68735	2.82548	4.30664	5.9138	1.6594	6.84312	6.49076	7.45724	6.09442	3.47853	6.72139	down	-0.950281	0.0468098	0.808677
circRNA40578	1.48335	1.26519	1.59117	1.49772	1.52305	2.19611	1.72337	1.63834	1.77526	1.4721	1.83327	down	-0.316548	0.0468172	0.808677
circRNA34430	1.1046	0	1.69275	0.0959525	0	1.87172	2.75292	1.46181	0.858871	0.578661	1.73633	down	-1.58525	0.0468275	0.808677
circRNA27414	0.273658	0.180407	0.230345	0.245248	0.339906	0.422814	0.331861	0.370296	0.276947	0.253913	0.35048	down	-0.464999	0.0468364	0.808677
circRNA36079	4.99823	5.6113	3.4802	4.47152	0.848362	8.78925	11.1613	14.21	8.16828	3.88192	10.5822	down	-1.4468	0.0468757	0.808677
circRNA35252	0.101614	0	0.0109919	0.0141229	0.0338823	0.146355	0.0886357	0.0827529	0.0474052	0.0321222	0.0912872	down	-1.50684	0.0468939	0.808677
circRNA4259	1.59137	1.247	1.96127	1.58033	1.04105	2.99748	2.86343	2.73587	1.8371	1.48421	2.60847	down	-0.813513	0.0469148	0.808677
circRNA39580	1.1267	0.687097	0.928593	0.223707	0	2.38645	2.4737	1.24527	1.31407	0.593218	1.85487	down	-1.64468	0.046918	0.808677
circRNA41003	0.531479	0.34172	0.443503	0.500824	0.413879	0.670733	0.558265	0.592846	0.562103	0.446281	0.595986	down	-0.417328	0.0469242	0.808677
circRNA8129	0.983509	0.866002	1.26742	0.903941	1.17288	1.42325	1.55678	1.40647	0.950618	1.03875	1.33428	down	-0.361215	0.0469613	0.808677
circRNA25403	0.79927	0.541207	0.715526	1.37901	1.86098	2.75539	1.67142	2.46898	1.3715	1.0592	2.06682	down	-0.964443	0.0469845	0.808677
circRNA19077	0.307121	0.651779	0.51969	0.846086	0.661074	1.05662	1.23013	0.860217	0.908286	0.59715	1.01381	down	-0.763626	0.0470006	0.808677
circRNA4213	1.29849	0.341112	0.648287	0.347062	0.0832641	1.73483	0.954248	1.30151	1.59211	0.543644	1.39567	down	-1.36023	0.0470146	0.808677
circRNA25340	17.4925	11.0724	16.2668	14.609	3.54679	25.3931	24.9037	21.3399	37.038	12.5975	27.1687	down	-1.10881	0.0470623	0.808677
circRNA23895	1.51084	1.1839	1.86203	1.50036	0.993517	2.8458	2.71853	2.59743	1.74414	1.41013	2.47648	down	-0.81246	0.0470652	0.808677
circRNA23901	0.301018	0.185191	0.141778	0.418834	0.26809	0.70322	0.358922	0.521197	0.365709	0.262982	0.487262	down	-0.889732	0.0470699	0.808677
circRNA356	2.3319	1.62909	2.36397	1.98033	1.74259	3.43184	3.15848	2.91366	2.93235	2.00958	3.10908	down	-0.629597	0.0470732	0.808677
circRNA44148	15.0443	10.0073	13.4335	17.111	3.51112	26.3164	21.7104	19.8026	25.6799	11.8215	23.3773	down	-0.983702	0.0471154	0.808677
circRNA17977	10.22	5.26724	8.9431	8.83924	2.27532	15.3054	12.9412	11.3624	13.0395	7.10898	13.1621	down	-0.888679	0.0471174	0.808677
circRNA12654	19.6987	8.88062	16.7173	15.0006	4.41218	23.3966	28.4723	20.2404	32.5536	12.9419	26.1657	down	-1.01563	0.0471716	0.808677
circRNA26611	6.17805	6.19342	6.48726	4.86513	1.77346	11.537	12.8337	9.29853	9.25008	5.09946	10.7298	down	-1.07321	0.0471785	0.808677
circRNA16343	0.250545	0.158863	0.206012	0.240354	0.323502	0.392617	0.347126	0.343472	0.247863	0.235855	0.33277	down	-0.496622	0.0472282	0.808677
circRNA6432	0.252562	0.259228	0.186751	0.283813	0.225837	0.419172	0.268013	0.401356	0.355304	0.241638	0.360961	down	-0.578995	0.0472315	0.808677
circRNA8430	1.78094	1.40228	1.47914	1.22941	0.889802	2.66215	2.07712	1.81587	1.67265	1.35631	2.05695	down	-0.600816	0.0472319	0.808677
ciRNA805	0.511514	0.4076	0.655786	0.82942	0.151609	1.34828	2.14492	1.36079	1.07827	0.511186	1.48306	down	-1.53666	0.0472635	0.808677
circRNA40588	0.554533	0.439697	0.519692	0.509774	0.493862	0.718363	0.594133	0.581503	0.58643	0.503511	0.620107	down	-0.300494	0.0472847	0.808677
circRNA6942	75.9701	47.1817	79.4489	72.9812	40.8703	122.488	151.621	96.155	158.496	63.2904	132.19	down	-1.06255	0.0472865	0.808677
circRNA3219	4.03247	3.4099	2.64563	3.67093	3.6541	5.07341	4.50216	4.77608	4.61989	3.48261	4.74288	down	-0.445597	0.047356	0.808677
circRNA14247	11.7776	8.40288	7.60252	9.04311	0.92686	18.8753	22.8867	14.9238	15.587	7.55059	18.0682	down	-1.25879	0.0474629	0.808677
circRNA10981	1.61533	1.3037	2.2388	2.99052	1.51487	4.72585	2.03386	4.02873	3.48339	1.93264	3.56796	down	-0.884523	0.0474847	0.808677
circRNA22509	3.83537	2.04941	4.23506	2.73917	1.27001	6.05618	6.66674	5.19376	8.28527	2.82581	6.55049	down	-1.21294	0.0474952	0.808677
circRNA47622	0.693777	1.63877	1.55099	0.631585	0.63617	2.67447	3.16993	1.41251	1.58235	1.03026	2.20981	down	-1.10092	0.0474987	0.808677
circRNA15154	7.96299	8.39382	7.33276	5.82927	3.54142	19.544	12.9899	11.4813	11.8612	6.61205	13.9691	down	-1.07907	0.0475642	0.808677
circRNA16420	0.653976	0.587059	0.678376	0.712813	0.369518	1.16534	0.845055	1.11296	0.784858	0.600348	0.977055	down	-0.702639	0.0476072	0.808677
circRNA32441	6.89547	3.34212	7.44413	7.54295	3.14358	10.6379	10.9696	9.04908	12.5059	5.67365	10.7906	down	-0.927427	0.0476154	0.808677
circRNA10734	3.55772	1.58156	2.79075	3.53219	1.3221	7.37434	7.14643	4.90814	12.1147	2.55686	7.88591	down	-1.6249	0.0477207	0.808677
circRNA7231	2.65515	2.30254	2.50077	3.381	1.49146	4.1043	3.54459	2.63095	3.27066	2.46618	3.38762	down	-0.457996	0.0477373	0.808677
circRNA33029	4.00947	2.52662	4.09592	3.73067	2.68696	5.85194	4.4038	4.35368	4.54965	3.40993	4.78977	down	-0.490214	0.0477587	0.808677
circRNA36524	0.314977	0.727961	0.3834	0.529789	0.100344	1.43629	1.54999	1.29073	0.647365	0.411294	1.23109	down	-1.5817	0.047767	0.808677
circRNA47638	2.71337	1.43408	3.44762	2.15497	0.646251	3.17463	5.25959	4.94559	5.12368	2.07926	4.62587	down	-1.15366	0.0478111	0.808677
circRNA46690	1.43445	3.46995	2.83849	3.17176	0.754902	7.54359	6.03051	3.95653	4.5287	2.33391	5.51483	down	-1.24057	0.0478264	0.808677
circRNA12429	1.43572	1.2569	1.01318	1.6114	1.53877	1.76956	1.95283	2.64932	2.19101	1.37119	2.14068	down	-0.642637	0.0478398	0.808677
ciRNA766	3.39136	1.87562	2.80488	2.78047	0.984512	3.45785	4.71004	4.11594	4.8844	2.36737	4.29206	down	-0.858385	0.0478462	0.808677
ciRNA767	3.40791	1.88477	2.81856	2.79403	0.989315	3.47471	4.73301	4.13602	4.90823	2.37892	4.31299	down	-0.858385	0.0478462	0.808677
circRNA41963	1.51063	0.668011	1.30378	1.18051	0.96626	1.92548	1.78126	1.82967	1.30198	1.12584	1.7096	down	-0.602658	0.0478607	0.808677
circRNA33588	0.485927	0.577553	0.624799	0.719821	0.38913	0.839907	0.754003	0.683557	0.756037	0.559446	0.758376	down	-0.438915	0.0479011	0.808677
circRNA48214	0.895504	0.767661	0.896347	0.693515	0.546594	1.11962	1.0677	1.06862	0.883999	0.759924	1.03498	down	-0.44568	0.0479286	0.808677
ciRNA1132	0.596864	0.505626	0.602603	0.614516	0.135256	1.38843	1.61376	0.858895	0.756954	0.490973	1.15451	down	-1.23356	0.0479354	0.808677
circRNA36093	0.24344	0.240622	0.252853	0.288785	0.179161	0.471757	0.437674	0.388795	0.284202	0.240972	0.395607	down	-0.7152	0.0479665	0.808677
circRNA27673	0.782963	0.640968	0.673943	0.922844	0.639229	1.21692	1.23254	1.01687	0.842989	0.731989	1.07733	down	-0.557562	0.0479705	0.808677
ciRNA1261	0.11544	0.197118	0	0.481336	0	0.73354	1.77417	0.799108	1.07711	0.158779	1.09598	down	-2.78713	0.0479715	0.808677
circRNA32322	1.06616	1.22486	1.07978	1.66751	0.76077	2.03386	2.08295	2.03463	1.88622	1.15982	2.00942	down	-0.792879	0.0479839	0.808677
circRNA23495	1.41552	1.47084	1.37617	1.3678	1.19623	3.13754	2.87384	3.16212	2.06696	1.36531	2.81012	down	-1.0414	0.0479993	0.808677
circRNA13394	2.02973	2.1675	2.2737	2.67715	2.39371	3.72888	3.33092	3.53649	2.3349	2.30836	3.2328	down	-0.485917	0.0480296	0.808677
circRNA16337	0.39679	0.318551	0.411544	0.381006	0.426252	0.529028	0.463606	0.458588	0.373593	0.386828	0.456203	down	-0.237983	0.0480624	0.808677
circRNA17483	0.496305	0.909977	0.678273	0.465894	0.600915	1.05605	0.882732	1.46734	1.06216	0.630273	1.11707	down	-0.825673	0.0481479	0.808677
circRNA12633	3.57601	1.0742	3.27527	2.31352	1.10731	4.44787	4.5843	3.75808	5.92928	2.26926	4.67988	down	-1.04425	0.0481505	0.808677
circRNA41429	0.538305	1.12514	0.6625	0.629298	0.445029	2.41352	1.44484	1.06893	1.15041	0.680054	1.51943	down	-1.15981	0.048177	0.808677
circRNA17973	3.48891	3.22463	3.48711	3.30192	1.65771	6.23621	6.72586	4.28945	4.33658	3.03206	5.39703	down	-0.831867	0.048182	0.808677
circRNA19773	1.74068	1.24971	1.54059	2.7492	0.923389	3.58638	2.46487	2.31969	2.15321	1.64071	2.63104	down	-0.681307	0.0482161	0.808677
circRNA24259	4.39382	2.47057	3.40932	3.97102	1.97182	6.60163	5.20025	5.13402	7.06447	3.24331	6.00009	down	-0.887519	0.0482402	0.808677
circRNA2073	2.09832	1.40902	1.98644	1.63175	1.50807	2.7832	2.37618	2.47583	2.32285	1.72672	2.48951	down	-0.52783	0.0482697	0.808677
circRNA6382	54.7625	70.8319	57.7182	64.309	17.0982	128.5	125.279	126.529	99.6584	52.944	119.992	down	-1.1804	0.0483147	0.808677
circRNA3001	1.40604	1.14211	1.28101	1.41208	0.698599	2.05612	1.82705	1.65781	1.43396	1.18797	1.74373	down	-0.553684	0.0483789	0.808677
circRNA2909	2.06561	2.56516	1.76046	1.72906	1.86539	2.86374	4.01697	3.00757	2.55514	1.99714	3.11086	down	-0.639378	0.0483819	0.808677
circRNA12209	0.427584	0.752813	0.682486	0.890321	0.628847	0.884253	0.889871	0.77505	0.903556	0.67641	0.863182	down	-0.351767	0.0484348	0.808677
circRNA22583	0.539871	0.535597	0.52585	0.671528	0.580732	1.09595	0.770322	1.27229	0.868307	0.570716	1.00172	down	-0.811631	0.048445	0.808677
ciRNA1122	0.0907848	0.0980539	0.0470646	0.0501672	0.0273538	0.194608	0.152655	0.103923	0.0941183	0.0626848	0.136326	down	-1.12087	0.0484613	0.808677
circRNA38760	3.76805	3.39214	4.52715	3.80992	2.23493	7.11114	6.4151	6.70171	5.87663	3.54644	6.52614	down	-0.87986	0.0484714	0.808677
circRNA11139	1.04405	0.999649	1.21364	1.30951	1.22185	1.44921	1.27605	1.60608	1.31181	1.15774	1.41079	down	-0.285187	0.0484917	0.808677
circRNA43129	1.46705	2.38943	1.41768	1.94488	0.54562	3.33682	3.8156	2.5733	3.10618	1.55293	3.20797	down	-1.04667	0.048544	0.808677
circRNA43318	0.342401	0.330941	0.489189	0.453442	0.161563	0.777238	0.536693	0.636613	0.447066	0.355507	0.599402	down	-0.753646	0.0485881	0.808677
circRNA5646	21.9004	19.2095	22.6913	19.1047	10.484	28.8954	33.7617	26.5605	39.6092	18.678	32.2067	down	-0.786024	0.0485903	0.808677
circRNA40530	10.8083	6.0534	8.31004	11.0053	2.71703	15.7237	15.772	10.7042	18.7282	7.77881	15.232	down	-0.969486	0.0486434	0.808677
circRNA23571	0.337401	0.420111	0.480109	0.544156	0.613914	0.937669	0.639127	0.5667	0.597242	0.479138	0.685185	down	-0.516051	0.0486519	0.808677
circRNA7190	2.79576	2.8668	3.32771	3.60116	4.10807	4.5934	3.19869	4.13707	4.71753	3.3399	4.16167	down	-0.31736	0.0486672	0.808677
circRNA3213	11.9509	6.19812	9.49486	11.9282	2.64517	16.7201	16.5077	12.2292	21.0926	8.44344	16.6374	down	-0.978528	0.0486707	0.808677
ciRNA414	43.6049	49.2542	59.2139	76.2632	21.9822	97.4703	105.175	69.5749	89.8735	50.0637	90.5233	down	-0.854526	0.0486957	0.808677
circRNA13248	3.14809	3.26718	3.30951	3.33987	1.10227	5.91089	6.36756	5.30833	5.19821	2.83338	5.69625	down	-1.00749	0.0487241	0.808677
circRNA13336	2.16961	1.70533	2.58258	1.9329	1.92727	3.13904	2.74361	2.7842	2.94542	2.06354	2.90307	down	-0.492458	0.0487364	0.808677
circRNA45068	119.348	73.3074	124.079	110.41	65.8178	180.446	216.806	148.95	241.162	98.5924	196.841	down	-0.997482	0.0487563	0.808677
circRNA6537	1.00958	1.24983	1.71095	1.40318	0.547036	2.30947	2.39031	1.56216	1.41298	1.18412	1.91873	down	-0.696342	0.0488092	0.808677
circRNA48208	2.47625	1.45348	2.53912	1.25835	0.838588	3.99927	3.2464	2.01662	2.95426	1.71316	3.05414	down	-0.834108	0.0488713	0.808677
circRNA18933	3.48885	1.77406	3.7185	2.52256	0.887467	5.27062	5.59422	4.96178	3.20141	2.47829	4.75701	down	-0.940711	0.0488852	0.808677
circRNA39633	6.42923	2.40548	4.61959	5.10933	1.93894	9.1761	7.82015	7.97007	10.1363	4.10051	8.77566	down	-1.0977	0.0489536	0.808677
circRNA11690	0.568764	0.277482	0.276699	0.624245	0.445179	0.657803	0.722495	0.657652	0.582628	0.438474	0.655145	down	-0.579322	0.0489607	0.808677
circRNA38503	0.511753	0.584267	0.757067	0.625608	0.429628	0.909034	0.643552	0.711135	0.813989	0.581665	0.769428	down	-0.403598	0.0490131	0.808677
circRNA46696	4.20581	2.70133	3.19999	4.23663	1.3831	7.29011	8.91117	9.17564	7.2904	3.14537	8.16683	down	-1.37655	0.049034	0.808677
circRNA28222	5.39375	3.32584	9.18406	9.9954	7.49376	11.9322	6.84569	10.8595	12.1156	7.07856	10.4382	down	-0.560351	0.0490399	0.808677
circRNA19200	0.470062	0.75406	0.717922	0.614877	0.669923	1.13178	0.737878	1.51668	1.17001	0.645369	1.13909	down	-0.819684	0.0490782	0.808677
ciRNA1080	0.244226	0	0.352248	0.0565732	0.27145	0.942624	1.48785	0.795576	0.37979	0.184899	0.90146	down	-2.28552	0.0490944	0.808677
ciRNA1266	0.0437835	0.0623016	0.0631492	0.0811371	0.12166	0.17311	0.181864	0.178283	0.109695	0.0744063	0.160738	down	-1.11122	0.0491533	0.808677
circRNA17039	0.314455	0.303854	0.466684	0.402101	0.578212	0.625336	0.559845	0.505618	0.495331	0.413061	0.546532	down	-0.403952	0.0491543	0.808677
circRNA19270	1.47481	1.18663	1.17959	1.10149	0.470797	2.2901	1.72896	1.90908	1.61893	1.08266	1.88677	down	-0.801329	0.0491573	0.808677
circRNA41182	2.3037	1.77525	2.7098	2.05422	2.06109	3.38479	2.87262	2.95445	3.11439	2.18081	3.08156	down	-0.498797	0.0491989	0.808677
circRNA32228	20.9036	13.1735	20.7452	16.157	4.85347	29.6058	31.7968	24.5944	30.7408	15.1666	29.1845	down	-0.944307	0.0492206	0.808677
ciRNA181	1.66971	1.54951	2.35589	1.26123	0.54465	5.16654	2.53297	3.66553	2.59654	1.4762	3.49039	down	-1.2415	0.049234	0.808677
circRNA15902	2.5825	1.77126	2.47711	2.18052	1.86316	3.54849	3.56789	3.01719	3.10968	2.17491	3.31081	down	-0.606229	0.0492563	0.808677
circRNA11959	0.0359736	0.184279	0.29278	0.0499983	0.0921054	0.473502	0.239079	0.159456	0.289699	0.131027	0.290434	down	-1.14834	0.0492686	0.808677
circRNA44758	7.07735	7.32887	4.7153	6.21922	5.98884	11.3924	8.43832	8.58068	6.93854	6.26592	8.83748	down	-0.496109	0.0492688	0.808677
circRNA31666	0.395665	0.401989	0.607763	0.53067	0.291898	0.497805	0.79421	0.685128	0.507054	0.445597	0.62105	down	-0.478969	0.0492882	0.808677
circRNA16267	5.45743	4.43393	6.00185	6.48399	2.56818	10.8919	9.12959	10.3764	7.03128	4.98907	9.35728	down	-0.907318	0.0492884	0.808677
circRNA38767	12.2853	6.1816	12.5516	15.2504	2.9594	21.4108	22.4297	18.6119	29.8554	9.84566	23.0769	down	-1.22889	0.0493207	0.808677
circRNA40263	2.59319	2.09469	1.98696	1.86034	1.05289	4.17155	3.6214	2.41225	4.04314	1.91762	3.56209	down	-0.893409	0.0493818	0.808677
circRNA47218	1.37208	1.43284	2.05256	1.56027	0.869647	3.66038	3.36302	2.06858	2.13369	1.45748	2.80642	down	-0.945254	0.0494267	0.808677
circRNA2227	1.74668	1.65073	1.82193	1.70794	1.41298	2.77624	2.43717	2.32241	2.39332	1.66805	2.48228	down	-0.573505	0.0495709	0.808677
circRNA42649	2.02158	0.345193	2.62417	0.749256	0.112347	4.339	3.91863	2.19513	4.82036	1.17051	3.81828	down	-1.70579	0.0496365	0.808677
circRNA8369	4.11371	3.58575	4.11615	4.26875	3.21143	8.23428	8.11392	6.4249	6.74978	3.85916	7.38072	down	-0.935475	0.0496551	0.808677
circRNA16960	1.23551	1.22511	1.36731	1.32417	0.949292	2.35304	1.78017	1.78333	1.84923	1.22028	1.94144	down	-0.66992	0.0497336	0.808677
circRNA23459	0.832561	0.548256	0.673267	0.689602	0.353248	1.54106	1.20895	0.827955	1.1433	0.619387	1.18032	down	-0.930264	0.0497345	0.808677
circRNA33878	1.5837	1.66162	1.94339	1.76172	0.752286	3.41558	2.75309	2.59067	2.62477	1.54054	2.84603	down	-0.885508	0.0497455	0.808677
circRNA41036	0.753119	0.468297	0.951274	0.880524	0.258877	1.15632	1.25532	1.47726	1.2136	0.662418	1.27562	down	-0.945389	0.0498172	0.808677
circRNA40828	0.845021	0.160323	0.541679	0.913468	0.234805	2.38645	2.26198	2.40861	1.64259	0.539059	2.17491	down	-2.01244	0.0498367	0.808677
circRNA39222	1.54676	1.00815	1.16017	1.7851	0.380027	3.35308	4.06778	2.11541	4.96258	1.17604	3.62471	down	-1.62393	0.0498932	0.808677
circRNA1168	1.54673	1.73256	1.98297	1.96186	0.820355	3.68054	3.09182	2.7154	2.7869	1.60889	3.06867	down	-0.931541	0.0499066	0.808677
ciRNA1435	3.45852	1.91276	2.86042	2.83553	1.00401	3.52632	4.8033	4.19745	4.98112	2.41425	4.37705	down	-0.858385	0.0499116	0.808677
circRNA44446	1.4189	1.54926	1.50791	1.21807	0.764995	2.81461	2.34894	2.61082	2.86778	1.29183	2.66054	down	-1.04231	0.0499507	0.808677
circRNA26843	1.03556	0.972546	0.840151	0.539733	1.29488	1.75474	2.15072	2.36138	1.28831	0.936575	1.88879	down	-1.01199	0.0499614	0.808677
ciRNA145	0.457262	0.390396	0.461659	0.444871	0.228706	0.271187	0.11396	0.0744776	0	0.396579	0.114906	up	1.78715	0.0018677	0.808677
circRNA19080	0.16431	0.257184	0.251091	0.210696	0.24948	0.0878346	0.128374	0.157706	0.121673	0.226552	0.123897	up	0.870701	0.0022266	0.808677
circRNA47628	1.17364	1.28831	1.33002	1.63119	1.67718	0.710253	0.557139	0.553755	1.30364	1.42007	0.781197	up	0.862199	0.00577496	0.808677
circRNA8024	5.64178	6.95906	7.94496	9.9372	8.45875	4.69131	5.59044	3.45557	4.57278	7.78835	4.57752	up	0.766751	0.00621716	0.808677
circRNA13922	0.606495	0.591911	0.628048	0.538588	0.6897	0.550954	0.471475	0.489425	0.414291	0.610949	0.481536	up	0.343406	0.0063404	0.808677
circRNA19377	1.25188	1.25968	0.935042	0.683548	0.782682	0.208341	0.445711	0.382319	0.556221	0.982567	0.398148	up	1.30325	0.0072694	0.808677
circRNA14629	2.09397	2.52245	2.07476	2.18448	2.51539	2.0843	1.40715	1.75734	1.30963	2.27821	1.63961	up	0.474551	0.00864855	0.808677
circRNA46117	6.07465	6.49017	4.94364	5.96663	5.34676	3.5653	4.56719	5.03923	2.70467	5.76437	3.9691	up	0.538351	0.00945366	0.808677
circRNA6825	1.31516	1.31341	1.40455	1.63621	1.45814	1.18303	1.03256	1.11475	1.34723	1.42549	1.16939	up	0.285705	0.00957625	0.808677
circRNA37139	8.24071	7.4904	6.68222	8.153	4.88847	6.31287	4.39665	4.80988	3.88561	7.09096	4.85125	up	0.547623	0.0135539	0.808677
circRNA845	1.03974	0.806994	0.613479	0.591171	0.393968	0.160164	0.314092	0.384884	0.36747	0.689069	0.306653	up	1.16804	0.0147757	0.808677
circRNA16991	0.814113	0.840014	1.18694	1.22442	1.14585	0.836846	0.63859	0.819409	0.554197	1.04227	0.712261	up	0.549249	0.0148276	0.808677
circRNA16964	2094.9	2005.72	2347.46	2824.1	2606.24	1372	1378.75	1811.39	2082.27	2375.68	1661.1	up	0.516201	0.0149082	0.808677
circRNA19862	1.85041	2.98411	1.92751	4.33993	2.3832	0.26129	0.597806	1.54084	1.35883	2.69703	0.939691	up	1.52111	0.016099	0.808677
ciRNA264	0.689224	0.501769	0.783442	0.594061	0.899669	0.543198	0.391329	0.530837	0.328186	0.693633	0.448387	up	0.629427	0.0173312	0.808677
circRNA4221	0.706708	0.86195	1.31052	1.75397	2.18814	0	0.0838703	0	1.25598	1.36426	0.334963	up	2.02604	0.0183804	0.808677
circRNA9363	2.49018	1.86801	2.94968	2.22213	2.13441	2.31038	1.40854	1.44106	1.12051	2.33288	1.57012	up	0.571236	0.0197658	0.808677
circRNA20869	2.84519	2.30768	1.64145	3.36125	3.3007	1.92844	1.18181	1.85367	1.65918	2.69125	1.65578	up	0.700771	0.0198915	0.808677
circRNA18954	9.26586	5.06253	11.0514	7.19703	8.87135	6.04342	4.20952	4.17651	4.48449	8.28963	4.72849	up	0.809928	0.0210224	0.808677
circRNA11430	12.1554	9.1484	8.57287	9.05779	10.1125	7.44473	6.8334	7.79214	7.64834	9.80939	7.42965	up	0.400868	0.0211642	0.808677
circRNA45285	3.34713	2.8596	3.23668	2.83263	2.69423	2.71917	2.76748	2.45382	2.13221	2.99406	2.51817	up	0.249724	0.02193	0.808677
circRNA17856	7.1061	7.63099	3.8106	10.4111	7.52782	3.1222	2.55894	4.73633	2.85289	7.29733	3.31759	up	1.13723	0.0236925	0.808677
circRNA2424	13.8745	13.6909	9.45257	17.6018	10.9459	10.042	9.15142	8.97124	8.34848	13.1132	9.12828	up	0.522599	0.0238515	0.808677
circRNA5682	7.65104	4.48409	9.48445	6.24163	7.38006	5.70723	3.85157	3.76008	4.02544	7.04825	4.33608	up	0.700874	0.0244743	0.808677
circRNA14245	3.1576	3.02655	3.72468	3.36037	3.32188	3.29088	2.72998	2.86423	2.5961	3.31822	2.8703	up	0.209206	0.0245191	0.808677
ciRNA1478	0.89705	0.765873	0.258764	0.87274	0.299114	0.304006	0	0	0.418494	0.618708	0.180625	up	1.77626	0.0258256	0.808677
circRNA41305	1.19889	1.08552	1.14996	1.55346	1.80233	0.785888	0.728394	1.14053	0.485893	1.35803	0.785176	up	0.79043	0.0258655	0.808677
circRNA8447	1.66333	2.33573	2.04323	1.79647	2.45247	1.58245	1.38131	1.86708	0.91657	2.05825	1.43685	up	0.518501	0.0275541	0.808677
ciRNA403	0.473635	0.626385	1.04478	0.671193	0.394825	0.523241	0.393469	0.128574	0.209408	0.642164	0.313673	up	1.03368	0.0298149	0.808677
circRNA47257	46.7592	38.408	51.3691	27.9128	30.9823	19.9445	15.2901	27.7659	24.1941	39.0863	21.7987	up	0.842423	0.0329194	0.808677
circRNA42383	5.95678	3.98916	5.96853	4.70892	4.15338	3.53652	4.19431	2.96838	4.1323	4.95535	3.70788	up	0.418394	0.0329513	0.808677
circRNA23060	0.989875	0.774325	0.94326	0.700052	0.972222	0.823188	0.72843	0.644615	0.525117	0.875947	0.680338	up	0.364592	0.0338923	0.808677
circRNA13744	0.102997	0.0758662	0.0932677	0.062363	0.134414	0.0278511	0.0167441	0.0816811	0.0287315	0.0937816	0.0387519	up	1.27504	0.03499	0.808677
ciRNA803	0.854604	0.713238	1.29839	1.04898	1.4096	0.737071	0.335634	0.68503	0.551002	1.06496	0.577184	up	0.883697	0.0350123	0.808677
circRNA19219	1.343	0.994493	1.56964	1.16971	0.764812	0.859219	0.732989	0.948961	0.698686	1.16833	0.809964	up	0.528521	0.0350174	0.808677
circRNA2231	0.199995	0.291195	0.258809	0.122291	0.266415	0.0551767	0.154075	0.190708	0.151101	0.227741	0.137765	up	0.725183	0.0350577	0.808677
circRNA29304	0.383602	0.655015	0.0790388	0.571235	0.5025	0.278574	0.27315	0.0892572	0	0.438278	0.160245	up	1.45157	0.0354692	0.808677
ciRNA704	0.0400389	0	0.0333858	0.0626044	0.0417208	0.0169613	0	0	0.00778295	0.03555	0.00618605	up	2.52276	0.0363868	0.808677
circRNA4309	1.84335	1.61893	1.5895	2.34498	2.01605	1.71327	1.42624	1.48462	1.40817	1.88256	1.50807	up	0.319992	0.03832	0.808677
ciRNA927	0.215891	0.173478	0.256431	0.185329	0.031759	0.0268987	0.11605	0.0310268	0.0987431	0.172578	0.0681795	up	1.33983	0.0388956	0.808677
circRNA6517	6.11716	4.97972	6.10415	3.41068	3.55765	3.43504	2.89543	3.35977	3.92673	4.83387	3.40424	up	0.505844	0.0391936	0.808677
ciRNA505	0.260058	0.227797	0.318091	0.183539	0.257891	0.208314	0.134675	0.173281	0.152311	0.249475	0.167145	up	0.577794	0.0397294	0.808677
circRNA32598	3.70375	3.30985	3.90438	3.31157	2.83837	3.26454	2.00551	2.65125	3.07546	3.41358	2.74919	up	0.312278	0.0402735	0.808677
circRNA29607	1.26539	0.547364	1.19646	1.25948	2.54869	0.959439	0.224339	0.169809	0.692678	1.36348	0.511566	up	1.4143	0.0415562	0.808677
circRNA24482	6.0574	3.7095	8.20382	5.02389	6.10454	5.12278	3.4276	3.35122	3.26193	5.81983	3.79088	up	0.618443	0.0418254	0.808677
circRNA18955	5.66659	3.46615	7.63848	4.67255	5.70917	4.77765	3.2535	3.16509	3.07426	5.43059	3.56763	up	0.606144	0.0430458	0.808677
circRNA4801	1.45465	1.88172	2.26892	1.01088	2.16799	0.858972	1.06196	0.753868	1.09677	1.75683	0.942894	up	0.897809	0.0431275	0.808677
circRNA18922	2.33339	2.56137	2.16351	1.4478	2.88296	2.04754	1.91537	1.45914	1.16634	2.27781	1.6471	up	0.467718	0.0436186	0.808677
circRNA4311	1.88843	1.77726	1.66998	2.52505	2.26594	1.82672	1.48444	1.61225	1.45314	2.02533	1.59414	up	0.345381	0.0437665	0.808677
circRNA4643	4.56744	2.9102	4.54508	4.54751	2.87789	3.82165	2.40468	2.79994	2.24883	3.88962	2.81877	up	0.464563	0.0447335	0.808677
circRNA6824	1.08114	1.11058	1.15335	1.34899	1.13937	1.13953	0.869057	0.900549	1.10247	1.16669	1.0029	up	0.218238	0.044864	0.808677
circRNA44902	0.213389	0.389761	0.14638	0.198926	0.264654	0.154334	0.0324277	0.233121	0.0404679	0.242622	0.115088	up	1.07598	0.045011	0.808677
circRNA13149	7.85604	7.48715	12.7171	8.14768	2.74137	4.84558	3.52383	4.21133	3.07749	7.78987	3.91456	up	0.99275	0.0455189	0.808677
circRNA20065	2.64568	3.28056	4.71307	2.50424	3.45394	2.86632	2.18525	2.23115	1.56648	3.3195	2.2123	up	0.585418	0.0473855	0.808677
ciRNA1034	0.895494	0.393856	1.13502	0.207435	0.995318	0.321872	0.202889	0.419887	0.189895	0.725425	0.283636	up	1.35479	0.0488594	0.808677
circRNA4642	3.74996	2.41997	3.67256	3.61239	2.35549	3.18011	1.97738	2.34022	1.81445	3.16208	2.32804	up	0.441758	0.0491765	0.808677
