# Supplementary material for: The potential of CircRNA1002 as a biomarker in hepatitis B virus-related hepatocellular carcinoma
Source: PeerJ. 2022 Jun 28;10:e13640. doi: 10.7717/peerj.13640 (PMC9248787; doi:10.7717/peerj.13640)
Supplement: Supplemental Information 2 [file peerj-10-13640-s002.zip › Supplementary data/TableS8.xls]

circRNA	miRNA	Site Type	TargetScan_score	TargetScan_score_percentile	miranda_score	miranda_Energy
circRNA1002	hsa-miR-181b-5p	8mer	-0.37	93	147.00	-11.34
circRNA1002	hsa-miR-181d-5p	8mer	-0.37	93	147.00	-11.80
circRNA1002	hsa-miR-2116-5p	m8	-0.27	93	149.00	-17.31
circRNA1002	hsa-miR-3119	8mer	-0.36	87	149.00	-15.54
circRNA1002	hsa-miR-4423-3p	8mer	-0.39	94	145.00	-14.53
circRNA1002	hsa-miR-4709-3p	8mer	-0.30	91	159.00	-21.84
circRNA1002	hsa-miR-4752	8mer	-0.32	89	152.00	-17.00
circRNA1002	hsa-miR-503-5p	m8	-0.24	95	143.00	-17.67
circRNA1002	hsa-miR-892b	m8	-0.30	87	147.00	-13.80
circRNA39338	hsa-miR-1199-5p	8mer	-0.26	86	145.00	-17.85
circRNA39338	hsa-miR-1225-3p	8mer	-0.32	90	142.00	-17.53
circRNA39338	hsa-miR-181a-2-3p	m8	-0.32	88	145.00	-15.93
circRNA39338	hsa-miR-202-5p	m8	-0.29	84	154.00	-11.76
circRNA39338	hsa-miR-3156-3p	8mer	-0.36	90	148.00	-13.90
circRNA39338	hsa-miR-3689a-5p	8mer	-0.35	86	154.00	-21.40
circRNA39338	hsa-miR-3689b-5p	8mer	-0.35	86	154.00	-21.40
circRNA39338	hsa-miR-3689e	8mer	-0.35	86	154.00	-21.40
circRNA39338	hsa-miR-3689f	8mer	-0.35	87	158.00	-24.98
circRNA39338	hsa-miR-3925-3p	m8	-0.26	81	157.00	-20.82
circRNA39338	hsa-miR-3943	m8	-0.22	82	152.00	-23.95
circRNA39338	hsa-miR-4252	8mer	-0.54	99	146.00	-18.03
circRNA39338	hsa-miR-4320	8mer	-0.31	85	150.00	-14.08
circRNA39338	hsa-miR-4531	8mer	-0.39	93	146.00	-11.86
circRNA39338	hsa-miR-4753-3p	8mer	-0.46	97	147.00	-14.15
circRNA39338	hsa-miR-5004-3p	8mer	-0.29	82	154.00	-17.16
circRNA39338	hsa-miR-548ag	8mer	-0.42	97	146.00	-17.29
circRNA39338	hsa-miR-548ba	8mer	-0.42	97	156.00	-10.15
circRNA39338	hsa-miR-5579-5p	m8	-0.24	82	148.00	-11.10
circRNA39338	hsa-miR-6083	8mer	-0.37	90	145.00	-11.48
circRNA39338	hsa-miR-629-3p	m8	-0.23	85	151.00	-24.72
circRNA39338	hsa-miR-6728-3p	8mer	-0.30	82	164.00	-27.39
circRNA39338	hsa-miR-6734-5p	8mer	-0.48	99	161.00	-26.48
circRNA39338	hsa-miR-6751-3p	8mer	-0.26	83	151.00	-19.48
circRNA39338	hsa-miR-6809-3p	8mer	-0.46	97	150.00	-10.84
circRNA39338	hsa-miR-6826-3p	m8	-0.27	85	148.00	-25.11
circRNA39338	hsa-miR-6847-3p	m8	-0.24	81	171.00	-26.12
circRNA39338	hsa-miR-6878-3p	8mer	-0.39	96	152.00	-13.59
circRNA39338	hsa-miR-6886-3p	8mer	-0.37	93	154.00	-24.93
circRNA44142	hsa-let-7a-2-3p	m8	-0.32	89	162.00	-16.42
circRNA44142	hsa-miR-103a-2-5p	8mer	-0.33	86	151.00	-11.60
circRNA44142	hsa-miR-1262	m8	-0.30	91	149.00	-13.02
circRNA44142	hsa-miR-1269a	8mer	-0.38	94	146.00	-15.18
circRNA44142	hsa-miR-1269b	8mer	-0.38	94	146.00	-14.73
circRNA44142	hsa-miR-1273d	8mer	-0.38	95	145.00	-17.22
circRNA44142	hsa-miR-1293	m8	-0.29	89	155.00	-18.95
circRNA44142	hsa-miR-1322	8mer	-0.38	95	155.00	-15.74
circRNA44142	hsa-miR-193a-5p	8mer	-0.40	97	155.00	-23.36
circRNA44142	hsa-miR-203b-3p	8mer	-0.45	98	156.00	-12.92
circRNA44142	hsa-miR-208a-5p	8mer	-0.33	91	151.00	-16.31
circRNA44142	hsa-miR-208b-5p	8mer	-0.34	91	151.00	-12.17
circRNA44142	hsa-miR-31-3p	8mer	-0.32	90	163.00	-20.49
circRNA44142	hsa-miR-3115	8mer	-0.38	94	142.00	-17.20
circRNA44142	hsa-miR-3127-5p	8mer	-0.35	89	159.00	-20.90
circRNA44142	hsa-miR-3135a	m8	-0.22	81	140.00	-15.95
circRNA44142	hsa-miR-3140-3p	m8	-0.27	82	148.00	-14.78
circRNA44142	hsa-miR-3177-5p	8mer	-0.38	88	145.00	-16.54
circRNA44142	hsa-miR-3192-3p	1a	-0.23	81	141.00	-10.29
circRNA44142	hsa-miR-3529-5p	8mer	-0.30	90	150.00	-17.30
circRNA44142	hsa-miR-3658	8mer	-0.33	85	163.00	-12.65
circRNA44142	hsa-miR-3681-5p	8mer	-0.36	93	148.00	-13.89
circRNA44142	hsa-miR-3682-5p	8mer	-0.41	94	141.00	-12.60
circRNA44142	hsa-miR-370-5p	8mer	-0.46	99	142.00	-14.22
circRNA44142	hsa-miR-379-5p	8mer	-0.29	89	142.00	-15.51
circRNA44142	hsa-miR-3920	m8	-0.27	89	144.00	-14.73
circRNA44142	hsa-miR-4435	8mer	-0.39	96	140.00	-16.68
circRNA44142	hsa-miR-4450	8mer	-0.28	85	142.00	-21.58
circRNA44142	hsa-miR-4460	8mer	-0.38	92	153.00	-13.48
circRNA44142	hsa-miR-4482-3p	8mer	-0.46	97	146.00	-13.15
circRNA44142	hsa-miR-4483	m8	-0.24	85	142.00	-14.24
circRNA44142	hsa-miR-4492	8mer	-0.31	93	151.00	-24.08
circRNA44142	hsa-miR-4498	8mer	-0.31	92	148.00	-22.22
circRNA44142	hsa-miR-4529-3p	8mer	-0.31	88	151.00	-20.04
circRNA44142	hsa-miR-4660	m8	-0.23	81	140.00	-12.32
circRNA44142	hsa-miR-4679	8mer	-0.33	88	151.00	-15.77
circRNA44142	hsa-miR-4701-3p	m8	-0.24	84	149.00	-20.43
circRNA44142	hsa-miR-4719	8mer	-0.36	91	145.00	-10.30
circRNA44142	hsa-miR-4753-3p	8mer	-0.45	97	144.00	-14.08
circRNA44142	hsa-miR-4756-3p	8mer	-0.33	91	147.00	-10.87
circRNA44142	hsa-miR-4760-3p	m8	-0.29	82	157.00	-12.07
circRNA44142	hsa-miR-4782-5p	8mer	-0.45	98	158.00	-18.30
circRNA44142	hsa-miR-4795-3p	m8	-0.34	84	147.00	-10.23
circRNA44142	hsa-miR-489-3p	m8	-0.28	83	146.00	-10.67
circRNA44142	hsa-miR-5001-5p	8mer	-0.31	93	149.00	-22.34
circRNA44142	hsa-miR-548c-3p	8mer	-0.44	97	143.00	-11.18
circRNA44142	hsa-miR-548s	8mer	-0.24	81	149.00	-16.84
circRNA44142	hsa-miR-552-5p	8mer	-0.39	95	154.00	-15.85
circRNA44142	hsa-miR-5691	m8	-0.25	85	142.00	-12.62
circRNA44142	hsa-miR-5706	8mer	-0.46	98	164.00	-18.59
circRNA44142	hsa-miR-572	8mer	-0.26	81	145.00	-18.61
circRNA44142	hsa-miR-639	8mer	-0.34	90	151.00	-24.95
circRNA44142	hsa-miR-664a-3p	8mer	-0.41	95	149.00	-13.67
circRNA44142	hsa-miR-6736-5p	m8	-0.33	92	148.00	-30.82
circRNA44142	hsa-miR-6760-3p	8mer	-0.40	93	140.00	-13.30
circRNA44142	hsa-miR-6796-3p	8mer	-0.30	88	145.00	-14.79
circRNA44142	hsa-miR-6805-3p	m8	-0.24	83	144.00	-11.59
circRNA44142	hsa-miR-6849-5p	8mer	-0.36	92	152.00	-15.90
circRNA44142	hsa-miR-6861-5p	8mer	-0.45	98	164.00	-26.48
circRNA44142	hsa-miR-7110-3p	8mer	-0.27	81	157.00	-27.58
circRNA44142	hsa-miR-762	8mer	-0.31	93	151.00	-33.44
circRNA44142	hsa-miR-766-5p	8mer	-0.28	86	163.00	-19.11
circRNA44142	hsa-miR-7850-5p	8mer	-0.37	94	151.00	-13.43
circRNA44142	hsa-miR-8069	8mer	-0.35	91	146.00	-16.19
circRNA44142	hsa-miR-876-3p	m8	-0.26	85	155.00	-15.91
circRNA44142	hsa-miR-924	8mer	-0.30	82	145.00	-10.12
circRNA7941	hsa-miR-1271-5p	m8	-0.25	83	155.00	-15.57
circRNA7941	hsa-miR-1272	8mer	-0.41	96	150.00	-19.50
circRNA7941	hsa-miR-1273e	8mer	-0.48	99	158.00	-15.78
circRNA7941	hsa-miR-130a-3p	m8	-0.30	86	157.00	-15.87
circRNA7941	hsa-miR-130b-3p	m8	-0.30	86	164.00	-19.01
circRNA7941	hsa-miR-19b-1-5p	m8	-0.29	83	145.00	-12.79
circRNA7941	hsa-miR-19b-2-5p	m8	-0.29	83	145.00	-12.79
circRNA7941	hsa-miR-3136-3p	m8	-0.28	86	140.00	-14.24
circRNA7941	hsa-miR-330-3p	m8	-0.28	84	150.00	-13.09
circRNA7941	hsa-miR-3910	8mer	-0.42	97	156.00	-16.83
circRNA7941	hsa-miR-3935	8mer	-0.44	97	147.00	-18.80
circRNA7941	hsa-miR-4436b-5p	8mer	-0.45	98	141.00	-11.55
circRNA7941	hsa-miR-483-3p	m8	-0.24	82	142.00	-12.91
circRNA7941	hsa-miR-548p	m8	-0.27	82	156.00	-12.14
circRNA7941	hsa-miR-571	m8	-0.26	85	152.00	-20.51
circRNA7941	hsa-miR-621	8mer	-0.37	90	145.00	-13.99
circRNA7941	hsa-miR-647	m8	-0.25	82	141.00	-13.69
circRNA7941	hsa-miR-6755-5p	m8	-0.23	82	155.00	-17.23
circRNA7941	hsa-miR-6762-3p	8mer	-0.42	98	140.00	-18.54
circRNA7941	hsa-miR-6768-3p	8mer	-0.38	96	141.00	-12.79
circRNA7941	hsa-miR-7155-3p	m8	-0.28	86	146.00	-15.39
circRNA7941	hsa-miR-96-5p	m8	-0.25	83	151.00	-12.79
