# Supplementary material for: The potential of CircRNA1002 as a biomarker in hepatitis B virus-related hepatocellular carcinoma
Source: PeerJ. 2022 Jun 28;10:e13640. doi: 10.7717/peerj.13640 (PMC9248787; doi:10.7717/peerj.13640)
Supplement: Supplemental Information 2 [file peerj-10-13640-s002.zip › Supplementary data/TableS9.xls]

Gene ID	Gene Symbol	Transcript ID	Species ID	miRNA	Site type	UTR start	UTR end	context++ score	context++ score percentile	weighted context++ score	weighted context++ score percentile
ENSG00000000005.5	TNMD	ENST00000373031.4	9606	hsa-miR-4709-3p	2	132	138	-0.336	98	-0.336	99
ENSG00000002016.12	RAD52	ENST00000358495.3	9606	hsa-miR-503-5p	2	79	85	-0.311	98	-0.311	99
ENSG00000002933.3	TMEM176A	ENST00000004103.3	9606	hsa-miR-4709-3p	3	94	101	-0.344	99	-0.344	99
ENSG00000004534.10	RBM6	ENST00000266022.4	9606	hsa-miR-503-5p	1	77	83	-0.440	99	-0.440	99
ENSG00000006015.13	C19orf60	ENST00000358607.6	9606	hsa-miR-503-5p	2	99	105	-0.315	98	-0.315	99
ENSG00000007174.13	DNAH9	ENST00000262442.4	9606	hsa-miR-4709-3p	3	214	221	-0.386	99	-0.386	99
ENSG00000007306.10	CEACAM7	ENST00000006724.3	9606	hsa-miR-3119	3	1473	1480	-0.508	99	-0.507	99
ENSG00000008283.11	CYB561	ENST00000584031.1	9606	hsa-miR-503-5p	3	400	407	-0.376	99	-0.375	99
ENSG00000008324.6	SS18L2	ENST00000447630.1	9606	hsa-miR-181b-5p	3	52	59	-0.573	99	-0.526	99
ENSG00000008324.6	SS18L2	ENST00000447630.1	9606	hsa-miR-181d-5p	3	52	59	-0.573	99	-0.526	99
ENSG00000008735.10	MAPK8IP2	ENST00000399908.2	9606	hsa-miR-503-5p	3	614	621	-0.460	99	-0.460	99
ENSG00000010379.11	SLC6A13	ENST00000445055.2	9606	hsa-miR-4752	2	307	313	-0.407	98	-0.407	99
ENSG00000011260.9	UTP18	ENST00000225298.7	9606	hsa-miR-892b	3	122	129	-0.584	99	-0.584	99
ENSG00000011590.9	ZBTB32	ENST00000392197.2	9606	hsa-miR-503-5p	3	78	85	-0.379	99	-0.379	99
ENSG00000012983.7	MAP4K5	ENST00000013125.4	9606	hsa-miR-892b	3	1094	1101	-0.548	99	-0.507	99
ENSG00000018869.12	ZNF582	ENST00000301310.4	9606	hsa-miR-181b-5p	1	49	55	-0.412	98	-0.412	99
ENSG00000019549.4	SNAI2	ENST00000020945.1	9606	hsa-miR-4709-3p	3	274	281	-0.394	99	-0.394	99
ENSG00000026103.15	FAS	ENST00000352159.4	9606	hsa-miR-3119	3	214	221	-0.416	98	-0.416	99
ENSG00000034713.3	GABARAPL2	ENST00000563744.1	9606	hsa-miR-4709-3p	2	134	140	-0.333	98	-0.333	99
ENSG00000038945.10	MSR1	ENST00000350896.3	9606	hsa-miR-503-5p	2	32	38	-0.393	99	-0.393	99
ENSG00000047621.7	C12orf4	ENST00000261250.3	9606	hsa-miR-4752	3	113	120	-0.470	99	-0.470	99
ENSG00000049245.8	VAMP3	ENST00000054666.6	9606	hsa-miR-4709-3p	3	37	44	-0.433	99	-0.433	99
ENSG00000053501.8	USE1	ENST00000596136.1	9606	hsa-miR-4709-3p	2	132	138	-0.329	98	-0.321	99
ENSG00000057663.8	ATG5	ENST00000360666.4	9606	hsa-miR-503-5p	2	292	298	-0.360	99	-0.360	99
ENSG00000060688.8	SNRNP40	ENST00000446633.2	9606	hsa-miR-3119	3	437	444	-0.539	99	-0.538	99
ENSG00000064489.17	MEF2BNB-MEF2B	ENST00000444486.3	9606	hsa-miR-4752	3	90	97	-0.638	99	-0.638	99
ENSG00000065135.7	GNAI3	ENST00000369851.4	9606	hsa-miR-892b	3	1074	1081	-0.445	98	-0.433	99
ENSG00000066294.10	CD84	ENST00000534968.1	9606	hsa-miR-4423-3p	3	6850	6857	-0.493	99	-0.493	99
ENSG00000066294.10	CD84	ENST00000534968.1	9606	hsa-miR-4423-3p	3	7093	7100	-0.499	99	-0.499	99
ENSG00000066813.10	ACSM2B	ENST00000329697.6	9606	hsa-miR-181b-5p	3	105	112	-0.437	98	-0.437	99
ENSG00000066813.10	ACSM2B	ENST00000329697.6	9606	hsa-miR-181d-5p	3	105	112	-0.445	98	-0.445	99
ENSG00000067113.12	PPAP2A	ENST00000264775.5	9606	hsa-miR-503-5p	1	114	120	-0.316	98	-0.316	99
ENSG00000067955.9	CBFB	ENST00000290858.6	9606	hsa-miR-892b	3	251	258	-0.568	99	-0.548	99
ENSG00000068697.6	LAPTM4A	ENST00000175091.4	9606	hsa-miR-4709-3p	3	76	83	-0.426	99	-0.423	99
ENSG00000068745.10	IP6K2	ENST00000431721.2	9606	hsa-miR-2116-5p	3	1125	1132	-0.335	99	-0.333	99
ENSG00000070601.5	FRMPD1	ENST00000377765.3	9606	hsa-miR-4709-3p	3	83	90	-0.399	99	-0.399	99
ENSG00000070731.5	ST6GALNAC2	ENST00000225276.5	9606	hsa-miR-3119	3	468	475	-0.416	98	-0.416	99
ENSG00000071564.10	TCF3	ENST00000262965.5	9606	hsa-miR-4423-3p	3	488	495	-0.532	99	-0.532	99
ENSG00000071575.7	TRIB2	ENST00000155926.4	9606	hsa-miR-4709-3p	3	1904	1911	-0.412	99	-0.412	99
ENSG00000072041.12	SLC6A15	ENST00000309283.7	9606	hsa-miR-4423-3p	3	966	973	-0.476	98	-0.476	99
ENSG00000072274.8	TFRC	ENST00000540528.1	9606	hsa-miR-892b	3	4387	4394	-0.553	99	-0.508	99
ENSG00000072506.8	HSD17B10	ENST00000375298.4	9606	hsa-miR-4423-3p	3	283	290	-0.750	99	-0.750	99
ENSG00000073803.9	MAP3K13	ENST00000448876.1	9606	hsa-miR-4709-3p	3	127	134	-0.505	99	-0.505	99
ENSG00000074842.3	C19orf10	ENST00000262947.3	9606	hsa-miR-2116-5p	3	442	449	-0.498	99	-0.497	99
ENSG00000076554.11	TPD52	ENST00000379096.5	9606	hsa-miR-3119	3	1391	1398	-0.446	99	-0.415	99
ENSG00000077009.9	NMRK2	ENST00000599576.1	9606	hsa-miR-503-5p	2	24	30	-0.376	99	-0.376	99
ENSG00000077616.6	NAALAD2	ENST00000534061.1	9606	hsa-miR-892b	3	935	942	-0.546	99	-0.546	99
ENSG00000078053.12	AMPH	ENST00000325590.5	9606	hsa-miR-4752	3	1031	1038	-0.412	99	-0.412	99
ENSG00000078237.4	C12orf5	ENST00000179259.4	9606	hsa-miR-3119	3	102	109	-0.411	98	-0.411	99
ENSG00000082196.16	C1QTNF3	ENST00000382065.3	9606	hsa-miR-4752	3	518	525	-0.433	99	-0.433	99
ENSG00000086548.8	CEACAM6	ENST00000199764.6	9606	hsa-miR-3119	3	1425	1432	-0.493	99	-0.493	99
ENSG00000087085.9	ACHE	ENST00000302913.4	9606	hsa-miR-892b	3	209	216	-0.634	99	-0.634	99
ENSG00000088451.6	TGDS	ENST00000261296.5	9606	hsa-miR-4423-3p	3	349	356	-0.473	98	-0.473	99
ENSG00000088832.10	FKBP1A	ENST00000400137.4	9606	hsa-miR-2116-5p	2	806	812	-0.246	98	-0.237	99
ENSG00000089157.11	RPLP0	ENST00000392514.4	9606	hsa-miR-892b	2	22	28	-0.482	99	-0.482	99
ENSG00000089163.4	SIRT4	ENST00000202967.4	9606	hsa-miR-503-5p	1	51	57	-0.367	99	-0.367	99
ENSG00000090621.9	PABPC4	ENST00000372862.3	9606	hsa-miR-3119	3	19	26	-0.472	99	-0.472	99
ENSG00000091136.9	LAMB1	ENST00000393561.1	9606	hsa-miR-4709-3p	3	69	76	-0.485	99	-0.485	99
ENSG00000091482.5	SMPX	ENST00000379494.3	9606	hsa-miR-4423-3p	3	286	293	-0.681	99	-0.680	99
ENSG00000096264.9	NCR2	ENST00000373086.3	9606	hsa-miR-3119	3	26	33	-0.473	99	-0.473	99
ENSG00000099617.2	EFNA2	ENST00000215368.2	9606	hsa-miR-503-5p	2	108	114	-0.309	98	-0.309	99
ENSG00000099795.2	NDUFB7	ENST00000215565.2	9606	hsa-miR-3119	2	35	41	-0.477	99	-0.477	99
ENSG00000100219.12	XBP1	ENST00000344347.5	9606	hsa-miR-3119	3	84	91	-0.502	99	-0.502	99
ENSG00000100478.10	AP4S1	ENST00000334725.4	9606	hsa-miR-4709-3p	3	206	213	-0.327	98	-0.327	99
ENSG00000100526.15	CDKN3	ENST00000556102.2	9606	hsa-miR-181b-5p	3	212	219	-0.491	99	-0.491	99
ENSG00000100526.15	CDKN3	ENST00000556102.2	9606	hsa-miR-181d-5p	3	212	219	-0.507	99	-0.507	99
ENSG00000100528.7	CNIH1	ENST00000395573.4	9606	hsa-miR-3119	3	40	47	-0.483	99	-0.483	99
ENSG00000100823.7	APEX1	ENST00000557054.1	9606	hsa-miR-4709-3p	2	435	441	-0.344	99	-0.343	99
ENSG00000100823.7	APEX1	ENST00000557054.1	9606	hsa-miR-4752	2	597	603	-0.493	99	-0.491	99
ENSG00000101000.4	PROCR	ENST00000216968.4	9606	hsa-miR-4752	3	368	375	-0.578	99	-0.554	99
ENSG00000101158.8	NELFCD	ENST00000602795.1	9606	hsa-miR-2116-5p	3	404	411	-0.232	98	-0.230	99
ENSG00000101255.6	TRIB3	ENST00000217233.3	9606	hsa-miR-4423-3p	3	841	848	-0.677	99	-0.674	99
ENSG00000101307.11	SIRPB1	ENST00000279477.7	9606	hsa-miR-3119	3	915	922	-0.480	99	-0.479	99
ENSG00000101336.8	HCK	ENST00000520553.1	9606	hsa-miR-4752	3	181	188	-0.515	99	-0.515	99
ENSG00000101670.7	LIPG	ENST00000261292.4	9606	hsa-miR-503-5p	3	177	184	-0.360	99	-0.360	99
ENSG00000101901.6	ALG13	ENST00000371979.3	9606	hsa-miR-4423-3p	3	603	610	-0.629	99	-0.581	99
ENSG00000102038.11	SMARCA1	ENST00000371121.3	9606	hsa-miR-503-5p	2	447	453	-0.355	99	-0.355	99
ENSG00000102316.12	MAGED2	ENST00000347546.4	9606	hsa-miR-4709-3p	3	223	230	-0.382	99	-0.382	99
ENSG00000102384.9	CENPI	ENST00000372927.1	9606	hsa-miR-4423-3p	3	161	168	-0.455	98	-0.437	99
ENSG00000102554.9	KLF5	ENST00000377687.4	9606	hsa-miR-4423-3p	3	1641	1648	-0.689	99	-0.685	99
ENSG00000103415.7	HMOX2	ENST00000570646.1	9606	hsa-miR-3119	3	130	137	-0.498	99	-0.498	99
ENSG00000103490.13	PYCARD	ENST00000247470.9	9606	hsa-miR-3119	3	85	92	-0.658	99	-0.658	99
ENSG00000104164.6	BLOC1S6	ENST00000220531.3	9606	hsa-miR-4752	3	1581	1588	-0.385	98	-0.379	99
ENSG00000104371.4	DKK4	ENST00000220812.2	9606	hsa-miR-4752	2	21	27	-0.558	99	-0.558	99
ENSG00000104427.7	ZC2HC1A	ENST00000263849.4	9606	hsa-miR-3119	3	21	28	-0.446	99	-0.446	99
ENSG00000104714.9	ERICH1	ENST00000262109.7	9606	hsa-miR-2116-5p	3	16	23	-0.390	99	-0.390	99
ENSG00000104756.11	KCTD9	ENST00000221200.4	9606	hsa-miR-4423-3p	3	1626	1633	-0.534	99	-0.534	99
ENSG00000104783.7	KCNN4	ENST00000262888.3	9606	hsa-miR-503-5p	1	261	267	-0.304	98	-0.304	99
ENSG00000104974.6	LILRA1	ENST00000453777.1	9606	hsa-miR-4709-3p	3	415	422	-0.330	98	-0.330	99
ENSG00000105058.7	FAM32A	ENST00000263384.7	9606	hsa-miR-503-5p	3	673	680	-0.467	99	-0.428	99
ENSG00000105173.9	CCNE1	ENST00000262643.3	9606	hsa-miR-503-5p	1	486	492	-0.382	99	-0.382	99
ENSG00000105327.11	BBC3	ENST00000341983.4	9606	hsa-miR-503-5p	2	874	880	-0.439	99	-0.439	99
ENSG00000105401.2	CDC37	ENST00000222005.2	9606	hsa-miR-503-5p	2	102	108	-0.313	98	-0.313	99
ENSG00000105499.9	PLA2G4C	ENST00000354276.3	9606	hsa-miR-892b	3	448	455	-0.436	98	-0.436	99
ENSG00000105708.8	ZNF14	ENST00000344099.3	9606	hsa-miR-181b-5p	1	703	709	-0.712	99	-0.712	99
ENSG00000105708.8	ZNF14	ENST00000344099.3	9606	hsa-miR-181b-5p	3	166	173	-1.430	99	-1.430	99
ENSG00000105708.8	ZNF14	ENST00000344099.3	9606	hsa-miR-181d-5p	1	703	709	-0.712	99	-0.712	99
ENSG00000105708.8	ZNF14	ENST00000344099.3	9606	hsa-miR-181d-5p	3	166	173	-1.422	99	-1.422	99
ENSG00000105825.7	TFPI2	ENST00000222543.5	9606	hsa-miR-503-5p	1	169	175	-0.405	99	-0.405	99
ENSG00000105849.5	TWISTNB	ENST00000222567.5	9606	hsa-miR-892b	3	183	190	-0.580	99	-0.580	99
ENSG00000106258.9	CYP3A5	ENST00000339843.2	9606	hsa-miR-4752	3	992	999	-0.415	99	-0.415	99
ENSG00000106302.5	HYAL4	ENST00000223026.4	9606	hsa-miR-181b-5p	3	271	278	-0.425	98	-0.425	99
ENSG00000106302.5	HYAL4	ENST00000223026.4	9606	hsa-miR-181d-5p	3	271	278	-0.425	98	-0.425	99
ENSG00000106682.10	EIF4H	ENST00000265753.8	9606	hsa-miR-503-5p	2	227	233	-0.303	98	-0.303	99
ENSG00000106819.7	ASPN	ENST00000375543.1	9606	hsa-miR-4709-3p	3	1061	1068	-0.340	99	-0.340	99
ENSG00000107281.5	NPDC1	ENST00000371600.3	9606	hsa-miR-3119	3	277	284	-0.455	99	-0.455	99
ENSG00000107623.4	GDF10	ENST00000224605.2	9606	hsa-miR-4752	3	287	294	-0.434	99	-0.434	99
ENSG00000108187.11	PBLD	ENST00000336578.1	9606	hsa-miR-503-5p	2	18	24	-0.334	99	-0.334	99
ENSG00000108255.3	CRYBA1	ENST00000225387.3	9606	hsa-miR-4752	3	114	121	-0.806	99	-0.806	99
ENSG00000108270.6	AATF	ENST00000225402.5	9606	hsa-miR-4423-3p	3	130	137	-0.602	99	-0.602	99
ENSG00000108468.10	CBX1	ENST00000393408.3	9606	hsa-miR-892b	3	113	120	-0.504	99	-0.504	99
ENSG00000108700.4	CCL8	ENST00000394620.1	9606	hsa-miR-4752	3	97	104	-0.649	99	-0.649	99
ENSG00000108797.7	CNTNAP1	ENST00000264638.4	9606	hsa-miR-503-5p	2	586	592	-0.340	99	-0.340	99
ENSG00000108828.11	VAT1	ENST00000355653.3	9606	hsa-miR-3119	3	1440	1447	-0.421	98	-0.421	99
ENSG00000109205.12	ODAM	ENST00000396094.2	9606	hsa-miR-4709-3p	3	230	237	-0.567	99	-0.567	99
ENSG00000109471.4	IL2	ENST00000226730.4	9606	hsa-miR-181b-5p	3	74	81	-0.444	98	-0.444	99
ENSG00000109471.4	IL2	ENST00000226730.4	9606	hsa-miR-181d-5p	3	74	81	-0.444	98	-0.444	99
ENSG00000109674.3	NEIL3	ENST00000264596.3	9606	hsa-miR-4709-3p	3	27	34	-0.427	99	-0.427	99
ENSG00000110092.3	CCND1	ENST00000227507.2	9606	hsa-miR-503-5p	3	1960	1967	-0.335	99	-0.317	99
ENSG00000110203.4	FOLR3	ENST00000445078.2	9606	hsa-miR-4752	2	51	57	-0.499	99	-0.499	99
ENSG00000110911.10	SLC11A2	ENST00000262051.7	9606	hsa-miR-2116-5p	3	22	29	-0.247	98	-0.247	99
ENSG00000111231.4	GPN3	ENST00000228827.3	9606	hsa-miR-4709-3p	3	59	66	-0.475	99	-0.475	99
ENSG00000111247.10	RAD51AP1	ENST00000352618.4	9606	hsa-miR-4709-3p	3	164	171	-0.376	99	-0.376	99
ENSG00000111269.2	CREBL2	ENST00000228865.2	9606	hsa-miR-503-5p	3	1412	1419	-0.566	99	-0.322	99
ENSG00000111481.5	COPZ1	ENST00000551779.1	9606	hsa-miR-4709-3p	3	887	894	-0.377	99	-0.377	99
ENSG00000111726.8	CMAS	ENST00000229329.2	9606	hsa-miR-2116-5p	3	208	215	-0.278	99	-0.265	99
ENSG00000112031.11	MTRF1L	ENST00000367231.5	9606	hsa-miR-2116-5p	3	18	25	-0.267	99	-0.267	99
ENSG00000112208.10	BAG2	ENST00000370693.5	9606	hsa-miR-181b-5p	3	550	557	-0.439	98	-0.439	99
ENSG00000112208.10	BAG2	ENST00000370693.5	9606	hsa-miR-181d-5p	3	550	557	-0.439	98	-0.439	99
ENSG00000112305.10	SMAP1	ENST00000370452.3	9606	hsa-miR-892b	3	475	482	-0.542	99	-0.542	99
ENSG00000112378.11	PERP	ENST00000421351.3	9606	hsa-miR-503-5p	2	26	32	-0.348	99	-0.348	99
ENSG00000112539.10	C6orf118	ENST00000230301.8	9606	hsa-miR-503-5p	2	307	313	-0.354	99	-0.354	99
ENSG00000112981.3	NME5	ENST00000265191.2	9606	hsa-miR-2116-5p	1	16	22	-0.307	99	-0.307	99
ENSG00000113356.6	POLR3G	ENST00000504930.1	9606	hsa-miR-4423-3p	3	267	274	-0.546	99	-0.546	99
ENSG00000113356.6	POLR3G	ENST00000504930.1	9606	hsa-miR-892b	3	611	618	-0.457	98	-0.457	99
ENSG00000114455.9	HHLA2	ENST00000357759.5	9606	hsa-miR-4752	3	668	675	-0.408	98	-0.408	99
ENSG00000114480.8	GBE1	ENST00000429644.2	9606	hsa-miR-3119	3	529	536	-0.431	98	-0.416	99
ENSG00000114520.6	SNX4	ENST00000251775.4	9606	hsa-miR-4709-3p	3	18	25	-0.447	99	-0.447	99
ENSG00000114902.9	SPCS1	ENST00000233025.7	9606	hsa-miR-4709-3p	2	181	187	-0.341	99	-0.341	99
ENSG00000114988.7	LMAN2L	ENST00000264963.4	9606	hsa-miR-4752	3	374	381	-0.438	99	-0.438	99
ENSG00000115008.5	IL1A	ENST00000263339.3	9606	hsa-miR-892b	3	865	872	-0.478	99	-0.478	99
ENSG00000115042.5	FAHD2A	ENST00000233379.4	9606	hsa-miR-4709-3p	3	143	150	-0.327	98	-0.327	99
ENSG00000115364.9	MRPL19	ENST00000393909.2	9606	hsa-miR-2116-5p	3	82	89	-0.467	99	-0.467	99
ENSG00000115421.8	PAPOLG	ENST00000238714.3	9606	hsa-miR-503-5p	2	1114	1120	-0.334	99	-0.315	99
ENSG00000115652.10	UXS1	ENST00000283148.7	9606	hsa-miR-4423-3p	3	152	159	-0.572	99	-0.572	99
ENSG00000116741.6	RGS2	ENST00000235382.5	9606	hsa-miR-892b	3	155	162	-0.558	99	-0.558	99
ENSG00000116783.10	TNNI3K	ENST00000370891.2	9606	hsa-miR-4423-3p	3	171	178	-0.495	99	-0.495	99
ENSG00000117408.6	IPO13	ENST00000372343.3	9606	hsa-miR-4709-3p	2	28	34	-0.369	99	-0.369	99
ENSG00000117650.8	NEK2	ENST00000366999.4	9606	hsa-miR-2116-5p	3	202	209	-0.303	99	-0.303	99
ENSG00000117899.6	MESDC2	ENST00000261758.4	9606	hsa-miR-4423-3p	3	826	833	-0.664	99	-0.547	99
ENSG00000118194.14	TNNT2	ENST00000367318.5	9606	hsa-miR-3119	3	178	185	-0.559	99	-0.559	99
ENSG00000118434.4	SPACA1	ENST00000237201.1	9606	hsa-miR-2116-5p	3	321	328	-0.359	99	-0.359	99
ENSG00000118518.11	RNF146	ENST00000356799.2	9606	hsa-miR-892b	3	1600	1607	-0.657	99	-0.651	99
ENSG00000118620.8	ZNF430	ENST00000261560.5	9606	hsa-miR-2116-5p	3	46	53	-0.267	99	-0.267	99
ENSG00000119147.5	C2orf40	ENST00000238044.3	9606	hsa-miR-4709-3p	2	42	48	-0.366	99	-0.366	99
ENSG00000119227.3	PIGZ	ENST00000412723.1	9606	hsa-miR-4709-3p	3	686	693	-0.331	98	-0.328	99
ENSG00000119616.7	FCF1	ENST00000341162.4	9606	hsa-miR-4752	3	1689	1696	-0.457	99	-0.457	99
ENSG00000119661.10	DNAL1	ENST00000553645.2	9606	hsa-miR-2116-5p	3	41	48	-0.433	99	-0.433	99
ENSG00000119718.6	EIF2B2	ENST00000266126.5	9606	hsa-miR-3119	3	383	390	-0.459	99	-0.459	99
ENSG00000120159.7	CAAP1	ENST00000520187.1	9606	hsa-miR-3119	3	588	595	-0.441	99	-0.438	99
ENSG00000120328.4	PCDHB12	ENST00000239450.2	9606	hsa-miR-4709-3p	3	103	110	-0.339	99	-0.339	99
ENSG00000120533.8	ENY2	ENST00000520147.1	9606	hsa-miR-2116-5p	3	74	81	-0.469	99	-0.469	99
ENSG00000120662.11	MTRF1	ENST00000430347.2	9606	hsa-miR-2116-5p	3	181	188	-0.405	99	-0.306	99
ENSG00000120820.8	GLT8D2	ENST00000360814.4	9606	hsa-miR-4752	3	104	111	-0.626	99	-0.626	99
ENSG00000120820.8	GLT8D2	ENST00000360814.4	9606	hsa-miR-4752	3	288	295	-0.670	99	-0.554	99
ENSG00000121542.7	SEC22A	ENST00000481965.2	9606	hsa-miR-4709-3p	3	373	380	-0.365	99	-0.358	99
ENSG00000121900.14	TMEM54	ENST00000373463.3	9606	hsa-miR-2116-5p	1	195	201	-0.238	98	-0.233	99
ENSG00000122359.13	ANXA11	ENST00000372231.3	9606	hsa-miR-4752	3	84	91	-0.534	99	-0.534	99
ENSG00000123364.3	HOXC13	ENST00000243056.3	9606	hsa-miR-503-5p	3	765	772	-0.405	99	-0.405	99
ENSG00000124224.12	PPP4R1L	ENST00000334187.8	9606	hsa-miR-503-5p	3	482	489	-0.338	99	-0.338	99
ENSG00000124232.6	RBPJL	ENST00000372741.3	9606	hsa-miR-4709-3p	2	131	137	-0.317	98	-0.317	99
ENSG00000124459.7	ZNF45	ENST00000269973.5	9606	hsa-miR-4423-3p	3	329	336	-0.492	99	-0.483	99
ENSG00000124641.10	MED20	ENST00000409312.1	9606	hsa-miR-4709-3p	3	138	145	-0.386	99	-0.386	99
ENSG00000124678.13	TCP11	ENST00000412155.2	9606	hsa-miR-892b	3	111	118	-0.459	98	-0.459	99
ENSG00000124812.10	CRISP1	ENST00000335847.4	9606	hsa-miR-4752	3	443	450	-0.428	99	-0.428	99
ENSG00000125304.8	TM9SF2	ENST00000376387.4	9606	hsa-miR-4709-3p	2	41	47	-0.321	98	-0.321	99
ENSG00000125775.10	SDCBP2	ENST00000381808.3	9606	hsa-miR-503-5p	2	275	281	-0.430	99	-0.430	99
ENSG00000125965.4	GDF5	ENST00000374369.3	9606	hsa-miR-4423-3p	3	553	560	-0.774	99	-0.774	99
ENSG00000125965.4	GDF5	ENST00000374369.3	9606	hsa-miR-4752	3	176	183	-0.396	98	-0.396	99
ENSG00000126550.4	HTN1	ENST00000511674.1	9606	hsa-miR-3119	3	91	98	-0.689	99	-0.689	99
ENSG00000126581.8	BECN1	ENST00000438274.3	9606	hsa-miR-4752	3	265	272	-0.563	99	-0.563	99
ENSG00000126778.7	SIX1	ENST00000247182.6	9606	hsa-miR-4423-3p	3	640	647	-0.537	99	-0.537	99
ENSG00000126821.7	SGPP1	ENST00000247225.6	9606	hsa-miR-3119	3	1868	1875	-0.556	99	-0.556	99
ENSG00000126861.4	OMG	ENST00000247271.4	9606	hsa-miR-503-5p	1	189	195	-0.307	98	-0.307	99
ENSG00000127249.10	ATP13A4	ENST00000295548.3	9606	hsa-miR-2116-5p	1	416	422	-0.242	98	-0.242	99
ENSG00000127325.14	BEST3	ENST00000488961.1	9606	hsa-miR-4709-3p	3	584	591	-0.349	99	-0.349	99
ENSG00000127377.4	CRYGN	ENST00000491928.1	9606	hsa-miR-4709-3p	3	100	107	-0.515	99	-0.514	99
ENSG00000127774.6	EMC6	ENST00000397133.2	9606	hsa-miR-503-5p	2	100	106	-0.579	99	-0.578	99
ENSG00000127920.5	GNG11	ENST00000248564.5	9606	hsa-miR-2116-5p	3	225	232	-0.574	99	-0.573	99
ENSG00000127947.11	PTPN12	ENST00000248594.6	9606	hsa-miR-503-5p	2	236	242	-0.424	99	-0.424	99
ENSG00000128000.11	ZNF780B	ENST00000434248.1	9606	hsa-miR-181b-5p	1	937	943	-0.962	99	-0.910	99
ENSG00000128000.11	ZNF780B	ENST00000434248.1	9606	hsa-miR-181b-5p	3	259	266	-1.973	99	-1.973	99
ENSG00000128000.11	ZNF780B	ENST00000434248.1	9606	hsa-miR-181b-5p	3	425	432	-1.978	99	-1.978	99
ENSG00000128000.11	ZNF780B	ENST00000434248.1	9606	hsa-miR-181b-5p	3	509	516	-1.857	99	-1.857	99
ENSG00000128000.11	ZNF780B	ENST00000434248.1	9606	hsa-miR-181b-5p	3	593	600	-1.974	99	-1.974	99
ENSG00000128000.11	ZNF780B	ENST00000434248.1	9606	hsa-miR-181d-5p	1	937	943	-0.962	99	-0.910	99
ENSG00000128000.11	ZNF780B	ENST00000434248.1	9606	hsa-miR-181d-5p	3	259	266	-1.973	99	-1.973	99
ENSG00000128000.11	ZNF780B	ENST00000434248.1	9606	hsa-miR-181d-5p	3	425	432	-1.978	99	-1.978	99
ENSG00000128000.11	ZNF780B	ENST00000434248.1	9606	hsa-miR-181d-5p	3	509	516	-1.873	99	-1.873	99
ENSG00000128000.11	ZNF780B	ENST00000434248.1	9606	hsa-miR-181d-5p	3	593	600	-1.974	99	-1.974	99
ENSG00000128045.5	RASL11B	ENST00000248706.3	9606	hsa-miR-4423-3p	3	869	876	-0.448	98	-0.448	99
ENSG00000128050.4	PAICS	ENST00000264221.2	9606	hsa-miR-2116-5p	3	1793	1800	-0.275	99	-0.264	99
ENSG00000128463.8	EMC4	ENST00000267750.4	9606	hsa-miR-503-5p	1	297	303	-0.356	99	-0.356	99
ENSG00000128645.11	HOXD1	ENST00000331462.4	9606	hsa-miR-503-5p	3	262	269	-0.381	99	-0.381	99
ENSG00000129007.10	CALML4	ENST00000395465.3	9606	hsa-miR-4752	3	15	22	-0.719	99	-0.719	99
ENSG00000129187.10	DCTD	ENST00000357067.3	9606	hsa-miR-892b	3	95	102	-0.511	99	-0.511	99
ENSG00000129295.4	LRRC6	ENST00000519595.1	9606	hsa-miR-503-5p	2	111	117	-0.372	99	-0.372	99
ENSG00000129480.8	DTD2	ENST00000310850.4	9606	hsa-miR-2116-5p	3	1078	1085	-0.312	99	-0.298	99
ENSG00000129749.3	CHRNA10	ENST00000250699.2	9606	hsa-miR-4752	3	140	147	-0.400	98	-0.400	99
ENSG00000130021.9	HDHD1	ENST00000381077.5	9606	hsa-miR-4709-3p	3	80	87	-0.399	99	-0.399	99
ENSG00000130222.6	GADD45G	ENST00000252506.6	9606	hsa-miR-503-5p	2	382	388	-0.361	99	-0.361	99
ENSG00000130313.2	PGLS	ENST00000252603.2	9606	hsa-miR-3119	3	90	97	-0.439	98	-0.438	99
ENSG00000130830.10	MPP1	ENST00000369534.3	9606	hsa-miR-892b	3	134	141	-0.610	99	-0.610	99
ENSG00000130844.12	ZNF331	ENST00000253144.9	9606	hsa-miR-4423-3p	3	584	591	-0.521	99	-0.521	99
ENSG00000131044.12	TTLL9	ENST00000375921.2	9606	hsa-miR-503-5p	1	1298	1304	-0.318	98	-0.318	99
ENSG00000131116.7	ZNF428	ENST00000300811.3	9606	hsa-miR-3119	3	144	151	-0.654	99	-0.654	99
ENSG00000131503.16	ANKHD1	ENST00000360839.2	9606	hsa-miR-4423-3p	3	77	84	-0.632	99	-0.632	99
ENSG00000131634.9	TMEM204	ENST00000253934.5	9606	hsa-miR-4752	3	420	427	-0.635	99	-0.635	99
ENSG00000132388.8	UBE2G1	ENST00000396981.2	9606	hsa-miR-4752	3	305	312	-0.445	99	-0.445	99
ENSG00000132429.5	POPDC3	ENST00000254765.3	9606	hsa-miR-4709-3p	2	40	46	-0.323	98	-0.323	99
ENSG00000132446.5	FTHL17	ENST00000359202.3	9606	hsa-miR-4709-3p	2	85	91	-0.350	99	-0.350	99
ENSG00000132664.7	POLR3F	ENST00000377603.4	9606	hsa-miR-892b	3	180	187	-0.504	99	-0.504	99
ENSG00000133115.7	STOML3	ENST00000379631.4	9606	hsa-miR-892b	3	57	64	-0.518	99	-0.518	99
ENSG00000133627.13	ACTR3B	ENST00000256001.8	9606	hsa-miR-3119	3	159	166	-0.436	98	-0.436	99
ENSG00000133740.6	E2F5	ENST00000418930.2	9606	hsa-miR-4752	3	208	215	-0.476	99	-0.476	99
ENSG00000134046.7	MBD2	ENST00000256429.3	9606	hsa-miR-2116-5p	3	334	341	-0.319	99	-0.319	99
ENSG00000134255.9	CEPT1	ENST00000545121.1	9606	hsa-miR-2116-5p	3	76	83	-0.295	99	-0.295	99
ENSG00000134258.12	VTCN1	ENST00000359008.4	9606	hsa-miR-503-5p	3	485	492	-0.467	99	-0.466	99
ENSG00000134294.9	SLC38A2	ENST00000256689.5	9606	hsa-miR-4423-3p	3	348	355	-0.441	98	-0.436	99
ENSG00000134548.5	C12orf39	ENST00000256969.2	9606	hsa-miR-2116-5p	3	98	105	-0.308	99	-0.241	99
ENSG00000134717.13	BTF3L4	ENST00000489308.2	9606	hsa-miR-4423-3p	3	828	835	-0.489	99	-0.474	99
ENSG00000134758.9	RNF138	ENST00000261593.3	9606	hsa-miR-892b	3	757	764	-0.501	99	-0.501	99
ENSG00000134851.8	TMEM165	ENST00000381334.5	9606	hsa-miR-892b	3	430	437	-0.512	99	-0.462	99
ENSG00000134910.8	STT3A	ENST00000392708.4	9606	hsa-miR-2116-5p	3	95	102	-0.340	99	-0.339	99
ENSG00000135069.9	PSAT1	ENST00000376588.3	9606	hsa-miR-4752	3	150	157	-0.446	99	-0.446	99
ENSG00000135185.7	TMEM243	ENST00000257637.3	9606	hsa-miR-4709-3p	3	29	36	-0.524	99	-0.524	99
ENSG00000135314.8	KHDC1	ENST00000257765.5	9606	hsa-miR-181b-5p	3	155	162	-0.481	99	-0.481	99
ENSG00000135314.8	KHDC1	ENST00000257765.5	9606	hsa-miR-181d-5p	3	155	162	-0.481	99	-0.481	99
ENSG00000135930.9	EIF4E2	ENST00000258416.3	9606	hsa-miR-2116-5p	3	127	134	-0.411	99	-0.411	99
ENSG00000136159.3	NUDT15	ENST00000258662.2	9606	hsa-miR-892b	3	157	164	-0.522	99	-0.522	99
ENSG00000136297.10	MMD2	ENST00000406755.1	9606	hsa-miR-892b	3	1582	1589	-0.631	99	-0.629	99
ENSG00000136541.10	ERMN	ENST00000410096.1	9606	hsa-miR-4752	3	2596	2603	-0.439	99	-0.439	99
ENSG00000136628.13	EPRS	ENST00000366923.3	9606	hsa-miR-4709-3p	3	19	26	-0.335	98	-0.335	99
ENSG00000137203.6	TFAP2A	ENST00000379613.3	9606	hsa-miR-3119	3	499	506	-0.412	98	-0.412	99
ENSG00000137731.9	FXYD2	ENST00000528014.1	9606	hsa-miR-503-5p	2	224	230	-0.352	99	-0.352	99
ENSG00000138100.9	TRIM54	ENST00000296098.4	9606	hsa-miR-503-5p	2	475	481	-0.330	99	-0.330	99
ENSG00000138356.9	AOX1	ENST00000374700.2	9606	hsa-miR-4709-3p	3	259	266	-0.362	99	-0.355	99
ENSG00000138385.11	SSB	ENST00000260956.4	9606	hsa-miR-181b-5p	3	168	175	-0.449	99	-0.449	99
ENSG00000138385.11	SSB	ENST00000260956.4	9606	hsa-miR-181d-5p	3	168	175	-0.449	99	-0.449	99
ENSG00000138459.4	SLC35A5	ENST00000492406.1	9606	hsa-miR-4752	3	1357	1364	-0.415	99	-0.415	99
ENSG00000138750.10	NUP54	ENST00000264883.3	9606	hsa-miR-4709-3p	3	178	185	-0.326	98	-0.326	99
ENSG00000138755.5	CXCL9	ENST00000264888.5	9606	hsa-miR-4423-3p	3	1020	1027	-0.491	99	-0.491	99
ENSG00000139146.9	FAM60A	ENST00000539409.1	9606	hsa-miR-4709-3p	3	1434	1441	-0.353	99	-0.353	99
ENSG00000139190.12	VAMP1	ENST00000361716.3	9606	hsa-miR-503-5p	3	100	107	-0.370	99	-0.370	99
ENSG00000139515.5	PDX1	ENST00000381033.4	9606	hsa-miR-4709-3p	3	344	351	-0.433	99	-0.433	99
ENSG00000139780.7	METTL21C	ENST00000267273.6	9606	hsa-miR-2116-5p	1	203	209	-0.228	98	-0.228	99
ENSG00000140416.15	TPM1	ENST00000267996.7	9606	hsa-miR-4752	3	109	116	-0.455	99	-0.455	99
ENSG00000140416.15	TPM1	ENST00000267996.7	9606	hsa-miR-503-5p	2	519	525	-0.363	99	-0.362	99
ENSG00000140830.4	TXNL4B	ENST00000268483.3	9606	hsa-miR-4709-3p	3	526	533	-0.375	99	-0.355	99
ENSG00000140876.7	NUDT7	ENST00000564085.1	9606	hsa-miR-3119	3	468	475	-0.547	99	-0.481	99
ENSG00000141298.13	SSH2	ENST00000582084.1	9606	hsa-miR-4709-3p	2	97	103	-0.343	99	-0.343	99
ENSG00000141380.9	SS18	ENST00000415083.2	9606	hsa-miR-892b	3	21	28	-0.591	99	-0.591	99
ENSG00000141429.9	GALNT1	ENST00000269195.5	9606	hsa-miR-892b	3	420	427	-0.585	99	-0.577	99
ENSG00000141753.5	IGFBP4	ENST00000269593.4	9606	hsa-miR-4423-3p	3	834	841	-0.480	98	-0.472	99
ENSG00000142065.9	ZFP14	ENST00000270001.7	9606	hsa-miR-181b-5p	3	1111	1118	-0.926	99	-0.926	99
ENSG00000142065.9	ZFP14	ENST00000270001.7	9606	hsa-miR-181d-5p	3	1111	1118	-0.926	99	-0.926	99
ENSG00000142530.6	FAM71E1	ENST00000600100.1	9606	hsa-miR-2116-5p	2	162	168	-0.236	98	-0.236	99
ENSG00000142661.14	MYOM3	ENST00000338909.5	9606	hsa-miR-503-5p	3	297	304	-0.369	99	-0.369	99
ENSG00000142875.15	PRKACB	ENST00000370689.2	9606	hsa-miR-892b	3	852	859	-0.435	98	-0.435	99
ENSG00000143119.8	CD53	ENST00000271324.5	9606	hsa-miR-4709-3p	3	697	704	-0.560	99	-0.560	99
ENSG00000143149.8	ALDH9A1	ENST00000354775.4	9606	hsa-miR-892b	3	250	257	-0.477	98	-0.476	99
ENSG00000143196.4	DPT	ENST00000367817.3	9606	hsa-miR-4752	3	182	189	-0.579	99	-0.579	99
ENSG00000144130.7	NT5DC4	ENST00000327581.4	9606	hsa-miR-2116-5p	3	289	296	-0.302	99	-0.302	99
ENSG00000144134.14	RABL2A	ENST00000393167.3	9606	hsa-miR-4709-3p	3	483	490	-0.424	99	-0.424	99
ENSG00000144199.7	FAHD2B	ENST00000414820.1	9606	hsa-miR-4709-3p	3	141	148	-0.568	99	-0.568	99
ENSG00000144597.9	EAF1	ENST00000396842.2	9606	hsa-miR-4423-3p	3	3319	3326	-0.550	99	-0.519	99
ENSG00000144747.10	TMF1	ENST00000398559.2	9606	hsa-miR-2116-5p	3	377	384	-0.236	98	-0.230	99
ENSG00000144834.8	TAGLN3	ENST00000393917.2	9606	hsa-miR-4709-3p	3	288	295	-0.535	99	-0.535	99
ENSG00000145244.7	CORIN	ENST00000504584.1	9606	hsa-miR-4709-3p	2	31	37	-0.370	99	-0.370	99
ENSG00000145358.2	DDIT4L	ENST00000273990.2	9606	hsa-miR-4709-3p	3	1479	1486	-0.365	99	-0.317	99
ENSG00000145708.6	CRHBP	ENST00000274368.4	9606	hsa-miR-4752	3	540	547	-0.401	98	-0.401	99
ENSG00000145781.4	COMMD10	ENST00000274458.4	9606	hsa-miR-2116-5p	3	221	228	-0.346	99	-0.343	99
ENSG00000145826.4	LECT2	ENST00000274507.1	9606	hsa-miR-4709-3p	3	66	73	-0.519	99	-0.519	99
ENSG00000145882.6	PCYOX1L	ENST00000274569.4	9606	hsa-miR-892b	3	220	227	-0.555	99	-0.555	99
ENSG00000146386.7	ABRACL	ENST00000367660.3	9606	hsa-miR-2116-5p	1	64	70	-0.236	98	-0.236	99
ENSG00000146587.13	RBAK	ENST00000396912.1	9606	hsa-miR-181b-5p	1	162	168	-0.590	99	-0.590	99
ENSG00000146587.13	RBAK	ENST00000396912.1	9606	hsa-miR-181d-5p	1	162	168	-0.590	99	-0.590	99
ENSG00000146809.8	ASB15	ENST00000451558.1	9606	hsa-miR-4752	3	264	271	-0.568	99	-0.568	99
ENSG00000146834.9	MEPCE	ENST00000310512.2	9606	hsa-miR-503-5p	2	38	44	-0.378	99	-0.378	99
ENSG00000147121.11	KRBOX4	ENST00000360017.5	9606	hsa-miR-181b-5p	3	753	760	-0.447	98	-0.447	99
ENSG00000147121.11	KRBOX4	ENST00000360017.5	9606	hsa-miR-181d-5p	3	753	760	-0.447	98	-0.447	99
ENSG00000147400.8	CETN2	ENST00000370277.3	9606	hsa-miR-4752	3	313	320	-0.590	99	-0.549	99
ENSG00000147570.5	DNAJC5B	ENST00000276570.5	9606	hsa-miR-3119	3	344	351	-0.438	98	-0.438	99
ENSG00000147571.3	CRH	ENST00000276571.3	9606	hsa-miR-503-5p	2	77	83	-0.436	99	-0.436	99
ENSG00000147649.5	MTDH	ENST00000336273.3	9606	hsa-miR-3119	3	1292	1299	-0.426	98	-0.423	99
ENSG00000148459.11	PDSS1	ENST00000376203.5	9606	hsa-miR-4423-3p	3	177	184	-0.626	99	-0.626	99
ENSG00000149016.11	TUT1	ENST00000308436.7	9606	hsa-miR-503-5p	1	27	33	-0.381	99	-0.381	99
ENSG00000149021.2	SCGB1A1	ENST00000534397.1	9606	hsa-miR-4709-3p	3	79	86	-0.759	99	-0.759	99
ENSG00000149792.4	MRPL49	ENST00000279242.2	9606	hsa-miR-4423-3p	3	184	191	-0.460	98	-0.460	99
ENSG00000149806.6	FAU	ENST00000279259.3	9606	hsa-miR-3119	3	113	120	-0.713	99	-0.712	99
ENSG00000150676.8	CCDC83	ENST00000280245.4	9606	hsa-miR-503-5p	1	471	477	-0.341	99	-0.341	99
ENSG00000150787.3	PTS	ENST00000525803.1	9606	hsa-miR-4423-3p	2	292	298	-0.517	99	-0.517	99
ENSG00000150995.13	ITPR1	ENST00000302640.8	9606	hsa-miR-892b	3	329	336	-0.436	98	-0.436	99
ENSG00000151135.5	C12orf23	ENST00000548125.1	9606	hsa-miR-4423-3p	3	410	417	-0.626	99	-0.624	99
ENSG00000151247.8	EIF4E	ENST00000450253.2	9606	hsa-miR-4752	3	318	325	-0.472	99	-0.472	99
ENSG00000151287.12	TEX30	ENST00000376027.1	9606	hsa-miR-3119	3	139	146	-0.616	99	-0.616	99
ENSG00000151320.6	AKAP6	ENST00000557272.1	9606	hsa-miR-3119	3	301	308	-0.465	99	-0.465	99
ENSG00000151364.11	KCTD14	ENST00000353172.5	9606	hsa-miR-503-5p	2	818	824	-0.404	99	-0.404	99
ENSG00000151725.7	MLF1IP	ENST00000281453.5	9606	hsa-miR-4423-3p	2	21	27	-0.464	98	-0.464	99
ENSG00000152240.8	HAUS1	ENST00000585518.1	9606	hsa-miR-3119	2	262	268	-0.474	99	-0.438	99
ENSG00000152240.8	HAUS1	ENST00000585518.1	9606	hsa-miR-3119	3	72	79	-0.575	99	-0.575	99
ENSG00000152266.2	PTH	ENST00000282091.1	9606	hsa-miR-503-5p	1	58	64	-0.389	99	-0.389	99
ENSG00000152463.10	OLAH	ENST00000378228.3	9606	hsa-miR-892b	3	159	166	-0.510	99	-0.510	99
ENSG00000152661.7	GJA1	ENST00000282561.3	9606	hsa-miR-4423-3p	3	1255	1262	-0.501	99	-0.501	99
ENSG00000153179.7	RASSF3	ENST00000542104.1	9606	hsa-miR-4709-3p	3	2451	2458	-0.350	99	-0.322	99
ENSG00000153339.9	TRAPPC8	ENST00000283351.4	9606	hsa-miR-4752	3	23	30	-0.457	99	-0.457	99
ENSG00000153714.5	LURAP1L	ENST00000319264.3	9606	hsa-miR-503-5p	3	57	64	-0.678	99	-0.678	99
ENSG00000153832.7	FBXO36	ENST00000373652.3	9606	hsa-miR-2116-5p	3	2007	2014	-0.265	99	-0.265	99
ENSG00000154174.7	TOMM70A	ENST00000284320.5	9606	hsa-miR-4709-3p	3	45	52	-0.322	98	-0.322	99
ENSG00000154640.10	BTG3	ENST00000339775.6	9606	hsa-miR-4423-3p	3	216	223	-0.682	99	-0.681	99
ENSG00000155363.14	MOV10	ENST00000413052.2	9606	hsa-miR-503-5p	1	167	173	-0.328	99	-0.328	99
ENSG00000156234.7	CXCL13	ENST00000286758.4	9606	hsa-miR-2116-5p	3	16	23	-0.330	99	-0.330	99
ENSG00000156738.13	MS4A1	ENST00000534668.1	9606	hsa-miR-4752	3	2248	2255	-0.424	99	-0.424	99
ENSG00000157219.3	HTR5A	ENST00000287907.2	9606	hsa-miR-4709-3p	3	1221	1228	-0.333	98	-0.333	99
ENSG00000157470.7	FAM81A	ENST00000288228.5	9606	hsa-miR-4752	3	720	727	-0.402	98	-0.402	99
ENSG00000157827.15	FMNL2	ENST00000475377.2	9606	hsa-miR-4423-3p	3	321	328	-0.448	98	-0.448	99
ENSG00000158488.11	CD1E	ENST00000368161.3	9606	hsa-miR-2116-5p	3	28	35	-0.281	99	-0.281	99
ENSG00000158717.6	RNF166	ENST00000312838.4	9606	hsa-miR-4709-3p	2	533	539	-0.330	98	-0.330	99
ENSG00000159079.14	C21orf59	ENST00000382549.4	9606	hsa-miR-4752	3	690	697	-0.393	98	-0.393	99
ENSG00000159713.6	TPPP3	ENST00000393957.2	9606	hsa-miR-4423-3p	3	319	326	-0.721	99	-0.721	99
ENSG00000160014.12	CALM3	ENST00000291295.9	9606	hsa-miR-4709-3p	3	64	71	-0.467	99	-0.467	99
ENSG00000160050.10	CCDC28B	ENST00000421922.2	9606	hsa-miR-4709-3p	3	485	492	-0.429	99	-0.429	99
ENSG00000160951.3	PTGER1	ENST00000292513.3	9606	hsa-miR-3119	3	79	86	-0.644	99	-0.644	99
ENSG00000161944.12	ASGR2	ENST00000355035.5	9606	hsa-miR-4709-3p	3	211	218	-0.443	99	-0.441	99
ENSG00000162623.11	TYW3	ENST00000457880.2	9606	hsa-miR-892b	3	103	110	-0.619	99	-0.440	99
ENSG00000162746.10	FCRLB	ENST00000336830.5	9606	hsa-miR-892b	3	643	650	-0.556	99	-0.517	99
ENSG00000162869.11	PPP1R21	ENST00000281394.4	9606	hsa-miR-2116-5p	3	302	309	-0.241	98	-0.241	99
ENSG00000162873.10	KLHDC8A	ENST00000367155.3	9606	hsa-miR-4752	3	811	818	-0.385	98	-0.385	99
ENSG00000162877.8	PM20D1	ENST00000367136.4	9606	hsa-miR-4709-3p	3	498	505	-0.417	99	-0.417	99
ENSG00000162981.12	FAM84A	ENST00000295092.2	9606	hsa-miR-892b	3	1000	1007	-0.486	99	-0.486	99
ENSG00000163046.11	ANKRD30BL	ENST00000409867.1	9606	hsa-miR-4709-3p	3	15	22	-0.584	99	-0.584	99
ENSG00000163291.10	PAQR3	ENST00000512733.1	9606	hsa-miR-4423-3p	3	396	403	-0.435	98	-0.435	99
ENSG00000163394.5	CCKAR	ENST00000295589.3	9606	hsa-miR-4709-3p	3	127	134	-0.385	99	-0.385	99
ENSG00000163519.9	TRAT1	ENST00000295756.6	9606	hsa-miR-3119	3	393	400	-0.445	99	-0.445	99
ENSG00000163565.14	IFI16	ENST00000368131.4	9606	hsa-miR-4423-3p	3	46	53	-0.698	99	-0.698	99
ENSG00000163568.9	AIM2	ENST00000368130.4	9606	hsa-miR-4709-3p	3	70	77	-0.422	99	-0.422	99
ENSG00000163600.8	ICOS	ENST00000435193.1	9606	hsa-miR-892b	3	312	319	-0.492	99	-0.492	99
ENSG00000163739.4	CXCL1	ENST00000395761.3	9606	hsa-miR-4423-3p	3	106	113	-0.593	99	-0.593	99
ENSG00000164112.8	TMEM155	ENST00000394396.1	9606	hsa-miR-503-5p	2	399	405	-0.345	99	-0.345	99
ENSG00000164123.6	C4orf45	ENST00000434826.2	9606	hsa-miR-4752	3	81	88	-0.630	99	-0.630	99
ENSG00000164128.2	NPY1R	ENST00000296533.2	9606	hsa-miR-4423-3p	3	1168	1175	-0.559	99	-0.559	99
ENSG00000164163.6	ABCE1	ENST00000296577.4	9606	hsa-miR-3119	3	137	144	-0.549	99	-0.540	99
ENSG00000164163.6	ABCE1	ENST00000296577.4	9606	hsa-miR-3119	3	417	424	-0.478	99	-0.470	99
ENSG00000164172.14	MOCS2	ENST00000450852.3	9606	hsa-miR-3119	3	394	401	-0.449	99	-0.449	99
ENSG00000164182.6	NDUFAF2	ENST00000511107.1	9606	hsa-miR-3119	3	74	81	-0.779	99	-0.779	99
ENSG00000164185.4	ZNF474	ENST00000296600.4	9606	hsa-miR-2116-5p	3	148	155	-0.268	99	-0.268	99
ENSG00000164185.4	ZNF474	ENST00000296600.4	9606	hsa-miR-4709-3p	3	180	187	-0.348	99	-0.348	99
ENSG00000164219.5	PGGT1B	ENST00000419445.1	9606	hsa-miR-3119	3	56	63	-0.557	99	-0.557	99
ENSG00000164241.9	C5orf63	ENST00000535381.1	9606	hsa-miR-4709-3p	3	114	121	-0.523	99	-0.523	99
ENSG00000164347.13	GFM2	ENST00000296805.3	9606	hsa-miR-2116-5p	3	54	61	-0.231	98	-0.231	99
ENSG00000164451.9	FAM26D	ENST00000368597.2	9606	hsa-miR-4709-3p	2	82	88	-0.337	98	-0.337	99
ENSG00000164631.14	ZNF12	ENST00000404360.1	9606	hsa-miR-181b-5p	1	230	236	-0.628	99	-0.628	99
ENSG00000164631.14	ZNF12	ENST00000404360.1	9606	hsa-miR-181d-5p	1	230	236	-0.640	99	-0.640	99
ENSG00000164649.15	CDCA7L	ENST00000356195.5	9606	hsa-miR-4423-3p	3	65	72	-0.518	99	-0.518	99
ENSG00000164729.6	SLC35G3	ENST00000297307.5	9606	hsa-miR-3119	3	542	549	-0.424	98	-0.424	99
ENSG00000164746.9	C7orf57	ENST00000435376.1	9606	hsa-miR-3119	3	799	806	-0.439	98	-0.439	99
ENSG00000164841.4	TMEM74	ENST00000297459.3	9606	hsa-miR-892b	3	122	129	-0.552	99	-0.552	99
ENSG00000164849.7	GPR146	ENST00000297468.3	9606	hsa-miR-892b	3	317	324	-0.525	99	-0.525	99
ENSG00000164893.4	SLC7A13	ENST00000297524.3	9606	hsa-miR-4423-3p	3	150	157	-0.611	99	-0.611	99
ENSG00000164972.8	C9orf24	ENST00000379133.3	9606	hsa-miR-4709-3p	3	149	156	-0.758	99	-0.758	99
ENSG00000165061.10	ZMAT4	ENST00000315769.7	9606	hsa-miR-2116-5p	3	21	28	-0.455	99	-0.455	99
ENSG00000165072.9	MAMDC2	ENST00000377182.4	9606	hsa-miR-4709-3p	3	42	49	-0.338	99	-0.338	99
ENSG00000165474.5	GJB2	ENST00000382848.4	9606	hsa-miR-3119	3	349	356	-0.426	98	-0.426	99
ENSG00000165511.4	C10orf25	ENST00000298298.1	9606	hsa-miR-4752	3	366	373	-0.526	99	-0.526	99
ENSG00000165606.4	DRGX	ENST00000374139.2	9606	hsa-miR-4709-3p	3	1590	1597	-0.323	98	-0.323	99
ENSG00000165621.4	OXGR1	ENST00000298440.1	9606	hsa-miR-892b	3	561	568	-0.500	99	-0.500	99
ENSG00000165685.4	TMEM52B	ENST00000298530.3	9606	hsa-miR-4752	3	981	988	-0.448	99	-0.448	99
ENSG00000165695.5	AK8	ENST00000298545.3	9606	hsa-miR-3119	3	83	90	-0.576	99	-0.576	99
ENSG00000165905.12	GYLTL1B	ENST00000529052.1	9606	hsa-miR-503-5p	1	141	147	-0.332	99	-0.332	99
ENSG00000166090.8	IL25	ENST00000329715.2	9606	hsa-miR-181b-5p	3	478	485	-0.465	99	-0.465	99
ENSG00000166090.8	IL25	ENST00000329715.2	9606	hsa-miR-181d-5p	3	478	485	-0.465	99	-0.465	99
ENSG00000166128.8	RAB8B	ENST00000321437.4	9606	hsa-miR-4709-3p	3	1603	1610	-0.374	99	-0.320	99
ENSG00000166228.4	PCBD1	ENST00000299299.3	9606	hsa-miR-4709-3p	2	200	206	-0.334	98	-0.334	99
ENSG00000166265.7	CYYR1	ENST00000299340.4	9606	hsa-miR-4423-3p	3	464	471	-0.465	98	-0.465	99
ENSG00000166292.7	TMEM100	ENST00000424486.2	9606	hsa-miR-503-5p	1	743	749	-0.320	98	-0.320	99
ENSG00000166478.5	ZNF143	ENST00000396602.2	9606	hsa-miR-3119	3	403	410	-0.499	99	-0.499	99
ENSG00000166523.3	CLEC4E	ENST00000299663.3	9606	hsa-miR-4423-3p	3	894	901	-0.450	98	-0.450	99
ENSG00000166704.7	ZNF606	ENST00000341164.4	9606	hsa-miR-181b-5p	3	521	528	-0.494	99	-0.494	99
ENSG00000166704.7	ZNF606	ENST00000341164.4	9606	hsa-miR-181d-5p	3	521	528	-0.502	99	-0.502	99
ENSG00000166707.6	ZCCHC18	ENST00000537356.3	9606	hsa-miR-4752	3	97	104	-0.555	99	-0.555	99
ENSG00000166710.13	B2M	ENST00000558401.1	9606	hsa-miR-4709-3p	3	294	301	-0.494	99	-0.491	99
ENSG00000166848.5	TERF2IP	ENST00000300086.4	9606	hsa-miR-503-5p	2	117	123	-0.323	98	-0.323	99
ENSG00000167083.2	GNGT2	ENST00000503070.1	9606	hsa-miR-4423-3p	2	73	79	-0.501	99	-0.501	99
ENSG00000167123.14	CERCAM	ENST00000372842.1	9606	hsa-miR-3119	3	479	486	-0.476	99	-0.471	99
ENSG00000167193.7	CRK	ENST00000398970.5	9606	hsa-miR-4752	3	2727	2734	-0.466	99	-0.443	99
ENSG00000167220.7	HDHD2	ENST00000300605.6	9606	hsa-miR-892b	3	165	172	-0.513	99	-0.510	99
ENSG00000167487.7	KLHL26	ENST00000300976.4	9606	hsa-miR-503-5p	3	1125	1132	-0.348	99	-0.348	99
ENSG00000167646.9	DNAAF3	ENST00000524407.2	9606	hsa-miR-503-5p	3	80	87	-0.524	99	-0.524	99
ENSG00000167900.7	TK1	ENST00000301634.7	9606	hsa-miR-4709-3p	3	598	605	-0.340	99	-0.337	99
ENSG00000167985.2	SDHAF2	ENST00000543265.1	9606	hsa-miR-3119	3	111	118	-0.418	98	-0.418	99
ENSG00000168096.10	ANKS3	ENST00000304283.4	9606	hsa-miR-2116-5p	3	386	393	-0.404	99	-0.403	99
ENSG00000168333.9	C8orf22	ENST00000303202.8	9606	hsa-miR-3119	3	488	495	-0.481	99	-0.481	99
ENSG00000168564.5	CDKN2AIP	ENST00000302350.4	9606	hsa-miR-503-5p	3	655	662	-0.528	99	-0.528	99
ENSG00000168671.5	UGT3A2	ENST00000282507.3	9606	hsa-miR-4709-3p	3	486	493	-0.353	99	-0.353	99
ENSG00000168883.15	USP39	ENST00000409766.3	9606	hsa-miR-2116-5p	3	146	153	-0.429	99	-0.429	99
ENSG00000168883.15	USP39	ENST00000409766.3	9606	hsa-miR-892b	3	466	473	-0.566	99	-0.566	99
ENSG00000169087.6	HSPBAP1	ENST00000383659.1	9606	hsa-miR-4752	3	303	310	-0.441	99	-0.441	99
ENSG00000169193.7	CCDC126	ENST00000307471.3	9606	hsa-miR-2116-5p	3	1082	1089	-0.443	99	-0.408	99
ENSG00000169371.9	SNUPN	ENST00000567134.1	9606	hsa-miR-4752	3	239	246	-0.582	99	-0.582	99
ENSG00000169507.5	SLC38A11	ENST00000303735.4	9606	hsa-miR-4423-3p	3	2121	2128	-0.441	98	-0.441	99
ENSG00000170231.11	FABP6	ENST00000393980.4	9606	hsa-miR-503-5p	2	60	66	-0.457	99	-0.457	99
ENSG00000170412.12	GPRC5C	ENST00000481232.1	9606	hsa-miR-4423-3p	3	598	605	-0.607	99	-0.607	99
ENSG00000170425.3	ADORA2B	ENST00000304222.2	9606	hsa-miR-4752	3	35	42	-0.563	99	-0.563	99
ENSG00000170745.7	KCNS3	ENST00000304101.4	9606	hsa-miR-4752	3	385	392	-0.463	99	-0.457	99
ENSG00000170788.9	DYDC1	ENST00000421924.2	9606	hsa-miR-4709-3p	3	187	194	-0.681	99	-0.681	99
ENSG00000170807.11	LMOD2	ENST00000458573.2	9606	hsa-miR-3119	3	446	453	-0.449	99	-0.449	99
ENSG00000170891.6	CYTL1	ENST00000307746.4	9606	hsa-miR-4709-3p	2	550	556	-0.327	98	-0.327	99
ENSG00000170909.9	OSCAR	ENST00000391761.1	9606	hsa-miR-503-5p	1	1003	1009	-0.305	98	-0.305	99
ENSG00000170954.7	ZNF415	ENST00000597503.1	9606	hsa-miR-181b-5p	3	356	363	-0.429	98	-0.429	99
ENSG00000170954.7	ZNF415	ENST00000597503.1	9606	hsa-miR-181d-5p	3	356	363	-0.429	98	-0.429	99
ENSG00000171105.9	INSR	ENST00000341500.5	9606	hsa-miR-503-5p	3	1195	1202	-0.349	99	-0.323	99
ENSG00000171126.7	KCNG3	ENST00000306078.1	9606	hsa-miR-892b	3	1041	1048	-0.453	98	-0.453	99
ENSG00000171160.13	MORN4	ENST00000478953.1	9606	hsa-miR-4709-3p	3	1727	1734	-0.384	99	-0.384	99
ENSG00000171209.3	CSN3	ENST00000304954.3	9606	hsa-miR-2116-5p	1	20	26	-0.260	99	-0.260	99
ENSG00000171262.7	FAM98B	ENST00000397609.2	9606	hsa-miR-2116-5p	3	144	151	-0.277	99	-0.277	99
ENSG00000171291.4	ZNF439	ENST00000304030.2	9606	hsa-miR-181b-5p	3	248	255	-0.685	99	-0.685	99
ENSG00000171291.4	ZNF439	ENST00000304030.2	9606	hsa-miR-181b-5p	3	413	420	-0.652	99	-0.652	99
ENSG00000171291.4	ZNF439	ENST00000304030.2	9606	hsa-miR-181b-5p	3	497	504	-0.574	99	-0.574	99
ENSG00000171291.4	ZNF439	ENST00000304030.2	9606	hsa-miR-181b-5p	3	579	586	-0.620	99	-0.620	99
ENSG00000171291.4	ZNF439	ENST00000304030.2	9606	hsa-miR-181b-5p	3	748	755	-0.666	99	-0.666	99
ENSG00000171291.4	ZNF439	ENST00000304030.2	9606	hsa-miR-181b-5p	3	807	814	-0.798	99	-0.798	99
ENSG00000171291.4	ZNF439	ENST00000304030.2	9606	hsa-miR-181d-5p	3	248	255	-0.685	99	-0.685	99
ENSG00000171291.4	ZNF439	ENST00000304030.2	9606	hsa-miR-181d-5p	3	413	420	-0.652	99	-0.652	99
ENSG00000171291.4	ZNF439	ENST00000304030.2	9606	hsa-miR-181d-5p	3	497	504	-0.574	99	-0.574	99
ENSG00000171291.4	ZNF439	ENST00000304030.2	9606	hsa-miR-181d-5p	3	579	586	-0.620	99	-0.620	99
ENSG00000171291.4	ZNF439	ENST00000304030.2	9606	hsa-miR-181d-5p	3	748	755	-0.666	99	-0.666	99
ENSG00000171291.4	ZNF439	ENST00000304030.2	9606	hsa-miR-181d-5p	3	807	814	-0.806	99	-0.806	99
ENSG00000171295.8	ZNF440	ENST00000304060.5	9606	hsa-miR-181b-5p	3	275	282	-0.565	99	-0.565	99
ENSG00000171295.8	ZNF440	ENST00000304060.5	9606	hsa-miR-181b-5p	3	359	366	-0.531	99	-0.531	99
ENSG00000171295.8	ZNF440	ENST00000304060.5	9606	hsa-miR-181b-5p	3	443	450	-0.632	99	-0.632	99
ENSG00000171295.8	ZNF440	ENST00000304060.5	9606	hsa-miR-181b-5p	3	861	868	-0.615	99	-0.615	99
ENSG00000171295.8	ZNF440	ENST00000304060.5	9606	hsa-miR-181b-5p	3	920	927	-0.738	99	-0.738	99
ENSG00000171295.8	ZNF440	ENST00000304060.5	9606	hsa-miR-181d-5p	3	275	282	-0.565	99	-0.565	99
ENSG00000171295.8	ZNF440	ENST00000304060.5	9606	hsa-miR-181d-5p	3	359	366	-0.531	99	-0.531	99
ENSG00000171295.8	ZNF440	ENST00000304060.5	9606	hsa-miR-181d-5p	3	443	450	-0.632	99	-0.632	99
ENSG00000171295.8	ZNF440	ENST00000304060.5	9606	hsa-miR-181d-5p	3	861	868	-0.615	99	-0.615	99
ENSG00000171295.8	ZNF440	ENST00000304060.5	9606	hsa-miR-181d-5p	3	920	927	-0.730	99	-0.730	99
ENSG00000171302.12	CANT1	ENST00000392446.5	9606	hsa-miR-503-5p	2	1753	1759	-0.356	99	-0.326	99
ENSG00000171405.8	XAGE5	ENST00000375503.3	9606	hsa-miR-4423-3p	3	106	113	-0.695	99	-0.695	99
ENSG00000171540.6	OTP	ENST00000306422.3	9606	hsa-miR-503-5p	2	1142	1148	-0.341	99	-0.341	99
ENSG00000171643.9	S100Z	ENST00000317593.4	9606	hsa-miR-4752	3	267	274	-0.641	99	-0.641	99
ENSG00000171811.8	TTC40	ENST00000368586.5	9606	hsa-miR-3119	3	22	29	-0.662	99	-0.662	99
ENSG00000172016.11	REG3A	ENST00000409839.3	9606	hsa-miR-4709-3p	2	163	169	-0.325	98	-0.325	99
ENSG00000172053.10	QARS	ENST00000306125.6	9606	hsa-miR-2116-5p	1	75	81	-0.247	98	-0.246	99
ENSG00000172201.6	ID4	ENST00000378700.3	9606	hsa-miR-3119	3	83	90	-0.455	99	-0.455	99
ENSG00000172209.4	GPR22	ENST00000304402.4	9606	hsa-miR-4752	2	23	29	-0.407	98	-0.407	99
ENSG00000172216.4	CEBPB	ENST00000303004.3	9606	hsa-miR-2116-5p	3	559	566	-0.339	99	-0.320	99
ENSG00000172322.9	CLEC12A	ENST00000355690.4	9606	hsa-miR-3119	3	540	547	-0.506	99	-0.506	99
ENSG00000172361.5	CCDC11	ENST00000398545.4	9606	hsa-miR-4423-3p	2	152	158	-0.451	98	-0.451	99
ENSG00000172366.15	FAM195A	ENST00000307650.4	9606	hsa-miR-503-5p	3	18	25	-0.470	99	-0.470	99
ENSG00000172380.5	GNG12	ENST00000370982.3	9606	hsa-miR-4709-3p	3	3065	3072	-0.334	98	-0.320	99
ENSG00000172738.7	TMEM217	ENST00000336655.2	9606	hsa-miR-4752	3	259	266	-0.474	99	-0.474	99
ENSG00000173198.4	CYSLTR1	ENST00000373304.3	9606	hsa-miR-4709-3p	3	296	303	-0.328	98	-0.328	99
ENSG00000173369.11	C1QB	ENST00000509305.1	9606	hsa-miR-4709-3p	3	133	140	-0.556	99	-0.556	99
ENSG00000173391.4	OLR1	ENST00000543993.1	9606	hsa-miR-4709-3p	3	409	416	-0.319	98	-0.319	99
ENSG00000173486.8	FKBP2	ENST00000394540.3	9606	hsa-miR-3119	2	94	100	-0.448	99	-0.448	99
ENSG00000173674.6	EIF1AX	ENST00000379607.5	9606	hsa-miR-3119	3	2346	2353	-0.417	98	-0.417	99
ENSG00000173875.9	ZNF791	ENST00000446165.1	9606	hsa-miR-4752	3	930	937	-0.417	99	-0.408	99
ENSG00000174156.9	GSTA3	ENST00000370968.1	9606	hsa-miR-2116-5p	3	19	26	-0.408	99	-0.408	99
ENSG00000174339.2	OR2Y1	ENST00000307832.2	9606	hsa-miR-4709-3p	3	38	45	-0.415	99	-0.415	99
ENSG00000174448.4	STARD6	ENST00000580990.2	9606	hsa-miR-2116-5p	2	148	154	-0.286	99	-0.286	99
ENSG00000174460.3	ZCCHC12	ENST00000310164.2	9606	hsa-miR-4752	3	103	110	-0.505	99	-0.505	99
ENSG00000174500.8	GCSAM	ENST00000308910.4	9606	hsa-miR-2116-5p	3	2515	2522	-0.359	99	-0.359	99
ENSG00000174652.13	ZNF266	ENST00000361451.2	9606	hsa-miR-181b-5p	3	72	79	-0.629	99	-0.629	99
ENSG00000174652.13	ZNF266	ENST00000361451.2	9606	hsa-miR-181d-5p	3	72	79	-0.629	99	-0.629	99
ENSG00000174669.7	SLC29A2	ENST00000311161.7	9606	hsa-miR-4709-3p	3	131	138	-0.323	98	-0.323	99
ENSG00000174776.6	WDR49	ENST00000479765.1	9606	hsa-miR-3119	3	79	86	-0.549	99	-0.548	99
ENSG00000174799.6	CEP135	ENST00000257287.4	9606	hsa-miR-4423-3p	3	232	239	-0.535	99	-0.535	99
ENSG00000174808.7	BTC	ENST00000395743.3	9606	hsa-miR-2116-5p	3	160	167	-0.290	99	-0.290	99
ENSG00000175183.5	CSRP2	ENST00000311083.5	9606	hsa-miR-4709-3p	2	38	44	-0.362	99	-0.362	99
ENSG00000175581.9	MRPL48	ENST00000535529.1	9606	hsa-miR-892b	3	121	128	-0.728	99	-0.728	99
ENSG00000175768.8	TOMM5	ENST00000544379.1	9606	hsa-miR-2116-5p	3	161	168	-0.393	99	-0.393	99
ENSG00000175868.9	CALCB	ENST00000523376.1	9606	hsa-miR-2116-5p	3	393	400	-0.361	99	-0.361	99
ENSG00000175911.4	AC127496.1	ENST00000321930.4	9606	hsa-miR-4709-3p	3	76	83	-0.415	99	-0.415	99
ENSG00000176029.9	C11orf16	ENST00000326053.5	9606	hsa-miR-4709-3p	2	391	397	-0.384	99	-0.383	99
ENSG00000176402.5	GJC3	ENST00000312891.2	9606	hsa-miR-3119	3	175	182	-0.511	99	-0.511	99
ENSG00000176472.6	ZNF575	ENST00000458714.2	9606	hsa-miR-892b	3	41	48	-0.572	99	-0.572	99
ENSG00000176731.7	C8orf59	ENST00000417663.2	9606	hsa-miR-181b-5p	2	43	49	-0.446	98	-0.441	99
ENSG00000176731.7	C8orf59	ENST00000417663.2	9606	hsa-miR-181d-5p	2	43	49	-0.446	98	-0.441	99
ENSG00000176979.8	TRIM60	ENST00000512596.1	9606	hsa-miR-892b	3	43	50	-0.718	99	-0.718	99
ENSG00000177047.5	IFNW1	ENST00000380229.2	9606	hsa-miR-892b	3	132	139	-0.721	99	-0.721	99
ENSG00000177105.9	RHOG	ENST00000351018.4	9606	hsa-miR-503-5p	2	388	394	-0.373	99	-0.373	99
ENSG00000177519.3	RPRM	ENST00000325926.3	9606	hsa-miR-503-5p	1	262	268	-0.326	99	-0.326	99
ENSG00000177535.6	OR2B11	ENST00000318749.6	9606	hsa-miR-2116-5p	1	34	40	-0.283	99	-0.283	99
ENSG00000178343.4	SHISA3	ENST00000319234.4	9606	hsa-miR-4752	3	17	24	-0.429	99	-0.429	99
ENSG00000178636.4	RP11-455G16.1	ENST00000326780.3	9606	hsa-miR-503-5p	3	1190	1197	-0.570	99	-0.569	99
ENSG00000178734.4	C13orf45	ENST00000318245.4	9606	hsa-miR-3119	3	485	492	-0.491	99	-0.491	99
ENSG00000178772.6	CPN2	ENST00000323830.3	9606	hsa-miR-4709-3p	3	1285	1292	-0.531	99	-0.531	99
ENSG00000178928.4	TPRX1	ENST00000322175.3	9606	hsa-miR-181b-5p	3	484	491	-0.427	98	-0.427	99
ENSG00000178928.4	TPRX1	ENST00000322175.3	9606	hsa-miR-181d-5p	3	484	491	-0.427	98	-0.427	99
ENSG00000179085.7	DPM3	ENST00000368399.1	9606	hsa-miR-892b	2	54	60	-0.564	99	-0.562	99
ENSG00000179152.14	TCAIM	ENST00000342649.4	9606	hsa-miR-2116-5p	3	94	101	-0.239	98	-0.239	99
ENSG00000179152.14	TCAIM	ENST00000342649.4	9606	hsa-miR-4752	3	62	69	-0.485	99	-0.485	99
ENSG00000179152.14	TCAIM	ENST00000342649.4	9606	hsa-miR-892b	3	643	650	-0.477	98	-0.477	99
ENSG00000180016.2	OR1E1	ENST00000322608.2	9606	hsa-miR-2116-5p	3	236	243	-0.340	99	-0.340	99
ENSG00000180259.5	PRNT	ENST00000418528.1	9606	hsa-miR-4752	3	597	604	-0.499	99	-0.499	99
ENSG00000180305.4	WFDC10A	ENST00000372643.3	9606	hsa-miR-2116-5p	3	96	103	-0.494	99	-0.494	99
ENSG00000180438.10	TPRXL	ENST00000326972.8	9606	hsa-miR-181b-5p	3	994	1001	-0.446	98	-0.446	99
ENSG00000180438.10	TPRXL	ENST00000326972.8	9606	hsa-miR-181d-5p	3	994	1001	-0.446	98	-0.446	99
ENSG00000180440.3	SERTM1	ENST00000315190.3	9606	hsa-miR-4752	3	2218	2225	-0.470	99	-0.470	99
ENSG00000180611.6	MB21D2	ENST00000392452.2	9606	hsa-miR-2116-5p	1	734	740	-0.228	98	-0.228	99
ENSG00000180626.9	ZNF594	ENST00000399604.4	9606	hsa-miR-181b-5p	3	109	116	-0.904	99	-0.904	99
ENSG00000180626.9	ZNF594	ENST00000399604.4	9606	hsa-miR-181b-5p	3	277	284	-0.894	99	-0.894	99
ENSG00000180626.9	ZNF594	ENST00000399604.4	9606	hsa-miR-181d-5p	3	109	116	-0.904	99	-0.904	99
ENSG00000180626.9	ZNF594	ENST00000399604.4	9606	hsa-miR-181d-5p	3	277	284	-0.894	99	-0.894	99
ENSG00000180730.4	SHISA2	ENST00000319420.3	9606	hsa-miR-503-5p	2	1158	1164	-0.309	98	-0.309	99
ENSG00000180806.4	HOXC9	ENST00000303450.4	9606	hsa-miR-3119	3	113	120	-0.433	98	-0.433	99
ENSG00000180806.4	HOXC9	ENST00000303450.4	9606	hsa-miR-892b	3	321	328	-0.574	99	-0.476	99
ENSG00000180855.11	ZNF443	ENST00000301547.5	9606	hsa-miR-181b-5p	3	93	100	-0.770	99	-0.770	99
ENSG00000180855.11	ZNF443	ENST00000301547.5	9606	hsa-miR-181d-5p	3	93	100	-0.770	99	-0.770	99
ENSG00000180861.5	C12orf36	ENST00000318426.2	9606	hsa-miR-3119	3	565	572	-0.473	99	-0.473	99
ENSG00000180901.6	KCTD2	ENST00000322444.6	9606	hsa-miR-892b	3	237	244	-0.491	99	-0.491	99
ENSG00000181191.11	PJA1	ENST00000374583.1	9606	hsa-miR-4752	3	47	54	-0.518	99	-0.518	99
ENSG00000181458.6	TMEM45A	ENST00000323523.4	9606	hsa-miR-181b-5p	3	403	410	-0.509	99	-0.509	99
ENSG00000181458.6	TMEM45A	ENST00000323523.4	9606	hsa-miR-181d-5p	3	403	410	-0.509	99	-0.509	99
ENSG00000181495.1	AC026703.1	ENST00000326958.1	9606	hsa-miR-892b	3	63	70	-0.525	99	-0.525	99
ENSG00000181690.3	PLAG1	ENST00000316981.3	9606	hsa-miR-892b	3	128	135	-0.495	99	-0.495	99
ENSG00000181856.10	SLC2A4	ENST00000317370.8	9606	hsa-miR-503-5p	3	314	321	-0.320	98	-0.320	99
ENSG00000181896.7	ZNF101	ENST00000592502.1	9606	hsa-miR-181b-5p	3	864	871	-0.436	98	-0.436	99
ENSG00000181896.7	ZNF101	ENST00000592502.1	9606	hsa-miR-181d-5p	3	864	871	-0.436	98	-0.436	99
ENSG00000182224.7	CYB5D1	ENST00000571846.1	9606	hsa-miR-503-5p	3	2702	2709	-0.331	99	-0.312	99
ENSG00000182318.5	ZSCAN22	ENST00000329665.4	9606	hsa-miR-4423-3p	3	493	500	-0.450	98	-0.450	99
ENSG00000182508.9	LHFPL1	ENST00000371968.3	9606	hsa-miR-892b	3	156	163	-0.550	99	-0.550	99
ENSG00000182545.6	RNASE10	ENST00000328444.5	9606	hsa-miR-4709-3p	2	21	27	-0.424	99	-0.424	99
ENSG00000182712.11	CMC4	ENST00000369484.3	9606	hsa-miR-503-5p	1	191	197	-0.458	99	-0.458	99
ENSG00000182983.10	ZNF662	ENST00000541208.1	9606	hsa-miR-892b	3	104	111	-0.563	99	-0.563	99
ENSG00000183036.6	PCP4	ENST00000328619.5	9606	hsa-miR-2116-5p	1	66	72	-0.241	98	-0.241	99
ENSG00000183036.6	PCP4	ENST00000328619.5	9606	hsa-miR-4752	2	102	108	-0.412	99	-0.412	99
ENSG00000183114.6	FAM43B	ENST00000332947.4	9606	hsa-miR-503-5p	3	503	510	-0.342	99	-0.342	99
ENSG00000183304.6	FAM9A	ENST00000381003.3	9606	hsa-miR-4709-3p	3	59	66	-0.406	99	-0.405	99
ENSG00000183347.13	GBP6	ENST00000370456.4	9606	hsa-miR-892b	3	621	628	-0.517	99	-0.517	99
ENSG00000183662.6	FAM19A1	ENST00000478136.1	9606	hsa-miR-4709-3p	3	347	354	-0.437	99	-0.437	99
ENSG00000184022.2	OR2T10	ENST00000330500.2	9606	hsa-miR-4709-3p	2	42	48	-0.317	98	-0.317	99
ENSG00000184185.5	KCNJ12	ENST00000583088.1	9606	hsa-miR-892b	3	1597	1604	-0.443	98	-0.443	99
ENSG00000185155.7	MIXL1	ENST00000366810.5	9606	hsa-miR-4752	3	1013	1020	-0.461	99	-0.461	99
ENSG00000185177.8	ZNF479	ENST00000331162.4	9606	hsa-miR-181b-5p	3	113	120	-0.424	98	-0.424	99
ENSG00000185177.8	ZNF479	ENST00000331162.4	9606	hsa-miR-181d-5p	3	113	120	-0.424	98	-0.424	99
ENSG00000185594.4	SPATA8	ENST00000328504.3	9606	hsa-miR-4709-3p	2	342	348	-0.324	98	-0.324	99
ENSG00000185614.4	FAM212A	ENST00000333323.4	9606	hsa-miR-3119	2	25	31	-0.422	98	-0.422	99
ENSG00000186104.6	CYP2R1	ENST00000532378.1	9606	hsa-miR-3119	3	104	111	-0.768	99	-0.736	99
ENSG00000186352.4	ANKRD37	ENST00000335174.4	9606	hsa-miR-2116-5p	3	143	150	-0.510	99	-0.510	99
ENSG00000186364.7	NUDT17	ENST00000334513.5	9606	hsa-miR-4752	3	436	443	-0.505	99	-0.505	99
ENSG00000186777.7	ZNF732	ENST00000419098.1	9606	hsa-miR-4752	3	33	40	-0.456	99	-0.456	99
ENSG00000187049.5	TMEM216	ENST00000334888.5	9606	hsa-miR-4709-3p	2	522	528	-0.343	99	-0.343	99
ENSG00000187175.5	KRTAP12-1	ENST00000391617.1	9606	hsa-miR-503-5p	2	18	24	-0.350	99	-0.350	99
ENSG00000187682.1	ERAS	ENST00000338270.1	9606	hsa-miR-4423-3p	3	165	172	-0.605	99	-0.605	99
ENSG00000187699.6	C2orf88	ENST00000340623.4	9606	hsa-miR-2116-5p	3	132	139	-0.339	99	-0.335	99
ENSG00000187801.10	ZFP69B	ENST00000484445.1	9606	hsa-miR-4423-3p	3	4169	4176	-0.479	98	-0.463	99
ENSG00000187840.4	EIF4EBP1	ENST00000338825.4	9606	hsa-miR-3119	3	403	410	-0.458	99	-0.425	99
ENSG00000187889.8	C1orf168	ENST00000343433.6	9606	hsa-miR-2116-5p	3	697	704	-0.239	98	-0.239	99
ENSG00000187987.5	ZSCAN23	ENST00000289788.4	9606	hsa-miR-892b	3	78	85	-0.429	98	-0.429	99
ENSG00000188100.8	FAM25A	ENST00000343959.4	9606	hsa-miR-3119	3	38	45	-0.894	99	-0.894	99
ENSG00000188321.9	ZNF559	ENST00000393883.2	9606	hsa-miR-181b-5p	3	161	168	-0.504	99	-0.504	99
ENSG00000188321.9	ZNF559	ENST00000393883.2	9606	hsa-miR-181b-5p	3	484	491	-0.509	99	-0.509	99
ENSG00000188321.9	ZNF559	ENST00000393883.2	9606	hsa-miR-181d-5p	3	161	168	-0.504	99	-0.504	99
ENSG00000188321.9	ZNF559	ENST00000393883.2	9606	hsa-miR-181d-5p	3	484	491	-0.509	99	-0.509	99
ENSG00000188343.8	FAM92A1	ENST00000518322.1	9606	hsa-miR-4752	3	37	44	-0.558	99	-0.558	99
ENSG00000188428.12	BLOC1S5	ENST00000397457.2	9606	hsa-miR-3119	3	473	480	-0.441	99	-0.441	99
ENSG00000188581.8	KRTAP1-1	ENST00000306271.4	9606	hsa-miR-4709-3p	3	296	303	-0.697	99	-0.697	99
ENSG00000188694.4	KRTAP24-1	ENST00000340345.4	9606	hsa-miR-892b	3	152	159	-0.460	98	-0.460	99
ENSG00000188868.9	ZNF563	ENST00000293725.5	9606	hsa-miR-181b-5p	3	620	627	-0.455	99	-0.455	99
ENSG00000188868.9	ZNF563	ENST00000293725.5	9606	hsa-miR-181b-5p	3	783	790	-0.443	98	-0.443	99
ENSG00000188868.9	ZNF563	ENST00000293725.5	9606	hsa-miR-181d-5p	3	620	627	-0.455	99	-0.455	99
ENSG00000188868.9	ZNF563	ENST00000293725.5	9606	hsa-miR-181d-5p	3	783	790	-0.443	98	-0.443	99
ENSG00000189013.10	KIR2DL4	ENST00000359085.4	9606	hsa-miR-4709-3p	3	691	698	-0.458	99	-0.458	99
ENSG00000189043.5	NDUFA4	ENST00000339600.5	9606	hsa-miR-503-5p	2	20	26	-0.608	99	-0.608	99
ENSG00000189090.7	FAM25B	ENST00000452267.1	9606	hsa-miR-3119	3	38	45	-0.894	99	-0.894	99
ENSG00000196110.3	ZNF699	ENST00000591998.1	9606	hsa-miR-181b-5p	2	1029	1035	-0.561	99	-0.561	99
ENSG00000196110.3	ZNF699	ENST00000591998.1	9606	hsa-miR-181d-5p	2	1029	1035	-0.572	99	-0.572	99
ENSG00000196381.6	ZNF781	ENST00000358582.4	9606	hsa-miR-181b-5p	3	38	45	-0.509	99	-0.509	99
ENSG00000196381.6	ZNF781	ENST00000358582.4	9606	hsa-miR-181b-5p	3	703	710	-0.437	98	-0.437	99
ENSG00000196381.6	ZNF781	ENST00000358582.4	9606	hsa-miR-181d-5p	3	38	45	-0.509	99	-0.509	99
ENSG00000196381.6	ZNF781	ENST00000358582.4	9606	hsa-miR-181d-5p	3	703	710	-0.437	98	-0.437	99
ENSG00000196387.5	ZNF140	ENST00000355557.2	9606	hsa-miR-181b-5p	3	24	31	-0.714	99	-0.714	99
ENSG00000196387.5	ZNF140	ENST00000355557.2	9606	hsa-miR-181b-5p	3	553	560	-0.609	99	-0.609	99
ENSG00000196387.5	ZNF140	ENST00000355557.2	9606	hsa-miR-181d-5p	3	24	31	-0.714	99	-0.714	99
ENSG00000196387.5	ZNF140	ENST00000355557.2	9606	hsa-miR-181d-5p	3	553	560	-0.609	99	-0.609	99
ENSG00000196418.8	ZNF124	ENST00000340684.6	9606	hsa-miR-181b-5p	3	62	69	-0.616	99	-0.616	99
ENSG00000196418.8	ZNF124	ENST00000340684.6	9606	hsa-miR-181d-5p	3	62	69	-0.616	99	-0.616	99
ENSG00000196449.3	YRDC	ENST00000373044.2	9606	hsa-miR-2116-5p	3	244	251	-0.233	98	-0.232	99
ENSG00000196466.6	ZNF799	ENST00000419318.1	9606	hsa-miR-181b-5p	3	93	100	-0.535	99	-0.535	99
ENSG00000196466.6	ZNF799	ENST00000419318.1	9606	hsa-miR-181d-5p	3	93	100	-0.535	99	-0.535	99
ENSG00000196693.10	ZNF33B	ENST00000359467.3	9606	hsa-miR-4752	3	103	110	-0.403	98	-0.403	99
ENSG00000196735.7	HLA-DQA1	ENST00000343139.5	9606	hsa-miR-503-5p	1	149	155	-0.329	99	-0.329	99
ENSG00000196757.3	ZNF700	ENST00000482090.1	9606	hsa-miR-181b-5p	3	278	285	-1.294	99	-1.294	99
ENSG00000196757.3	ZNF700	ENST00000482090.1	9606	hsa-miR-181b-5p	3	362	369	-1.323	99	-1.323	99
ENSG00000196757.3	ZNF700	ENST00000482090.1	9606	hsa-miR-181d-5p	3	278	285	-1.294	99	-1.294	99
ENSG00000196757.3	ZNF700	ENST00000482090.1	9606	hsa-miR-181d-5p	3	362	369	-1.323	99	-1.323	99
ENSG00000196860.3	TOMM20L	ENST00000360945.2	9606	hsa-miR-4752	2	16	22	-0.384	98	-0.384	99
ENSG00000196867.3	ZFP28	ENST00000301318.3	9606	hsa-miR-181b-5p	3	427	434	-0.595	99	-0.501	99
ENSG00000196867.3	ZFP28	ENST00000301318.3	9606	hsa-miR-181d-5p	3	427	434	-0.595	99	-0.501	99
ENSG00000196878.8	LAMB3	ENST00000356082.4	9606	hsa-miR-3119	3	349	356	-0.422	98	-0.422	99
ENSG00000197006.9	METTL9	ENST00000358154.3	9606	hsa-miR-3119	3	130	137	-0.463	99	-0.463	99
ENSG00000197016.7	ZNF470	ENST00000330619.8	9606	hsa-miR-181b-5p	1	1319	1325	-0.471	99	-0.471	99
ENSG00000197016.7	ZNF470	ENST00000330619.8	9606	hsa-miR-181b-5p	1	1337	1343	-0.477	99	-0.477	99
ENSG00000197016.7	ZNF470	ENST00000330619.8	9606	hsa-miR-181b-5p	1	870	876	-0.477	99	-0.477	99
ENSG00000197016.7	ZNF470	ENST00000330619.8	9606	hsa-miR-181d-5p	1	1319	1325	-0.483	99	-0.483	99
ENSG00000197016.7	ZNF470	ENST00000330619.8	9606	hsa-miR-181d-5p	1	1337	1343	-0.477	99	-0.477	99
ENSG00000197016.7	ZNF470	ENST00000330619.8	9606	hsa-miR-181d-5p	1	870	876	-0.477	99	-0.477	99
ENSG00000197044.6	ZNF441	ENST00000357901.4	9606	hsa-miR-181b-5p	3	350	357	-0.466	99	-0.466	99
ENSG00000197044.6	ZNF441	ENST00000357901.4	9606	hsa-miR-181d-5p	3	350	357	-0.466	99	-0.466	99
ENSG00000197045.8	GMFB	ENST00000554908.1	9606	hsa-miR-2116-5p	3	1864	1871	-0.289	99	-0.289	99
ENSG00000197050.6	ZNF420	ENST00000337995.3	9606	hsa-miR-181b-5p	3	826	833	-1.261	99	-1.217	99
ENSG00000197050.6	ZNF420	ENST00000337995.3	9606	hsa-miR-181d-5p	3	826	833	-1.277	99	-1.232	99
ENSG00000197256.6	KANK2	ENST00000586659.1	9606	hsa-miR-892b	3	2199	2206	-0.467	98	-0.463	99
ENSG00000197415.7	VEPH1	ENST00000494677.1	9606	hsa-miR-3119	3	371	378	-0.548	99	-0.548	99
ENSG00000197472.10	ZNF695	ENST00000487338.2	9606	hsa-miR-503-5p	2	21	27	-0.323	98	-0.323	99
ENSG00000197683.3	KRTAP26-1	ENST00000360542.3	9606	hsa-miR-4752	3	42	49	-0.588	99	-0.588	99
ENSG00000197734.4	C14orf178	ENST00000556047.1	9606	hsa-miR-181b-5p	3	314	321	-0.545	99	-0.545	99
ENSG00000197734.4	C14orf178	ENST00000556047.1	9606	hsa-miR-181d-5p	3	314	321	-0.545	99	-0.545	99
ENSG00000197757.7	HOXC6	ENST00000243108.4	9606	hsa-miR-892b	3	743	750	-0.704	99	-0.661	99
ENSG00000197782.10	ZNF780A	ENST00000450241.2	9606	hsa-miR-181b-5p	3	249	256	-1.705	99	-1.705	99
ENSG00000197782.10	ZNF780A	ENST00000450241.2	9606	hsa-miR-181b-5p	3	417	424	-1.656	99	-1.656	99
ENSG00000197782.10	ZNF780A	ENST00000450241.2	9606	hsa-miR-181b-5p	3	501	508	-1.516	99	-1.516	99
ENSG00000197782.10	ZNF780A	ENST00000450241.2	9606	hsa-miR-181b-5p	3	82	89	-1.608	99	-1.608	99
ENSG00000197782.10	ZNF780A	ENST00000450241.2	9606	hsa-miR-181d-5p	3	249	256	-1.705	99	-1.705	99
ENSG00000197782.10	ZNF780A	ENST00000450241.2	9606	hsa-miR-181d-5p	3	417	424	-1.656	99	-1.656	99
ENSG00000197782.10	ZNF780A	ENST00000450241.2	9606	hsa-miR-181d-5p	3	501	508	-1.516	99	-1.516	99
ENSG00000197782.10	ZNF780A	ENST00000450241.2	9606	hsa-miR-181d-5p	3	82	89	-1.608	99	-1.608	99
ENSG00000197841.10	ZNF181	ENST00000392232.3	9606	hsa-miR-181b-5p	3	317	324	-0.591	99	-0.591	99
ENSG00000197841.10	ZNF181	ENST00000392232.3	9606	hsa-miR-181d-5p	3	317	324	-0.591	99	-0.591	99
ENSG00000197857.9	ZNF44	ENST00000356109.5	9606	hsa-miR-181b-5p	3	69	76	-1.078	99	-1.078	99
ENSG00000197857.9	ZNF44	ENST00000356109.5	9606	hsa-miR-181d-5p	3	69	76	-1.094	99	-1.094	99
ENSG00000197910.7	FAM25G	ENST00000457620.1	9606	hsa-miR-3119	3	38	45	-0.894	99	-0.894	99
ENSG00000197992.2	CLEC9A	ENST00000355819.1	9606	hsa-miR-2116-5p	3	244	251	-0.381	99	-0.381	99
ENSG00000198054.7	DSCR8	ENST00000400477.3	9606	hsa-miR-181b-5p	3	55	62	-0.591	99	-0.591	99
ENSG00000198054.7	DSCR8	ENST00000400477.3	9606	hsa-miR-181d-5p	3	55	62	-0.591	99	-0.591	99
ENSG00000198121.9	LPAR1	ENST00000374431.3	9606	hsa-miR-892b	3	640	647	-0.521	99	-0.486	99
ENSG00000198225.4	FKBP1C	ENST00000370659.1	9606	hsa-miR-2116-5p	2	810	816	-0.235	98	-0.235	99
ENSG00000198356.7	ASNA1	ENST00000591090.1	9606	hsa-miR-4709-3p	3	193	200	-0.557	99	-0.557	99
ENSG00000198429.5	ZNF69	ENST00000429654.2	9606	hsa-miR-181b-5p	3	67	74	-0.800	99	-0.800	99
ENSG00000198429.5	ZNF69	ENST00000429654.2	9606	hsa-miR-181d-5p	3	67	74	-0.800	99	-0.800	99
ENSG00000198570.5	RD3	ENST00000367002.4	9606	hsa-miR-503-5p	3	134	141	-0.407	99	-0.407	99
ENSG00000198839.5	ZNF277	ENST00000361822.3	9606	hsa-miR-2116-5p	3	180	187	-0.410	99	-0.407	99
ENSG00000198917.7	C9orf114	ENST00000361256.5	9606	hsa-miR-503-5p	3	682	689	-0.556	99	-0.556	99
ENSG00000198930.8	CSAG1	ENST00000370291.2	9606	hsa-miR-892b	3	376	383	-0.495	99	-0.495	99
ENSG00000203760.4	CENPW	ENST00000368326.1	9606	hsa-miR-2116-5p	1	30	36	-0.252	99	-0.252	99
ENSG00000203907.5	OOEP	ENST00000370363.1	9606	hsa-miR-503-5p	1	45	51	-0.370	99	-0.370	99
ENSG00000204071.5	TCEAL6	ENST00000372774.3	9606	hsa-miR-2116-5p	1	286	292	-0.227	98	-0.227	99
ENSG00000204086.3	RPA4	ENST00000373040.3	9606	hsa-miR-503-5p	2	125	131	-0.468	99	-0.468	99
ENSG00000204160.7	ZDHHC18	ENST00000374142.4	9606	hsa-miR-892b	3	1827	1834	-0.529	99	-0.529	99
ENSG00000204352.2	C9orf129	ENST00000375419.1	9606	hsa-miR-4709-3p	3	57	64	-0.511	99	-0.511	99
ENSG00000204482.6	LST1	ENST00000376096.1	9606	hsa-miR-892b	3	147	154	-0.719	99	-0.719	99
ENSG00000204642.9	HLA-F	ENST00000259951.7	9606	hsa-miR-2116-5p	2	72	78	-0.340	99	-0.340	99
ENSG00000204710.2	SPDYC	ENST00000377185.2	9606	hsa-miR-2116-5p	1	15	21	-0.237	98	-0.237	99
ENSG00000205022.5	PABPN1L	ENST00000419291.2	9606	hsa-miR-4709-3p	3	333	340	-0.376	99	-0.376	99
ENSG00000205097.2	FRG2	ENST00000504750.1	9606	hsa-miR-4752	3	733	740	-0.420	99	-0.420	99
ENSG00000205147.3	AC016586.1	ENST00000535853.1	9606	hsa-miR-4709-3p	3	673	680	-0.329	98	-0.329	99
ENSG00000205423.7	CNEP1R1	ENST00000562576.1	9606	hsa-miR-3119	3	107	114	-0.445	99	-0.445	99
ENSG00000205649.3	HTN3	ENST00000530128.1	9606	hsa-miR-3119	3	319	326	-0.484	99	-0.484	99
ENSG00000205777.13	GAGE1	ENST00000381700.6	9606	hsa-miR-2116-5p	3	316	323	-0.538	99	-0.538	99
ENSG00000205971.1	AC074389.6	ENST00000382528.1	9606	hsa-miR-892b	3	29	36	-0.539	99	-0.539	99
ENSG00000206073.6	SERPINB4	ENST00000341074.5	9606	hsa-miR-4709-3p	3	334	341	-0.505	99	-0.505	99
ENSG00000206418.3	RAB12	ENST00000329286.6	9606	hsa-miR-503-5p	2	721	727	-0.400	99	-0.400	99
ENSG00000212128.2	TAS2R13	ENST00000390677.2	9606	hsa-miR-4709-3p	3	324	331	-0.396	99	-0.396	99
ENSG00000212673.1	AL136115.1	ENST00000391369.1	9606	hsa-miR-4752	3	551	558	-0.671	99	-0.671	99
ENSG00000212864.2	RNF208	ENST00000392827.1	9606	hsa-miR-503-5p	2	40	46	-0.407	99	-0.407	99
ENSG00000212997.1	AC023632.1	ENST00000391679.1	9606	hsa-miR-4423-3p	3	20	27	-0.688	99	-0.688	99
ENSG00000212999.1	AC117834.1	ENST00000391681.1	9606	hsa-miR-181b-5p	3	529	536	-0.436	98	-0.436	99
ENSG00000212999.1	AC117834.1	ENST00000391681.1	9606	hsa-miR-181d-5p	3	529	536	-0.436	98	-0.436	99
ENSG00000213085.5	CCDC19	ENST00000368099.4	9606	hsa-miR-503-5p	1	71	77	-0.366	99	-0.366	99
ENSG00000213809.4	KLRK1	ENST00000240618.6	9606	hsa-miR-3119	3	21	28	-0.451	99	-0.451	99
ENSG00000213999.11	MEF2B	ENST00000409224.1	9606	hsa-miR-4752	3	665	672	-0.470	99	-0.470	99
ENSG00000214102.3	WEE2	ENST00000397541.2	9606	hsa-miR-503-5p	2	871	877	-0.366	99	-0.366	99
ENSG00000214397.2	DKFZP779J2370	ENST00000378904.2	9606	hsa-miR-3119	3	216	223	-0.556	99	-0.556	99
ENSG00000214518.3	KRTAP2-2	ENST00000398477.1	9606	hsa-miR-4709-3p	2	201	207	-0.325	98	-0.325	99
ENSG00000215020.3	AL591684.1	ENST00000374258.3	9606	hsa-miR-4752	3	468	475	-0.396	98	-0.396	99
ENSG00000215033.3	AL603965.1	ENST00000335083.5	9606	hsa-miR-4752	3	468	475	-0.396	98	-0.396	99
ENSG00000215131.6	C16orf90	ENST00000437192.3	9606	hsa-miR-3119	3	339	346	-0.575	99	-0.575	99
ENSG00000215251.3	FASTKD5	ENST00000380266.3	9606	hsa-miR-3119	3	71	78	-0.464	99	-0.464	99
ENSG00000215712.6	TMEM242	ENST00000400788.4	9606	hsa-miR-892b	3	620	627	-0.628	99	-0.428	99
ENSG00000215845.6	TSTD1	ENST00000318289.10	9606	hsa-miR-2116-5p	1	232	238	-0.289	99	-0.282	99
ENSG00000217702.1	MGC10955	ENST00000401851.1	9606	hsa-miR-2116-5p	1	424	430	-0.231	98	-0.231	99
ENSG00000217702.1	MGC10955	ENST00000401851.1	9606	hsa-miR-4709-3p	3	512	519	-0.535	99	-0.535	99
ENSG00000221852.4	KRTAP1-5	ENST00000361883.5	9606	hsa-miR-4752	3	304	311	-0.505	99	-0.505	99
ENSG00000221864.4	KRTAP12-2	ENST00000360770.3	9606	hsa-miR-503-5p	2	18	24	-0.333	99	-0.333	99
ENSG00000221870.2	TMEM257	ENST00000408967.2	9606	hsa-miR-4423-3p	3	1815	1822	-0.688	99	-0.688	99
ENSG00000221923.4	ZNF880	ENST00000600321.1	9606	hsa-miR-503-5p	1	267	273	-0.311	98	-0.311	99
ENSG00000222007.2	AC064874.1	ENST00000409661.1	9606	hsa-miR-4709-3p	3	48	55	-0.847	99	-0.847	99
ENSG00000222022.1	AC112721.1	ENST00000409162.1	9606	hsa-miR-4423-3p	3	60	67	-0.895	99	-0.895	99
ENSG00000222031.1	AC023469.1	ENST00000409243.1	9606	hsa-miR-181b-5p	3	27	34	-0.719	99	-0.719	99
ENSG00000222031.1	AC023469.1	ENST00000409243.1	9606	hsa-miR-181d-5p	3	27	34	-0.719	99	-0.719	99
ENSG00000223501.4	VPS52	ENST00000482399.1	9606	hsa-miR-2116-5p	3	80	87	-0.244	98	-0.244	99
ENSG00000223547.5	ZNF844	ENST00000439326.3	9606	hsa-miR-181b-5p	3	1640	1647	-0.786	99	-0.786	99
ENSG00000223547.5	ZNF844	ENST00000439326.3	9606	hsa-miR-181b-5p	3	344	351	-0.890	99	-0.890	99
ENSG00000223547.5	ZNF844	ENST00000439326.3	9606	hsa-miR-181b-5p	3	4250	4257	-0.908	99	-0.908	99
ENSG00000223547.5	ZNF844	ENST00000439326.3	9606	hsa-miR-181b-5p	3	428	435	-0.858	99	-0.858	99
ENSG00000223547.5	ZNF844	ENST00000439326.3	9606	hsa-miR-181b-5p	3	512	519	-0.845	99	-0.845	99
ENSG00000223547.5	ZNF844	ENST00000439326.3	9606	hsa-miR-181b-5p	3	655	662	-0.924	99	-0.924	99
ENSG00000223547.5	ZNF844	ENST00000439326.3	9606	hsa-miR-181d-5p	3	1640	1647	-0.786	99	-0.786	99
ENSG00000223547.5	ZNF844	ENST00000439326.3	9606	hsa-miR-181d-5p	3	344	351	-0.890	99	-0.890	99
ENSG00000223547.5	ZNF844	ENST00000439326.3	9606	hsa-miR-181d-5p	3	4250	4257	-0.908	99	-0.908	99
ENSG00000223547.5	ZNF844	ENST00000439326.3	9606	hsa-miR-181d-5p	3	428	435	-0.858	99	-0.858	99
ENSG00000223547.5	ZNF844	ENST00000439326.3	9606	hsa-miR-181d-5p	3	512	519	-0.845	99	-0.845	99
ENSG00000223547.5	ZNF844	ENST00000439326.3	9606	hsa-miR-181d-5p	3	655	662	-0.932	99	-0.932	99
ENSG00000224201.3	PNMA6A	ENST00000453825.2	9606	hsa-miR-4709-3p	3	703	710	-0.322	98	-0.322	99
ENSG00000224201.3	PNMA6A	ENST00000453825.2	9606	hsa-miR-4709-3p	3	729	736	-0.452	99	-0.452	99
ENSG00000225899.3	FRG2B	ENST00000443774.1	9606	hsa-miR-4752	3	729	736	-0.422	99	-0.422	99
ENSG00000226397.3	C12orf77	ENST00000549828.1	9606	hsa-miR-2116-5p	3	822	829	-0.278	99	-0.278	99
ENSG00000227921.1	AL353791.1	ENST00000426179.1	9606	hsa-miR-4709-3p	3	2823	2830	-0.362	99	-0.362	99
ENSG00000229453.1	SPINK8	ENST00000434006.1	9606	hsa-miR-4709-3p	3	66	73	-0.619	99	-0.619	99
ENSG00000229474.2	PATL2	ENST00000560775.1	9606	hsa-miR-4423-3p	3	166	173	-0.750	99	-0.750	99
ENSG00000231122.3	FAM25E	ENST00000411791.3	9606	hsa-miR-3119	3	42	49	-0.762	99	-0.762	99
ENSG00000232838.3	PET117	ENST00000432901.3	9606	hsa-miR-892b	3	558	565	-0.588	99	-0.588	99
ENSG00000232941.1	AC090186.1	ENST00000415643.1	9606	hsa-miR-3119	3	393	400	-0.625	99	-0.625	99
ENSG00000233863.1	AC012215.1	ENST00000437887.1	9606	hsa-miR-4709-3p	3	892	899	-0.337	98	-0.337	99
ENSG00000233932.3	CTXN2	ENST00000417307.2	9606	hsa-miR-4709-3p	3	1240	1247	-0.421	99	-0.421	99
ENSG00000234465.6	PINLYP	ENST00000562365.2	9606	hsa-miR-4423-3p	2	71	77	-0.529	99	-0.529	99
ENSG00000235942.2	LCE6A	ENST00000431011.2	9606	hsa-miR-503-5p	3	157	164	-0.720	99	-0.720	99
ENSG00000235961.3	PNMA6C	ENST00000421798.3	9606	hsa-miR-4709-3p	3	703	710	-0.324	98	-0.324	99
ENSG00000235961.3	PNMA6C	ENST00000421798.3	9606	hsa-miR-4709-3p	3	729	736	-0.457	99	-0.457	99
ENSG00000236338.1	AC015987.2	ENST00000416501.1	9606	hsa-miR-3119	3	440	447	-0.446	99	-0.446	99
ENSG00000236669.1	AC006372.1	ENST00000444154.1	9606	hsa-miR-4423-3p	3	838	845	-0.560	99	-0.560	99
ENSG00000237524.3	AC114783.1	ENST00000450035.1	9606	hsa-miR-4709-3p	2	202	208	-0.325	98	-0.325	99
ENSG00000237524.3	AC114783.1	ENST00000450035.1	9606	hsa-miR-4709-3p	2	218	224	-0.345	99	-0.345	99
ENSG00000237787.2	C3orf79	ENST00000446603.2	9606	hsa-miR-2116-5p	3	79	86	-0.537	99	-0.537	99
ENSG00000239474.2	KLHL41	ENST00000284669.1	9606	hsa-miR-4709-3p	3	162	169	-0.443	99	-0.443	99
ENSG00000240403.1	KIR3DL2	ENST00000326321.3	9606	hsa-miR-4709-3p	3	450	457	-0.469	99	-0.469	99
ENSG00000241186.3	TDGF1	ENST00000296145.5	9606	hsa-miR-4423-3p	3	241	248	-0.530	99	-0.530	99
ENSG00000241794.1	SPRR2A	ENST00000392653.2	9606	hsa-miR-892b	3	123	130	-0.708	99	-0.708	99
ENSG00000242852.2	ZNF709	ENST00000397732.3	9606	hsa-miR-181b-5p	1	474	480	-0.598	99	-0.598	99
ENSG00000242852.2	ZNF709	ENST00000397732.3	9606	hsa-miR-181d-5p	1	474	480	-0.586	99	-0.586	99
ENSG00000243543.4	WFDC6	ENST00000600168.1	9606	hsa-miR-4709-3p	3	91	98	-0.565	99	-0.565	99
ENSG00000244291.1	C7orf13	ENST00000333319.6	9606	hsa-miR-503-5p	2	404	410	-0.303	98	-0.303	99
ENSG00000244682.3	FCGR2C	ENST00000543859.1	9606	hsa-miR-2116-5p	3	171	178	-0.457	99	-0.457	99
ENSG00000245017.2	RP11-181C3.1	ENST00000501499.1	9606	hsa-miR-3119	3	1183	1190	-0.463	99	-0.463	99
ENSG00000248050.1	RP11-422N16.3	ENST00000499579.1	9606	hsa-miR-4423-3p	3	2399	2406	-0.453	98	-0.453	99
ENSG00000248458.2	AL139147.1	ENST00000502413.2	9606	hsa-miR-3119	3	207	214	-0.531	99	-0.531	99
ENSG00000249709.3	ZNF564	ENST00000339282.7	9606	hsa-miR-181b-5p	1	1003	1009	-0.423	98	-0.423	99
ENSG00000249709.3	ZNF564	ENST00000339282.7	9606	hsa-miR-181d-5p	1	1003	1009	-0.423	98	-0.423	99
ENSG00000250038.1	RP11-180C1.1	ENST00000507759.1	9606	hsa-miR-2116-5p	1	188	194	-0.255	99	-0.255	99
ENSG00000250733.3	C8orf17	ENST00000507535.3	9606	hsa-miR-4709-3p	3	397	404	-0.385	99	-0.385	99
ENSG00000251247.5	ZNF345	ENST00000589046.1	9606	hsa-miR-181b-5p	2	223	229	-0.472	99	-0.472	99
ENSG00000251247.5	ZNF345	ENST00000589046.1	9606	hsa-miR-181d-5p	2	223	229	-0.472	99	-0.472	99
ENSG00000251569.1	RP11-724O16.1	ENST00000513963.1	9606	hsa-miR-4709-3p	3	162	169	-0.498	99	-0.498	99
ENSG00000254106.1	AC011366.3	ENST00000523446.1	9606	hsa-miR-3119	3	80	87	-0.487	99	-0.487	99
ENSG00000254466.1	OR4D10	ENST00000530162.1	9606	hsa-miR-4709-3p	2	17	23	-0.444	99	-0.444	99
ENSG00000254636.1	ARMS2	ENST00000528446.1	9606	hsa-miR-3119	3	23	30	-0.585	99	-0.585	99
ENSG00000254901.3	MEF2BNB	ENST00000477565.3	9606	hsa-miR-503-5p	2	69	75	-0.389	99	-0.389	99
ENSG00000255062.1	RP11-712L6.5	ENST00000524964.1	9606	hsa-miR-4709-3p	2	42	48	-0.330	98	-0.330	99
ENSG00000255359.2	CCDC179	ENST00000532798.2	9606	hsa-miR-4752	3	87	94	-0.667	99	-0.667	99
ENSG00000255398.2	HCAR3	ENST00000528880.2	9606	hsa-miR-892b	3	397	404	-0.428	98	-0.428	99
ENSG00000255798.1	RP11-817J15.3	ENST00000537079.1	9606	hsa-miR-4423-3p	3	229	236	-0.770	99	-0.770	99
ENSG00000255798.1	RP11-817J15.3	ENST00000537079.1	9606	hsa-miR-4752	3	173	180	-0.581	99	-0.581	99
ENSG00000256222.1	MTRNR2L3	ENST00000543500.1	9606	hsa-miR-2116-5p	1	506	512	-0.229	98	-0.229	99
ENSG00000256394.2	ASIC5	ENST00000537611.2	9606	hsa-miR-3119	3	101	108	-0.629	99	-0.629	99
ENSG00000256618.1	MTRNR2L1	ENST00000540040.1	9606	hsa-miR-4752	2	175	181	-0.411	99	-0.411	99
ENSG00000256671.5	LIMS3L	ENST00000413601.2	9606	hsa-miR-503-5p	1	414	420	-0.332	99	-0.332	99
ENSG00000257138.1	TAS2R38	ENST00000547270.1	9606	hsa-miR-4709-3p	2	19	25	-0.333	98	-0.333	99
ENSG00000257545.1	RP11-144F15.1	ENST00000551505.1	9606	hsa-miR-503-5p	3	183	190	-0.718	99	-0.718	99
ENSG00000257949.2	TEN1	ENST00000588202.1	9606	hsa-miR-892b	3	96	103	-0.451	98	-0.451	99
ENSG00000258890.2	CEP95	ENST00000556440.2	9606	hsa-miR-892b	3	64	71	-0.647	99	-0.647	99
ENSG00000258945.1	RP11-497E19.2	ENST00000553678.1	9606	hsa-miR-4752	3	32	39	-0.674	99	-0.674	99
ENSG00000259030.2	FPGT-TNNI3K	ENST00000557284.2	9606	hsa-miR-4423-3p	3	171	178	-0.492	99	-0.492	99
ENSG00000260007.1	RP11-315D16.2	ENST00000562767.1	9606	hsa-miR-4752	3	56	63	-0.640	99	-0.640	99
ENSG00000260548.1	RP6-24A23.6	ENST00000563887.1	9606	hsa-miR-4709-3p	3	833	840	-0.420	99	-0.351	99
ENSG00000267041.1	ZNF850	ENST00000591344.1	9606	hsa-miR-181b-5p	3	2362	2369	-0.460	99	-0.412	99
ENSG00000267041.1	ZNF850	ENST00000591344.1	9606	hsa-miR-181b-5p	3	406	413	-0.621	99	-0.621	99
ENSG00000267041.1	ZNF850	ENST00000591344.1	9606	hsa-miR-181d-5p	3	406	413	-0.621	99	-0.621	99
ENSG00000267060.1	PTGES3L	ENST00000453594.1	9606	hsa-miR-3119	3	315	322	-0.421	98	-0.421	99
ENSG00000267060.1	PTGES3L	ENST00000453594.1	9606	hsa-miR-3119	3	377	384	-0.452	99	-0.452	99
ENSG00000267060.1	PTGES3L	ENST00000453594.1	9606	hsa-miR-4423-3p	3	991	998	-0.710	99	-0.543	99
ENSG00000267941.1	AC008267.1	ENST00000600021.1	9606	hsa-miR-3119	3	611	618	-0.562	99	-0.562	99
ENSG00000268012.1	AC016559.1	ENST00000594347.1	9606	hsa-miR-4423-3p	3	779	786	-0.539	99	-0.539	99
ENSG00000268472.1	AP002884.2	ENST00000595053.1	9606	hsa-miR-3119	3	107	114	-0.575	99	-0.575	99
ENSG00000269048.1	Z98049.1	ENST00000598601.1	9606	hsa-miR-4423-3p	3	638	645	-0.443	98	-0.443	99
ENSG00000269375.1	AL117190.3	ENST00000599197.1	9606	hsa-miR-503-5p	2	219	225	-0.330	99	-0.330	99
ENSG00000269858.1	EGLN2	ENST00000593726.1	9606	hsa-miR-503-5p	2	86	92	-0.305	98	-0.305	99
ENSG00000270672.1	MTRNR2L6	ENST00000604952.1	9606	hsa-miR-503-5p	1	314	320	-0.318	98	-0.318	99
ENSG00000001036.9	FUCA2	ENST00000002165.6	9606	hsa-miR-4709-3p	2	208	214	-0.261	97	-0.261	98
ENSG00000004766.11	CCDC132	ENST00000305866.5	9606	hsa-miR-4709-3p	3	183	190	-0.266	97	-0.266	98
ENSG00000005020.8	SKAP2	ENST00000345317.2	9606	hsa-miR-4709-3p	3	2312	2319	-0.289	98	-0.288	98
ENSG00000005436.9	GCFC2	ENST00000541687.1	9606	hsa-miR-3119	3	449	456	-0.374	98	-0.374	98
ENSG00000005483.15	KMT2E	ENST00000334877.4	9606	hsa-miR-892b	3	180	187	-0.412	98	-0.412	98
ENSG00000005812.6	FBXL3	ENST00000355619.5	9606	hsa-miR-3119	3	857	864	-0.377	98	-0.345	98
ENSG00000006025.7	OSBPL7	ENST00000007414.3	9606	hsa-miR-503-5p	2	841	847	-0.302	98	-0.302	98
ENSG00000006837.7	CDKL3	ENST00000521755.1	9606	hsa-miR-4752	2	177	183	-0.365	98	-0.365	98
ENSG00000011304.12	PTBP1	ENST00000350092.4	9606	hsa-miR-3119	3	55	62	-0.340	97	-0.340	98
ENSG00000015285.6	WAS	ENST00000376701.4	9606	hsa-miR-4709-3p	2	206	212	-0.294	98	-0.294	98
ENSG00000017621.11	MAGIX	ENST00000376338.3	9606	hsa-miR-503-5p	2	117	123	-0.292	98	-0.292	98
ENSG00000018869.12	ZNF582	ENST00000301310.4	9606	hsa-miR-181d-5p	1	49	55	-0.412	98	-0.412	98
ENSG00000018869.12	ZNF582	ENST00000301310.4	9606	hsa-miR-2116-5p	3	941	948	-0.208	98	-0.208	98
ENSG00000021355.8	SERPINB1	ENST00000380739.5	9606	hsa-miR-4709-3p	3	551	558	-0.382	99	-0.304	98
ENSG00000021461.12	CYP3A43	ENST00000444905.1	9606	hsa-miR-4709-3p	1	20	26	-0.252	97	-0.252	98
ENSG00000023909.5	GCLM	ENST00000370238.3	9606	hsa-miR-4709-3p	3	523	530	-0.308	98	-0.275	98
ENSG00000032444.11	PNPLA6	ENST00000221249.6	9606	hsa-miR-503-5p	1	85	91	-0.293	98	-0.293	98
ENSG00000033050.3	ABCF2	ENST00000287844.2	9606	hsa-miR-503-5p	1	47	53	-0.261	97	-0.261	98
ENSG00000041357.11	PSMA4	ENST00000558094.1	9606	hsa-miR-2116-5p	1	112	118	-0.220	98	-0.220	98
ENSG00000044115.16	CTNNA1	ENST00000518825.1	9606	hsa-miR-503-5p	2	850	856	-0.287	98	-0.276	98
ENSG00000047579.15	DTNBP1	ENST00000344537.5	9606	hsa-miR-2116-5p	1	134	140	-0.205	97	-0.205	98
ENSG00000048162.15	NOP16	ENST00000389158.5	9606	hsa-miR-3119	3	210	217	-0.375	98	-0.375	98
ENSG00000048405.5	ZNF800	ENST00000393313.1	9606	hsa-miR-4752	3	1263	1270	-0.305	97	-0.305	98
ENSG00000056291.13	NPFFR2	ENST00000344413.5	9606	hsa-miR-3119	3	674	681	-0.379	98	-0.379	98
ENSG00000061794.8	MRPS35	ENST00000538315.1	9606	hsa-miR-181b-5p	3	961	968	-0.311	97	-0.305	98
ENSG00000064652.6	SNX24	ENST00000513881.1	9606	hsa-miR-4752	3	812	819	-0.367	98	-0.367	98
ENSG00000066294.10	CD84	ENST00000534968.1	9606	hsa-miR-4423-3p	3	162	169	-0.369	97	-0.369	98
ENSG00000066629.12	EML1	ENST00000262233.6	9606	hsa-miR-4709-3p	3	302	309	-0.253	97	-0.253	98
ENSG00000066813.10	ACSM2B	ENST00000329697.6	9606	hsa-miR-2116-5p	1	98	104	-0.193	97	-0.193	98
ENSG00000067248.5	DHX29	ENST00000251636.5	9606	hsa-miR-181b-5p	3	196	203	-0.328	97	-0.328	98
ENSG00000067248.5	DHX29	ENST00000251636.5	9606	hsa-miR-181d-5p	3	196	203	-0.328	97	-0.328	98
ENSG00000067715.9	SYT1	ENST00000457153.2	9606	hsa-miR-892b	3	45	52	-0.413	98	-0.413	98
ENSG00000068366.15	ACSL4	ENST00000469796.2	9606	hsa-miR-4423-3p	3	603	610	-0.432	98	-0.429	98
ENSG00000069869.11	NEDD4	ENST00000338963.2	9606	hsa-miR-4752	3	2936	2943	-0.371	98	-0.341	98
ENSG00000070413.14	DGCR2	ENST00000545799.1	9606	hsa-miR-503-5p	2	39	45	-0.270	97	-0.270	98
ENSG00000070729.9	CNGB1	ENST00000564448.1	9606	hsa-miR-2116-5p	3	285	292	-0.201	97	-0.201	98
ENSG00000070731.5	ST6GALNAC2	ENST00000225276.5	9606	hsa-miR-2116-5p	3	422	429	-0.210	98	-0.210	98
ENSG00000071575.7	TRIB2	ENST00000155926.4	9606	hsa-miR-892b	3	1221	1228	-0.406	98	-0.406	98
ENSG00000072201.9	LNX1	ENST00000306888.2	9606	hsa-miR-892b	2	141	147	-0.356	97	-0.356	98
ENSG00000072444.10	ASAH2C	ENST00000426610.2	9606	hsa-miR-2116-5p	1	23	29	-0.196	97	-0.196	98
ENSG00000072778.15	ACADVL	ENST00000356839.5	9606	hsa-miR-892b	2	161	167	-0.400	98	-0.400	98
ENSG00000073598.5	FNDC8	ENST00000158009.5	9606	hsa-miR-503-5p	1	224	230	-0.277	97	-0.277	98
ENSG00000073803.9	MAP3K13	ENST00000448876.1	9606	hsa-miR-2116-5p	1	1248	1254	-0.205	97	-0.205	98
ENSG00000073921.13	PICALM	ENST00000532317.1	9606	hsa-miR-4752	3	637	644	-0.331	97	-0.327	98
ENSG00000075073.10	TACR2	ENST00000373307.1	9606	hsa-miR-4752	2	907	913	-0.365	98	-0.365	98
ENSG00000075142.9	SRI	ENST00000265729.2	9606	hsa-miR-181b-5p	3	18	25	-0.355	98	-0.355	98
ENSG00000075142.9	SRI	ENST00000265729.2	9606	hsa-miR-181d-5p	3	18	25	-0.355	98	-0.355	98
ENSG00000075415.8	SLC25A3	ENST00000188376.5	9606	hsa-miR-4709-3p	2	171	177	-0.286	98	-0.283	98
ENSG00000076053.6	RBM7	ENST00000541475.1	9606	hsa-miR-4423-3p	3	499	506	-0.357	97	-0.357	98
ENSG00000077063.6	CTTNBP2	ENST00000160373.3	9606	hsa-miR-3119	3	521	528	-0.383	98	-0.383	98
ENSG00000079101.12	CLUL1	ENST00000540035.1	9606	hsa-miR-4709-3p	2	40	46	-0.277	97	-0.277	98
ENSG00000079277.15	MKNK1	ENST00000341183.5	9606	hsa-miR-4423-3p	3	1132	1139	-0.401	98	-0.401	98
ENSG00000079805.12	DNM2	ENST00000314646.5	9606	hsa-miR-503-5p	2	846	852	-0.275	97	-0.275	98
ENSG00000080503.15	SMARCA2	ENST00000349721.2	9606	hsa-miR-3119	3	391	398	-0.336	97	-0.336	98
ENSG00000080511.2	RDH8	ENST00000591589.1	9606	hsa-miR-4709-3p	2	79	85	-0.259	97	-0.259	98
ENSG00000080823.17	MOK	ENST00000517966.1	9606	hsa-miR-503-5p	2	459	465	-0.301	98	-0.288	98
ENSG00000081138.9	CDH7	ENST00000397968.2	9606	hsa-miR-892b	3	592	599	-0.401	98	-0.346	98
ENSG00000081386.8	ZNF510	ENST00000375231.1	9606	hsa-miR-181b-5p	3	81	88	-0.395	98	-0.395	98
ENSG00000081386.8	ZNF510	ENST00000375231.1	9606	hsa-miR-181d-5p	3	81	88	-0.395	98	-0.395	98
ENSG00000082074.11	FYB	ENST00000351578.6	9606	hsa-miR-892b	3	1659	1666	-0.347	97	-0.347	98
ENSG00000083097.10	DOPEY1	ENST00000349129.2	9606	hsa-miR-4423-3p	3	204	211	-0.462	98	-0.393	98
ENSG00000083828.11	ZNF586	ENST00000396150.4	9606	hsa-miR-181b-5p	3	110	117	-0.313	97	-0.313	98
ENSG00000083828.11	ZNF586	ENST00000396150.4	9606	hsa-miR-181d-5p	3	110	117	-0.313	97	-0.313	98
ENSG00000086288.7	NME8	ENST00000199447.4	9606	hsa-miR-181d-5p	1	154	160	-0.312	97	-0.312	98
ENSG00000086758.11	HUWE1	ENST00000342160.3	9606	hsa-miR-4709-3p	2	506	512	-0.317	98	-0.289	98
ENSG00000087053.14	MTMR2	ENST00000346299.5	9606	hsa-miR-892b	3	1016	1023	-0.456	98	-0.357	98
ENSG00000088256.4	GNA11	ENST00000078429.4	9606	hsa-miR-4423-3p	3	648	655	-0.350	96	-0.350	98
ENSG00000088448.10	ANKRD10	ENST00000375758.5	9606	hsa-miR-892b	3	505	512	-0.377	97	-0.377	98
ENSG00000089335.16	ZNF302	ENST00000505365.2	9606	hsa-miR-892b	3	2123	2130	-0.525	99	-0.418	98
ENSG00000089486.12	CDIP1	ENST00000564828.1	9606	hsa-miR-892b	2	469	475	-0.334	96	-0.334	98
ENSG00000090061.13	CCNK	ENST00000389879.5	9606	hsa-miR-4423-3p	2	352	358	-0.358	97	-0.354	98
ENSG00000090447.7	TFAP4	ENST00000204517.6	9606	hsa-miR-2116-5p	3	322	329	-0.203	97	-0.203	98
ENSG00000091640.3	SPAG7	ENST00000575142.1	9606	hsa-miR-503-5p	1	244	250	-0.270	97	-0.270	98
ENSG00000091664.7	SLC17A6	ENST00000263160.3	9606	hsa-miR-2116-5p	3	897	904	-0.200	97	-0.200	98
ENSG00000092621.7	PHGDH	ENST00000369409.4	9606	hsa-miR-4752	2	76	82	-0.331	97	-0.331	98
ENSG00000095906.12	NUBP2	ENST00000262302.9	9606	hsa-miR-503-5p	2	455	461	-0.293	98	-0.292	98
ENSG00000096093.10	EFHC1	ENST00000371068.5	9606	hsa-miR-4709-3p	2	66	72	-0.286	98	-0.286	98
ENSG00000096872.11	IFT74	ENST00000380062.5	9606	hsa-miR-503-5p	1	40	46	-0.271	97	-0.271	98
ENSG00000099139.9	PCSK5	ENST00000376752.4	9606	hsa-miR-3119	3	64	71	-0.331	97	-0.331	98
ENSG00000100027.10	YPEL1	ENST00000339468.3	9606	hsa-miR-181b-5p	3	50	57	-0.365	98	-0.365	98
ENSG00000100027.10	YPEL1	ENST00000339468.3	9606	hsa-miR-181d-5p	3	50	57	-0.365	98	-0.365	98
ENSG00000100056.7	DGCR14	ENST00000252137.6	9606	hsa-miR-2116-5p	1	242	248	-0.217	98	-0.217	98
ENSG00000100147.9	CCDC134	ENST00000255784.5	9606	hsa-miR-3119	3	450	457	-0.374	98	-0.374	98
ENSG00000100284.16	TOM1	ENST00000382034.5	9606	hsa-miR-4423-3p	2	85	91	-0.359	97	-0.359	98
ENSG00000100294.8	MCAT	ENST00000327555.5	9606	hsa-miR-4752	3	173	180	-0.342	98	-0.342	98
ENSG00000100744.10	GSKIP	ENST00000555181.1	9606	hsa-miR-4709-3p	2	247	253	-0.287	98	-0.287	98
ENSG00000100796.13	SMEK1	ENST00000554684.1	9606	hsa-miR-4752	3	68	75	-0.375	98	-0.375	98
ENSG00000101079.16	NDRG3	ENST00000373803.2	9606	hsa-miR-4752	3	872	879	-0.341	98	-0.311	98
ENSG00000101292.6	PROKR2	ENST00000546004.1	9606	hsa-miR-4709-3p	2	332	338	-0.258	97	-0.258	98
ENSG00000101323.4	HAO1	ENST00000378789.3	9606	hsa-miR-181b-5p	3	508	515	-0.308	97	-0.308	98
ENSG00000101323.4	HAO1	ENST00000378789.3	9606	hsa-miR-181d-5p	3	508	515	-0.308	97	-0.308	98
ENSG00000101391.16	CDK5RAP1	ENST00000473997.1	9606	hsa-miR-503-5p	1	152	158	-0.295	98	-0.295	98
ENSG00000101421.3	CHMP4B	ENST00000217402.2	9606	hsa-miR-3119	3	440	447	-0.356	97	-0.334	98
ENSG00000101435.4	CST9L	ENST00000376979.3	9606	hsa-miR-4752	2	156	162	-0.360	98	-0.360	98
ENSG00000102096.9	PIM2	ENST00000376509.4	9606	hsa-miR-3119	3	900	907	-0.418	98	-0.389	98
ENSG00000102445.14	KIAA0226L	ENST00000378781.3	9606	hsa-miR-181b-5p	3	136	143	-0.307	97	-0.307	98
ENSG00000102882.7	MAPK3	ENST00000403394.1	9606	hsa-miR-503-5p	2	691	697	-0.293	98	-0.293	98
ENSG00000102931.3	ARL2BP	ENST00000219204.3	9606	hsa-miR-4709-3p	2	107	113	-0.271	97	-0.271	98
ENSG00000103005.7	USB1	ENST00000219281.3	9606	hsa-miR-4709-3p	2	1275	1281	-0.273	97	-0.273	98
ENSG00000103035.6	PSMD7	ENST00000219313.4	9606	hsa-miR-503-5p	2	198	204	-0.327	99	-0.264	98
ENSG00000103241.5	FOXF1	ENST00000262426.4	9606	hsa-miR-2116-5p	1	1297	1303	-0.225	98	-0.194	98
ENSG00000103260.4	METRN	ENST00000568223.2	9606	hsa-miR-2116-5p	2	74	80	-0.208	98	-0.208	98
ENSG00000103657.9	HERC1	ENST00000443617.2	9606	hsa-miR-2116-5p	3	95	102	-0.218	98	-0.218	98
ENSG00000104129.5	DNAJC17	ENST00000220496.4	9606	hsa-miR-4709-3p	1	34	40	-0.282	98	-0.282	98
ENSG00000104412.3	EMC2	ENST00000220853.3	9606	hsa-miR-4709-3p	2	232	238	-0.307	98	-0.307	98
ENSG00000104450.8	SPAG1	ENST00000251809.3	9606	hsa-miR-2116-5p	3	583	590	-0.244	98	-0.226	98
ENSG00000104755.10	ADAM2	ENST00000347580.4	9606	hsa-miR-3119	3	338	345	-0.408	98	-0.407	98
ENSG00000105617.3	LENG1	ENST00000222224.3	9606	hsa-miR-503-5p	2	25	31	-0.274	97	-0.274	98
ENSG00000106034.13	CPED1	ENST00000310396.5	9606	hsa-miR-503-5p	2	1722	1728	-0.302	98	-0.302	98
ENSG00000106290.10	TAF6	ENST00000453269.2	9606	hsa-miR-892b	2	136	142	-0.356	97	-0.356	98
ENSG00000106331.10	PAX4	ENST00000338516.3	9606	hsa-miR-4752	2	785	791	-0.352	98	-0.351	98
ENSG00000106511.5	MEOX2	ENST00000262041.5	9606	hsa-miR-503-5p	1	790	796	-0.268	97	-0.268	98
ENSG00000106524.4	ANKMY2	ENST00000306999.2	9606	hsa-miR-4423-3p	2	966	972	-0.365	97	-0.349	98
ENSG00000106560.6	GIMAP2	ENST00000223293.5	9606	hsa-miR-892b	2	238	244	-0.424	98	-0.424	98
ENSG00000107104.14	KANK1	ENST00000382303.1	9606	hsa-miR-503-5p	1	40	46	-0.276	97	-0.276	98
ENSG00000107295.8	SH3GL2	ENST00000380607.4	9606	hsa-miR-892b	3	233	240	-0.391	97	-0.391	98
ENSG00000107362.9	ABHD17B	ENST00000333421.6	9606	hsa-miR-4709-3p	3	1555	1562	-0.315	98	-0.278	98
ENSG00000107372.8	ZFAND5	ENST00000237937.3	9606	hsa-miR-3119	3	1474	1481	-0.364	98	-0.355	98
ENSG00000107789.11	MINPP1	ENST00000371994.4	9606	hsa-miR-2116-5p	1	115	121	-0.203	97	-0.203	98
ENSG00000107902.9	LHPP	ENST00000368839.1	9606	hsa-miR-503-5p	2	649	655	-0.302	98	-0.296	98
ENSG00000108395.9	TRIM37	ENST00000262294.7	9606	hsa-miR-503-5p	1	953	959	-0.267	97	-0.267	98
ENSG00000108961.9	RANGRF	ENST00000439238.3	9606	hsa-miR-4709-3p	2	497	503	-0.285	98	-0.274	98
ENSG00000109083.9	IFT20	ENST00000357896.3	9606	hsa-miR-3119	2	111	117	-0.350	97	-0.350	98
ENSG00000109670.9	FBXW7	ENST00000281708.4	9606	hsa-miR-503-5p	1	789	795	-0.261	97	-0.261	98
ENSG00000109917.6	ZNF259	ENST00000227322.3	9606	hsa-miR-503-5p	2	30	36	-0.276	97	-0.276	98
ENSG00000110315.2	RNF141	ENST00000265981.2	9606	hsa-miR-4752	3	552	559	-0.380	98	-0.355	98
ENSG00000110851.7	PRDM4	ENST00000228437.5	9606	hsa-miR-892b	3	108	115	-0.437	98	-0.403	98
ENSG00000111348.4	ARHGDIB	ENST00000228945.4	9606	hsa-miR-4709-3p	3	95	102	-0.301	98	-0.301	98
ENSG00000111536.4	IL26	ENST00000229134.4	9606	hsa-miR-2116-5p	2	45	51	-0.211	98	-0.211	98
ENSG00000111674.4	ENO2	ENST00000545045.2	9606	hsa-miR-503-5p	2	134	140	-0.287	98	-0.287	98
ENSG00000111726.8	CMAS	ENST00000229329.2	9606	hsa-miR-892b	2	43	49	-0.344	97	-0.344	98
ENSG00000112077.11	RHAG	ENST00000371175.4	9606	hsa-miR-4709-3p	3	215	222	-0.285	98	-0.285	98
ENSG00000112214.6	FHL5	ENST00000541107.1	9606	hsa-miR-4709-3p	2	261	267	-0.312	98	-0.312	98
ENSG00000112530.7	PACRG	ENST00000366889.2	9606	hsa-miR-503-5p	1	108	114	-0.280	98	-0.280	98
ENSG00000112773.11	FAM46A	ENST00000369754.3	9606	hsa-miR-892b	3	1870	1877	-0.338	96	-0.338	98
ENSG00000112799.4	LY86	ENST00000379953.2	9606	hsa-miR-503-5p	1	136	142	-0.264	97	-0.264	98
ENSG00000112893.5	MAN2A1	ENST00000261483.4	9606	hsa-miR-3119	3	177	184	-0.416	98	-0.409	98
ENSG00000113068.5	PFDN1	ENST00000510217.1	9606	hsa-miR-892b	2	912	918	-0.384	97	-0.374	98
ENSG00000113263.8	ITK	ENST00000422843.3	9606	hsa-miR-892b	3	1485	1492	-0.371	97	-0.371	98
ENSG00000113328.14	CCNG1	ENST00000340828.2	9606	hsa-miR-3119	2	216	222	-0.329	97	-0.328	98
ENSG00000113368.7	LMNB1	ENST00000261366.5	9606	hsa-miR-4709-3p	2	380	386	-0.294	98	-0.274	98
ENSG00000113583.6	C5orf15	ENST00000231512.3	9606	hsa-miR-4752	2	384	390	-0.327	97	-0.327	98
ENSG00000113595.10	TRIM23	ENST00000231524.9	9606	hsa-miR-4423-3p	3	368	375	-0.394	97	-0.394	98
ENSG00000113966.5	ARL6	ENST00000463745.1	9606	hsa-miR-2116-5p	3	136	143	-0.203	97	-0.191	98
ENSG00000114107.4	CEP70	ENST00000264982.3	9606	hsa-miR-892b	3	397	404	-0.465	98	-0.420	98
ENSG00000114166.7	KAT2B	ENST00000263754.4	9606	hsa-miR-4423-3p	3	41	48	-0.371	97	-0.371	98
ENSG00000114455.9	HHLA2	ENST00000357759.5	9606	hsa-miR-2116-5p	2	910	916	-0.190	97	-0.190	98
ENSG00000114670.9	NEK11	ENST00000511262.1	9606	hsa-miR-4709-3p	2	153	159	-0.252	97	-0.252	98
ENSG00000114698.10	PLSCR4	ENST00000354952.2	9606	hsa-miR-503-5p	2	1088	1094	-0.268	97	-0.265	98
ENSG00000114767.6	RRP9	ENST00000232888.6	9606	hsa-miR-3119	2	58	64	-0.338	97	-0.338	98
ENSG00000115112.7	TFCP2L1	ENST00000263707.5	9606	hsa-miR-503-5p	3	919	926	-0.274	97	-0.274	98
ENSG00000115204.10	MPV17	ENST00000402722.1	9606	hsa-miR-4709-3p	2	406	412	-0.310	98	-0.310	98
ENSG00000115306.11	SPTBN1	ENST00000356805.4	9606	hsa-miR-4423-3p	3	85	92	-0.369	97	-0.369	98
ENSG00000115310.13	RTN4	ENST00000394609.2	9606	hsa-miR-503-5p	1	204	210	-0.301	98	-0.301	98
ENSG00000115361.3	ACADL	ENST00000233710.3	9606	hsa-miR-503-5p	2	541	547	-0.300	98	-0.300	98
ENSG00000115386.5	REG1A	ENST00000233735.1	9606	hsa-miR-4709-3p	1	128	134	-0.252	97	-0.252	98
ENSG00000115474.6	KCNJ13	ENST00000409779.1	9606	hsa-miR-4752	2	500	506	-0.309	97	-0.309	98
ENSG00000115474.6	KCNJ13	ENST00000409779.1	9606	hsa-miR-892b	2	597	603	-0.342	96	-0.342	98
ENSG00000115665.4	SLC5A7	ENST00000264047.2	9606	hsa-miR-4752	3	2483	2490	-0.309	97	-0.309	98
ENSG00000116138.8	DNAJC16	ENST00000375847.3	9606	hsa-miR-4709-3p	3	962	969	-0.270	97	-0.267	98
ENSG00000116194.8	ANGPTL1	ENST00000234816.2	9606	hsa-miR-4752	3	197	204	-0.327	97	-0.327	98
ENSG00000116273.5	PHF13	ENST00000377648.4	9606	hsa-miR-4423-3p	3	120	127	-0.361	97	-0.361	98
ENSG00000116539.6	ASH1L	ENST00000368346.3	9606	hsa-miR-3119	1	734	740	-0.357	97	-0.357	98
ENSG00000116668.8	SWT1	ENST00000367500.4	9606	hsa-miR-892b	3	253	260	-0.351	97	-0.351	98
ENSG00000116874.7	WARS2	ENST00000369426.5	9606	hsa-miR-4752	3	1895	1902	-0.394	98	-0.354	98
ENSG00000116962.10	NID1	ENST00000366595.3	9606	hsa-miR-503-5p	2	589	595	-0.268	97	-0.268	98
ENSG00000117152.9	RGS4	ENST00000531057.1	9606	hsa-miR-4752	2	24	30	-0.346	98	-0.346	98
ENSG00000117477.8	CCDC181	ENST00000367806.3	9606	hsa-miR-503-5p	1	29	35	-0.293	98	-0.293	98
ENSG00000118245.2	TNP1	ENST00000236979.2	9606	hsa-miR-181b-5p	1	153	159	-0.315	97	-0.315	98
ENSG00000118245.2	TNP1	ENST00000236979.2	9606	hsa-miR-181d-5p	1	153	159	-0.315	97	-0.315	98
ENSG00000118640.6	VAMP8	ENST00000409760.1	9606	hsa-miR-4709-3p	2	98	104	-0.307	98	-0.307	98
ENSG00000119318.8	RAD23B	ENST00000358015.3	9606	hsa-miR-4752	3	85	92	-0.371	98	-0.371	98
ENSG00000119392.10	GLE1	ENST00000309971.4	9606	hsa-miR-503-5p	2	25	31	-0.271	97	-0.271	98
ENSG00000119414.7	PPP6C	ENST00000373547.4	9606	hsa-miR-3119	3	321	328	-0.384	98	-0.363	98
ENSG00000119640.4	ACYP1	ENST00000357971.3	9606	hsa-miR-181b-5p	2	332	338	-0.357	98	-0.352	98
ENSG00000119640.4	ACYP1	ENST00000357971.3	9606	hsa-miR-181d-5p	2	332	338	-0.346	97	-0.341	98
ENSG00000119682.12	AREL1	ENST00000356357.4	9606	hsa-miR-4752	3	656	663	-0.303	97	-0.303	98
ENSG00000119969.10	HELLS	ENST00000394036.1	9606	hsa-miR-892b	3	168	175	-0.421	98	-0.421	98
ENSG00000120149.7	MSX2	ENST00000239243.6	9606	hsa-miR-892b	3	78	85	-0.375	97	-0.375	98
ENSG00000120159.7	CAAP1	ENST00000520187.1	9606	hsa-miR-3119	3	301	308	-0.391	98	-0.391	98
ENSG00000120278.10	PLEKHG1	ENST00000367328.1	9606	hsa-miR-4709-3p	3	808	815	-0.280	98	-0.260	98
ENSG00000120664.6	SPG20OS	ENST00000379848.2	9606	hsa-miR-181b-5p	1	129	135	-0.328	97	-0.328	98
ENSG00000120664.6	SPG20OS	ENST00000379848.2	9606	hsa-miR-181d-5p	1	129	135	-0.316	97	-0.316	98
ENSG00000120675.4	DNAJC15	ENST00000379221.2	9606	hsa-miR-3119	2	52	58	-0.353	97	-0.352	98
ENSG00000120709.6	FAM53C	ENST00000513056.1	9606	hsa-miR-4709-3p	3	1798	1805	-0.307	98	-0.293	98
ENSG00000120992.13	LYPLA1	ENST00000316963.3	9606	hsa-miR-4709-3p	3	568	575	-0.300	98	-0.300	98
ENSG00000121933.13	ADORA3	ENST00000369716.4	9606	hsa-miR-892b	2	323	329	-0.354	97	-0.354	98
ENSG00000122042.9	UBL3	ENST00000380680.4	9606	hsa-miR-181b-5p	3	1556	1563	-0.348	97	-0.348	98
ENSG00000122042.9	UBL3	ENST00000380680.4	9606	hsa-miR-181d-5p	3	1556	1563	-0.348	97	-0.348	98
ENSG00000122176.10	FMOD	ENST00000354955.4	9606	hsa-miR-4752	3	1527	1534	-0.317	97	-0.317	98
ENSG00000122481.12	RWDD3	ENST00000263893.6	9606	hsa-miR-3119	3	258	265	-0.363	97	-0.363	98
ENSG00000122481.12	RWDD3	ENST00000263893.6	9606	hsa-miR-892b	2	261	267	-0.386	97	-0.386	98
ENSG00000122548.3	KIAA0087	ENST00000242109.3	9606	hsa-miR-4752	3	163	170	-0.341	98	-0.341	98
ENSG00000122642.6	FKBP9	ENST00000242209.4	9606	hsa-miR-892b	3	104	111	-0.359	97	-0.359	98
ENSG00000122691.8	TWIST1	ENST00000242261.5	9606	hsa-miR-2116-5p	3	444	451	-0.224	98	-0.224	98
ENSG00000122694.11	GLIPR2	ENST00000396613.3	9606	hsa-miR-4423-3p	2	857	863	-0.407	98	-0.407	98
ENSG00000123119.7	NECAB1	ENST00000417640.2	9606	hsa-miR-2116-5p	1	2300	2306	-0.192	97	-0.192	98
ENSG00000123352.13	SPATS2	ENST00000553127.1	9606	hsa-miR-4752	2	29	35	-0.331	97	-0.331	98
ENSG00000123374.6	CDK2	ENST00000266970.4	9606	hsa-miR-4423-3p	2	1145	1151	-0.385	97	-0.384	98
ENSG00000123999.4	INHA	ENST00000243786.2	9606	hsa-miR-2116-5p	1	162	168	-0.203	97	-0.203	98
ENSG00000124333.10	VAMP7	ENST00000286448.6	9606	hsa-miR-4709-3p	3	104	111	-0.264	97	-0.264	98
ENSG00000124370.6	MCEE	ENST00000244217.5	9606	hsa-miR-3119	2	36	42	-0.359	97	-0.359	98
ENSG00000124493.9	GRM4	ENST00000538487.2	9606	hsa-miR-3119	3	671	678	-0.332	97	-0.332	98
ENSG00000124818.10	OPN5	ENST00000489301.2	9606	hsa-miR-4709-3p	3	195	202	-0.310	98	-0.310	98
ENSG00000124818.10	OPN5	ENST00000489301.2	9606	hsa-miR-4752	2	596	602	-0.343	98	-0.343	98
ENSG00000125462.12	C1orf61	ENST00000368243.1	9606	hsa-miR-4752	2	172	178	-0.316	97	-0.316	98
ENSG00000125691.8	RPL23	ENST00000479035.2	9606	hsa-miR-503-5p	2	2039	2045	-0.381	99	-0.259	98
ENSG00000125743.6	SNRPD2	ENST00000590212.1	9606	hsa-miR-892b	2	52	58	-0.422	98	-0.422	98
ENSG00000125818.13	PSMF1	ENST00000335877.6	9606	hsa-miR-2116-5p	3	327	334	-0.209	98	-0.209	98
ENSG00000125895.5	TMEM74B	ENST00000381894.3	9606	hsa-miR-503-5p	2	275	281	-0.442	99	-0.283	98
ENSG00000125968.7	ID1	ENST00000376105.3	9606	hsa-miR-4423-3p	3	96	103	-0.359	97	-0.359	98
ENSG00000126581.8	BECN1	ENST00000438274.3	9606	hsa-miR-3119	3	271	278	-0.403	98	-0.403	98
ENSG00000126777.13	KTN1	ENST00000416613.1	9606	hsa-miR-3119	3	222	229	-0.341	97	-0.337	98
ENSG00000126861.4	OMG	ENST00000247271.4	9606	hsa-miR-892b	2	108	114	-0.376	97	-0.376	98
ENSG00000126947.7	ARMCX1	ENST00000372829.3	9606	hsa-miR-503-5p	1	105	111	-0.286	98	-0.286	98
ENSG00000127022.10	CANX	ENST00000247461.4	9606	hsa-miR-4752	3	2206	2213	-0.387	98	-0.306	98
ENSG00000127483.13	HP1BP3	ENST00000312239.5	9606	hsa-miR-3119	3	492	499	-0.365	98	-0.341	98
ENSG00000127831.6	VIL1	ENST00000248444.5	9606	hsa-miR-4423-3p	2	103	109	-0.364	97	-0.361	98
ENSG00000128045.5	RASL11B	ENST00000248706.3	9606	hsa-miR-3119	3	959	966	-0.370	98	-0.370	98
ENSG00000128159.7	TUBGCP6	ENST00000439308.2	9606	hsa-miR-4709-3p	3	936	943	-0.295	98	-0.295	98
ENSG00000128590.4	DNAJB9	ENST00000249356.3	9606	hsa-miR-892b	3	844	851	-0.471	98	-0.365	98
ENSG00000129048.6	ACKR4	ENST00000249887.2	9606	hsa-miR-3119	3	147	154	-0.403	98	-0.403	98
ENSG00000129055.8	ANAPC13	ENST00000510994.1	9606	hsa-miR-4709-3p	2	210	216	-0.315	98	-0.288	98
ENSG00000129214.10	SHBG	ENST00000416273.3	9606	hsa-miR-2116-5p	2	129	135	-0.202	97	-0.202	98
ENSG00000129226.9	CD68	ENST00000250092.6	9606	hsa-miR-3119	3	579	586	-0.412	98	-0.330	98
ENSG00000129514.4	FOXA1	ENST00000250448.2	9606	hsa-miR-4752	3	254	261	-0.327	97	-0.327	98
ENSG00000129862.6	VCY1B	ENST00000250823.4	9606	hsa-miR-181b-5p	2	81	87	-0.400	98	-0.400	98
ENSG00000129862.6	VCY1B	ENST00000250823.4	9606	hsa-miR-181d-5p	2	81	87	-0.411	98	-0.411	98
ENSG00000129864.6	VCY	ENST00000250825.4	9606	hsa-miR-181b-5p	2	81	87	-0.400	98	-0.400	98
ENSG00000129864.6	VCY	ENST00000250825.4	9606	hsa-miR-181d-5p	2	81	87	-0.411	98	-0.411	98
ENSG00000129968.11	ABHD17A	ENST00000590661.1	9606	hsa-miR-892b	3	99	106	-0.382	97	-0.382	98
ENSG00000129993.10	CBFA2T3	ENST00000327483.5	9606	hsa-miR-4709-3p	3	407	414	-0.297	98	-0.297	98
ENSG00000130045.11	NXNL2	ENST00000375854.3	9606	hsa-miR-4709-3p	2	317	323	-0.278	98	-0.278	98
ENSG00000130255.8	RPL36	ENST00000579446.1	9606	hsa-miR-2116-5p	1	140	146	-0.234	98	-0.220	98
ENSG00000130487.4	KLHDC7B	ENST00000395676.2	9606	hsa-miR-503-5p	2	28	34	-0.273	97	-0.273	98
ENSG00000130956.9	HABP4	ENST00000375251.3	9606	hsa-miR-2116-5p	3	84	91	-0.199	97	-0.199	98
ENSG00000131473.12	ACLY	ENST00000352035.2	9606	hsa-miR-4752	3	801	808	-0.366	98	-0.328	98
ENSG00000131495.4	NDUFA2	ENST00000512088.1	9606	hsa-miR-4709-3p	2	17	23	-0.281	98	-0.281	98
ENSG00000131795.8	RBM8A	ENST00000330165.8	9606	hsa-miR-4709-3p	3	25	32	-0.284	98	-0.284	98
ENSG00000131845.10	ZNF304	ENST00000391705.3	9606	hsa-miR-4423-3p	3	863	870	-0.421	98	-0.421	98
ENSG00000132130.7	LHX1	ENST00000254457.5	9606	hsa-miR-503-5p	1	1320	1326	-0.294	98	-0.294	98
ENSG00000132394.6	EEFSEC	ENST00000483457.1	9606	hsa-miR-892b	3	428	435	-0.391	97	-0.391	98
ENSG00000132964.7	CDK8	ENST00000536792.1	9606	hsa-miR-503-5p	1	1525	1531	-0.293	98	-0.287	98
ENSG00000133112.12	TPT1	ENST00000379056.1	9606	hsa-miR-4709-3p	2	109	115	-0.258	97	-0.258	98
ENSG00000133115.7	STOML3	ENST00000379631.4	9606	hsa-miR-2116-5p	3	496	503	-0.223	98	-0.223	98
ENSG00000133195.7	SLC39A11	ENST00000255559.3	9606	hsa-miR-4709-3p	3	879	886	-0.285	98	-0.276	98
ENSG00000133835.10	HSD17B4	ENST00000256216.6	9606	hsa-miR-4709-3p	2	44	50	-0.273	97	-0.273	98
ENSG00000133961.15	NUMB	ENST00000554546.1	9606	hsa-miR-3119	3	579	586	-0.391	98	-0.387	98
ENSG00000134108.8	ARL8B	ENST00000419534.2	9606	hsa-miR-4423-3p	3	1668	1675	-0.474	98	-0.426	98
ENSG00000134152.6	KATNBL1	ENST00000256544.3	9606	hsa-miR-3119	3	127	134	-0.407	98	-0.407	98
ENSG00000134222.12	PSRC1	ENST00000409267.1	9606	hsa-miR-181b-5p	3	573	580	-0.363	98	-0.362	98
ENSG00000134222.12	PSRC1	ENST00000409267.1	9606	hsa-miR-181d-5p	3	573	580	-0.371	98	-0.370	98
ENSG00000134242.11	PTPN22	ENST00000460620.1	9606	hsa-miR-181b-5p	3	656	663	-0.374	98	-0.373	98
ENSG00000134242.11	PTPN22	ENST00000460620.1	9606	hsa-miR-181d-5p	3	656	663	-0.382	98	-0.381	98
ENSG00000134440.7	NARS	ENST00000256854.5	9606	hsa-miR-3119	3	65	72	-0.349	97	-0.349	98
ENSG00000134463.10	ECHDC3	ENST00000379215.4	9606	hsa-miR-3119	3	144	151	-0.371	98	-0.371	98
ENSG00000134548.5	C12orf39	ENST00000256969.2	9606	hsa-miR-892b	3	303	310	-0.543	99	-0.418	98
ENSG00000134588.8	USP26	ENST00000370832.1	9606	hsa-miR-3119	3	826	833	-0.407	98	-0.407	98
ENSG00000134905.12	CARS2	ENST00000257347.4	9606	hsa-miR-503-5p	1	88	94	-0.283	98	-0.280	98
ENSG00000134954.10	ETS1	ENST00000531611.1	9606	hsa-miR-4423-3p	3	1918	1925	-0.383	97	-0.359	98
ENSG00000134954.10	ETS1	ENST00000531611.1	9606	hsa-miR-4752	3	56	63	-0.334	98	-0.334	98
ENSG00000135119.10	RNFT2	ENST00000319176.7	9606	hsa-miR-892b	3	353	360	-0.350	97	-0.350	98
ENSG00000135338.9	LCA5	ENST00000369846.4	9606	hsa-miR-503-5p	1	1667	1673	-0.271	97	-0.271	98
ENSG00000135423.8	GLS2	ENST00000311966.4	9606	hsa-miR-4752	2	376	382	-0.308	97	-0.308	98
ENSG00000135541.16	AHI1	ENST00000417892.2	9606	hsa-miR-2116-5p	3	241	248	-0.210	98	-0.210	98
ENSG00000135547.4	HEY2	ENST00000368365.1	9606	hsa-miR-4752	3	100	107	-0.359	98	-0.359	98
ENSG00000135549.10	PKIB	ENST00000258014.3	9606	hsa-miR-4423-3p	2	600	606	-0.403	98	-0.403	98
ENSG00000135722.4	FBXL8	ENST00000258200.3	9606	hsa-miR-503-5p	2	178	184	-0.295	98	-0.295	98
ENSG00000135747.7	ZNF670	ENST00000366503.2	9606	hsa-miR-181b-5p	1	136	142	-0.389	98	-0.389	98
ENSG00000135747.7	ZNF670	ENST00000366503.2	9606	hsa-miR-181d-5p	1	136	142	-0.389	98	-0.389	98
ENSG00000136051.9	KIAA1033	ENST00000332180.5	9606	hsa-miR-892b	3	397	404	-0.343	96	-0.343	98
ENSG00000136098.12	NEK3	ENST00000339406.3	9606	hsa-miR-4709-3p	3	313	320	-0.287	98	-0.287	98
ENSG00000136110.8	LECT1	ENST00000448904.2	9606	hsa-miR-2116-5p	2	30	36	-0.217	98	-0.217	98
ENSG00000136305.7	CIDEB	ENST00000554411.1	9606	hsa-miR-503-5p	1	289	295	-0.278	98	-0.278	98
ENSG00000136352.13	NKX2-1	ENST00000354822.5	9606	hsa-miR-503-5p	2	78	84	-0.292	98	-0.292	98
ENSG00000136444.5	RSAD1	ENST00000258955.2	9606	hsa-miR-892b	3	495	502	-0.396	98	-0.396	98
ENSG00000136689.14	IL1RN	ENST00000361779.3	9606	hsa-miR-4709-3p	3	163	170	-0.256	97	-0.256	98
ENSG00000136859.5	ANGPTL2	ENST00000373425.3	9606	hsa-miR-3119	3	1575	1582	-0.352	97	-0.352	98
ENSG00000137392.5	CLPS	ENST00000259938.2	9606	hsa-miR-4709-3p	2	132	138	-0.258	97	-0.258	98
ENSG00000137575.7	SDCBP	ENST00000260130.4	9606	hsa-miR-3119	3	619	626	-0.367	98	-0.362	98
ENSG00000137628.12	DDX60	ENST00000393743.3	9606	hsa-miR-4709-3p	3	441	448	-0.302	98	-0.302	98
ENSG00000137674.3	MMP20	ENST00000260228.2	9606	hsa-miR-4752	2	180	186	-0.334	98	-0.334	98
ENSG00000137757.6	CASP5	ENST00000393139.2	9606	hsa-miR-4709-3p	2	394	400	-0.255	97	-0.255	98
ENSG00000137807.9	KIF23	ENST00000559279.1	9606	hsa-miR-2116-5p	1	21	27	-0.192	97	-0.192	98
ENSG00000137942.12	FNBP1L	ENST00000370253.2	9606	hsa-miR-4423-3p	3	886	893	-0.355	97	-0.355	98
ENSG00000137962.8	ARHGAP29	ENST00000260526.6	9606	hsa-miR-4423-3p	3	424	431	-0.401	98	-0.386	98
ENSG00000138029.9	HADHB	ENST00000317799.5	9606	hsa-miR-4423-3p	3	397	404	-0.598	99	-0.392	98
ENSG00000138308.5	PLA2G12B	ENST00000373032.3	9606	hsa-miR-4709-3p	2	207	213	-0.292	98	-0.292	98
ENSG00000138326.14	RPS24	ENST00000435275.1	9606	hsa-miR-2116-5p	1	76	82	-0.202	97	-0.202	98
ENSG00000138448.7	ITGAV	ENST00000261023.3	9606	hsa-miR-4752	3	644	651	-0.343	98	-0.339	98
ENSG00000138615.4	CILP	ENST00000261883.4	9606	hsa-miR-4752	3	603	610	-0.337	98	-0.337	98
ENSG00000138675.12	FGF5	ENST00000456523.3	9606	hsa-miR-3119	3	234	241	-0.352	97	-0.352	98
ENSG00000138796.11	HADH	ENST00000403312.1	9606	hsa-miR-2116-5p	3	459	466	-0.246	98	-0.196	98
ENSG00000139160.9	METTL20	ENST00000357721.3	9606	hsa-miR-181b-5p	3	88	95	-0.332	97	-0.332	98
ENSG00000139160.9	METTL20	ENST00000357721.3	9606	hsa-miR-181d-5p	3	88	95	-0.324	97	-0.324	98
ENSG00000139163.11	ETNK1	ENST00000266517.4	9606	hsa-miR-3119	3	66	73	-0.377	98	-0.377	98
ENSG00000139192.7	TAPBPL	ENST00000266556.7	9606	hsa-miR-892b	2	82	88	-0.406	98	-0.406	98
ENSG00000139343.6	SNRPF	ENST00000266735.5	9606	hsa-miR-3119	3	157	164	-0.539	99	-0.365	98
ENSG00000139436.16	GIT2	ENST00000355312.3	9606	hsa-miR-4423-3p	2	194	200	-0.386	97	-0.386	98
ENSG00000139515.5	PDX1	ENST00000381033.4	9606	hsa-miR-892b	3	1303	1310	-0.399	98	-0.399	98
ENSG00000139597.12	N4BP2L1	ENST00000380139.4	9606	hsa-miR-3119	3	1114	1121	-0.347	97	-0.328	98
ENSG00000139597.12	N4BP2L1	ENST00000380139.4	9606	hsa-miR-3119	3	36	43	-0.332	97	-0.332	98
ENSG00000139737.17	SLAIN1	ENST00000418532.1	9606	hsa-miR-4423-3p	2	469	475	-0.433	98	-0.433	98
ENSG00000140262.13	TCF12	ENST00000267811.5	9606	hsa-miR-4423-3p	3	324	331	-0.431	98	-0.431	98
ENSG00000140285.5	FGF7	ENST00000267843.4	9606	hsa-miR-2116-5p	3	625	632	-0.207	97	-0.207	98
ENSG00000140307.6	GTF2A2	ENST00000396060.2	9606	hsa-miR-2116-5p	2	229	235	-0.194	97	-0.192	98
ENSG00000140471.12	LINS	ENST00000561308.1	9606	hsa-miR-4423-3p	2	104	110	-0.406	98	-0.406	98
ENSG00000140859.11	KIFC3	ENST00000465878.2	9606	hsa-miR-2116-5p	2	656	662	-0.204	97	-0.204	98
ENSG00000140932.5	CMTM2	ENST00000379486.2	9606	hsa-miR-3119	2	146	152	-0.407	98	-0.407	98
ENSG00000140961.8	OSGIN1	ENST00000343939.2	9606	hsa-miR-892b	2	309	315	-0.354	97	-0.354	98
ENSG00000141255.8	SPATA22	ENST00000268981.5	9606	hsa-miR-2116-5p	1	59	65	-0.218	98	-0.218	98
ENSG00000142002.12	DPP9	ENST00000594671.1	9606	hsa-miR-503-5p	2	198	204	-0.295	98	-0.295	98
ENSG00000142065.9	ZFP14	ENST00000270001.7	9606	hsa-miR-181b-5p	2	1175	1181	-0.334	97	-0.334	98
ENSG00000142065.9	ZFP14	ENST00000270001.7	9606	hsa-miR-181d-5p	2	1175	1181	-0.334	97	-0.334	98
ENSG00000143028.7	SYPL2	ENST00000369872.3	9606	hsa-miR-892b	3	701	708	-0.421	98	-0.421	98
ENSG00000143162.7	CREG1	ENST00000370509.4	9606	hsa-miR-892b	2	102	108	-0.364	97	-0.364	98
ENSG00000143196.4	DPT	ENST00000367817.3	9606	hsa-miR-4709-3p	2	1042	1048	-0.279	98	-0.279	98
ENSG00000143257.7	NR1I3	ENST00000508387.1	9606	hsa-miR-503-5p	2	151	157	-0.273	97	-0.272	98
ENSG00000143315.5	PIGM	ENST00000368090.2	9606	hsa-miR-892b	3	323	330	-0.449	98	-0.382	98
ENSG00000143401.10	ANP32E	ENST00000533654.1	9606	hsa-miR-2116-5p	2	244	250	-0.191	97	-0.189	98
ENSG00000143768.7	LEFTY2	ENST00000420304.2	9606	hsa-miR-181b-5p	3	799	806	-0.374	98	-0.374	98
ENSG00000143768.7	LEFTY2	ENST00000420304.2	9606	hsa-miR-181d-5p	3	799	806	-0.366	98	-0.366	98
ENSG00000143811.12	PYCR2	ENST00000343818.6	9606	hsa-miR-503-5p	2	259	265	-0.292	98	-0.285	98
ENSG00000143994.9	ABHD1	ENST00000316470.4	9606	hsa-miR-4423-3p	1	62	68	-0.422	98	-0.422	98
ENSG00000144026.7	ZNF514	ENST00000295208.2	9606	hsa-miR-4709-3p	3	733	740	-0.265	97	-0.265	98
ENSG00000144031.7	ANKRD53	ENST00000272421.6	9606	hsa-miR-503-5p	1	23	29	-0.262	97	-0.262	98
ENSG00000144395.13	CCDC150	ENST00000389175.4	9606	hsa-miR-2116-5p	3	89	96	-0.214	98	-0.214	98
ENSG00000144452.10	ABCA12	ENST00000272895.7	9606	hsa-miR-3119	3	52	59	-0.334	97	-0.334	98
ENSG00000144893.8	MED12L	ENST00000474524.1	9606	hsa-miR-3119	3	163	170	-0.351	97	-0.351	98
ENSG00000145287.6	PLAC8	ENST00000311507.4	9606	hsa-miR-181d-5p	2	155	161	-0.312	97	-0.312	98
ENSG00000145287.6	PLAC8	ENST00000311507.4	9606	hsa-miR-4709-3p	2	50	56	-0.261	97	-0.261	98
ENSG00000145349.12	CAMK2D	ENST00000296402.5	9606	hsa-miR-4752	3	300	307	-0.378	98	-0.378	98
ENSG00000145734.14	BDP1	ENST00000380675.2	9606	hsa-miR-4423-3p	3	2601	2608	-0.356	97	-0.356	98
ENSG00000145824.8	CXCL14	ENST00000337225.5	9606	hsa-miR-3119	2	107	113	-0.332	97	-0.332	98
ENSG00000145919.6	BOD1	ENST00000311086.4	9606	hsa-miR-892b	2	540	546	-0.343	96	-0.343	98
ENSG00000146006.7	LRRTM2	ENST00000274711.6	9606	hsa-miR-4423-3p	3	3208	3215	-0.361	97	-0.361	98
ENSG00000146006.7	LRRTM2	ENST00000274711.6	9606	hsa-miR-892b	3	1883	1890	-0.348	97	-0.348	98
ENSG00000146007.6	ZMAT2	ENST00000274712.3	9606	hsa-miR-4709-3p	2	313	319	-0.277	97	-0.251	98
ENSG00000146232.10	NFKBIE	ENST00000275015.5	9606	hsa-miR-892b	3	134	141	-0.403	98	-0.403	98
ENSG00000146352.8	CLVS2	ENST00000275162.5	9606	hsa-miR-4752	3	1274	1281	-0.371	98	-0.371	98
ENSG00000146729.5	GBAS	ENST00000322090.3	9606	hsa-miR-4423-3p	2	18	24	-0.373	97	-0.373	98
ENSG00000146842.12	TMEM209	ENST00000397622.2	9606	hsa-miR-2116-5p	3	1606	1613	-0.232	98	-0.226	98
ENSG00000147041.7	SYTL5	ENST00000357972.5	9606	hsa-miR-4423-3p	3	167	174	-0.401	98	-0.401	98
ENSG00000147081.10	AKAP4	ENST00000376056.2	9606	hsa-miR-181b-5p	3	132	139	-0.359	98	-0.359	98
ENSG00000147081.10	AKAP4	ENST00000376056.2	9606	hsa-miR-181d-5p	3	132	139	-0.351	98	-0.351	98
ENSG00000147138.1	GPR174	ENST00000276077.1	9606	hsa-miR-4709-3p	1	212	218	-0.256	97	-0.256	98
ENSG00000147382.14	FAM58A	ENST00000406277.2	9606	hsa-miR-3119	3	362	369	-0.384	98	-0.384	98
ENSG00000147586.5	MRPS28	ENST00000521605.1	9606	hsa-miR-2116-5p	1	102	108	-0.211	98	-0.211	98
ENSG00000147926.9	SPATA31A3	ENST00000356699.5	9606	hsa-miR-4752	1	124	130	-0.303	97	-0.303	98
ENSG00000148450.8	MSRB2	ENST00000376510.3	9606	hsa-miR-4752	1	53	59	-0.338	98	-0.338	98
ENSG00000148468.12	FAM171A1	ENST00000378116.4	9606	hsa-miR-503-5p	2	475	481	-0.281	98	-0.281	98
ENSG00000148680.11	HTR7	ENST00000371719.2	9606	hsa-miR-4423-3p	3	1126	1133	-0.378	97	-0.378	98
ENSG00000148737.11	TCF7L2	ENST00000369386.1	9606	hsa-miR-3119	3	1386	1393	-0.356	97	-0.347	98
ENSG00000148737.11	TCF7L2	ENST00000369386.1	9606	hsa-miR-503-5p	2	467	473	-0.266	97	-0.266	98
ENSG00000148925.6	BTBD10	ENST00000278174.5	9606	hsa-miR-4709-3p	2	32	38	-0.252	97	-0.252	98
ENSG00000149179.9	C11orf49	ENST00000395460.2	9606	hsa-miR-892b	3	917	924	-0.388	97	-0.388	98
ENSG00000149196.11	C11orf73	ENST00000533986.1	9606	hsa-miR-181b-5p	3	786	793	-0.309	97	-0.309	98
ENSG00000149196.11	C11orf73	ENST00000533986.1	9606	hsa-miR-181d-5p	3	786	793	-0.309	97	-0.309	98
ENSG00000149262.12	INTS4	ENST00000534064.1	9606	hsa-miR-4752	1	203	209	-0.323	97	-0.323	98
ENSG00000149489.4	ROM1	ENST00000534093.1	9606	hsa-miR-2116-5p	1	307	313	-0.193	97	-0.193	98
ENSG00000149507.2	PLAC1L	ENST00000278855.2	9606	hsa-miR-181b-5p	3	868	875	-0.381	98	-0.381	98
ENSG00000149507.2	PLAC1L	ENST00000278855.2	9606	hsa-miR-181d-5p	3	868	875	-0.365	98	-0.365	98
ENSG00000149573.4	MPZL2	ENST00000278937.2	9606	hsa-miR-3119	3	342	349	-0.421	98	-0.400	98
ENSG00000149679.7	CABLES2	ENST00000279101.5	9606	hsa-miR-892b	3	2088	2095	-0.385	97	-0.374	98
ENSG00000149922.6	TBX6	ENST00000395224.2	9606	hsa-miR-3119	3	410	417	-0.410	98	-0.410	98
ENSG00000149948.9	HMGA2	ENST00000403681.2	9606	hsa-miR-3119	3	1847	1854	-0.406	98	-0.400	98
ENSG00000149948.9	HMGA2	ENST00000403681.2	9606	hsa-miR-503-5p	1	1303	1309	-0.271	97	-0.271	98
ENSG00000150045.7	KLRF1	ENST00000354855.3	9606	hsa-miR-181b-5p	2	562	568	-0.329	97	-0.329	98
ENSG00000150045.7	KLRF1	ENST00000354855.3	9606	hsa-miR-181d-5p	2	562	568	-0.329	97	-0.329	98
ENSG00000150045.7	KLRF1	ENST00000354855.3	9606	hsa-miR-4709-3p	2	535	541	-0.312	98	-0.312	98
ENSG00000150361.7	KLHL1	ENST00000377844.4	9606	hsa-miR-4709-3p	3	91	98	-0.254	97	-0.254	98
ENSG00000150594.5	ADRA2A	ENST00000280155.2	9606	hsa-miR-4423-3p	3	745	752	-0.432	98	-0.432	98
ENSG00000151135.5	C12orf23	ENST00000548125.1	9606	hsa-miR-4423-3p	3	843	850	-0.447	98	-0.429	98
ENSG00000151247.8	EIF4E	ENST00000450253.2	9606	hsa-miR-4709-3p	3	71	78	-0.277	97	-0.277	98
ENSG00000151353.10	TMEM18	ENST00000281017.3	9606	hsa-miR-4752	2	129	135	-0.313	97	-0.313	98
ENSG00000151418.7	ATP6V1G3	ENST00000309309.7	9606	hsa-miR-2116-5p	1	87	93	-0.195	97	-0.195	98
ENSG00000151458.7	ANKRD50	ENST00000504087.1	9606	hsa-miR-4423-3p	3	147	154	-0.410	98	-0.410	98
ENSG00000151552.7	QDPR	ENST00000508623.1	9606	hsa-miR-4423-3p	2	65	71	-0.368	97	-0.368	98
ENSG00000152254.6	G6PC2	ENST00000421979.1	9606	hsa-miR-4752	2	164	170	-0.335	98	-0.335	98
ENSG00000152601.13	MBNL1	ENST00000357472.3	9606	hsa-miR-2116-5p	1	278	284	-0.199	97	-0.199	98
ENSG00000152601.13	MBNL1	ENST00000357472.3	9606	hsa-miR-2116-5p	3	2887	2894	-0.200	97	-0.195	98
ENSG00000153015.11	CWC27	ENST00000381070.3	9606	hsa-miR-4423-3p	2	36	42	-0.349	96	-0.349	98
ENSG00000153234.9	NR4A2	ENST00000409108.2	9606	hsa-miR-4423-3p	2	625	631	-0.391	97	-0.390	98
ENSG00000154175.12	ABI3BP	ENST00000471714.1	9606	hsa-miR-4752	3	605	612	-0.328	97	-0.328	98
ENSG00000154429.6	CCSAP	ENST00000366687.1	9606	hsa-miR-892b	3	1105	1112	-0.350	97	-0.345	98
ENSG00000154511.7	FAM69A	ENST00000370310.4	9606	hsa-miR-2116-5p	1	45	51	-0.198	97	-0.198	98
ENSG00000154727.6	GABPA	ENST00000354828.3	9606	hsa-miR-892b	3	307	314	-0.426	98	-0.426	98
ENSG00000155287.6	SLC25A28	ENST00000370495.4	9606	hsa-miR-3119	2	310	316	-0.356	97	-0.356	98
ENSG00000155313.11	USP25	ENST00000285681.2	9606	hsa-miR-503-5p	1	82	88	-0.299	98	-0.299	98
ENSG00000155760.1	FZD7	ENST00000286201.1	9606	hsa-miR-4423-3p	3	279	286	-0.353	97	-0.353	98
ENSG00000155970.7	MICU3	ENST00000318063.5	9606	hsa-miR-892b	3	1025	1032	-0.367	97	-0.367	98
ENSG00000155974.7	GRIP1	ENST00000398016.3	9606	hsa-miR-3119	3	1561	1568	-0.387	98	-0.387	98
ENSG00000156017.8	C9orf41	ENST00000376834.3	9606	hsa-miR-2116-5p	3	36	43	-0.190	97	-0.190	98
ENSG00000156049.6	GNA14	ENST00000341700.6	9606	hsa-miR-3119	3	283	290	-0.397	98	-0.397	98
ENSG00000156876.8	SASS6	ENST00000287482.5	9606	hsa-miR-892b	3	1190	1197	-0.356	97	-0.356	98
ENSG00000156959.7	LHFPL4	ENST00000287585.6	9606	hsa-miR-4709-3p	3	404	411	-0.289	98	-0.289	98
ENSG00000157483.4	MYO1E	ENST00000288235.4	9606	hsa-miR-4752	3	82	89	-0.339	98	-0.339	98
ENSG00000157796.13	WDR19	ENST00000399820.3	9606	hsa-miR-4709-3p	3	208	215	-0.316	98	-0.316	98
ENSG00000158186.8	MRAS	ENST00000289104.4	9606	hsa-miR-4752	3	398	405	-0.399	98	-0.366	98
ENSG00000158402.14	CDC25C	ENST00000323760.6	9606	hsa-miR-503-5p	1	18	24	-0.260	97	-0.260	98
ENSG00000158552.8	ZFAND2B	ENST00000409594.1	9606	hsa-miR-4709-3p	3	54	61	-0.300	98	-0.300	98
ENSG00000158691.10	ZSCAN12	ENST00000361028.1	9606	hsa-miR-892b	3	2389	2396	-0.381	97	-0.381	98
ENSG00000159455.7	LCE2B	ENST00000368780.3	9606	hsa-miR-2116-5p	2	35	41	-0.208	98	-0.208	98
ENSG00000159461.10	AMFR	ENST00000290649.5	9606	hsa-miR-4752	3	1208	1215	-0.401	98	-0.374	98
ENSG00000159593.10	NAE1	ENST00000359087.4	9606	hsa-miR-503-5p	1	89	95	-0.299	98	-0.299	98
ENSG00000160326.9	SLC2A6	ENST00000371897.4	9606	hsa-miR-3119	3	803	810	-0.330	97	-0.330	98
ENSG00000160808.5	MYL3	ENST00000395869.1	9606	hsa-miR-503-5p	2	39	45	-0.295	98	-0.295	98
ENSG00000160844.6	GATS	ENST00000436886.2	9606	hsa-miR-4752	3	1579	1586	-0.317	97	-0.317	98
ENSG00000160868.10	CYP3A4	ENST00000354593.2	9606	hsa-miR-4709-3p	3	25	32	-0.285	98	-0.285	98
ENSG00000160870.8	CYP3A7	ENST00000336374.2	9606	hsa-miR-4709-3p	3	24	31	-0.279	98	-0.279	98
ENSG00000161570.4	CCL5	ENST00000293272.3	9606	hsa-miR-503-5p	2	670	676	-0.286	98	-0.286	98
ENSG00000161896.6	IP6K3	ENST00000451316.1	9606	hsa-miR-2116-5p	3	923	930	-0.198	97	-0.198	98
ENSG00000162290.12	DCP1A	ENST00000607628.1	9606	hsa-miR-503-5p	1	1096	1102	-0.263	97	-0.263	98
ENSG00000162595.4	DIRAS3	ENST00000370981.1	9606	hsa-miR-181b-5p	3	255	262	-0.384	98	-0.384	98
ENSG00000162595.4	DIRAS3	ENST00000370981.1	9606	hsa-miR-181d-5p	3	255	262	-0.376	98	-0.376	98
ENSG00000162616.8	DNAJB4	ENST00000370763.5	9606	hsa-miR-503-5p	1	467	473	-0.294	98	-0.294	98
ENSG00000162669.11	HFM1	ENST00000294696.5	9606	hsa-miR-181b-5p	3	161	168	-0.336	97	-0.336	98
ENSG00000162669.11	HFM1	ENST00000294696.5	9606	hsa-miR-181d-5p	3	161	168	-0.328	97	-0.328	98
ENSG00000162928.8	PEX13	ENST00000295030.5	9606	hsa-miR-181b-5p	3	71	78	-0.320	97	-0.320	98
ENSG00000162928.8	PEX13	ENST00000295030.5	9606	hsa-miR-181d-5p	3	71	78	-0.328	97	-0.328	98
ENSG00000163009.4	C2orf48	ENST00000381786.3	9606	hsa-miR-2116-5p	3	663	670	-0.224	98	-0.224	98
ENSG00000163046.11	ANKRD30BL	ENST00000409867.1	9606	hsa-miR-2116-5p	1	99	105	-0.197	97	-0.197	98
ENSG00000163114.4	PDHA2	ENST00000295266.4	9606	hsa-miR-3119	2	105	111	-0.350	97	-0.350	98
ENSG00000163157.10	TMOD4	ENST00000416280.2	9606	hsa-miR-3119	2	78	84	-0.407	98	-0.407	98
ENSG00000163281.7	GNPDA2	ENST00000509756.1	9606	hsa-miR-4752	3	1638	1645	-0.354	98	-0.306	98
ENSG00000163348.3	PYGO2	ENST00000368457.2	9606	hsa-miR-4423-3p	3	365	372	-0.396	97	-0.396	98
ENSG00000163491.12	NEK10	ENST00000295720.6	9606	hsa-miR-4709-3p	3	1041	1048	-0.272	97	-0.272	98
ENSG00000163608.10	C3orf17	ENST00000314400.5	9606	hsa-miR-4709-3p	2	566	572	-0.283	98	-0.282	98
ENSG00000163634.7	THOC7	ENST00000295899.5	9606	hsa-miR-181b-5p	3	124	131	-0.512	99	-0.313	98
ENSG00000163634.7	THOC7	ENST00000295899.5	9606	hsa-miR-181d-5p	3	124	131	-0.512	99	-0.313	98
ENSG00000163646.6	CLRN1	ENST00000327047.1	9606	hsa-miR-4752	2	381	387	-0.300	97	-0.300	98
ENSG00000163684.7	RPP14	ENST00000445193.3	9606	hsa-miR-4752	3	2396	2403	-0.456	99	-0.308	98
ENSG00000163739.4	CXCL1	ENST00000395761.3	9606	hsa-miR-2116-5p	2	542	548	-0.194	97	-0.194	98
ENSG00000164011.13	ZNF691	ENST00000372508.3	9606	hsa-miR-503-5p	1	77	83	-0.266	97	-0.266	98
ENSG00000164181.9	ELOVL7	ENST00000508821.1	9606	hsa-miR-4709-3p	3	311	318	-0.258	97	-0.258	98
ENSG00000164219.5	PGGT1B	ENST00000419445.1	9606	hsa-miR-892b	3	148	155	-0.420	98	-0.420	98
ENSG00000164283.8	ESM1	ENST00000381405.4	9606	hsa-miR-2116-5p	1	1452	1458	-0.216	98	-0.216	98
ENSG00000164485.10	IL22RA2	ENST00000339602.3	9606	hsa-miR-2116-5p	3	727	734	-0.208	98	-0.208	98
ENSG00000164600.4	NEUROD6	ENST00000297142.3	9606	hsa-miR-4709-3p	3	579	586	-0.279	98	-0.279	98
ENSG00000164794.4	KCNV1	ENST00000524391.1	9606	hsa-miR-2116-5p	3	403	410	-0.199	97	-0.199	98
ENSG00000164818.11	HEATR2	ENST00000297440.6	9606	hsa-miR-4423-3p	3	680	687	-0.417	98	-0.417	98
ENSG00000164841.4	TMEM74	ENST00000297459.3	9606	hsa-miR-3119	3	166	173	-0.356	97	-0.356	98
ENSG00000164920.5	OSR2	ENST00000435298.2	9606	hsa-miR-503-5p	2	54	60	-0.261	97	-0.261	98
ENSG00000165071.10	TMEM71	ENST00000356838.3	9606	hsa-miR-3119	3	119	126	-0.331	97	-0.331	98
ENSG00000165072.9	MAMDC2	ENST00000377182.4	9606	hsa-miR-503-5p	1	892	898	-0.260	97	-0.260	98
ENSG00000165092.8	ALDH1A1	ENST00000297785.3	9606	hsa-miR-4709-3p	3	25	32	-0.311	98	-0.311	98
ENSG00000165102.10	HGSNAT	ENST00000379644.4	9606	hsa-miR-4709-3p	3	948	955	-0.261	97	-0.258	98
ENSG00000165105.9	RASEF	ENST00000376447.3	9606	hsa-miR-4709-3p	3	2973	2980	-0.263	97	-0.263	98
ENSG00000165181.12	C9orf84	ENST00000394779.3	9606	hsa-miR-2116-5p	3	411	418	-0.202	97	-0.202	98
ENSG00000165215.5	CLDN3	ENST00000395145.2	9606	hsa-miR-3119	2	372	378	-0.349	97	-0.349	98
ENSG00000165511.4	C10orf25	ENST00000298298.1	9606	hsa-miR-3119	3	1285	1292	-0.423	98	-0.384	98
ENSG00000165553.4	NGB	ENST00000298352.4	9606	hsa-miR-503-5p	2	688	694	-0.285	98	-0.285	98
ENSG00000165609.8	NUDT5	ENST00000491614.1	9606	hsa-miR-892b	3	798	805	-0.370	97	-0.357	98
ENSG00000165621.4	OXGR1	ENST00000298440.1	9606	hsa-miR-181b-5p	3	673	680	-0.308	97	-0.308	98
ENSG00000165629.15	ATP5C1	ENST00000356708.7	9606	hsa-miR-892b	2	48	54	-0.378	97	-0.378	98
ENSG00000165813.12	C10orf118	ENST00000543782.1	9606	hsa-miR-892b	3	147	154	-0.407	98	-0.407	98
ENSG00000165915.9	SLC39A13	ENST00000524928.1	9606	hsa-miR-4752	2	2571	2577	-0.311	97	-0.311	98
ENSG00000165943.4	MOAP1	ENST00000298894.4	9606	hsa-miR-4423-3p	2	149	155	-0.378	97	-0.378	98
ENSG00000166292.7	TMEM100	ENST00000424486.2	9606	hsa-miR-892b	2	577	583	-0.346	97	-0.346	98
ENSG00000166321.9	NUDT13	ENST00000372997.3	9606	hsa-miR-4752	3	992	999	-0.345	98	-0.345	98
ENSG00000166405.10	RIC3	ENST00000396677.2	9606	hsa-miR-4709-3p	3	3445	3452	-0.270	97	-0.270	98
ENSG00000166432.10	ZMAT1	ENST00000372782.3	9606	hsa-miR-3119	3	699	706	-0.384	98	-0.384	98
ENSG00000166845.9	C18orf54	ENST00000300091.5	9606	hsa-miR-892b	3	1728	1735	-0.443	98	-0.361	98
ENSG00000166862.6	CACNG2	ENST00000300105.6	9606	hsa-miR-2116-5p	1	198	204	-0.192	97	-0.192	98
ENSG00000166881.5	TMEM194A	ENST00000379391.3	9606	hsa-miR-4752	3	419	426	-0.309	97	-0.309	98
ENSG00000166900.10	STX3	ENST00000535361.1	9606	hsa-miR-3119	3	1006	1013	-0.342	97	-0.342	98
ENSG00000166912.12	MTMR10	ENST00000435680.1	9606	hsa-miR-4423-3p	3	2408	2415	-0.453	98	-0.424	98
ENSG00000166920.6	C15orf48	ENST00000344300.3	9606	hsa-miR-181b-5p	2	244	250	-0.343	97	-0.333	98
ENSG00000166920.6	C15orf48	ENST00000344300.3	9606	hsa-miR-181d-5p	2	244	250	-0.343	97	-0.333	98
ENSG00000166984.7	TCP10L2	ENST00000366832.2	9606	hsa-miR-503-5p	2	311	317	-0.261	97	-0.261	98
ENSG00000167207.7	NOD2	ENST00000300589.2	9606	hsa-miR-4709-3p	3	87	94	-0.276	97	-0.276	98
ENSG00000167384.6	ZNF180	ENST00000391956.4	9606	hsa-miR-181b-5p	1	702	708	-0.525	99	-0.321	98
ENSG00000167384.6	ZNF180	ENST00000391956.4	9606	hsa-miR-181d-5p	1	702	708	-0.525	99	-0.321	98
ENSG00000167645.12	YIF1B	ENST00000337679.8	9606	hsa-miR-503-5p	2	157	163	-0.272	97	-0.272	98
ENSG00000167785.4	ZNF558	ENST00000601372.1	9606	hsa-miR-181b-5p	1	1345	1351	-0.344	97	-0.344	98
ENSG00000167785.4	ZNF558	ENST00000601372.1	9606	hsa-miR-181d-5p	1	1345	1351	-0.344	97	-0.344	98
ENSG00000167964.8	RAB26	ENST00000210187.6	9606	hsa-miR-4423-3p	3	332	339	-0.402	98	-0.402	98
ENSG00000168036.12	CTNNB1	ENST00000349496.5	9606	hsa-miR-3119	3	26	33	-0.352	97	-0.352	98
ENSG00000168135.4	KCNJ4	ENST00000303592.3	9606	hsa-miR-4709-3p	3	267	274	-0.261	97	-0.261	98
ENSG00000168385.13	SEPT2	ENST00000391971.2	9606	hsa-miR-503-5p	1	543	549	-0.298	98	-0.286	98
ENSG00000168439.12	STIP1	ENST00000358794.5	9606	hsa-miR-892b	2	397	403	-0.343	96	-0.343	98
ENSG00000168621.10	GDNF	ENST00000326524.2	9606	hsa-miR-4752	3	2773	2780	-0.355	98	-0.355	98
ENSG00000168883.15	USP39	ENST00000409766.3	9606	hsa-miR-2116-5p	1	410	416	-0.192	97	-0.192	98
ENSG00000169059.8	VCX3A	ENST00000381089.3	9606	hsa-miR-181b-5p	2	109	115	-0.335	97	-0.335	98
ENSG00000169059.8	VCX3A	ENST00000381089.3	9606	hsa-miR-181d-5p	2	109	115	-0.335	97	-0.335	98
ENSG00000169087.6	HSPBAP1	ENST00000383659.1	9606	hsa-miR-4752	3	816	823	-0.323	97	-0.323	98
ENSG00000169093.10	ASMTL	ENST00000416733.2	9606	hsa-miR-3119	2	122	128	-0.331	97	-0.331	98
ENSG00000169223.10	LMAN2	ENST00000515209.1	9606	hsa-miR-2116-5p	1	189	195	-0.207	97	-0.206	98
ENSG00000169251.8	NMD3	ENST00000351193.2	9606	hsa-miR-4709-3p	3	558	565	-0.286	98	-0.282	98
ENSG00000169446.4	MMGT1	ENST00000305963.2	9606	hsa-miR-3119	3	257	264	-0.347	97	-0.347	98
ENSG00000169599.8	NFU1	ENST00000410022.2	9606	hsa-miR-4709-3p	2	104	110	-0.306	98	-0.306	98
ENSG00000169621.5	APLF	ENST00000303795.4	9606	hsa-miR-3119	3	296	303	-0.360	97	-0.336	98
ENSG00000169684.9	CHRNA5	ENST00000299565.5	9606	hsa-miR-4752	2	287	293	-0.322	97	-0.314	98
ENSG00000169758.8	C15orf27	ENST00000388942.3	9606	hsa-miR-4709-3p	3	511	518	-0.275	97	-0.275	98
ENSG00000169871.8	TRIM56	ENST00000306085.6	9606	hsa-miR-503-5p	3	285	292	-0.263	97	-0.263	98
ENSG00000169964.5	TMEM42	ENST00000302392.4	9606	hsa-miR-3119	3	337	344	-0.385	98	-0.385	98
ENSG00000169964.5	TMEM42	ENST00000302392.4	9606	hsa-miR-892b	2	340	346	-0.340	96	-0.340	98
ENSG00000170004.12	CHD3	ENST00000380358.4	9606	hsa-miR-4709-3p	3	149	156	-0.287	98	-0.287	98
ENSG00000170100.9	ZNF778	ENST00000433976.2	9606	hsa-miR-181b-5p	3	407	414	-0.633	99	-0.312	98
ENSG00000170100.9	ZNF778	ENST00000433976.2	9606	hsa-miR-181d-5p	3	407	414	-0.633	99	-0.312	98
ENSG00000170265.7	ZNF282	ENST00000479907.1	9606	hsa-miR-503-5p	2	1814	1820	-0.297	98	-0.296	98
ENSG00000170365.5	SMAD1	ENST00000302085.4	9606	hsa-miR-4709-3p	3	826	833	-0.310	98	-0.303	98
ENSG00000170426.1	SDR9C7	ENST00000293502.1	9606	hsa-miR-4423-3p	2	618	624	-0.352	97	-0.352	98
ENSG00000170442.7	KRT86	ENST00000293525.5	9606	hsa-miR-892b	3	46	53	-0.372	97	-0.372	98
ENSG00000170681.6	MURC	ENST00000307584.5	9606	hsa-miR-4423-3p	3	1886	1893	-0.448	98	-0.413	98
ENSG00000170946.10	DNAJC24	ENST00000465995.1	9606	hsa-miR-2116-5p	3	1819	1826	-0.237	98	-0.193	98
ENSG00000171004.13	HS6ST2	ENST00000370836.2	9606	hsa-miR-503-5p	2	803	809	-0.277	97	-0.277	98
ENSG00000171033.8	PKIA	ENST00000396418.2	9606	hsa-miR-3119	3	936	943	-0.391	98	-0.391	98
ENSG00000171291.4	ZNF439	ENST00000304030.2	9606	hsa-miR-181b-5p	1	332	338	-0.333	97	-0.333	98
ENSG00000171291.4	ZNF439	ENST00000304030.2	9606	hsa-miR-181d-5p	1	332	338	-0.333	97	-0.333	98
ENSG00000171360.3	KRT38	ENST00000246646.3	9606	hsa-miR-4709-3p	2	885	891	-0.270	97	-0.270	98
ENSG00000171388.9	APLN	ENST00000307484.6	9606	hsa-miR-503-5p	2	1699	1705	-0.267	97	-0.267	98
ENSG00000171469.6	ZNF561	ENST00000326044.5	9606	hsa-miR-4752	3	772	779	-0.335	98	-0.335	98
ENSG00000171606.13	ZNF274	ENST00000326804.4	9606	hsa-miR-3119	3	299	306	-0.390	98	-0.390	98
ENSG00000171649.7	ZIK1	ENST00000307468.4	9606	hsa-miR-3119	3	746	753	-0.346	97	-0.346	98
ENSG00000171724.2	VAT1L	ENST00000302536.2	9606	hsa-miR-4423-3p	2	2347	2353	-0.388	97	-0.388	98
ENSG00000172058.11	SERF1A	ENST00000354833.3	9606	hsa-miR-2116-5p	3	1169	1176	-0.210	98	-0.210	98
ENSG00000172201.6	ID4	ENST00000378700.3	9606	hsa-miR-4709-3p	2	229	235	-0.314	98	-0.314	98
ENSG00000172382.5	PRSS27	ENST00000302641.3	9606	hsa-miR-503-5p	2	80	86	-0.270	97	-0.270	98
ENSG00000172818.5	OVOL1	ENST00000335987.3	9606	hsa-miR-503-5p	2	1702	1708	-0.280	98	-0.280	98
ENSG00000172819.12	RARG	ENST00000425354.2	9606	hsa-miR-4423-3p	3	439	446	-0.404	98	-0.404	98
ENSG00000172969.3	FRG2C	ENST00000308062.3	9606	hsa-miR-4752	3	697	704	-0.353	98	-0.353	98
ENSG00000173464.10	RNASE11	ENST00000610205.1	9606	hsa-miR-4709-3p	3	425	432	-0.313	98	-0.313	98
ENSG00000173611.13	SCAI	ENST00000336505.6	9606	hsa-miR-4752	3	4369	4376	-0.431	99	-0.336	98
ENSG00000173699.11	SPATA3	ENST00000452881.1	9606	hsa-miR-2116-5p	1	522	528	-0.196	97	-0.196	98
ENSG00000173868.7	PHOSPHO1	ENST00000310544.4	9606	hsa-miR-892b	3	658	665	-0.349	97	-0.349	98
ENSG00000173914.7	RBM4B	ENST00000531036.2	9606	hsa-miR-4709-3p	3	492	499	-0.337	98	-0.306	98
ENSG00000173918.10	C1QTNF1	ENST00000392445.2	9606	hsa-miR-503-5p	2	1639	1645	-0.302	98	-0.302	98
ENSG00000174776.6	WDR49	ENST00000479765.1	9606	hsa-miR-4709-3p	2	247	253	-0.252	97	-0.251	98
ENSG00000174946.5	GPR171	ENST00000309180.5	9606	hsa-miR-4423-3p	2	459	465	-0.429	98	-0.429	98
ENSG00000175066.11	GK5	ENST00000392993.2	9606	hsa-miR-4423-3p	3	879	886	-0.434	98	-0.434	98
ENSG00000175175.4	PPM1E	ENST00000308249.2	9606	hsa-miR-4423-3p	3	392	399	-0.353	97	-0.353	98
ENSG00000175324.5	LSM1	ENST00000520755.1	9606	hsa-miR-2116-5p	1	39	45	-0.200	97	-0.200	98
ENSG00000175395.11	ZNF25	ENST00000302609.7	9606	hsa-miR-181b-5p	1	2220	2226	-0.332	97	-0.332	98
ENSG00000175395.11	ZNF25	ENST00000302609.7	9606	hsa-miR-181d-5p	1	2220	2226	-0.332	97	-0.332	98
ENSG00000175538.6	KCNE3	ENST00000310128.4	9606	hsa-miR-4709-3p	3	1687	1694	-0.258	97	-0.258	98
ENSG00000175582.15	RAB6A	ENST00000310653.6	9606	hsa-miR-3119	3	207	214	-0.378	98	-0.378	98
ENSG00000175857.4	GAPT	ENST00000396776.2	9606	hsa-miR-2116-5p	3	228	235	-0.226	98	-0.226	98
ENSG00000176160.5	HSF5	ENST00000323777.3	9606	hsa-miR-892b	3	2071	2078	-0.348	97	-0.348	98
ENSG00000176198.2	OR11H4	ENST00000315409.2	9606	hsa-miR-2116-5p	1	34	40	-0.193	97	-0.193	98
ENSG00000176399.3	DMRTA1	ENST00000325870.2	9606	hsa-miR-4709-3p	2	175	181	-0.264	97	-0.264	98
ENSG00000176624.9	MEX3C	ENST00000592416.1	9606	hsa-miR-4709-3p	3	3450	3457	-0.316	98	-0.316	98
ENSG00000176731.7	C8orf59	ENST00000417663.2	9606	hsa-miR-4752	1	24	30	-0.347	98	-0.343	98
ENSG00000176927.10	EFCAB5	ENST00000394835.3	9606	hsa-miR-503-5p	1	114	120	-0.263	97	-0.263	98
ENSG00000177105.9	RHOG	ENST00000351018.4	9606	hsa-miR-4423-3p	2	487	493	-0.350	96	-0.350	98
ENSG00000177138.11	FAM9B	ENST00000362066.3	9606	hsa-miR-4709-3p	3	63	70	-0.275	97	-0.274	98
ENSG00000177504.9	VCX2	ENST00000317103.4	9606	hsa-miR-181b-5p	2	70	76	-0.365	98	-0.365	98
ENSG00000177504.9	VCX2	ENST00000317103.4	9606	hsa-miR-181d-5p	2	70	76	-0.365	98	-0.365	98
ENSG00000177599.8	ZNF491	ENST00000323169.5	9606	hsa-miR-181b-5p	1	724	730	-0.398	98	-0.398	98
ENSG00000177599.8	ZNF491	ENST00000323169.5	9606	hsa-miR-181d-5p	1	724	730	-0.386	98	-0.386	98
ENSG00000177807.6	KCNJ10	ENST00000368089.3	9606	hsa-miR-892b	2	3607	3613	-0.337	96	-0.337	98
ENSG00000178074.5	C2orf69	ENST00000319974.5	9606	hsa-miR-4709-3p	3	413	420	-0.277	97	-0.277	98
ENSG00000178184.11	PARD6G	ENST00000353265.3	9606	hsa-miR-503-5p	2	110	116	-0.298	98	-0.298	98
ENSG00000178538.5	CA8	ENST00000317995.4	9606	hsa-miR-2116-5p	3	468	475	-0.208	98	-0.203	98
ENSG00000178538.5	CA8	ENST00000317995.4	9606	hsa-miR-4752	2	234	240	-0.300	97	-0.300	98
ENSG00000178988.10	MRFAP1L1	ENST00000320848.6	9606	hsa-miR-3119	2	876	882	-0.354	97	-0.342	98
ENSG00000179152.14	TCAIM	ENST00000342649.4	9606	hsa-miR-4423-3p	3	1529	1536	-0.392	97	-0.392	98
ENSG00000179564.3	LSMEM2	ENST00000316436.3	9606	hsa-miR-4709-3p	3	169	176	-0.285	98	-0.285	98
ENSG00000179840.5	C1orf200	ENST00000377320.3	9606	hsa-miR-3119	2	1160	1166	-0.339	97	-0.339	98
ENSG00000179981.9	TSHZ1	ENST00000322038.5	9606	hsa-miR-4709-3p	3	949	956	-0.261	97	-0.261	98
ENSG00000180228.8	PRKRA	ENST00000325748.4	9606	hsa-miR-4709-3p	2	105	111	-0.280	98	-0.278	98
ENSG00000180626.9	ZNF594	ENST00000399604.4	9606	hsa-miR-181b-5p	2	2267	2273	-0.369	98	-0.369	98
ENSG00000180626.9	ZNF594	ENST00000399604.4	9606	hsa-miR-181d-5p	2	2267	2273	-0.391	98	-0.391	98
ENSG00000180772.6	AGTR2	ENST00000371906.4	9606	hsa-miR-4423-3p	3	1237	1244	-0.396	97	-0.396	98
ENSG00000180834.3	MAP6D1	ENST00000318631.3	9606	hsa-miR-4752	2	675	681	-0.317	97	-0.317	98
ENSG00000180979.5	LRRC57	ENST00000397130.3	9606	hsa-miR-4709-3p	3	248	255	-0.280	98	-0.280	98
ENSG00000181045.10	SLC26A11	ENST00000361193.3	9606	hsa-miR-503-5p	2	214	220	-0.263	97	-0.263	98
ENSG00000181464.2	CDRT1	ENST00000312127.2	9606	hsa-miR-3119	1	39	45	-0.332	97	-0.332	98
ENSG00000181617.5	FDCSP	ENST00000317987.5	9606	hsa-miR-4752	1	189	195	-0.379	98	-0.379	98
ENSG00000181929.7	PRKAG1	ENST00000395170.3	9606	hsa-miR-4709-3p	2	616	622	-0.306	98	-0.303	98
ENSG00000182108.5	DEXI	ENST00000331808.4	9606	hsa-miR-4423-3p	2	733	739	-0.391	97	-0.389	98
ENSG00000182195.6	LDOC1	ENST00000370526.2	9606	hsa-miR-4709-3p	2	137	143	-0.257	97	-0.257	98
ENSG00000182199.6	SHMT2	ENST00000328923.3	9606	hsa-miR-892b	3	298	305	-0.415	98	-0.413	98
ENSG00000182446.9	NPLOC4	ENST00000572760.1	9606	hsa-miR-503-5p	2	1021	1027	-0.305	98	-0.259	98
ENSG00000182566.8	CLEC4G	ENST00000328853.5	9606	hsa-miR-503-5p	2	113	119	-0.290	98	-0.290	98
ENSG00000182583.8	VCX	ENST00000381059.3	9606	hsa-miR-181b-5p	2	109	115	-0.331	97	-0.331	98
ENSG00000182583.8	VCX	ENST00000381059.3	9606	hsa-miR-181d-5p	2	109	115	-0.331	97	-0.331	98
ENSG00000182712.11	CMC4	ENST00000369484.3	9606	hsa-miR-181b-5p	1	175	181	-0.325	97	-0.325	98
ENSG00000182712.11	CMC4	ENST00000369484.3	9606	hsa-miR-181d-5p	1	175	181	-0.337	97	-0.337	98
ENSG00000182782.7	HCAR2	ENST00000328880.5	9606	hsa-miR-892b	3	476	483	-0.416	98	-0.416	98
ENSG00000182810.5	DDX28	ENST00000332395.5	9606	hsa-miR-503-5p	2	149	155	-0.266	97	-0.264	98
ENSG00000182816.6	KRTAP13-2	ENST00000399889.2	9606	hsa-miR-4709-3p	2	96	102	-0.263	97	-0.263	98
ENSG00000182931.5	WFDC10B	ENST00000330523.5	9606	hsa-miR-2116-5p	1	98	104	-0.198	97	-0.198	98
ENSG00000183032.6	SLC25A21	ENST00000331299.5	9606	hsa-miR-4709-3p	3	309	316	-0.259	97	-0.259	98
ENSG00000183036.6	PCP4	ENST00000328619.5	9606	hsa-miR-4752	2	91	97	-0.323	97	-0.323	98
ENSG00000183166.6	CALN1	ENST00000329008.5	9606	hsa-miR-892b	3	1395	1402	-0.384	97	-0.384	98
ENSG00000183470.5	AC009365.3	ENST00000332558.4	9606	hsa-miR-4709-3p	3	243	250	-0.270	97	-0.270	98
ENSG00000183476.8	SH2D7	ENST00000328828.5	9606	hsa-miR-4423-3p	3	1013	1020	-0.400	97	-0.400	98
ENSG00000183513.4	COA5	ENST00000328709.3	9606	hsa-miR-4709-3p	3	307	314	-0.418	99	-0.281	98
ENSG00000183578.5	TNFAIP8L3	ENST00000327536.5	9606	hsa-miR-4752	3	1077	1084	-0.333	97	-0.333	98
ENSG00000183625.10	CCR3	ENST00000545097.1	9606	hsa-miR-4423-3p	2	412	418	-0.405	98	-0.405	98
ENSG00000183675.10	PTPN20B	ENST00000374240.3	9606	hsa-miR-2116-5p	1	89	95	-0.218	98	-0.218	98
ENSG00000183734.4	ASCL2	ENST00000331289.4	9606	hsa-miR-4709-3p	3	603	610	-0.260	97	-0.259	98
ENSG00000183775.6	KCTD16	ENST00000507359.3	9606	hsa-miR-4752	3	874	881	-0.308	97	-0.308	98
ENSG00000183813.6	CCR4	ENST00000330953.5	9606	hsa-miR-4709-3p	2	1745	1751	-0.297	98	-0.297	98
ENSG00000183826.12	BTBD9	ENST00000314100.6	9606	hsa-miR-503-5p	3	826	833	-0.288	98	-0.284	98
ENSG00000183837.8	PNMA3	ENST00000447306.1	9606	hsa-miR-4709-3p	3	1990	1997	-0.315	98	-0.315	98
ENSG00000184076.10	UQCR10	ENST00000401406.3	9606	hsa-miR-4709-3p	2	160	166	-0.285	98	-0.285	98
ENSG00000184602.5	SNN	ENST00000329565.5	9606	hsa-miR-503-5p	2	74	80	-0.284	98	-0.284	98
ENSG00000184752.8	NDUFA12	ENST00000547986.1	9606	hsa-miR-2116-5p	1	167	173	-0.197	97	-0.195	98
ENSG00000184774.6	RP11-480I12.4	ENST00000330493.5	9606	hsa-miR-3119	3	624	631	-0.381	98	-0.381	98
ENSG00000184860.5	SDR42E1	ENST00000328945.5	9606	hsa-miR-4709-3p	3	100	107	-0.266	97	-0.258	98
ENSG00000184939.11	ZFP90	ENST00000398253.2	9606	hsa-miR-181b-5p	1	82	88	-0.365	98	-0.361	98
ENSG00000184939.11	ZFP90	ENST00000398253.2	9606	hsa-miR-181d-5p	1	82	88	-0.365	98	-0.361	98
ENSG00000184984.8	CHRM5	ENST00000383263.5	9606	hsa-miR-2116-5p	1	22	28	-0.212	98	-0.212	98
ENSG00000185013.12	NT5C1B	ENST00000600945.1	9606	hsa-miR-4709-3p	3	381	388	-0.327	98	-0.303	98
ENSG00000185049.8	NELFA	ENST00000382882.3	9606	hsa-miR-181b-5p	3	247	254	-0.350	98	-0.349	98
ENSG00000185049.8	NELFA	ENST00000382882.3	9606	hsa-miR-181d-5p	3	247	254	-0.350	98	-0.349	98
ENSG00000185338.4	SOCS1	ENST00000332029.2	9606	hsa-miR-4709-3p	2	278	284	-0.308	98	-0.308	98
ENSG00000185650.8	ZFP36L1	ENST00000555997.1	9606	hsa-miR-4752	3	464	471	-0.320	97	-0.320	98
ENSG00000185862.5	EVI2B	ENST00000330927.4	9606	hsa-miR-2116-5p	2	260	266	-0.192	97	-0.192	98
ENSG00000185869.9	ZNF829	ENST00000520965.1	9606	hsa-miR-892b	3	2187	2194	-0.361	97	-0.361	98
ENSG00000185990.6	F8A3	ENST00000369445.2	9606	hsa-miR-503-5p	2	305	311	-0.283	98	-0.283	98
ENSG00000186088.11	GSAP	ENST00000257626.7	9606	hsa-miR-2116-5p	3	402	409	-0.221	98	-0.221	98
ENSG00000186132.10	C2orf76	ENST00000409466.2	9606	hsa-miR-4709-3p	2	138	144	-0.295	98	-0.295	98
ENSG00000186153.12	WWOX	ENST00000539474.2	9606	hsa-miR-2116-5p	1	884	890	-0.261	99	-0.226	98
ENSG00000186160.4	CYP4Z1	ENST00000334194.3	9606	hsa-miR-2116-5p	1	51	57	-0.211	98	-0.211	98
ENSG00000186226.7	LCE1E	ENST00000368770.3	9606	hsa-miR-4709-3p	2	564	570	-0.259	97	-0.259	98
ENSG00000186329.5	TMEM212	ENST00000334567.5	9606	hsa-miR-2116-5p	1	73	79	-0.203	97	-0.203	98
ENSG00000186470.9	BTN3A2	ENST00000396948.1	9606	hsa-miR-4709-3p	3	22	29	-0.299	98	-0.299	98
ENSG00000186684.8	CYP27C1	ENST00000335247.7	9606	hsa-miR-3119	3	3014	3021	-0.395	98	-0.395	98
ENSG00000186814.8	ZSCAN30	ENST00000333206.5	9606	hsa-miR-181b-5p	1	2345	2351	-0.377	98	-0.377	98
ENSG00000186814.8	ZSCAN30	ENST00000333206.5	9606	hsa-miR-181d-5p	1	2345	2351	-0.377	98	-0.377	98
ENSG00000187446.7	CHP1	ENST00000334660.5	9606	hsa-miR-4423-3p	3	1095	1102	-0.428	98	-0.428	98
ENSG00000187461.5	AL583828.1	ENST00000558378.1	9606	hsa-miR-2116-5p	3	265	272	-0.205	97	-0.205	98
ENSG00000187699.6	C2orf88	ENST00000340623.4	9606	hsa-miR-4423-3p	3	618	625	-0.449	98	-0.429	98
ENSG00000187699.6	C2orf88	ENST00000340623.4	9606	hsa-miR-4752	3	1320	1327	-0.319	97	-0.305	98
ENSG00000187736.8	NHEJ1	ENST00000356853.5	9606	hsa-miR-2116-5p	3	1046	1053	-0.371	99	-0.190	98
ENSG00000187815.5	ZFP69	ENST00000372706.1	9606	hsa-miR-3119	3	24	31	-0.410	98	-0.410	98
ENSG00000188033.5	ZNF490	ENST00000311437.6	9606	hsa-miR-181b-5p	1	83	89	-0.323	97	-0.323	98
ENSG00000188033.5	ZNF490	ENST00000311437.6	9606	hsa-miR-181d-5p	1	83	89	-0.323	97	-0.323	98
ENSG00000188056.7	TREML4	ENST00000341495.2	9606	hsa-miR-181b-5p	3	1285	1292	-0.395	98	-0.395	98
ENSG00000188056.7	TREML4	ENST00000341495.2	9606	hsa-miR-181d-5p	3	1285	1292	-0.395	98	-0.395	98
ENSG00000188242.4	CTD-2228K2.5	ENST00000342584.3	9606	hsa-miR-503-5p	2	117	123	-0.277	97	-0.277	98
ENSG00000188428.12	BLOC1S5	ENST00000397457.2	9606	hsa-miR-4423-3p	2	197	203	-0.402	98	-0.402	98
ENSG00000188501.7	LCTL	ENST00000341509.5	9606	hsa-miR-181b-5p	3	244	251	-0.396	98	-0.396	98
ENSG00000188501.7	LCTL	ENST00000341509.5	9606	hsa-miR-181d-5p	3	244	251	-0.396	98	-0.396	98
ENSG00000188878.12	FBF1	ENST00000586717.1	9606	hsa-miR-503-5p	2	832	838	-0.267	97	-0.267	98
ENSG00000188991.3	SLC15A5	ENST00000344941.3	9606	hsa-miR-3119	3	83	90	-0.338	97	-0.338	98
ENSG00000189067.8	LITAF	ENST00000413364.2	9606	hsa-miR-4752	3	747	754	-0.379	98	-0.379	98
ENSG00000189298.9	ZKSCAN3	ENST00000377255.3	9606	hsa-miR-4752	3	2733	2740	-0.365	98	-0.350	98
ENSG00000189308.6	LIN54	ENST00000395282.2	9606	hsa-miR-892b	3	248	255	-0.383	97	-0.383	98
ENSG00000196184.7	OR10J1	ENST00000423932.3	9606	hsa-miR-4752	2	34	40	-0.333	97	-0.333	98
ENSG00000196263.3	ZNF471	ENST00000591537.1	9606	hsa-miR-181b-5p	1	717	723	-0.309	97	-0.309	98
ENSG00000196263.3	ZNF471	ENST00000591537.1	9606	hsa-miR-181d-5p	1	717	723	-0.309	97	-0.309	98
ENSG00000196381.6	ZNF781	ENST00000358582.4	9606	hsa-miR-181b-5p	3	1246	1253	-0.402	98	-0.402	98
ENSG00000196381.6	ZNF781	ENST00000358582.4	9606	hsa-miR-181d-5p	3	1246	1253	-0.402	98	-0.402	98
ENSG00000196396.5	PTPN1	ENST00000371621.3	9606	hsa-miR-4752	3	217	224	-0.355	98	-0.355	98
ENSG00000196417.8	ZNF765	ENST00000594030.1	9606	hsa-miR-4709-3p	2	430	436	-0.270	97	-0.270	98
ENSG00000196418.8	ZNF124	ENST00000340684.6	9606	hsa-miR-181b-5p	2	226	232	-0.322	97	-0.322	98
ENSG00000196418.8	ZNF124	ENST00000340684.6	9606	hsa-miR-181d-5p	2	226	232	-0.322	97	-0.322	98
ENSG00000196482.12	ESRRG	ENST00000361525.3	9606	hsa-miR-892b	3	3405	3412	-0.424	98	-0.424	98
ENSG00000196628.9	TCF4	ENST00000354452.3	9606	hsa-miR-4423-3p	3	328	335	-0.416	98	-0.416	98
ENSG00000196683.6	TOMM7	ENST00000358435.4	9606	hsa-miR-4709-3p	2	115	121	-0.311	98	-0.308	98
ENSG00000197019.4	SERTAD1	ENST00000357949.4	9606	hsa-miR-892b	2	313	319	-0.391	97	-0.391	98
ENSG00000197050.6	ZNF420	ENST00000337995.3	9606	hsa-miR-181b-5p	2	585	591	-0.398	98	-0.398	98
ENSG00000197050.6	ZNF420	ENST00000337995.3	9606	hsa-miR-181d-5p	2	585	591	-0.398	98	-0.398	98
ENSG00000197128.7	ZNF772	ENST00000425074.3	9606	hsa-miR-892b	3	1732	1739	-0.571	99	-0.418	98
ENSG00000197172.6	MAGEA6	ENST00000329342.5	9606	hsa-miR-4709-3p	2	564	570	-0.299	98	-0.299	98
ENSG00000197265.4	GTF2E2	ENST00000355904.4	9606	hsa-miR-2116-5p	1	364	370	-0.205	97	-0.205	98
ENSG00000197324.4	LRP10	ENST00000359591.4	9606	hsa-miR-503-5p	1	151	157	-0.260	97	-0.260	98
ENSG00000197465.9	GYPE	ENST00000358615.4	9606	hsa-miR-4709-3p	2	338	344	-0.261	97	-0.260	98
ENSG00000197562.5	RAB40C	ENST00000248139.3	9606	hsa-miR-503-5p	2	1569	1575	-0.268	97	-0.268	98
ENSG00000197620.6	CXorf40A	ENST00000450602.2	9606	hsa-miR-503-5p	1	290	296	-0.270	97	-0.270	98
ENSG00000197694.9	SPTAN1	ENST00000372731.4	9606	hsa-miR-503-5p	2	26	32	-0.276	97	-0.276	98
ENSG00000197818.7	SLC9A8	ENST00000361573.2	9606	hsa-miR-503-5p	3	943	950	-0.262	97	-0.262	98
ENSG00000197932.3	F8A1	ENST00000369446.2	9606	hsa-miR-503-5p	2	305	311	-0.291	98	-0.291	98
ENSG00000198039.7	ZNF273	ENST00000545510.1	9606	hsa-miR-4709-3p	2	353	359	-0.267	97	-0.267	98
ENSG00000198046.7	ZNF667	ENST00000591790.1	9606	hsa-miR-2116-5p	1	400	406	-0.193	97	-0.193	98
ENSG00000198083.7	KRTAP9-9	ENST00000394008.1	9606	hsa-miR-4709-3p	2	282	288	-0.266	97	-0.266	98
ENSG00000198121.9	LPAR1	ENST00000374431.3	9606	hsa-miR-4752	3	355	362	-0.377	98	-0.370	98
ENSG00000198203.5	SULT1C2	ENST00000251481.6	9606	hsa-miR-181b-5p	3	97	104	-0.309	97	-0.309	98
ENSG00000198203.5	SULT1C2	ENST00000251481.6	9606	hsa-miR-181d-5p	3	97	104	-0.309	97	-0.309	98
ENSG00000198443.5	KRTAP4-1	ENST00000398472.1	9606	hsa-miR-4709-3p	1	284	290	-0.277	97	-0.277	98
ENSG00000198443.5	KRTAP4-1	ENST00000398472.1	9606	hsa-miR-892b	2	26	32	-0.348	97	-0.348	98
ENSG00000198444.4	F8A2	ENST00000369505.3	9606	hsa-miR-503-5p	2	305	311	-0.283	98	-0.283	98
ENSG00000198478.6	SH3BGRL2	ENST00000369838.4	9606	hsa-miR-3119	3	88	95	-0.336	97	-0.336	98
ENSG00000198685.2	C3orf27	ENST00000356020.2	9606	hsa-miR-503-5p	1	40	46	-0.298	98	-0.298	98
ENSG00000198739.6	LRRTM3	ENST00000361320.4	9606	hsa-miR-4709-3p	3	1974	1981	-0.296	98	-0.296	98
ENSG00000198839.5	ZNF277	ENST00000361822.3	9606	hsa-miR-2116-5p	1	74	80	-0.223	98	-0.223	98
ENSG00000198881.8	ASB12	ENST00000362002.2	9606	hsa-miR-4752	1	115	121	-0.312	97	-0.312	98
ENSG00000198937.8	CCDC167	ENST00000373408.3	9606	hsa-miR-2116-5p	1	233	239	-0.198	97	-0.198	98
ENSG00000198939.3	ZFP2	ENST00000361362.2	9606	hsa-miR-181b-5p	1	181	187	-0.388	98	-0.388	98
ENSG00000198939.3	ZFP2	ENST00000361362.2	9606	hsa-miR-181d-5p	1	181	187	-0.388	98	-0.388	98
ENSG00000198945.3	L3MBTL3	ENST00000529410.1	9606	hsa-miR-892b	3	453	460	-0.336	96	-0.336	98
ENSG00000203690.7	TCP10	ENST00000397829.4	9606	hsa-miR-503-5p	2	311	317	-0.265	97	-0.265	98
ENSG00000203785.4	SPRR2E	ENST00000368750.3	9606	hsa-miR-892b	2	123	129	-0.346	97	-0.346	98
ENSG00000204179.6	PTPN20A	ENST00000374346.3	9606	hsa-miR-2116-5p	1	89	95	-0.218	98	-0.218	98
ENSG00000204422.7	XXbac-BPG32J3.20	ENST00000461287.1	9606	hsa-miR-503-5p	1	262	268	-0.276	97	-0.276	98
ENSG00000204655.7	MOG	ENST00000376902.3	9606	hsa-miR-4709-3p	2	554	560	-0.267	97	-0.267	98
ENSG00000204788.3	CR769776.1	ENST00000414341.2	9606	hsa-miR-3119	3	1410	1417	-0.387	98	-0.386	98
ENSG00000204978.2	C19orf69	ENST00000378187.2	9606	hsa-miR-2116-5p	1	449	455	-0.191	97	-0.191	98
ENSG00000205213.9	LGR4	ENST00000379214.4	9606	hsa-miR-4423-3p	3	169	176	-0.357	97	-0.357	98
ENSG00000205269.4	TMEM170B	ENST00000379426.1	9606	hsa-miR-4752	3	1612	1619	-0.305	97	-0.302	98
ENSG00000205572.5	SERF1B	ENST00000380750.3	9606	hsa-miR-2116-5p	3	1169	1176	-0.210	98	-0.210	98
ENSG00000205642.5	VCX3B	ENST00000453306.1	9606	hsa-miR-181b-5p	2	109	115	-0.334	97	-0.334	98
ENSG00000205642.5	VCX3B	ENST00000453306.1	9606	hsa-miR-181d-5p	2	109	115	-0.334	97	-0.334	98
ENSG00000205853.6	RFPL3S	ENST00000382086.2	9606	hsa-miR-4423-3p	1	106	112	-0.384	97	-0.384	98
ENSG00000205864.1	KRTAP5-6	ENST00000382160.1	9606	hsa-miR-4752	2	35	41	-0.301	97	-0.301	98
ENSG00000212743.1	DKFZP667F0711	ENST00000391437.1	9606	hsa-miR-3119	3	509	516	-0.328	97	-0.328	98
ENSG00000212907.2	MT-ND4L	ENST00000361335.1	9606	hsa-miR-4709-3p	3	858	865	-0.400	99	-0.255	98
ENSG00000212997.1	AC023632.1	ENST00000391679.1	9606	hsa-miR-4423-3p	2	128	134	-0.358	97	-0.358	98
ENSG00000213347.6	MXD3	ENST00000439742.2	9606	hsa-miR-3119	2	362	368	-0.383	98	-0.383	98
ENSG00000213465.3	ARL2	ENST00000246747.4	9606	hsa-miR-503-5p	2	137	143	-0.291	98	-0.291	98
ENSG00000213585.6	VDAC1	ENST00000395044.3	9606	hsa-miR-503-5p	2	386	392	-0.264	97	-0.264	98
ENSG00000213625.4	LEPROT	ENST00000371065.4	9606	hsa-miR-4423-3p	3	2281	2288	-0.498	99	-0.390	98
ENSG00000213853.5	EMP2	ENST00000359543.3	9606	hsa-miR-3119	3	112	119	-0.382	98	-0.375	98
ENSG00000213965.3	NUDT19	ENST00000397061.3	9606	hsa-miR-4423-3p	2	91	97	-0.351	96	-0.351	98
ENSG00000213967.6	ZNF726	ENST00000525354.2	9606	hsa-miR-4423-3p	2	392	398	-0.418	98	-0.418	98
ENSG00000214189.4	ZNF788	ENST00000430298.2	9606	hsa-miR-181b-5p	3	245	252	-0.339	97	-0.339	98
ENSG00000214189.4	ZNF788	ENST00000430298.2	9606	hsa-miR-181b-5p	3	329	336	-0.317	97	-0.317	98
ENSG00000214189.4	ZNF788	ENST00000430298.2	9606	hsa-miR-181b-5p	3	999	1006	-0.365	98	-0.365	98
ENSG00000214189.4	ZNF788	ENST00000430298.2	9606	hsa-miR-181d-5p	3	245	252	-0.339	97	-0.339	98
ENSG00000214189.4	ZNF788	ENST00000430298.2	9606	hsa-miR-181d-5p	3	329	336	-0.317	97	-0.317	98
ENSG00000214189.4	ZNF788	ENST00000430298.2	9606	hsa-miR-181d-5p	3	999	1006	-0.349	97	-0.349	98
ENSG00000214248.2	AC010336.1	ENST00000539278.1	9606	hsa-miR-892b	3	127	134	-0.412	98	-0.412	98
ENSG00000214413.3	BBIP1	ENST00000454061.1	9606	hsa-miR-181b-5p	3	283	290	-0.472	99	-0.373	98
ENSG00000214413.3	BBIP1	ENST00000454061.1	9606	hsa-miR-181d-5p	3	283	290	-0.472	99	-0.373	98
ENSG00000214688.4	C10orf105	ENST00000441508.2	9606	hsa-miR-503-5p	2	209	215	-0.278	98	-0.278	98
ENSG00000215915.5	ATAD3C	ENST00000378785.2	9606	hsa-miR-4752	3	1322	1329	-0.310	97	-0.310	98
ENSG00000218739.5	AC007390.5	ENST00000402297.1	9606	hsa-miR-3119	3	442	449	-0.348	97	-0.342	98
ENSG00000220205.4	VAMP2	ENST00000404970.3	9606	hsa-miR-503-5p	1	105	111	-0.289	98	-0.289	98
ENSG00000220256.3	AC093802.1	ENST00000407524.1	9606	hsa-miR-4709-3p	2	369	375	-0.266	97	-0.266	98
ENSG00000221819.2	C16orf3	ENST00000408886.2	9606	hsa-miR-3119	1	63	69	-0.331	97	-0.331	98
ENSG00000221867.4	MAGEA3	ENST00000370278.3	9606	hsa-miR-4709-3p	2	564	570	-0.299	98	-0.299	98
ENSG00000221886.3	C5orf54	ENST00000408953.3	9606	hsa-miR-2116-5p	2	112	118	-0.193	97	-0.193	98
ENSG00000221963.5	APOL6	ENST00000409652.4	9606	hsa-miR-4709-3p	3	8798	8805	-0.295	98	-0.295	98
ENSG00000222014.4	RAB6C	ENST00000410061.2	9606	hsa-miR-3119	3	57	64	-0.406	98	-0.406	98
ENSG00000224982.2	TMEM233	ENST00000426426.1	9606	hsa-miR-4709-3p	2	679	685	-0.261	97	-0.261	98
ENSG00000226397.3	C12orf77	ENST00000549828.1	9606	hsa-miR-4752	2	733	739	-0.329	97	-0.329	98
ENSG00000228532.2	RP1-241P17.4	ENST00000449327.1	9606	hsa-miR-503-5p	1	479	485	-0.280	98	-0.280	98
ENSG00000232013.1	AC107021.1	ENST00000422482.1	9606	hsa-miR-2116-5p	1	475	481	-0.203	97	-0.203	98
ENSG00000232196.2	MTRNR2L4	ENST00000399974.3	9606	hsa-miR-3119	2	48	54	-0.402	98	-0.402	98
ENSG00000232629.4	HLA-DQB2	ENST00000435145.2	9606	hsa-miR-4709-3p	2	527	533	-0.278	98	-0.278	98
ENSG00000233788.4	SPATA31A5	ENST00000377621.1	9606	hsa-miR-4752	1	124	130	-0.302	97	-0.302	98
ENSG00000233812.2	AC139426.2	ENST00000435655.2	9606	hsa-miR-181b-5p	3	552	559	-0.389	98	-0.389	98
ENSG00000233812.2	AC139426.2	ENST00000435655.2	9606	hsa-miR-181d-5p	3	552	559	-0.397	98	-0.397	98
ENSG00000234214.3	SPATA31A4	ENST00000429767.1	9606	hsa-miR-4752	1	124	130	-0.302	97	-0.302	98
ENSG00000234734.5	SPATA31A7	ENST00000355045.2	9606	hsa-miR-4752	1	124	130	-0.302	97	-0.302	98
ENSG00000234829.2	IFNA17	ENST00000413767.2	9606	hsa-miR-181b-5p	3	289	296	-0.347	97	-0.347	98
ENSG00000234829.2	IFNA17	ENST00000413767.2	9606	hsa-miR-181d-5p	3	289	296	-0.347	97	-0.347	98
ENSG00000236338.1	AC015987.2	ENST00000416501.1	9606	hsa-miR-181b-5p	3	33	40	-0.399	98	-0.399	98
ENSG00000236338.1	AC015987.2	ENST00000416501.1	9606	hsa-miR-181d-5p	3	33	40	-0.399	98	-0.399	98
ENSG00000236637.1	IFNA4	ENST00000421715.1	9606	hsa-miR-181b-5p	3	284	291	-0.357	98	-0.357	98
ENSG00000236637.1	IFNA4	ENST00000421715.1	9606	hsa-miR-181d-5p	3	284	291	-0.357	98	-0.357	98
ENSG00000237435.4	RP11-147C23.1	ENST00000413825.2	9606	hsa-miR-4709-3p	1	84	90	-0.269	97	-0.269	98
ENSG00000241127.3	YAE1D1	ENST00000223273.2	9606	hsa-miR-4709-3p	1	137	143	-0.280	98	-0.280	98
ENSG00000241878.5	PISD	ENST00000397500.1	9606	hsa-miR-503-5p	1	198	204	-0.264	97	-0.264	98
ENSG00000243056.1	EIF4EBP3	ENST00000310331.2	9606	hsa-miR-4709-3p	2	206	212	-0.252	97	-0.252	98
ENSG00000243678.7	NME1-NME2	ENST00000512737.1	9606	hsa-miR-4709-3p	2	57	63	-0.289	98	-0.285	98
ENSG00000243811.3	APOBEC3D	ENST00000216099.8	9606	hsa-miR-3119	3	751	758	-0.352	97	-0.352	98
ENSG00000244509.3	APOBEC3C	ENST00000361441.4	9606	hsa-miR-3119	3	455	462	-0.349	97	-0.349	98
ENSG00000248050.1	RP11-422N16.3	ENST00000499579.1	9606	hsa-miR-2116-5p	3	1313	1320	-0.197	97	-0.197	98
ENSG00000250127.1	CTD-2117L12.1	ENST00000504333.1	9606	hsa-miR-2116-5p	3	86	93	-0.202	97	-0.202	98
ENSG00000250486.2	FAM218A	ENST00000513876.2	9606	hsa-miR-4709-3p	3	1023	1030	-0.262	97	-0.262	98
ENSG00000250741.2	NT5C1B-RDH14	ENST00000532967.1	9606	hsa-miR-4709-3p	3	381	388	-0.327	98	-0.300	98
ENSG00000253320.1	KB-1507C5.2	ENST00000524007.1	9606	hsa-miR-503-5p	1	60	66	-0.287	98	-0.287	98
ENSG00000254550.1	OMP	ENST00000529803.1	9606	hsa-miR-503-5p	2	93	99	-0.286	98	-0.286	98
ENSG00000255245.3	FXYD6-FXYD2	ENST00000532984.1	9606	hsa-miR-503-5p	2	258	264	-0.337	99	-0.283	98
ENSG00000255748.1	AC226150.4	ENST00000545350.1	9606	hsa-miR-4752	2	71	77	-0.320	97	-0.320	98
ENSG00000256045.1	MTRNR2L10	ENST00000545075.1	9606	hsa-miR-2116-5p	1	511	517	-0.207	97	-0.207	98
ENSG00000256892.1	MTRNR2L7	ENST00000544824.1	9606	hsa-miR-2116-5p	1	513	519	-0.204	97	-0.204	98
ENSG00000257028.1	C15ORF37	ENST00000542003.1	9606	hsa-miR-503-5p	2	952	958	-0.263	97	-0.263	98
ENSG00000259642.1	C15orf37	ENST00000560255.1	9606	hsa-miR-503-5p	2	1562	1568	-0.266	97	-0.266	98
ENSG00000260970.1	RP11-295D22.1	ENST00000565320.1	9606	hsa-miR-4709-3p	2	103	109	-0.308	98	-0.308	98
ENSG00000261272.1	MUC22	ENST00000561890.1	9606	hsa-miR-181b-5p	3	444	451	-0.338	97	-0.338	98
ENSG00000261272.1	MUC22	ENST00000561890.1	9606	hsa-miR-181d-5p	3	444	451	-0.338	97	-0.338	98
ENSG00000262543.1	RP3-422G23.4	ENST00000573100.1	9606	hsa-miR-503-5p	1	123	129	-0.300	98	-0.300	98
ENSG00000267041.1	ZNF850	ENST00000591344.1	9606	hsa-miR-181d-5p	3	2362	2369	-0.452	99	-0.405	98
ENSG00000268172.1	AL590452.1	ENST00000596396.1	9606	hsa-miR-892b	2	32	38	-0.349	97	-0.349	98
ENSG00000268175.1	AC117395.1	ENST00000593416.1	9606	hsa-miR-4709-3p	2	965	971	-0.261	97	-0.261	98
ENSG00000268313.1	AC119673.1	ENST00000598338.1	9606	hsa-miR-4752	2	78	84	-0.344	98	-0.344	98
ENSG00000268324.1	LUZPP1	ENST00000599511.1	9606	hsa-miR-3119	3	1026	1033	-0.375	98	-0.375	98
ENSG00000268635.1	DKFZP434E1119	ENST00000598970.1	9606	hsa-miR-4709-3p	3	1524	1531	-0.266	97	-0.266	98
ENSG00000268657.1	AL133373.1	ENST00000596306.1	9606	hsa-miR-2116-5p	3	916	923	-0.200	97	-0.200	98
ENSG00000270188.1	MTRNR2L11	ENST00000604646.1	9606	hsa-miR-2116-5p	1	509	515	-0.223	98	-0.223	98
ENSG00000270188.1	MTRNR2L11	ENST00000604646.1	9606	hsa-miR-3119	2	59	65	-0.370	98	-0.370	98
ENSG00000272047.1	GTF2H5	ENST00000607778.1	9606	hsa-miR-3119	2	150	156	-0.329	97	-0.329	98
ENSG00000004766.11	CCDC132	ENST00000305866.5	9606	hsa-miR-892b	2	59	65	-0.305	95	-0.305	97
ENSG00000004897.7	CDC27	ENST00000066544.3	9606	hsa-miR-503-5p	1	181	187	-0.246	96	-0.245	97
ENSG00000005249.8	PRKAR2B	ENST00000265717.4	9606	hsa-miR-3119	3	1671	1678	-0.312	96	-0.282	97
ENSG00000005436.9	GCFC2	ENST00000541687.1	9606	hsa-miR-4752	3	277	284	-0.297	97	-0.297	97
ENSG00000007174.13	DNAH9	ENST00000262442.4	9606	hsa-miR-4423-3p	3	153	160	-0.304	95	-0.304	97
ENSG00000011052.17	NME2	ENST00000376392.6	9606	hsa-miR-4709-3p	2	154	160	-0.250	97	-0.247	97
ENSG00000012660.9	ELOVL5	ENST00000370918.4	9606	hsa-miR-4423-3p	2	1010	1016	-0.303	95	-0.301	97
ENSG00000012983.7	MAP4K5	ENST00000013125.4	9606	hsa-miR-3119	3	1091	1098	-0.343	97	-0.319	97
ENSG00000022277.8	RTFDC1	ENST00000395881.3	9606	hsa-miR-503-5p	2	251	257	-0.255	97	-0.255	97
ENSG00000022355.10	GABRA1	ENST00000428797.2	9606	hsa-miR-503-5p	1	1791	1797	-0.233	96	-0.233	97
ENSG00000023697.8	DERA	ENST00000428559.2	9606	hsa-miR-503-5p	2	371	377	-0.259	97	-0.251	97
ENSG00000025156.8	HSF2	ENST00000452194.1	9606	hsa-miR-181d-5p	2	728	734	-0.269	96	-0.261	97
ENSG00000026103.15	FAS	ENST00000352159.4	9606	hsa-miR-181b-5p	3	635	642	-0.277	96	-0.277	97
ENSG00000026103.15	FAS	ENST00000352159.4	9606	hsa-miR-181d-5p	3	635	642	-0.269	96	-0.269	97
ENSG00000027847.9	B4GALT7	ENST00000029410.5	9606	hsa-miR-503-5p	2	191	197	-0.254	97	-0.254	97
ENSG00000028839.5	TBPL1	ENST00000237264.4	9606	hsa-miR-4709-3p	2	454	460	-0.226	96	-0.226	97
ENSG00000029993.10	HMGB3	ENST00000325307.7	9606	hsa-miR-4709-3p	2	700	706	-0.251	97	-0.251	97
ENSG00000030110.8	BAK1	ENST00000442998.2	9606	hsa-miR-503-5p	2	2959	2965	-0.373	99	-0.241	97
ENSG00000032742.13	IFT88	ENST00000382778.4	9606	hsa-miR-892b	1	26	32	-0.315	96	-0.315	97
ENSG00000033327.8	GAB2	ENST00000340149.2	9606	hsa-miR-4423-3p	3	3772	3779	-0.344	96	-0.338	97
ENSG00000036549.8	ZZZ3	ENST00000370801.3	9606	hsa-miR-4709-3p	3	28	35	-0.222	96	-0.222	97
ENSG00000039068.14	CDH1	ENST00000261769.5	9606	hsa-miR-4423-3p	3	1309	1316	-0.331	96	-0.331	97
ENSG00000047365.7	ARAP2	ENST00000303965.4	9606	hsa-miR-181b-5p	3	170	177	-0.273	96	-0.273	97
ENSG00000047365.7	ARAP2	ENST00000303965.4	9606	hsa-miR-181d-5p	3	170	177	-0.273	96	-0.273	97
ENSG00000050344.8	NFE2L3	ENST00000056233.3	9606	hsa-miR-4752	2	570	576	-0.284	96	-0.284	97
ENSG00000051341.9	POLQ	ENST00000264233.5	9606	hsa-miR-4709-3p	3	654	661	-0.265	97	-0.240	97
ENSG00000053254.11	FOXN3	ENST00000345097.4	9606	hsa-miR-892b	3	1213	1220	-0.331	96	-0.298	97
ENSG00000054356.9	PTPRN	ENST00000409251.3	9606	hsa-miR-503-5p	2	502	508	-0.245	96	-0.245	97
ENSG00000055130.11	CUL1	ENST00000325222.4	9606	hsa-miR-2116-5p	3	224	231	-0.168	96	-0.168	97
ENSG00000058262.5	SEC61A1	ENST00000243253.3	9606	hsa-miR-892b	2	2002	2008	-0.332	96	-0.312	97
ENSG00000060069.12	CTDP1	ENST00000075430.7	9606	hsa-miR-503-5p	2	204	210	-0.241	96	-0.241	97
ENSG00000061794.8	MRPS35	ENST00000538315.1	9606	hsa-miR-181d-5p	3	961	968	-0.311	97	-0.305	97
ENSG00000063046.13	EIF4B	ENST00000262056.9	9606	hsa-miR-503-5p	2	1017	1023	-0.255	97	-0.255	97
ENSG00000065613.9	SLK	ENST00000335753.4	9606	hsa-miR-4423-3p	3	621	628	-0.313	95	-0.313	97
ENSG00000065978.13	YBX1	ENST00000321358.7	9606	hsa-miR-2116-5p	2	302	308	-0.186	97	-0.186	97
ENSG00000068305.13	MEF2A	ENST00000354410.5	9606	hsa-miR-3119	3	1022	1029	-0.276	95	-0.276	97
ENSG00000068438.10	FTSJ1	ENST00000456787.1	9606	hsa-miR-3119	2	553	559	-0.304	96	-0.304	97
ENSG00000070018.4	LRP6	ENST00000261349.4	9606	hsa-miR-4752	3	1374	1381	-0.301	97	-0.284	97
ENSG00000072201.9	LNX1	ENST00000306888.2	9606	hsa-miR-3119	2	256	262	-0.313	96	-0.313	97
ENSG00000072274.8	TFRC	ENST00000540528.1	9606	hsa-miR-4709-3p	2	4338	4344	-0.241	96	-0.223	97
ENSG00000072803.13	FBXW11	ENST00000296933.6	9606	hsa-miR-4709-3p	3	145	152	-0.222	96	-0.222	97
ENSG00000072849.6	DERL2	ENST00000572834.1	9606	hsa-miR-3119	3	1918	1925	-0.416	98	-0.324	97
ENSG00000074800.9	ENO1	ENST00000234590.4	9606	hsa-miR-3119	2	335	341	-0.308	96	-0.289	97
ENSG00000076351.8	SLC46A1	ENST00000440501.1	9606	hsa-miR-503-5p	3	1982	1989	-0.280	98	-0.250	97
ENSG00000078081.3	LAMP3	ENST00000265598.3	9606	hsa-miR-503-5p	1	1653	1659	-0.233	96	-0.233	97
ENSG00000078898.6	BPIFB2	ENST00000170150.3	9606	hsa-miR-503-5p	2	37	43	-0.246	96	-0.246	97
ENSG00000079277.15	MKNK1	ENST00000341183.5	9606	hsa-miR-503-5p	1	837	843	-0.251	96	-0.251	97
ENSG00000079335.13	CDC14A	ENST00000370125.2	9606	hsa-miR-503-5p	1	2098	2104	-0.243	96	-0.243	97
ENSG00000080511.2	RDH8	ENST00000591589.1	9606	hsa-miR-4709-3p	2	43	49	-0.229	96	-0.229	97
ENSG00000081041.8	CXCL2	ENST00000508487.2	9606	hsa-miR-2116-5p	2	547	553	-0.180	96	-0.180	97
ENSG00000081853.13	PCDHGA2	ENST00000394576.2	9606	hsa-miR-892b	3	1506	1513	-0.307	95	-0.307	97
ENSG00000082074.11	FYB	ENST00000351578.6	9606	hsa-miR-2116-5p	3	1056	1063	-0.180	96	-0.180	97
ENSG00000082146.8	STRADB	ENST00000392249.2	9606	hsa-miR-892b	2	440	446	-0.309	95	-0.309	97
ENSG00000086062.8	B4GALT1	ENST00000379731.4	9606	hsa-miR-4423-3p	3	1534	1541	-0.315	95	-0.308	97
ENSG00000086288.7	NME8	ENST00000199447.4	9606	hsa-miR-181b-5p	1	154	160	-0.300	97	-0.300	97
ENSG00000087085.9	ACHE	ENST00000302913.4	9606	hsa-miR-3119	3	206	213	-0.309	96	-0.309	97
ENSG00000087510.5	TFAP2C	ENST00000201031.2	9606	hsa-miR-4709-3p	3	683	690	-0.228	96	-0.228	97
ENSG00000095970.12	TREM2	ENST00000373122.4	9606	hsa-miR-2116-5p	3	242	249	-0.185	97	-0.185	97
ENSG00000096070.15	BRPF3	ENST00000534400.1	9606	hsa-miR-4709-3p	3	1357	1364	-0.230	96	-0.230	97
ENSG00000096717.7	SIRT1	ENST00000212015.6	9606	hsa-miR-3119	3	356	363	-0.283	95	-0.283	97
ENSG00000096746.13	HNRNPH3	ENST00000265866.7	9606	hsa-miR-2116-5p	2	83	89	-0.182	96	-0.182	97
ENSG00000099968.13	BCL2L13	ENST00000418951.2	9606	hsa-miR-503-5p	2	789	795	-0.252	97	-0.252	97
ENSG00000100196.6	KDELR3	ENST00000216014.4	9606	hsa-miR-181b-5p	2	52	58	-0.267	96	-0.267	97
ENSG00000100196.6	KDELR3	ENST00000216014.4	9606	hsa-miR-181d-5p	2	52	58	-0.267	96	-0.267	97
ENSG00000100351.12	GRAP2	ENST00000344138.4	9606	hsa-miR-3119	3	2057	2064	-0.283	95	-0.283	97
ENSG00000100711.9	ZFYVE21	ENST00000216602.6	9606	hsa-miR-892b	2	428	434	-0.307	95	-0.303	97
ENSG00000100906.6	NFKBIA	ENST00000216797.5	9606	hsa-miR-2116-5p	1	16	22	-0.175	96	-0.175	97
ENSG00000100906.6	NFKBIA	ENST00000216797.5	9606	hsa-miR-4752	2	106	112	-0.271	96	-0.270	97
ENSG00000100934.10	SEC23A	ENST00000537403.1	9606	hsa-miR-2116-5p	3	185	192	-0.179	96	-0.179	97
ENSG00000100968.9	NFATC4	ENST00000413692.2	9606	hsa-miR-892b	3	569	576	-0.333	96	-0.333	97
ENSG00000101003.8	GINS1	ENST00000429262.2	9606	hsa-miR-3119	2	54	60	-0.308	96	-0.308	97
ENSG00000101134.7	DOK5	ENST00000262593.5	9606	hsa-miR-4709-3p	2	648	654	-0.248	97	-0.248	97
ENSG00000101327.4	PDYN	ENST00000539905.1	9606	hsa-miR-4423-3p	3	738	745	-0.333	96	-0.333	97
ENSG00000101342.5	TLDC2	ENST00000217320.3	9606	hsa-miR-892b	2	260	266	-0.328	96	-0.328	97
ENSG00000101400.5	SNTA1	ENST00000217381.2	9606	hsa-miR-4709-3p	2	474	480	-0.219	96	-0.219	97
ENSG00000101746.11	NOL4	ENST00000261592.5	9606	hsa-miR-3119	3	414	421	-0.302	96	-0.302	97
ENSG00000101955.10	SRPX	ENST00000538295.1	9606	hsa-miR-4709-3p	2	160	166	-0.232	96	-0.232	97
ENSG00000102221.9	PHF16	ENST00000397189.1	9606	hsa-miR-4423-3p	2	1568	1574	-0.311	95	-0.311	97
ENSG00000102445.14	KIAA0226L	ENST00000378781.3	9606	hsa-miR-181d-5p	3	136	143	-0.299	97	-0.299	97
ENSG00000102543.10	CDADC1	ENST00000251108.6	9606	hsa-miR-503-5p	2	648	654	-0.245	96	-0.245	97
ENSG00000102547.14	CAB39L	ENST00000355854.4	9606	hsa-miR-4423-3p	2	98	104	-0.325	96	-0.325	97
ENSG00000102794.5	IRG1	ENST00000377462.1	9606	hsa-miR-4709-3p	2	276	282	-0.222	96	-0.222	97
ENSG00000103037.7	SETD6	ENST00000394266.4	9606	hsa-miR-2116-5p	2	31	37	-0.187	97	-0.187	97
ENSG00000103150.4	MLYCD	ENST00000262430.4	9606	hsa-miR-2116-5p	1	664	670	-0.185	97	-0.172	97
ENSG00000103429.6	BFAR	ENST00000261658.2	9606	hsa-miR-4709-3p	3	22	29	-0.249	97	-0.249	97
ENSG00000103599.15	IQCH	ENST00000358767.3	9606	hsa-miR-3119	3	214	221	-0.306	96	-0.306	97
ENSG00000104231.6	ZFAND1	ENST00000521895.1	9606	hsa-miR-2116-5p	1	57	63	-0.180	96	-0.180	97
ENSG00000104324.11	CPQ	ENST00000220763.5	9606	hsa-miR-4709-3p	2	69	75	-0.236	96	-0.236	97
ENSG00000104635.9	SLC39A14	ENST00000381237.1	9606	hsa-miR-4752	3	72	79	-0.260	95	-0.260	97
ENSG00000104687.8	GSR	ENST00000221130.5	9606	hsa-miR-892b	3	731	738	-0.354	97	-0.300	97
ENSG00000104812.10	GYS1	ENST00000323798.3	9606	hsa-miR-4752	3	182	189	-0.286	96	-0.286	97
ENSG00000104936.13	DMPK	ENST00000354227.5	9606	hsa-miR-503-5p	2	698	704	-0.255	97	-0.250	97
ENSG00000105011.4	ASF1B	ENST00000263382.3	9606	hsa-miR-4709-3p	3	526	533	-0.237	96	-0.236	97
ENSG00000105085.6	MED26	ENST00000263390.3	9606	hsa-miR-503-5p	1	191	197	-0.234	96	-0.234	97
ENSG00000105173.9	CCNE1	ENST00000262643.3	9606	hsa-miR-503-5p	1	248	254	-0.231	95	-0.231	97
ENSG00000105219.4	CNTD2	ENST00000430325.2	9606	hsa-miR-503-5p	1	224	230	-0.243	96	-0.243	97
ENSG00000105248.11	CCDC94	ENST00000262962.7	9606	hsa-miR-4752	1	353	359	-0.258	95	-0.258	97
ENSG00000105383.10	CD33	ENST00000262262.4	9606	hsa-miR-4752	2	34	40	-0.284	96	-0.284	97
ENSG00000106400.7	ZNHIT1	ENST00000305105.2	9606	hsa-miR-3119	2	215	221	-0.311	96	-0.311	97
ENSG00000106462.6	EZH2	ENST00000478654.1	9606	hsa-miR-2116-5p	1	80	86	-0.172	96	-0.172	97
ENSG00000106733.16	NMRK1	ENST00000376811.1	9606	hsa-miR-2116-5p	2	57	63	-0.178	96	-0.178	97
ENSG00000107187.11	LHX3	ENST00000371746.3	9606	hsa-miR-503-5p	1	281	287	-0.258	97	-0.258	97
ENSG00000108179.9	PPIF	ENST00000394579.3	9606	hsa-miR-4423-3p	2	749	755	-0.340	96	-0.340	97
ENSG00000108242.8	CYP2C18	ENST00000285979.6	9606	hsa-miR-4752	2	110	116	-0.281	96	-0.281	97
ENSG00000108375.8	RNF43	ENST00000407977.2	9606	hsa-miR-4752	3	1259	1266	-0.316	97	-0.274	97
ENSG00000108839.7	ALOX12	ENST00000251535.6	9606	hsa-miR-503-5p	1	88	94	-0.257	97	-0.257	97
ENSG00000109132.5	PHOX2B	ENST00000226382.2	9606	hsa-miR-3119	3	504	511	-0.290	96	-0.290	97
ENSG00000109184.10	DCUN1D4	ENST00000334635.5	9606	hsa-miR-4752	3	2193	2200	-0.291	96	-0.259	97
ENSG00000109466.9	KLHL2	ENST00000538127.1	9606	hsa-miR-503-5p	1	940	946	-0.242	96	-0.230	97
ENSG00000109787.8	KLF3	ENST00000261438.5	9606	hsa-miR-2116-5p	3	280	287	-0.181	96	-0.181	97
ENSG00000109919.5	MTCH2	ENST00000302503.3	9606	hsa-miR-503-5p	2	1245	1251	-0.337	99	-0.240	97
ENSG00000110172.7	CHORDC1	ENST00000320585.6	9606	hsa-miR-3119	3	136	143	-0.304	96	-0.304	97
ENSG00000110934.6	BIN2	ENST00000452142.2	9606	hsa-miR-4709-3p	3	47	54	-0.231	96	-0.231	97
ENSG00000111224.9	PARP11	ENST00000427057.2	9606	hsa-miR-181b-5p	3	3214	3221	-0.281	96	-0.281	97
ENSG00000111224.9	PARP11	ENST00000427057.2	9606	hsa-miR-181d-5p	3	3214	3221	-0.281	96	-0.281	97
ENSG00000111224.9	PARP11	ENST00000427057.2	9606	hsa-miR-4709-3p	1	773	779	-0.241	96	-0.241	97
ENSG00000111701.6	APOBEC1	ENST00000229304.4	9606	hsa-miR-2116-5p	1	30	36	-0.178	96	-0.178	97
ENSG00000111725.6	PRKAB1	ENST00000229328.5	9606	hsa-miR-4709-3p	2	103	109	-0.235	96	-0.235	97
ENSG00000111846.11	GCNT2	ENST00000316170.3	9606	hsa-miR-2116-5p	3	716	723	-0.186	97	-0.186	97
ENSG00000112186.7	CAP2	ENST00000229922.2	9606	hsa-miR-3119	3	911	918	-0.283	95	-0.283	97
ENSG00000112245.6	PTP4A1	ENST00000370651.3	9606	hsa-miR-4752	3	1719	1726	-0.376	98	-0.259	97
ENSG00000112305.10	SMAP1	ENST00000370452.3	9606	hsa-miR-4423-3p	2	881	887	-0.323	96	-0.319	97
ENSG00000112333.7	NR2E1	ENST00000368986.4	9606	hsa-miR-4709-3p	3	992	999	-0.231	96	-0.231	97
ENSG00000112494.5	UNC93A	ENST00000230256.3	9606	hsa-miR-4709-3p	2	139	145	-0.242	97	-0.242	97
ENSG00000112715.16	VEGFA	ENST00000417285.2	9606	hsa-miR-503-5p	1	293	299	-0.260	97	-0.258	97
ENSG00000113621.10	TXNDC15	ENST00000358387.4	9606	hsa-miR-181d-5p	3	138	145	-0.399	98	-0.271	97
ENSG00000114354.8	TFG	ENST00000240851.4	9606	hsa-miR-503-5p	1	28	34	-0.251	96	-0.251	97
ENSG00000114405.6	C3orf14	ENST00000494481.1	9606	hsa-miR-3119	2	21	27	-0.300	96	-0.300	97
ENSG00000114446.4	IFT57	ENST00000264538.3	9606	hsa-miR-181b-5p	3	165	172	-0.395	98	-0.271	97
ENSG00000114446.4	IFT57	ENST00000264538.3	9606	hsa-miR-181d-5p	3	165	172	-0.395	98	-0.271	97
ENSG00000115084.8	SLC35F5	ENST00000245680.2	9606	hsa-miR-4423-3p	2	88	94	-0.306	95	-0.306	97
ENSG00000115138.6	POMC	ENST00000380794.1	9606	hsa-miR-181b-5p	3	177	184	-0.514	99	-0.298	97
ENSG00000115138.6	POMC	ENST00000380794.1	9606	hsa-miR-181d-5p	3	177	184	-0.514	99	-0.298	97
ENSG00000115204.10	MPV17	ENST00000402722.1	9606	hsa-miR-4709-3p	2	256	262	-0.226	96	-0.226	97
ENSG00000115419.8	GLS	ENST00000338435.4	9606	hsa-miR-4752	2	828	834	-0.284	96	-0.282	97
ENSG00000115468.7	EFHD1	ENST00000264059.3	9606	hsa-miR-892b	2	869	875	-0.343	96	-0.326	97
ENSG00000115524.11	SF3B1	ENST00000335508.6	9606	hsa-miR-892b	1	182	188	-0.317	96	-0.317	97
ENSG00000115596.3	WNT6	ENST00000233948.3	9606	hsa-miR-3119	3	290	297	-0.307	96	-0.307	97
ENSG00000115841.15	RMDN2	ENST00000406384.1	9606	hsa-miR-4709-3p	1	15	21	-0.244	97	-0.244	97
ENSG00000115866.6	DARS	ENST00000264161.4	9606	hsa-miR-181b-5p	3	467	474	-0.305	97	-0.305	97
ENSG00000115866.6	DARS	ENST00000264161.4	9606	hsa-miR-181d-5p	3	467	474	-0.305	97	-0.305	97
ENSG00000115942.4	ORC2	ENST00000234296.2	9606	hsa-miR-3119	3	2297	2304	-0.386	98	-0.293	97
ENSG00000116001.11	TIA1	ENST00000433529.2	9606	hsa-miR-4752	2	155	161	-0.278	96	-0.278	97
ENSG00000116039.7	ATP6V1B1	ENST00000412314.1	9606	hsa-miR-3119	2	267	273	-0.290	96	-0.290	97
ENSG00000116138.8	DNAJC16	ENST00000375847.3	9606	hsa-miR-4709-3p	3	2357	2364	-0.279	98	-0.245	97
ENSG00000116138.8	DNAJC16	ENST00000375847.3	9606	hsa-miR-892b	3	899	906	-0.307	95	-0.303	97
ENSG00000116157.5	GPX7	ENST00000361314.4	9606	hsa-miR-4423-3p	2	377	383	-0.310	95	-0.310	97
ENSG00000116675.11	DNAJC6	ENST00000395325.3	9606	hsa-miR-4752	3	1369	1376	-0.293	97	-0.293	97
ENSG00000116874.7	WARS2	ENST00000369426.5	9606	hsa-miR-3119	3	386	393	-0.286	96	-0.286	97
ENSG00000116882.10	HAO2	ENST00000361035.4	9606	hsa-miR-4423-3p	1	232	238	-0.327	96	-0.327	97
ENSG00000116922.10	C1orf109	ENST00000358011.4	9606	hsa-miR-181b-5p	3	1318	1325	-0.277	96	-0.277	97
ENSG00000116922.10	C1orf109	ENST00000358011.4	9606	hsa-miR-181d-5p	3	1318	1325	-0.277	96	-0.277	97
ENSG00000117091.5	CD48	ENST00000368046.3	9606	hsa-miR-181d-5p	2	251	257	-0.291	96	-0.291	97
ENSG00000117360.8	PRPF3	ENST00000324862.6	9606	hsa-miR-4709-3p	2	40	46	-0.241	96	-0.241	97
ENSG00000117425.9	PTCH2	ENST00000447098.2	9606	hsa-miR-4709-3p	3	704	711	-0.217	95	-0.217	97
ENSG00000117877.6	CD3EAP	ENST00000309424.3	9606	hsa-miR-2116-5p	3	1220	1227	-0.294	99	-0.184	97
ENSG00000117899.6	MESDC2	ENST00000261758.4	9606	hsa-miR-4709-3p	2	416	422	-0.236	96	-0.225	97
ENSG00000118496.4	FBXO30	ENST00000237281.4	9606	hsa-miR-4752	3	575	582	-0.271	96	-0.267	97
ENSG00000118503.10	TNFAIP3	ENST00000237289.4	9606	hsa-miR-892b	3	1454	1461	-0.352	97	-0.317	97
ENSG00000118513.14	MYB	ENST00000367814.4	9606	hsa-miR-503-5p	1	655	661	-0.244	96	-0.244	97
ENSG00000118690.8	ARMC2	ENST00000392644.4	9606	hsa-miR-2116-5p	2	50	56	-0.167	96	-0.167	97
ENSG00000119321.4	FKBP15	ENST00000238256.3	9606	hsa-miR-4709-3p	2	305	311	-0.231	96	-0.231	97
ENSG00000119328.7	FAM206A	ENST00000322940.6	9606	hsa-miR-4423-3p	2	735	741	-0.331	96	-0.331	97
ENSG00000119608.8	PROX2	ENST00000556084.2	9606	hsa-miR-4709-3p	3	1585	1592	-0.241	96	-0.241	97
ENSG00000119782.9	FKBP1B	ENST00000380991.4	9606	hsa-miR-892b	2	511	517	-0.337	96	-0.328	97
ENSG00000119900.7	OGFRL1	ENST00000370435.4	9606	hsa-miR-181d-5p	3	206	213	-0.262	96	-0.261	97
ENSG00000119922.7	IFIT2	ENST00000371826.3	9606	hsa-miR-892b	3	429	436	-0.323	96	-0.323	97
ENSG00000120063.5	GNA13	ENST00000439174.2	9606	hsa-miR-4423-3p	3	2570	2577	-0.375	97	-0.310	97
ENSG00000120159.7	CAAP1	ENST00000520187.1	9606	hsa-miR-503-5p	1	239	245	-0.237	96	-0.237	97
ENSG00000120784.11	ZFP30	ENST00000392144.1	9606	hsa-miR-892b	2	1295	1301	-0.316	96	-0.316	97
ENSG00000120910.10	PPP3CC	ENST00000289963.8	9606	hsa-miR-2116-5p	1	39	45	-0.189	97	-0.189	97
ENSG00000121101.11	TEX14	ENST00000389934.3	9606	hsa-miR-4423-3p	2	245	251	-0.322	96	-0.322	97
ENSG00000121552.3	CSTA	ENST00000264474.3	9606	hsa-miR-4709-3p	1	109	115	-0.222	96	-0.222	97
ENSG00000121989.10	ACVR2A	ENST00000241416.7	9606	hsa-miR-503-5p	1	47	53	-0.255	97	-0.255	97
ENSG00000122176.10	FMOD	ENST00000354955.4	9606	hsa-miR-4752	3	949	956	-0.292	96	-0.292	97
ENSG00000122359.13	ANXA11	ENST00000372231.3	9606	hsa-miR-503-5p	1	227	233	-0.249	96	-0.249	97
ENSG00000122482.16	ZNF644	ENST00000370440.1	9606	hsa-miR-892b	2	21	27	-0.332	96	-0.332	97
ENSG00000122565.14	CBX3	ENST00000409747.1	9606	hsa-miR-3119	3	1204	1211	-0.297	96	-0.290	97
ENSG00000122565.14	CBX3	ENST00000409747.1	9606	hsa-miR-4709-3p	2	432	438	-0.237	96	-0.232	97
ENSG00000122729.14	ACO1	ENST00000309951.6	9606	hsa-miR-4752	2	595	601	-0.288	96	-0.281	97
ENSG00000122958.10	VPS26A	ENST00000395098.1	9606	hsa-miR-4423-3p	2	1517	1523	-0.356	97	-0.304	97
ENSG00000123473.11	STIL	ENST00000360380.3	9606	hsa-miR-2116-5p	1	660	666	-0.186	97	-0.186	97
ENSG00000123684.8	LPGAT1	ENST00000366997.4	9606	hsa-miR-2116-5p	3	203	210	-0.179	96	-0.179	97
ENSG00000124212.5	PTGIS	ENST00000244043.4	9606	hsa-miR-4752	3	280	287	-0.263	95	-0.263	97
ENSG00000124479.8	NDP	ENST00000378062.5	9606	hsa-miR-503-5p	1	465	471	-0.242	96	-0.242	97
ENSG00000124782.15	RREB1	ENST00000379938.2	9606	hsa-miR-503-5p	1	2832	2838	-0.239	96	-0.236	97
ENSG00000124813.16	RUNX2	ENST00000371432.3	9606	hsa-miR-4423-3p	2	111	117	-0.306	95	-0.306	97
ENSG00000124831.14	LRRFIP1	ENST00000308482.9	9606	hsa-miR-503-5p	2	78	84	-0.234	96	-0.234	97
ENSG00000124935.3	SCGB1D2	ENST00000244926.3	9606	hsa-miR-181b-5p	1	62	68	-0.268	96	-0.268	97
ENSG00000124935.3	SCGB1D2	ENST00000244926.3	9606	hsa-miR-181d-5p	1	62	68	-0.268	96	-0.268	97
ENSG00000125703.10	ATG4C	ENST00000317868.4	9606	hsa-miR-2116-5p	1	120	126	-0.182	96	-0.182	97
ENSG00000125810.9	CD93	ENST00000246006.4	9606	hsa-miR-4423-3p	2	4562	4568	-0.314	95	-0.314	97
ENSG00000125900.8	SIRPD	ENST00000381621.1	9606	hsa-miR-3119	2	34	40	-0.296	96	-0.296	97
ENSG00000125900.8	SIRPD	ENST00000381621.1	9606	hsa-miR-4709-3p	1	96	102	-0.216	95	-0.216	97
ENSG00000126453.5	BCL2L12	ENST00000246784.3	9606	hsa-miR-503-5p	1	346	352	-0.237	96	-0.237	97
ENSG00000126952.12	NXF5	ENST00000537026.1	9606	hsa-miR-892b	2	75	81	-0.310	95	-0.310	97
ENSG00000127314.13	RAP1B	ENST00000250559.9	9606	hsa-miR-3119	2	1184	1190	-0.292	96	-0.292	97
ENSG00000127324.4	TSPAN8	ENST00000393330.2	9606	hsa-miR-181b-5p	2	195	201	-0.299	97	-0.299	97
ENSG00000127324.4	TSPAN8	ENST00000393330.2	9606	hsa-miR-181d-5p	2	195	201	-0.299	97	-0.299	97
ENSG00000127837.5	AAMP	ENST00000248450.4	9606	hsa-miR-4709-3p	3	125	132	-0.236	96	-0.236	97
ENSG00000128654.9	MTX2	ENST00000249442.6	9606	hsa-miR-181b-5p	2	49	55	-0.270	96	-0.270	97
ENSG00000128654.9	MTX2	ENST00000249442.6	9606	hsa-miR-181d-5p	2	49	55	-0.270	96	-0.270	97
ENSG00000128928.4	IVD	ENST00000249760.2	9606	hsa-miR-4709-3p	3	865	872	-0.265	97	-0.232	97
ENSG00000128951.9	DUT	ENST00000559540.1	9606	hsa-miR-3119	2	973	979	-0.307	96	-0.299	97
ENSG00000129167.5	TPH1	ENST00000250018.2	9606	hsa-miR-4752	3	2259	2266	-0.265	95	-0.265	97
ENSG00000129467.9	ADCY4	ENST00000310677.4	9606	hsa-miR-2116-5p	2	17	23	-0.165	96	-0.165	97
ENSG00000129657.10	SEC14L1	ENST00000413679.2	9606	hsa-miR-503-5p	2	2778	2784	-0.282	98	-0.258	97
ENSG00000129965.9	INS-IGF2	ENST00000397270.1	9606	hsa-miR-4709-3p	2	75	81	-0.235	96	-0.235	97
ENSG00000130021.9	HDHD1	ENST00000381077.5	9606	hsa-miR-181b-5p	3	286	293	-0.272	96	-0.272	97
ENSG00000130021.9	HDHD1	ENST00000381077.5	9606	hsa-miR-181d-5p	3	286	293	-0.272	96	-0.272	97
ENSG00000130055.9	GDPD2	ENST00000453994.2	9606	hsa-miR-503-5p	1	174	180	-0.241	96	-0.241	97
ENSG00000130312.2	MRPL34	ENST00000602206.1	9606	hsa-miR-2116-5p	1	290	296	-0.182	96	-0.182	97
ENSG00000130368.4	MAS1	ENST00000252660.4	9606	hsa-miR-2116-5p	1	98	104	-0.166	96	-0.166	97
ENSG00000130675.10	MNX1	ENST00000252971.6	9606	hsa-miR-4709-3p	3	210	217	-0.216	95	-0.216	97
ENSG00000130829.13	DUSP9	ENST00000370167.4	9606	hsa-miR-503-5p	3	720	727	-0.248	96	-0.248	97
ENSG00000131068.3	DEFB118	ENST00000253381.2	9606	hsa-miR-4709-3p	2	172	178	-0.244	97	-0.244	97
ENSG00000131100.8	ATP6V1E1	ENST00000253413.5	9606	hsa-miR-4709-3p	2	91	97	-0.218	96	-0.218	97
ENSG00000131127.9	ZNF141	ENST00000240499.7	9606	hsa-miR-4752	3	44	51	-0.285	96	-0.285	97
ENSG00000131152.4	RP11-178L8.4	ENST00000568879.1	9606	hsa-miR-4752	2	175	181	-0.270	96	-0.270	97
ENSG00000131355.10	EMR3	ENST00000443157.2	9606	hsa-miR-4709-3p	2	188	194	-0.248	97	-0.248	97
ENSG00000131368.3	MRPS25	ENST00000253686.2	9606	hsa-miR-503-5p	1	180	186	-0.236	96	-0.230	97
ENSG00000131370.11	SH3BP5	ENST00000383791.3	9606	hsa-miR-4709-3p	2	1126	1132	-0.226	96	-0.224	97
ENSG00000131503.16	ANKHD1	ENST00000360839.2	9606	hsa-miR-2116-5p	3	133	140	-0.176	96	-0.176	97
ENSG00000131686.10	CA6	ENST00000377443.2	9606	hsa-miR-503-5p	2	116	122	-0.239	96	-0.239	97
ENSG00000131910.4	NR0B2	ENST00000254227.3	9606	hsa-miR-4709-3p	2	135	141	-0.216	95	-0.216	97
ENSG00000131943.13	C19orf12	ENST00000592153.1	9606	hsa-miR-3119	3	1593	1600	-0.337	97	-0.299	97
ENSG00000131979.14	GCH1	ENST00000491895.2	9606	hsa-miR-3119	3	763	770	-0.318	96	-0.301	97
ENSG00000132024.13	CC2D1A	ENST00000318003.7	9606	hsa-miR-892b	3	186	193	-0.307	95	-0.307	97
ENSG00000132300.14	PTCD3	ENST00000254630.7	9606	hsa-miR-503-5p	1	169	175	-0.240	96	-0.240	97
ENSG00000132464.7	ENAM	ENST00000396073.3	9606	hsa-miR-4709-3p	3	470	477	-0.222	96	-0.222	97
ENSG00000132517.10	SLC52A1	ENST00000512825.2	9606	hsa-miR-3119	2	452	458	-0.319	97	-0.319	97
ENSG00000132530.12	XAF1	ENST00000361842.3	9606	hsa-miR-3119	3	913	920	-0.288	96	-0.288	97
ENSG00000132541.6	HRSP12	ENST00000254878.3	9606	hsa-miR-2116-5p	1	321	327	-0.175	96	-0.175	97
ENSG00000132640.10	BTBD3	ENST00000254977.3	9606	hsa-miR-3119	3	856	863	-0.300	96	-0.298	97
ENSG00000132664.7	POLR3F	ENST00000377603.4	9606	hsa-miR-503-5p	1	123	129	-0.240	96	-0.240	97
ENSG00000132964.7	CDK8	ENST00000536792.1	9606	hsa-miR-3119	3	1421	1428	-0.330	97	-0.323	97
ENSG00000133112.12	TPT1	ENST00000379056.1	9606	hsa-miR-4752	2	59	65	-0.281	96	-0.281	97
ENSG00000134049.3	IER3IP1	ENST00000256433.3	9606	hsa-miR-892b	1	38	44	-0.330	96	-0.330	97
ENSG00000134070.4	IRAK2	ENST00000256458.4	9606	hsa-miR-503-5p	1	1173	1179	-0.236	96	-0.236	97
ENSG00000134258.12	VTCN1	ENST00000359008.4	9606	hsa-miR-4752	2	437	443	-0.267	96	-0.266	97
ENSG00000134480.9	CCNH	ENST00000508855.1	9606	hsa-miR-4752	2	396	402	-0.281	96	-0.281	97
ENSG00000134548.5	C12orf39	ENST00000256969.2	9606	hsa-miR-3119	3	909	916	-0.419	98	-0.326	97
ENSG00000134874.13	DZIP1	ENST00000347108.3	9606	hsa-miR-503-5p	2	222	228	-0.230	95	-0.230	97
ENSG00000135063.13	FAM189A2	ENST00000303068.7	9606	hsa-miR-503-5p	1	384	390	-0.236	96	-0.236	97
ENSG00000135108.10	FBXO21	ENST00000427718.2	9606	hsa-miR-4709-3p	3	2241	2248	-0.252	97	-0.236	97
ENSG00000135164.14	DMTF1	ENST00000413276.2	9606	hsa-miR-4709-3p	3	56	63	-0.238	96	-0.238	97
ENSG00000135226.12	UGT2B28	ENST00000511240.1	9606	hsa-miR-3119	1	509	515	-0.282	95	-0.282	97
ENSG00000135245.9	HILPDA	ENST00000257696.4	9606	hsa-miR-3119	2	467	473	-0.293	96	-0.293	97
ENSG00000135502.12	SLC26A10	ENST00000379218.2	9606	hsa-miR-4423-3p	3	647	654	-0.302	95	-0.302	97
ENSG00000135749.14	PCNXL2	ENST00000258229.9	9606	hsa-miR-3119	3	345	352	-0.277	95	-0.277	97
ENSG00000136147.12	PHF11	ENST00000378319.3	9606	hsa-miR-4752	2	73	79	-0.265	95	-0.265	97
ENSG00000136267.9	DGKB	ENST00000403951.2	9606	hsa-miR-4423-3p	3	785	792	-0.319	96	-0.319	97
ENSG00000136404.11	TM6SF1	ENST00000379390.6	9606	hsa-miR-4709-3p	2	60	66	-0.240	96	-0.240	97
ENSG00000136630.11	HLX	ENST00000366903.6	9606	hsa-miR-503-5p	2	144	150	-0.234	96	-0.234	97
ENSG00000136643.7	RPS6KC1	ENST00000366960.3	9606	hsa-miR-4423-3p	3	1900	1907	-0.342	96	-0.342	97
ENSG00000136695.10	IL36RN	ENST00000346807.3	9606	hsa-miR-503-5p	1	1657	1663	-0.246	96	-0.246	97
ENSG00000136697.8	IL1F10	ENST00000393197.2	9606	hsa-miR-3119	3	342	349	-0.305	96	-0.305	97
ENSG00000136826.10	KLF4	ENST00000374672.4	9606	hsa-miR-3119	3	407	414	-0.317	96	-0.317	97
ENSG00000136872.13	ALDOB	ENST00000374855.4	9606	hsa-miR-2116-5p	1	300	306	-0.172	96	-0.172	97
ENSG00000136929.8	HEMGN	ENST00000259456.3	9606	hsa-miR-181b-5p	3	492	499	-0.262	96	-0.262	97
ENSG00000136929.8	HEMGN	ENST00000259456.3	9606	hsa-miR-181d-5p	3	492	499	-0.262	96	-0.262	97
ENSG00000136935.9	GOLGA1	ENST00000373555.4	9606	hsa-miR-4709-3p	3	2145	2152	-0.227	96	-0.225	97
ENSG00000136935.9	GOLGA1	ENST00000373555.4	9606	hsa-miR-503-5p	1	243	249	-0.232	96	-0.232	97
ENSG00000136940.9	PDCL	ENST00000259467.4	9606	hsa-miR-3119	3	1230	1237	-0.339	97	-0.288	97
ENSG00000137094.10	DNAJB5	ENST00000545841.1	9606	hsa-miR-3119	3	117	124	-0.322	97	-0.322	97
ENSG00000137343.13	ATAT1	ENST00000376485.4	9606	hsa-miR-4709-3p	1	19	25	-0.229	96	-0.229	97
ENSG00000137575.7	SDCBP	ENST00000260130.4	9606	hsa-miR-2116-5p	3	482	489	-0.166	96	-0.165	97
ENSG00000137634.5	NXPE4	ENST00000424261.2	9606	hsa-miR-4709-3p	2	243	249	-0.229	96	-0.229	97
ENSG00000137875.4	BCL2L10	ENST00000260442.3	9606	hsa-miR-181d-5p	1	432	438	-0.261	96	-0.261	97
ENSG00000137875.4	BCL2L10	ENST00000260442.3	9606	hsa-miR-4709-3p	1	532	538	-0.228	96	-0.228	97
ENSG00000137936.12	BCAR3	ENST00000370247.3	9606	hsa-miR-4752	2	120	126	-0.276	96	-0.276	97
ENSG00000137959.11	IFI44L	ENST00000370751.5	9606	hsa-miR-2116-5p	1	599	605	-0.170	96	-0.170	97
ENSG00000138100.9	TRIM54	ENST00000296098.4	9606	hsa-miR-3119	3	504	511	-0.311	96	-0.311	97
ENSG00000138303.13	ASCC1	ENST00000342444.4	9606	hsa-miR-4423-3p	2	355	361	-0.348	96	-0.348	97
ENSG00000138382.9	METTL5	ENST00000410097.1	9606	hsa-miR-3119	2	492	498	-0.286	96	-0.286	97
ENSG00000138675.12	FGF5	ENST00000456523.3	9606	hsa-miR-3119	3	112	119	-0.303	96	-0.303	97
ENSG00000138709.13	LARP1B	ENST00000441387.1	9606	hsa-miR-4752	3	700	707	-0.283	96	-0.283	97
ENSG00000138780.10	GSTCD	ENST00000515279.1	9606	hsa-miR-503-5p	1	1568	1574	-0.251	96	-0.251	97
ENSG00000138942.11	RNF185	ENST00000326132.6	9606	hsa-miR-4709-3p	3	1994	2001	-0.239	96	-0.239	97
ENSG00000139116.13	KIF21A	ENST00000361961.3	9606	hsa-miR-4423-3p	2	262	268	-0.327	96	-0.327	97
ENSG00000139330.5	KERA	ENST00000266719.3	9606	hsa-miR-2116-5p	1	835	841	-0.181	96	-0.181	97
ENSG00000139436.16	GIT2	ENST00000355312.3	9606	hsa-miR-4709-3p	2	70	76	-0.228	96	-0.228	97
ENSG00000139508.10	SLC46A3	ENST00000266943.6	9606	hsa-miR-503-5p	1	551	557	-0.251	96	-0.251	97
ENSG00000139517.6	LNX2	ENST00000316334.3	9606	hsa-miR-892b	3	387	394	-0.317	96	-0.317	97
ENSG00000139684.9	ESD	ENST00000378720.3	9606	hsa-miR-4709-3p	2	22	28	-0.265	97	-0.242	97
ENSG00000139797.7	RNF113B	ENST00000267291.6	9606	hsa-miR-3119	3	167	174	-0.322	97	-0.322	97
ENSG00000139832.3	RAB20	ENST00000267328.3	9606	hsa-miR-4709-3p	2	427	433	-0.219	96	-0.219	97
ENSG00000139971.11	C14orf37	ENST00000267485.7	9606	hsa-miR-503-5p	1	93	99	-0.238	96	-0.238	97
ENSG00000140153.13	WDR20	ENST00000335263.5	9606	hsa-miR-503-5p	2	166	172	-0.231	95	-0.231	97
ENSG00000140280.9	LYSMD2	ENST00000267838.3	9606	hsa-miR-3119	2	503	509	-0.290	96	-0.290	97
ENSG00000140391.10	TSPAN3	ENST00000267970.4	9606	hsa-miR-4709-3p	2	195	201	-0.237	96	-0.231	97
ENSG00000140465.9	CYP1A1	ENST00000379727.3	9606	hsa-miR-2116-5p	3	901	908	-0.192	97	-0.185	97
ENSG00000140931.15	CMTM3	ENST00000424011.2	9606	hsa-miR-3119	3	1080	1087	-0.491	99	-0.276	97
ENSG00000140987.15	ZSCAN32	ENST00000574940.1	9606	hsa-miR-503-5p	1	361	367	-0.233	96	-0.233	97
ENSG00000141219.11	C17orf80	ENST00000359042.2	9606	hsa-miR-4752	3	466	473	-0.300	97	-0.296	97
ENSG00000141219.11	C17orf80	ENST00000359042.2	9606	hsa-miR-892b	3	946	953	-0.317	96	-0.313	97
ENSG00000141293.11	SKAP1	ENST00000336915.6	9606	hsa-miR-4752	1	267	273	-0.260	95	-0.259	97
ENSG00000141391.9	SLMO1	ENST00000592149.1	9606	hsa-miR-503-5p	2	746	752	-0.259	97	-0.259	97
ENSG00000141682.11	PMAIP1	ENST00000316660.6	9606	hsa-miR-2116-5p	1	746	752	-0.178	96	-0.177	97
ENSG00000141867.13	BRD4	ENST00000263377.2	9606	hsa-miR-4752	3	997	1004	-0.296	97	-0.296	97
ENSG00000142082.10	SIRT3	ENST00000382743.4	9606	hsa-miR-4423-3p	2	352	358	-0.310	95	-0.305	97
ENSG00000142192.16	APP	ENST00000346798.3	9606	hsa-miR-4752	2	170	176	-0.293	97	-0.293	97
ENSG00000142192.16	APP	ENST00000346798.3	9606	hsa-miR-892b	2	319	325	-0.319	96	-0.315	97
ENSG00000142319.14	SLC6A3	ENST00000270349.9	9606	hsa-miR-4752	3	1926	1933	-0.298	97	-0.298	97
ENSG00000142552.3	RCN3	ENST00000270645.3	9606	hsa-miR-3119	3	404	411	-0.316	96	-0.316	97
ENSG00000143028.7	SYPL2	ENST00000369872.3	9606	hsa-miR-4709-3p	3	39	46	-0.216	95	-0.216	97
ENSG00000143252.10	SDHC	ENST00000367975.2	9606	hsa-miR-4709-3p	2	447	453	-0.221	96	-0.221	97
ENSG00000143494.11	VASH2	ENST00000366968.4	9606	hsa-miR-2116-5p	2	89	95	-0.169	96	-0.169	97
ENSG00000144231.6	POLR2D	ENST00000272645.4	9606	hsa-miR-4423-3p	3	795	802	-0.315	95	-0.315	97
ENSG00000144524.13	COPS7B	ENST00000373608.3	9606	hsa-miR-503-5p	2	512	518	-0.243	96	-0.243	97
ENSG00000144677.10	CTDSPL	ENST00000443503.2	9606	hsa-miR-2116-5p	3	153	160	-0.187	97	-0.187	97
ENSG00000144792.5	ZNF660	ENST00000322734.2	9606	hsa-miR-4423-3p	3	2507	2514	-0.339	96	-0.339	97
ENSG00000144935.10	TRPC1	ENST00000273482.6	9606	hsa-miR-3119	3	110	117	-0.316	96	-0.316	97
ENSG00000144959.5	NCEH1	ENST00000475381.1	9606	hsa-miR-892b	3	1766	1773	-0.303	95	-0.301	97
ENSG00000145287.6	PLAC8	ENST00000311507.4	9606	hsa-miR-181b-5p	2	155	161	-0.301	97	-0.301	97
ENSG00000145309.5	CABS1	ENST00000273936.5	9606	hsa-miR-4709-3p	1	240	246	-0.244	97	-0.244	97
ENSG00000145337.4	PYURF	ENST00000273968.4	9606	hsa-miR-4709-3p	2	297	303	-0.218	96	-0.218	97
ENSG00000145425.5	RPS3A	ENST00000512690.1	9606	hsa-miR-3119	3	91	98	-0.312	96	-0.312	97
ENSG00000145604.11	SKP2	ENST00000274255.6	9606	hsa-miR-4709-3p	3	1059	1066	-0.250	97	-0.250	97
ENSG00000145708.6	CRHBP	ENST00000274368.4	9606	hsa-miR-3119	2	83	89	-0.281	95	-0.281	97
ENSG00000145721.7	LIX1	ENST00000274382.4	9606	hsa-miR-4752	2	1552	1558	-0.260	95	-0.260	97
ENSG00000145734.14	BDP1	ENST00000380675.2	9606	hsa-miR-3119	3	2078	2085	-0.325	97	-0.325	97
ENSG00000145794.12	MEGF10	ENST00000508365.1	9606	hsa-miR-4709-3p	2	173	179	-0.232	96	-0.232	97
ENSG00000145949.8	MYLK4	ENST00000268446.5	9606	hsa-miR-4752	3	3634	3641	-0.264	95	-0.263	97
ENSG00000145965.5	C6ORF50	ENST00000356722.3	9606	hsa-miR-4752	2	417	423	-0.293	97	-0.293	97
ENSG00000146066.2	HIGD2A	ENST00000274787.2	9606	hsa-miR-181b-5p	2	183	189	-0.279	96	-0.277	97
ENSG00000146066.2	HIGD2A	ENST00000274787.2	9606	hsa-miR-181d-5p	2	183	189	-0.279	96	-0.277	97
ENSG00000146215.9	CRIP3	ENST00000274990.4	9606	hsa-miR-503-5p	1	112	118	-0.258	97	-0.258	97
ENSG00000146242.5	TPBG	ENST00000369750.3	9606	hsa-miR-4709-3p	3	471	478	-0.269	97	-0.235	97
ENSG00000146701.7	MDH2	ENST00000315758.5	9606	hsa-miR-3119	2	161	167	-0.305	96	-0.300	97
ENSG00000146809.8	ASB15	ENST00000451558.1	9606	hsa-miR-4752	2	740	746	-0.268	96	-0.268	97
ENSG00000146963.13	C7orf55-LUC7L2	ENST00000354926.4	9606	hsa-miR-4423-3p	2	568	574	-0.327	96	-0.318	97
ENSG00000147081.10	AKAP4	ENST00000376056.2	9606	hsa-miR-4709-3p	2	16	22	-0.242	97	-0.242	97
ENSG00000147118.6	ZNF182	ENST00000376943.3	9606	hsa-miR-181b-5p	1	809	815	-0.263	96	-0.263	97
ENSG00000147118.6	ZNF182	ENST00000376943.3	9606	hsa-miR-181d-5p	1	809	815	-0.263	96	-0.263	97
ENSG00000147257.9	GPC3	ENST00000370818.3	9606	hsa-miR-503-5p	1	274	280	-0.252	97	-0.242	97
ENSG00000147419.12	CCDC25	ENST00000356537.4	9606	hsa-miR-181b-5p	3	35	42	-0.266	96	-0.266	97
ENSG00000147419.12	CCDC25	ENST00000356537.4	9606	hsa-miR-181d-5p	3	35	42	-0.266	96	-0.266	97
ENSG00000148120.10	C9orf3	ENST00000297979.5	9606	hsa-miR-503-5p	1	97	103	-0.232	96	-0.232	97
ENSG00000149328.10	GLB1L2	ENST00000339772.7	9606	hsa-miR-503-5p	2	584	590	-0.257	97	-0.257	97
ENSG00000149452.11	SLC22A8	ENST00000336232.2	9606	hsa-miR-2116-5p	2	403	409	-0.178	96	-0.178	97
ENSG00000149547.10	EI24	ENST00000343678.4	9606	hsa-miR-3119	2	698	704	-0.277	95	-0.277	97
ENSG00000149948.9	HMGA2	ENST00000403681.2	9606	hsa-miR-4709-3p	2	1199	1205	-0.223	96	-0.223	97
ENSG00000150337.9	FCGR1A	ENST00000369168.4	9606	hsa-miR-503-5p	2	864	870	-0.248	96	-0.248	97
ENSG00000150433.5	TMEM218	ENST00000532156.1	9606	hsa-miR-4709-3p	2	167	173	-0.236	96	-0.236	97
ENSG00000150477.10	KIAA1328	ENST00000592521.1	9606	hsa-miR-503-5p	1	483	489	-0.253	97	-0.253	97
ENSG00000150630.2	VEGFC	ENST00000280193.2	9606	hsa-miR-503-5p	1	389	395	-0.254	97	-0.249	97
ENSG00000150756.9	FAM173B	ENST00000280330.8	9606	hsa-miR-4709-3p	2	292	298	-0.253	97	-0.247	97
ENSG00000150961.10	SEC24D	ENST00000429811.2	9606	hsa-miR-4423-3p	3	1483	1490	-0.305	95	-0.305	97
ENSG00000151023.12	ENKUR	ENST00000376363.1	9606	hsa-miR-4752	1	242	248	-0.272	96	-0.272	97
ENSG00000151948.7	GLT1D1	ENST00000281703.6	9606	hsa-miR-503-5p	1	1681	1687	-0.244	96	-0.244	97
ENSG00000152413.10	HOMER1	ENST00000508576.1	9606	hsa-miR-4752	3	2601	2608	-0.308	97	-0.266	97
ENSG00000153317.10	ASAP1	ENST00000357668.1	9606	hsa-miR-503-5p	3	1243	1250	-0.286	98	-0.255	97
ENSG00000153989.7	NUS1	ENST00000368494.3	9606	hsa-miR-892b	3	1921	1928	-0.320	96	-0.320	97
ENSG00000154162.9	CDH12	ENST00000504376.2	9606	hsa-miR-4423-3p	2	387	393	-0.315	95	-0.315	97
ENSG00000154359.8	LONRF1	ENST00000398246.3	9606	hsa-miR-3119	3	389	396	-0.294	96	-0.294	97
ENSG00000154359.8	LONRF1	ENST00000398246.3	9606	hsa-miR-892b	2	660	666	-0.299	95	-0.299	97
ENSG00000154582.12	TCEB1	ENST00000518127.1	9606	hsa-miR-2116-5p	2	565	571	-0.244	98	-0.164	97
ENSG00000155085.11	AK9	ENST00000285397.5	9606	hsa-miR-4752	2	1165	1171	-0.289	96	-0.289	97
ENSG00000155254.8	MARVELD1	ENST00000285605.6	9606	hsa-miR-3119	3	2417	2424	-0.296	96	-0.293	97
ENSG00000155307.13	SAMSN1	ENST00000400564.1	9606	hsa-miR-4752	2	482	488	-0.258	95	-0.258	97
ENSG00000155329.7	ZCCHC10	ENST00000504170.1	9606	hsa-miR-181b-5p	2	18	24	-0.305	97	-0.305	97
ENSG00000155329.7	ZCCHC10	ENST00000504170.1	9606	hsa-miR-181d-5p	2	18	24	-0.305	97	-0.305	97
ENSG00000155792.5	DEPTOR	ENST00000286234.5	9606	hsa-miR-3119	3	528	535	-0.313	96	-0.313	97
ENSG00000155957.12	TMBIM4	ENST00000398033.4	9606	hsa-miR-2116-5p	1	209	215	-0.182	96	-0.182	97
ENSG00000155959.6	VBP1	ENST00000286428.5	9606	hsa-miR-181b-5p	2	82	88	-0.285	96	-0.285	97
ENSG00000155959.6	VBP1	ENST00000286428.5	9606	hsa-miR-181d-5p	2	82	88	-0.285	96	-0.285	97
ENSG00000156206.9	C15orf26	ENST00000286732.4	9606	hsa-miR-181b-5p	3	383	390	-0.297	97	-0.297	97
ENSG00000156206.9	C15orf26	ENST00000286732.4	9606	hsa-miR-181d-5p	3	383	390	-0.297	97	-0.297	97
ENSG00000156313.8	RPGR	ENST00000338898.3	9606	hsa-miR-3119	3	562	569	-0.285	96	-0.285	97
ENSG00000156427.7	FGF18	ENST00000274625.5	9606	hsa-miR-503-5p	1	631	637	-0.252	97	-0.252	97
ENSG00000156500.10	FAM122C	ENST00000370785.3	9606	hsa-miR-503-5p	1	383	389	-0.245	96	-0.245	97
ENSG00000156515.17	HK1	ENST00000359426.6	9606	hsa-miR-4709-3p	3	41	48	-0.228	96	-0.228	97
ENSG00000157500.6	APPL1	ENST00000288266.3	9606	hsa-miR-4752	3	1041	1048	-0.270	96	-0.260	97
ENSG00000158022.6	TRIM63	ENST00000374272.3	9606	hsa-miR-4423-3p	2	481	487	-0.321	96	-0.321	97
ENSG00000158022.6	TRIM63	ENST00000374272.3	9606	hsa-miR-4709-3p	1	562	568	-0.228	96	-0.228	97
ENSG00000158186.8	MRAS	ENST00000289104.4	9606	hsa-miR-4752	2	343	349	-0.278	96	-0.278	97
ENSG00000158286.8	RNF207	ENST00000377948.2	9606	hsa-miR-503-5p	2	1850	1856	-0.250	96	-0.250	97
ENSG00000158470.5	B4GALT5	ENST00000371711.4	9606	hsa-miR-503-5p	2	260	266	-0.257	97	-0.257	97
ENSG00000158488.11	CD1E	ENST00000368161.3	9606	hsa-miR-181b-5p	3	793	800	-0.292	97	-0.292	97
ENSG00000158488.11	CD1E	ENST00000368161.3	9606	hsa-miR-181d-5p	3	793	800	-0.284	96	-0.284	97
ENSG00000158816.11	VWA5B1	ENST00000289815.8	9606	hsa-miR-3119	3	566	573	-0.301	96	-0.301	97
ENSG00000158828.5	PINK1	ENST00000321556.4	9606	hsa-miR-2116-5p	1	31	37	-0.187	97	-0.187	97
ENSG00000158865.8	SLC5A11	ENST00000347898.3	9606	hsa-miR-4709-3p	2	34	40	-0.250	97	-0.250	97
ENSG00000158985.9	CDC42SE2	ENST00000505065.1	9606	hsa-miR-2116-5p	2	193	199	-0.170	96	-0.170	97
ENSG00000159377.6	PSMB4	ENST00000290541.6	9606	hsa-miR-4709-3p	1	97	103	-0.316	98	-0.249	97
ENSG00000159388.5	BTG2	ENST00000290551.4	9606	hsa-miR-3119	3	1269	1276	-0.324	97	-0.321	97
ENSG00000159409.10	CELF3	ENST00000290585.4	9606	hsa-miR-503-5p	2	115	121	-0.233	96	-0.233	97
ENSG00000159461.10	AMFR	ENST00000290649.5	9606	hsa-miR-4709-3p	3	1036	1043	-0.244	97	-0.228	97
ENSG00000159479.12	MED8	ENST00000372457.4	9606	hsa-miR-2116-5p	1	95	101	-0.175	96	-0.175	97
ENSG00000159556.5	ISL2	ENST00000290759.4	9606	hsa-miR-892b	2	586	592	-0.303	95	-0.303	97
ENSG00000159915.8	ZNF233	ENST00000592581.1	9606	hsa-miR-4752	2	1851	1857	-0.277	96	-0.277	97
ENSG00000160917.10	CPSF4	ENST00000451876.1	9606	hsa-miR-4423-3p	2	451	457	-0.326	96	-0.326	97
ENSG00000160999.8	SH2B2	ENST00000536178.1	9606	hsa-miR-3119	2	59	65	-0.306	96	-0.306	97
ENSG00000161010.10	C5orf45	ENST00000518219.1	9606	hsa-miR-503-5p	2	1512	1518	-0.244	96	-0.244	97
ENSG00000161405.12	IKZF3	ENST00000346872.3	9606	hsa-miR-4752	3	377	384	-0.269	96	-0.269	97
ENSG00000161573.6	CCL16	ENST00000293275.3	9606	hsa-miR-892b	2	631	637	-0.321	96	-0.321	97
ENSG00000161573.6	CCL16	ENST00000293275.3	9606	hsa-miR-892b	2	85	91	-0.324	96	-0.324	97
ENSG00000161981.6	SNRNP25	ENST00000383018.3	9606	hsa-miR-4709-3p	2	20	26	-0.243	97	-0.243	97
ENSG00000162068.1	NTN3	ENST00000293973.1	9606	hsa-miR-503-5p	2	24	30	-0.251	96	-0.251	97
ENSG00000162139.5	NEU3	ENST00000532963.1	9606	hsa-miR-4423-3p	3	2518	2525	-0.357	97	-0.349	97
ENSG00000162891.6	IL20	ENST00000367098.1	9606	hsa-miR-503-5p	1	16	22	-0.254	97	-0.254	97
ENSG00000162929.9	KIAA1841	ENST00000402291.1	9606	hsa-miR-4752	2	119	125	-0.286	96	-0.286	97
ENSG00000162944.6	RFTN2	ENST00000295049.4	9606	hsa-miR-4752	2	493	499	-0.284	96	-0.284	97
ENSG00000162961.9	DPY30	ENST00000342166.5	9606	hsa-miR-2116-5p	2	98	104	-0.174	96	-0.174	97
ENSG00000163009.4	C2orf48	ENST00000381786.3	9606	hsa-miR-3119	3	495	502	-0.314	96	-0.314	97
ENSG00000163012.3	ZSWIM2	ENST00000295131.2	9606	hsa-miR-181b-5p	2	25	31	-0.266	96	-0.266	97
ENSG00000163012.3	ZSWIM2	ENST00000295131.2	9606	hsa-miR-181d-5p	2	25	31	-0.266	96	-0.266	97
ENSG00000163106.6	HPGDS	ENST00000295256.5	9606	hsa-miR-4752	2	83	89	-0.273	96	-0.273	97
ENSG00000163138.14	PACRGL	ENST00000502374.1	9606	hsa-miR-2116-5p	1	206	212	-0.188	97	-0.188	97
ENSG00000163257.6	DCAF16	ENST00000382247.1	9606	hsa-miR-4423-3p	2	794	800	-0.307	95	-0.307	97
ENSG00000163430.5	FSTL1	ENST00000295633.3	9606	hsa-miR-4709-3p	3	1873	1880	-0.237	96	-0.227	97
ENSG00000163517.10	HDAC11	ENST00000433119.1	9606	hsa-miR-503-5p	2	181	187	-0.250	96	-0.250	97
ENSG00000163581.9	SLC2A2	ENST00000314251.3	9606	hsa-miR-4752	2	83	89	-0.292	96	-0.292	97
ENSG00000163683.7	SMIM14	ENST00000295958.5	9606	hsa-miR-4752	2	814	820	-0.306	97	-0.265	97
ENSG00000163736.3	PPBP	ENST00000296028.3	9606	hsa-miR-4423-3p	1	227	233	-0.337	96	-0.337	97
ENSG00000163751.3	CPA3	ENST00000296046.3	9606	hsa-miR-4709-3p	1	478	484	-0.233	96	-0.233	97
ENSG00000163762.2	TM4SF18	ENST00000296059.2	9606	hsa-miR-892b	3	1185	1192	-0.315	96	-0.315	97
ENSG00000163817.11	SLC6A20	ENST00000353278.4	9606	hsa-miR-4423-3p	3	420	427	-0.335	96	-0.335	97
ENSG00000163884.3	KLF15	ENST00000296233.3	9606	hsa-miR-4752	2	932	938	-0.263	95	-0.263	97
ENSG00000164039.10	BDH2	ENST00000296424.4	9606	hsa-miR-4752	2	42	48	-0.295	97	-0.295	97
ENSG00000164116.12	GUCY1A3	ENST00000296518.7	9606	hsa-miR-4709-3p	3	180	187	-0.243	97	-0.243	97
ENSG00000164129.7	NPY5R	ENST00000338566.3	9606	hsa-miR-2116-5p	1	24	30	-0.169	96	-0.169	97
ENSG00000164211.8	STARD4	ENST00000512160.1	9606	hsa-miR-4423-3p	2	828	834	-0.348	96	-0.348	97
ENSG00000164326.4	CARTPT	ENST00000296777.4	9606	hsa-miR-2116-5p	1	150	156	-0.188	97	-0.188	97
ENSG00000164329.9	PAPD4	ENST00000453514.1	9606	hsa-miR-2116-5p	1	38	44	-0.173	96	-0.173	97
ENSG00000164404.4	GDF9	ENST00000378673.2	9606	hsa-miR-4423-3p	2	50	56	-0.334	96	-0.334	97
ENSG00000164466.8	SFXN1	ENST00000321442.5	9606	hsa-miR-4752	2	114	120	-0.298	97	-0.298	97
ENSG00000164466.8	SFXN1	ENST00000321442.5	9606	hsa-miR-503-5p	1	139	145	-0.232	96	-0.232	97
ENSG00000164794.4	KCNV1	ENST00000524391.1	9606	hsa-miR-4709-3p	3	1966	1973	-0.220	96	-0.220	97
ENSG00000164867.6	NOS3	ENST00000297494.3	9606	hsa-miR-4423-3p	2	403	409	-0.305	95	-0.305	97
ENSG00000165046.8	LETM2	ENST00000297720.5	9606	hsa-miR-4709-3p	2	27	33	-0.242	97	-0.242	97
ENSG00000165061.10	ZMAT4	ENST00000315769.7	9606	hsa-miR-2116-5p	1	622	628	-0.175	96	-0.175	97
ENSG00000165119.14	HNRNPK	ENST00000376281.4	9606	hsa-miR-3119	3	115	122	-0.310	96	-0.310	97
ENSG00000165388.8	ZNF488	ENST00000494156.1	9606	hsa-miR-3119	3	846	853	-0.317	96	-0.317	97
ENSG00000165609.8	NUDT5	ENST00000491614.1	9606	hsa-miR-3119	3	1753	1760	-0.334	97	-0.322	97
ENSG00000165621.4	OXGR1	ENST00000298440.1	9606	hsa-miR-181d-5p	3	673	680	-0.300	97	-0.300	97
ENSG00000165660.7	FAM175B	ENST00000298492.5	9606	hsa-miR-503-5p	2	155	161	-0.230	95	-0.230	97
ENSG00000165724.5	ZMYND19	ENST00000298585.2	9606	hsa-miR-3119	3	90	97	-0.308	96	-0.308	97
ENSG00000165997.4	ARL5B	ENST00000377275.3	9606	hsa-miR-181b-5p	3	204	211	-0.291	96	-0.291	97
ENSG00000165997.4	ARL5B	ENST00000377275.3	9606	hsa-miR-181d-5p	3	204	211	-0.283	96	-0.283	97
ENSG00000166086.8	JAM3	ENST00000299106.4	9606	hsa-miR-4709-3p	3	1082	1089	-0.256	97	-0.236	97
[truncated: 5,828 more rows]
